# Supplementary material for: Transcriptomes of human primary skin fibroblasts of healthy individuals reveal age‐associated mRNAs and long noncoding RNAs
Source: Aging Cell. 2023 Jul 18;22(11):e13915. doi: 10.1111/acel.13915 (PMC10652340; doi:10.1111/acel.13915)
Supplement: Supplementary file 2 — Appendix S1 [file ACEL-22-e13915-s004.xlsx]

## Sheet: coding transcripts-linear model
Gene_ID	baseMean	beta coefficient	lfcSE	stat	pvalue	padj	Chromosome	Gene_Start_BP	Gene-End_bp	Gene_Length	Strand	Percent_GC_Content	Cytoband	Gene_Biotype	Gene_Name	Description	Accession	miRBase_ID
ENSG00000000003	6798.22	0.00423294	0.0031364	1.34961	0.17714	0.751934	chrX	99883667	99894988	2968	-	40.87	q22.1	protein_coding	TSPAN6	tetraspanin 6 [Source:HGNC Symbol;Acc:11858]
ENSG00000000419	6558.52	-0.0014725	0.00514783	-0.286043	0.774845	0.953601	chr20	49551404	49575092	1207	-	39.85	q13.13	protein_coding	DPM1	dolichyl-phosphate mannosyltransferase polypeptide 1, catalytic subunit [Source:HGNC Symbol;Acc:3005]
ENSG00000000457	4114.14	-0.000360103	0.00260555	-0.138206	0.890078	0.977569	chr1	169818772	169863408	6876	-	40.14	q24.2	protein_coding	SCYL3	SCY1-like 3 (S. cerevisiae) [Source:HGNC Symbol;Acc:19285]
ENSG00000000460	4279.21	0.00214438	0.00383316	0.55943	0.575869	0.897934	chr1	169631245	169823221	6354	+	39.22	q24.2	protein_coding	C1orf112	chromosome 1 open reading frame 112 [Source:HGNC Symbol;Acc:25565]
ENSG00000000938	22.8068	-0.0132566	0.0127163	-1.04249	0.297186	0.811201	chr1	27938575	27961788	3474	-	52.97	p36.11	protein_coding	FGR	feline Gardner-Rasheed sarcoma viral oncogene homolog [Source:HGNC Symbol;Acc:3697]
ENSG00000000971	16445.3	-0.0011008	0.00532069	-0.206891	0.836095	0.966875	chr1	196621008	196716634	8144	+	35.2	q31.3	protein_coding	CFH	complement factor H [Source:HGNC Symbol;Acc:4883]
ENSG00000001036	9041.66	0.00226406	0.00252965	0.895009	0.370782	0.835718	chr6	143815948	143832827	3119	-	39.69	q24.2	protein_coding	FUCA2	fucosidase, alpha-L- 2, plasma [Source:HGNC Symbol;Acc:4008]
ENSG00000001084	3168.26	0.00198394	0.00289679	0.684874	0.493423	0.876595	chr6	53362139	53481768	8463	-	40.16	p12.1	protein_coding	GCLC	glutamate-cysteine ligase, catalytic subunit [Source:HGNC Symbol;Acc:4311]
ENSG00000001167	8519.33	3.71e-05	0.00165628	0.0223716	0.982152	0.996906	chr6	41040684	41067715	3811	+	40	p21.1	protein_coding	NFYA	nuclear transcription factor Y, alpha [Source:HGNC Symbol;Acc:7804]
ENSG00000001460	1582.17	0.00208397	0.00387693	0.537531	0.590901	0.901649	chr1	24683489	24743424	8514	-	44.09	p36.11	protein_coding	STPG1	sperm-tail PG-rich repeat containing 1 [Source:HGNC Symbol;Acc:28070]
ENSG00000001461	9990.07	0.00384717	0.00423176	0.909117	0.363288	0.83413	chr1	24742284	24799466	9404	+	45	p36.11	protein_coding	NIPAL3	NIPA-like domain containing 3 [Source:HGNC Symbol;Acc:25233]
ENSG00000001497	3947.62	-0.00361116	0.0038402	-0.940358	0.347034	0.827908	chrX	64732462	64754655	5589	-	50.45	q12	protein_coding	LAS1L	LAS1-like (S. cerevisiae) [Source:HGNC Symbol;Acc:25726]
ENSG00000001561	732.694	0.0112452	0.00766424	1.46723	0.142314	0.725221	chr6	46097730	46114436	4651	+	36.06	p21.1	protein_coding	ENPP4	ectonucleotide pyrophosphatase/phosphodiesterase 4 (putative) [Source:HGNC Symbol;Acc:3359]
ENSG00000001617	216.623	-0.011443	0.0072045	-1.58832	0.112214	0.705056	chr3	50192478	50226508	4826	+	57.74	p21.31	protein_coding	SEMA3F	sema domain, immunoglobulin domain (Ig), short basic domain, secreted, (semaphorin) 3F [Source:HGNC Symbol;Acc:10728]
ENSG00000001626	278.027	-0.0107804	0.0670398	-0.160806	NA	NA	chr7	117105838	117356025	8099	+	36.59	q31.2	protein_coding	CFTR	cystic fibrosis transmembrane conductance regulator (ATP-binding cassette sub-family C, member 7) [Source:HGNC Symbol;Acc:1884]
ENSG00000001629	34771.4	0.00783301	0.00298935	2.62031	0.00878502	0.468641	chr7	91875548	92030698	7130	+	36.77	q21.2	protein_coding	ANKIB1	ankyrin repeat and IBR domain containing 1 [Source:HGNC Symbol;Acc:22215]
ENSG00000001630	32483.5	-0.00435398	0.00351338	-1.23926	0.21525	0.770301	chr7	91741465	91772266	4074	-	39.91	q21.2	protein_coding	CYP51A1	cytochrome P450, family 51, subfamily A, polypeptide 1 [Source:HGNC Symbol;Acc:2649]
ENSG00000001631	16504.4	0.00518332	0.00456402	1.13569	0.256085	0.790445	chr7	91828283	91875480	6204	-	36.48	q21.2	protein_coding	KRIT1	KRIT1, ankyrin repeat containing [Source:HGNC Symbol;Acc:1573]
ENSG00000002016	1935.16	-0.00348539	0.002123	-1.64173	0.100646	0.698414	chr12	1021243	1099219	4190	-	45.17	p13.33	protein_coding	RAD52	RAD52 homolog (S. cerevisiae) [Source:HGNC Symbol;Acc:9824]
ENSG00000002330	371.936	-0.00730774	0.00817252	-0.894184	0.371223	0.836131	chr11	64037302	64052176	1708	-	53.92	q13.1	protein_coding	BAD	BCL2-associated agonist of cell death [Source:HGNC Symbol;Acc:936]
ENSG00000002549	8990.18	-0.000626954	0.00254923	-0.245939	0.805729	0.960375	chr4	17578815	17609595	3785	+	44.17	p15.32	protein_coding	LAP3	leucine aminopeptidase 3 [Source:HGNC Symbol;Acc:18449]
ENSG00000002586	27977	-0.00529218	0.00470849	-1.12397	0.261027	0.793342	chrX	2609220	2659350	3284	+	47.39	p22.33	protein_coding	CD99	CD99 molecule [Source:HGNC Symbol;Acc:7082]
ENSG00000002587	21.1659	-0.0140717	0.0207114	-0.67942	0.496872	0.87717	chr4	11394774	11431389	8166	-	43.92	p15.33	protein_coding	HS3ST1	heparan sulfate (glucosamine) 3-O-sulfotransferase 1 [Source:HGNC Symbol;Acc:5194]
ENSG00000002726	13.4404	-0.0103115	0.0178967	-0.576168	0.564502	0.895879	chr7	150521715	150558592	3824	+	47.8	q36.1	protein_coding	AOC1	amine oxidase, copper containing 1 [Source:HGNC Symbol;Acc:80]
ENSG00000002745	493.443	0.00703113	0.00887662	0.792096	0.428305	0.857854	chr7	120965421	120981158	3261	+	38.61	q31.31	protein_coding	WNT16	wingless-type MMTV integration site family, member 16 [Source:HGNC Symbol;Acc:16267]
ENSG00000002746	854.859	0.00149705	0.00350855	0.426686	0.669608	0.925711	chr7	43152198	43605600	13965	+	42.03	p14.1	protein_coding	HECW1	HECT, C2 and WW domain containing E3 ubiquitin protein ligase 1 [Source:HGNC Symbol;Acc:22195]
ENSG00000002822	401.609	-0.00635301	0.00712242	-0.891973	0.372407	0.837049	chr7	1855429	2272878	6955	-	55.65	p22.3	protein_coding	MAD1L1	MAD1 mitotic arrest deficient-like 1 (yeast) [Source:HGNC Symbol;Acc:6762]
ENSG00000002834	75334.9	0.00490482	0.00288988	1.69724	0.0896504	0.684234	chr17	37026112	37078023	7061	+	53.69	q12	protein_coding	LASP1	LIM and SH3 protein 1 [Source:HGNC Symbol;Acc:6513]
ENSG00000002919	1071.31	0.00224537	0.00343357	0.653946	0.513146	0.881306	chr17	46180719	46200436	3606	+	48	q21.32	protein_coding	SNX11	sorting nexin 11 [Source:HGNC Symbol;Acc:14975]
ENSG00000002933	1106.14	-0.00577129	0.0165448	-0.348827	0.727219	0.942589	chr7	150497491	150502208	3479	+	57.57	q36.1	protein_coding	TMEM176A	transmembrane protein 176A [Source:HGNC Symbol;Acc:24930]
ENSG00000003056	11129.6	-0.00161208	0.00326131	-0.494305	0.621091	0.912492	chr12	9092959	9102551	3777	-	42.71	p13.31	protein_coding	M6PR	mannose-6-phosphate receptor (cation dependent) [Source:HGNC Symbol;Acc:6752]
ENSG00000003096	123.061	-0.000359724	0.00657093	-0.0547448	0.956342	0.992718	chrX	117031776	117251303	6983	-	36.56	q24	protein_coding	KLHL13	kelch-like family member 13 [Source:HGNC Symbol;Acc:22931]
ENSG00000003137	1354.86	-0.0266961	0.0104339	-2.5586	0.0105094	0.499586	chr2	72356367	72375167	5015	-	59.96	p13.2	protein_coding	CYP26B1	cytochrome P450, family 26, subfamily B, polypeptide 1 [Source:HGNC Symbol;Acc:20581]
ENSG00000003147	31.4281	-0.00241038	0.0121549	-0.198305	0.842806	0.968608	chr7	8152814	8302317	4891	-	40.3	p21.3	protein_coding	ICA1	islet cell autoantigen 1, 69kDa [Source:HGNC Symbol;Acc:5343]
ENSG00000003249	39.9108	-0.0147601	0.0104011	-1.4191	0.15587	0.734982	chr16	90071273	90086536	3522	-	59.39	q24.3	protein_coding	DBNDD1	dysbindin (dystrobrevin binding protein 1) domain containing 1 [Source:HGNC Symbol;Acc:28455]
ENSG00000003393	11910.7	-0.000634552	0.00227971	-0.278348	0.780745	0.954513	chr2	202565277	202645912	10381	-	38.06	q33.1	protein_coding	ALS2	amyotrophic lateral sclerosis 2 (juvenile) [Source:HGNC Symbol;Acc:443]
ENSG00000003400	1378.39	0.00447725	0.00350375	1.27784	0.201305	0.763733	chr2	202047604	202094129	7598	+	42.31	q33.1	protein_coding	CASP10	caspase 10, apoptosis-related cysteine peptidase [Source:HGNC Symbol;Acc:1500]
ENSG00000003402	25989.9	0.000782291	0.00297356	0.263082	0.792487	0.957779	chr2	201980827	202041410	22528	+	44.35	q33.1	protein_coding	CFLAR	CASP8 and FADD-like apoptosis regulator [Source:HGNC Symbol;Acc:1876]
ENSG00000003436	17022.5	0.00239429	0.00458282	0.522449	0.601358	0.905744	chr2	188328957	188430487	11714	-	36.6	q32.1	protein_coding	TFPI	tissue factor pathway inhibitor (lipoprotein-associated coagulation inhibitor) [Source:HGNC Symbol;Acc:11760]
ENSG00000003509	7409.47	0.0030243	0.002355	1.2842	0.199071	0.763733	chr2	37458774	37480546	3651	+	38.97	p22.2	protein_coding	NDUFAF7	NADH dehydrogenase (ubiquinone) complex I, assembly factor 7 [Source:HGNC Symbol;Acc:28816]
ENSG00000003756	26870.1	-0.00192526	0.00232959	-0.826435	0.408557	0.850917	chr3	50126341	50156454	10368	+	44.45	p21.31	protein_coding	RBM5	RNA binding motif protein 5 [Source:HGNC Symbol;Acc:9902]
ENSG00000003987	683.906	0.00607787	0.00407141	1.49282	0.135485	0.722265	chr8	17155539	17271037	5692	-	40.36	p22	protein_coding	MTMR7	myotubularin related protein 7 [Source:HGNC Symbol;Acc:7454]
ENSG00000003989	77.2342	0.0176849	0.0113515	1.55793	NA	NA	chr8	17354597	17428082	7905	+	40.13	p22	protein_coding	SLC7A2	solute carrier family 7 (cationic amino acid transporter, y+ system), member 2 [Source:HGNC Symbol;Acc:11060]
ENSG00000004059	539.027	-0.00604841	0.00584808	-1.03426	0.301017	0.811675	chr7	127228399	127231759	1871	+	56.5	q32.1	protein_coding	ARF5	ADP-ribosylation factor 5 [Source:HGNC Symbol;Acc:658]
ENSG00000004139	741.166	-0.00407722	0.00369782	-1.1026	0.270201	0.800074	chr17	26691378	26728065	8132	+	51.82	q11.2	protein_coding	SARM1	sterile alpha and TIR motif containing 1 [Source:HGNC Symbol;Acc:17074]
ENSG00000004142	15602.8	-0.0025496	0.00496786	-0.51322	0.607798	0.907821	chr17	26673659	26684545	2662	-	49.85	q11.2	protein_coding	POLDIP2	polymerase (DNA-directed), delta interacting protein 2 [Source:HGNC Symbol;Acc:23781]
ENSG00000004399	4894.02	-0.00044175	0.00328533	-0.134461	0.893038	0.978778	chr3	129274018	129325661	9738	-	58.39	q22.1	protein_coding	PLXND1	plexin D1 [Source:HGNC Symbol;Acc:9107]
ENSG00000004455	14897.4	0.00215429	0.00138585	1.55448	0.120069	0.710082	chr1	33473585	33546597	5683	-	46.32	p35.1	protein_coding	AK2	adenylate kinase 2 [Source:HGNC Symbol;Acc:362]
ENSG00000004468	19.2433	0.00763132	0.0132882	0.574294	0.565769	0.89603	chr4	15779898	15854853	6855	+	41.09	p15.32	protein_coding	CD38	CD38 molecule [Source:HGNC Symbol;Acc:1667]
ENSG00000004478	5814.2	-0.00462209	0.00420784	-1.09845	0.27201	0.801087	chr12	2904119	2914576	3958	+	51.61	p13.33	protein_coding	FKBP4	FK506 binding protein 4, 59kDa [Source:HGNC Symbol;Acc:3720]
ENSG00000004487	26207.8	0.00258802	0.0022598	1.14524	0.252109	0.788745	chr1	23345941	23410182	5447	+	39.16	p36.12	protein_coding	KDM1A	lysine (K)-specific demethylase 1A [Source:HGNC Symbol;Acc:29079]
ENSG00000004534	18279.6	0.000179086	0.00183056	0.0978313	0.922066	0.985355	chr3	49977440	50137478	7300	+	44.14	p21.31	protein_coding	RBM6	RNA binding motif protein 6 [Source:HGNC Symbol;Acc:9903]
ENSG00000004660	334.864	-0.00432459	0.00704615	-0.613752	0.539379	0.888619	chr17	3763609	3798185	7424	-	57.17	p13.2	protein_coding	CAMKK1	calcium/calmodulin-dependent protein kinase kinase 1, alpha [Source:HGNC Symbol;Acc:1469]
ENSG00000004700	25161.3	0.00573847	0.00427592	1.34204	0.179582	0.752697	chr12	21621845	21654603	3778	-	37.57	p12.1	protein_coding	RECQL	RecQ protein-like (DNA helicase Q1-like) [Source:HGNC Symbol;Acc:9948]
ENSG00000004766	9376.7	0.00434225	0.00344482	1.26052	0.207483	0.766387	chr7	92861653	92988338	7359	+	34.84	q21.3	protein_coding	CCDC132	coiled-coil domain containing 132 [Source:HGNC Symbol;Acc:25956]
ENSG00000004776	759.905	0.00426313	0.00575494	0.740777	0.458829	0.865901	chr19	36245469	36248980	1722	-	62.56	q13.12	protein_coding	HSPB6	heat shock protein, alpha-crystallin-related, B6 [Source:HGNC Symbol;Acc:26511]
ENSG00000004777	37.8574	-0.000375539	0.00765767	-0.0490409	0.960887	0.993839	chr19	36265434	36279724	5260	+	60.93	q13.12	protein_coding	ARHGAP33	Rho GTPase activating protein 33 [Source:HGNC Symbol;Acc:23085]
ENSG00000004779	3634.56	0.00307431	0.00555311	0.553619	0.57984	0.89951	chr16	23592323	23607677	1600	-	48.8	p12.2	protein_coding	NDUFAB1	NADH dehydrogenase (ubiquinone) 1, alpha/beta subcomplex, 1, 8kDa [Source:HGNC Symbol;Acc:7694]
ENSG00000004799	274.11	-0.00806955	0.0104325	-0.7735	0.439227	0.860179	chr7	95212811	95225803	4519	-	36.07	q21.3	protein_coding	PDK4	pyruvate dehydrogenase kinase, isozyme 4 [Source:HGNC Symbol;Acc:8812]
ENSG00000004838	47.1375	-0.00199408	0.00740894	-0.269146	0.787818	0.956843	chr3	50378541	50384283	4009	-	57.81	p21.31	protein_coding	ZMYND10	zinc finger, MYND-type containing 10 [Source:HGNC Symbol;Acc:19412]
ENSG00000004864	1400.7	0.00189095	0.00265037	0.713467	0.475557	0.870562	chr7	95749532	95951459	3710	-	39.76	q21.3	protein_coding	SLC25A13	solute carrier family 25 (aspartate/glutamate carrier), member 13 [Source:HGNC Symbol;Acc:10983]
ENSG00000004866	3690.22	0.00386871	0.00192218	2.01267	0.0441491	0.609207	chr7	116593292	116870157	6742	+	39.15	q31.2	protein_coding	ST7	suppression of tumorigenicity 7 [Source:HGNC Symbol;Acc:11351]	MI0021277	hsa-mir-6132
ENSG00000004897	49590.1	0.00857781	0.00459831	1.86543	0.0621215	0.643333	chr17	45195069	45266788	6824	-	38.66	q21.32	protein_coding	CDC27	cell division cycle 27 [Source:HGNC Symbol;Acc:1728]
ENSG00000004961	6139.06	0.00598234	0.00257931	2.31936	0.0203757	0.555592	chrX	11129421	11141198	2335	+	42.99	p22.2	protein_coding	HCCS	holocytochrome c synthase [Source:HGNC Symbol;Acc:4837]
ENSG00000004975	618.358	-0.00587705	0.00489794	-1.1999	0.230178	0.779127	chr17	7128660	7137864	5350	-	55.14	p13.1	protein_coding	DVL2	dishevelled segment polarity protein 2 [Source:HGNC Symbol;Acc:3086]
ENSG00000005007	2907.76	-0.00626261	0.00585265	-1.07005	0.284598	0.808153	chr19	18942747	18979045	8600	+	55.15	p13.11	protein_coding	UPF1	UPF1 regulator of nonsense transcripts homolog (yeast) [Source:HGNC Symbol;Acc:9962]
ENSG00000005020	12218.1	0.00070344	0.00252391	0.278711	0.780467	0.954513	chr7	26706681	27034858	5520	-	36.94	p15.2	protein_coding	SKAP2	src kinase associated phosphoprotein 2 [Source:HGNC Symbol;Acc:15687]
ENSG00000005022	21857.7	0.0044106	0.00312129	1.41307	0.157635	0.736264	chrX	118602363	118605282	1500	+	53.25	q24	protein_coding	SLC25A5	solute carrier family 25 (mitochondrial carrier; adenine nucleotide translocator), member 5 [Source:HGNC Symbol;Acc:10991]
ENSG00000005059	4010.73	0.0053728	0.00363027	1.48	0.138873	0.7238	chr4	110481361	110609874	3558	+	41.02	q25	protein_coding	CCDC109B	coiled-coil domain containing 109B [Source:HGNC Symbol;Acc:26076]
ENSG00000005073	1472.58	-0.00286378	0.00367288	-0.779709	0.435562	0.859061	chr7	27221129	27224842	2307	-	55.22	p15.2	protein_coding	HOXA11	homeobox A11 [Source:HGNC Symbol;Acc:5101]
ENSG00000005075	1421.96	0.00223467	0.00241139	0.926714	0.354075	0.830377	chr7	102113565	102119354	962	-	55.04	q22.1	protein_coding	POLR2J	polymerase (RNA) II (DNA directed) polypeptide J, 13.3kDa [Source:HGNC Symbol;Acc:9197]
ENSG00000005100	2792.58	0.00432478	0.00220514	1.96122	0.0498528	0.623911	chr17	5344232	5372380	5872	-	45.81	p13.2	protein_coding	DHX33	DEAH (Asp-Glu-Ala-His) box polypeptide 33 [Source:HGNC Symbol;Acc:16718]
ENSG00000005102	61.2203	0.000718117	0.0170709	0.0420667	0.966446	0.995502	chr17	41717756	41739322	2707	-	51.61	q21.31	protein_coding	MEOX1	mesenchyme homeobox 1 [Source:HGNC Symbol;Acc:7013]
ENSG00000005108	545.921	-0.013498	0.00673452	-2.00429	0.0450386	0.609618	chr7	11409984	11871824	10923	-	35.51	p21.3	protein_coding	THSD7A	thrombospondin, type I, domain containing 7A [Source:HGNC Symbol;Acc:22207]
ENSG00000005156	2116.64	-0.00414973	0.0039065	-1.06226	0.288116	0.808861	chr17	33307513	33332083	8240	+	47.71	q12	protein_coding	LIG3	ligase III, DNA, ATP-dependent [Source:HGNC Symbol;Acc:6600]
ENSG00000005175	10895.1	0.00752517	0.00503829	1.4936	0.135281	0.722109	chr12	48057070	48099844	3343	-	36.73	q13.11	protein_coding	RPAP3	RNA polymerase II associated protein 3 [Source:HGNC Symbol;Acc:26151]
ENSG00000005187	417.421	0.000473778	0.00485455	0.0975947	0.922254	0.985355	chr16	20621565	20808903	5095	+	41.08	p12.3	protein_coding	ACSM3	acyl-CoA synthetase medium-chain family member 3 [Source:HGNC Symbol;Acc:10522]
ENSG00000005189	990.588	0.00213995	0.00316418	0.676306	0.498846	0.878219	chr16	20817751	20860987	4111	+	39.89	p12.3	protein_coding	AC004381.6	Putative RNA exonuclease NEF-sp [Source:UniProtKB/Swiss-Prot;Acc:Q96IC2]
ENSG00000005194	2394.84	-0.00424267	0.00246384	-1.72198	0.0850735	0.676403	chr16	57462081	57481440	3509	-	44.41	q21	protein_coding	CIAPIN1	cytokine induced apoptosis inhibitor 1 [Source:HGNC Symbol;Acc:28050]
ENSG00000005238	1229.05	0.000930341	0.00446189	0.208508	0.834832	0.966513	chr9	35104109	35116338	6409	-	54.68	p13.3	protein_coding	FAM214B	family with sequence similarity 214, member B [Source:HGNC Symbol;Acc:25666]
ENSG00000005243	6782.56	0.00123493	0.00505854	0.244128	0.807132	0.960405	chr17	46103533	46115392	1847	-	52.7	q21.32	protein_coding	COPZ2	coatomer protein complex, subunit zeta 2 [Source:HGNC Symbol;Acc:19356]
ENSG00000005249	2881.28	-0.00582274	0.00395502	-1.47224	0.140955	0.724009	chr7	106685094	106802256	4318	+	38.63	q22.3	protein_coding	PRKAR2B	protein kinase, cAMP-dependent, regulatory, type II, beta [Source:HGNC Symbol;Acc:9392]
ENSG00000005302	3528.29	-0.000628359	0.00118987	-0.528089	0.597438	0.904688	chrX	11776278	11793870	6494	+	42.85	p22.2	protein_coding	MSL3	male-specific lethal 3 homolog (Drosophila) [Source:HGNC Symbol;Acc:7370]
ENSG00000005339	14940.4	-0.000878393	0.00145855	-0.602235	0.547018	0.891667	chr16	3775055	3930727	15068	-	45.01	p13.3	protein_coding	CREBBP	CREB binding protein [Source:HGNC Symbol;Acc:2348]
ENSG00000005379	197.342	-0.0107042	0.00588088	-1.82017	0.0687328	0.650161	chr17	56378592	56406152	11382	-	57.85	q22	protein_coding	BZRAP1	benzodiazepine receptor (peripheral) associated protein 1 [Source:HGNC Symbol;Acc:16831]
ENSG00000005421	8.47563	-0.0166394	0.0169584	-0.981189	0.3265	0.819504	chr7	94926988	95025673	2988	-	39.93	q21.3	protein_coding	PON1	paraoxonase 1 [Source:HGNC Symbol;Acc:9204]
ENSG00000005436	5551.07	0.00281495	0.00517265	0.544198	0.586305	0.900716	chr2	75879126	75938115	5465	-	36.39	p12	protein_coding	GCFC2	GC-rich sequence DNA-binding factor 2 [Source:HGNC Symbol;Acc:1317]
ENSG00000005448	690.75	-0.00340858	0.00450396	-0.756797	0.449172	0.863073	chr2	74648805	74652882	2860	+	54.68	p13.1	protein_coding	WDR54	WD repeat domain 54 [Source:HGNC Symbol;Acc:25770]
ENSG00000005469	4331.4	0.00395197	0.00176007	2.24534	0.0247461	0.56893	chr7	86974997	87029111	4979	+	37.43	q21.12	protein_coding	CROT	carnitine O-octanoyltransferase [Source:HGNC Symbol;Acc:2366]
ENSG00000005471	1018.03	0.00311228	0.00496404	0.626965	0.530682	0.88595	chr7	87031013	87109751	7494	-	38.6	q21.12	protein_coding	ABCB4	ATP-binding cassette, sub-family B (MDR/TAP), member 4 [Source:HGNC Symbol;Acc:45]
ENSG00000005483	31078	0.00615668	0.00509185	1.20913	0.226615	0.778989	chr7	104654626	104754808	9227	+	37.46	q22.3	protein_coding	KMT2E	lysine (K)-specific methyltransferase 2E [Source:HGNC Symbol;Acc:18541]
ENSG00000005486	1441.56	-0.00843544	0.00504647	-1.67155	0.0946122	0.691453	chr7	75471920	75518244	2441	+	47.79	q11.23	protein_coding	RHBDD2	rhomboid domain containing 2 [Source:HGNC Symbol;Acc:23082]
ENSG00000005700	46700.5	0.00787223	0.0046019	1.71065	0.087146	0.678751	chr6	82879700	82957471	8722	-	36.07	q14.1	protein_coding	IBTK	inhibitor of Bruton agammaglobulinemia tyrosine kinase [Source:HGNC Symbol;Acc:17853]
ENSG00000005801	6469.57	0.00770955	0.00550427	1.40065	0.161319	0.74073	chr11	3360491	3400448	5705	-	41.43	p15.4	protein_coding	ZNF195	zinc finger protein 195 [Source:HGNC Symbol;Acc:12986]
ENSG00000005810	50954.2	0.00387762	0.0023798	1.62939	0.10323	0.698414	chr13	77618792	77901185	15943	-	35.72	q22.3	protein_coding	MYCBP2	MYC binding protein 2, E3 ubiquitin protein ligase [Source:HGNC Symbol;Acc:23386]
ENSG00000005812	16996.6	0.00344076	0.00316681	1.0865	0.277256	0.804123	chr13	77566740	77601330	4651	-	38.37	q22.3	protein_coding	FBXL3	F-box and leucine-rich repeat protein 3 [Source:HGNC Symbol;Acc:13599]
ENSG00000005844	12.5069	-0.0138203	0.0148727	-0.929241	0.352764	0.83001	chr16	30483979	30534506	6472	+	50.46	p11.2	protein_coding	ITGAL	integrin, alpha L (antigen CD11A (p180), lymphocyte function-associated antigen 1; alpha polypeptide) [Source:HGNC Symbol;Acc:6148]
ENSG00000005882	2083.88	0.000433474	0.00292647	0.148122	0.882247	0.975858	chr17	48172101	48189516	5481	+	56.67	q21.33	protein_coding	PDK2	pyruvate dehydrogenase kinase, isozyme 2 [Source:HGNC Symbol;Acc:8810]
ENSG00000005884	3993.14	0.000745865	0.00620548	0.120195	0.904329	0.980782	chr17	48133332	48167845	9802	+	52.65	q21.33	protein_coding	ITGA3	integrin, alpha 3 (antigen CD49C, alpha 3 subunit of VLA-3 receptor) [Source:HGNC Symbol;Acc:6139]
ENSG00000005889	26172.8	0.00111501	0.0017905	0.622737	0.533458	0.886388	chrX	24167290	24234372	9037	+	40.77	p22.11	protein_coding	ZFX	zinc finger protein, X-linked [Source:HGNC Symbol;Acc:12869]
ENSG00000005893	41953.9	0.00261039	0.00355865	0.733532	0.463234	0.867384	chrX	119561682	119603220	5617	-	38.79	q24	protein_coding	LAMP2	lysosomal-associated membrane protein 2 [Source:HGNC Symbol;Acc:6501]
ENSG00000005955	33129.9	0.00351407	0.00178255	1.97137	0.0486815	0.622107	chr17	34900737	34946278	9729	+	42.16	q12	protein_coding	GGNBP2	gametogenetin binding protein 2 [Source:HGNC Symbol;Acc:19357]
ENSG00000005961	6.211	0.00400868	0.0125697	0.318917	0.749789	0.948468	chr17	42449548	42466873	5551	-	54.83	q21.31	protein_coding	ITGA2B	integrin, alpha 2b (platelet glycoprotein IIb of IIb/IIIa complex, antigen CD41) [Source:HGNC Symbol;Acc:6138]
ENSG00000006007	19068.1	0.00190595	0.00163235	1.16762	0.242962	0.786333	chr16	19513015	19533467	4412	-	40.17	p12.3	protein_coding	GDE1	glycerophosphodiester phosphodiesterase 1 [Source:HGNC Symbol;Acc:29644]
ENSG00000006015	281.686	-0.0043001	0.00562493	-0.764472	0.444586	0.861728	chr19	18699495	18703146	3370	+	60.24	p13.11	protein_coding	C19orf60	chromosome 19 open reading frame 60 [Source:HGNC Symbol;Acc:26098]
ENSG00000006016	526.881	-0.00583277	0.00651353	-0.895485	0.370528	0.835484	chr19	18683030	18718551	3018	-	55.32	p13.11	protein_coding	CRLF1	cytokine receptor-like factor 1 [Source:HGNC Symbol;Acc:2364]
ENSG00000006025	142.886	-0.0047369	0.00541523	-0.874738	0.381717	0.841416	chr17	45884738	45899200	6572	-	57.86	q21.32	protein_coding	OSBPL7	oxysterol binding protein-like 7 [Source:HGNC Symbol;Acc:16387]
ENSG00000006042	8130.29	-0.00117998	0.00279689	-0.42189	0.673105	0.926867	chr17	31254928	31272124	5187	+	48.47	q11.2	protein_coding	TMEM98	transmembrane protein 98 [Source:HGNC Symbol;Acc:24529]
ENSG00000006114	8772.02	0.00219172	0.00154333	1.42012	0.155572	0.734565	chr17	35874900	35969544	14277	-	40.82	q12	protein_coding	SYNRG	synergin, gamma [Source:HGNC Symbol;Acc:557]
ENSG00000006118	633.241	-0.0112261	0.00694665	-1.61605	0.106084	0.701232	chr11	60691935	60704631	7271	+	58.71	q12.2	protein_coding	TMEM132A	transmembrane protein 132A [Source:HGNC Symbol;Acc:31092]
ENSG00000006125	48456.6	0.00155184	0.00167913	0.924195	0.355385	0.830574	chr17	33905065	34053436	7797	+	39.93	q12	protein_coding	AP2B1	adaptor-related protein complex 2, beta 1 subunit [Source:HGNC Symbol;Acc:563]
ENSG00000006194	3313.24	-0.00331329	0.00154183	-2.14893	0.0316396	0.579189	chr16	3313743	3351401	9329	+	47.12	p13.3	protein_coding	ZNF263	zinc finger protein 263 [Source:HGNC Symbol;Acc:13056]
ENSG00000006210	19.0899	0.00799647	0.0469269	0.170403	NA	NA	chr16	57406370	57418960	5983	+	53.7	q21	protein_coding	CX3CL1	chemokine (C-X3-C motif) ligand 1 [Source:HGNC Symbol;Acc:10647]
ENSG00000006282	4320.86	0.00188348	0.00529443	0.355747	0.72203	0.940847	chr17	48620419	48633213	5237	+	57.05	q21.33	protein_coding	SPATA20	spermatogenesis associated 20 [Source:HGNC Symbol;Acc:26125]
ENSG00000006283	164.689	-0.0102792	0.00867759	-1.18456	0.23619	0.782198	chr17	48638429	48704835	9709	+	56.83	q21.33	protein_coding	CACNA1G	calcium channel, voltage-dependent, T type, alpha 1G subunit [Source:HGNC Symbol;Acc:1394]
ENSG00000006327	1873.63	-0.00621138	0.00901326	-0.689138	0.490737	0.875441	chr16	3068446	3072384	1848	+	60.12	p13.3	protein_coding	TNFRSF12A	tumor necrosis factor receptor superfamily, member 12A [Source:HGNC Symbol;Acc:18152]
ENSG00000006432	104.038	-0.0245472	0.0107337	-2.28692	0.0222003	0.561174	chr14	71189243	71276251	12386	-	44.98	q24.2	protein_coding	MAP3K9	mitogen-activated protein kinase kinase kinase 9 [Source:HGNC Symbol;Acc:6861]
ENSG00000006451	22903.3	0.00554139	0.00347039	1.59676	0.110318	0.702491	chr7	39663082	39747723	3665	+	39.69	p14.1	protein_coding	RALA	v-ral simian leukemia viral oncogene homolog A (ras related) [Source:HGNC Symbol;Acc:9839]
ENSG00000006453	1076.25	0.00372778	0.00372542	1.00063	0.317003	0.81783	chr7	97920963	98030380	4798	-	46.77	q22.1	protein_coding	BAIAP2L1	BAI1-associated protein 2-like 1 [Source:HGNC Symbol;Acc:21649]
ENSG00000006459	5440.95	0.000112806	0.00364393	0.0309571	0.975304	0.996693	chr7	139784546	139876835	9430	-	39.18	q34	protein_coding	KDM7A	lysine (K)-specific demethylase 7A [Source:HGNC Symbol;Acc:22224]
ENSG00000006468	15884.9	0.00575859	0.00671775	0.85722	0.391323	0.843909	chr7	13930853	14031050	9686	-	36.3	p21.2	protein_coding	ETV1	ets variant 1 [Source:HGNC Symbol;Acc:3490]
ENSG00000006530	3755.5	0.000703235	0.00136655	0.514605	0.606829	0.907821	chr7	141250989	141355044	6547	+	39.59	q34	protein_coding	AGK	acylglycerol kinase [Source:HGNC Symbol;Acc:21869]
ENSG00000006534	2825.38	0.00130233	0.00485448	0.268275	0.788488	0.957097	chr11	67776048	67796744	6621	+	58.4	q13.2	protein_coding	ALDH3B1	aldehyde dehydrogenase 3 family, member B1 [Source:HGNC Symbol;Acc:410]
ENSG00000006555	79.1539	-0.00358158	0.0785089	-0.04562	NA	NA	chr1	55245385	55266940	6055	-	52.26	p32.3	protein_coding	TTC22	tetratricopeptide repeat domain 22 [Source:HGNC Symbol;Acc:26067]
ENSG00000006576	9747.74	0.00344526	0.00618282	0.557231	0.57737	0.898674	chr7	77428122	77586818	8631	+	37.65	q11.23	protein_coding	PHTF2	putative homeodomain transcription factor 2 [Source:HGNC Symbol;Acc:13411]
ENSG00000006606	45.5609	0.00384671	0.00907431	0.423912	0.67163	0.926283	chr7	75398851	75419214	706	-	48.09	q11.23	protein_coding	CCL26	chemokine (C-C motif) ligand 26 [Source:HGNC Symbol;Acc:10625]
ENSG00000006607	7512.43	0.000954106	0.00238366	0.400269	0.688959	0.93034	chr2	242295658	242434256	14413	+	45.6	q37.3	protein_coding	FARP2	FERM, RhoGEF and pleckstrin domain protein 2 [Source:HGNC Symbol;Acc:16460]
ENSG00000006625	4612.77	-1.92e-05	0.00514065	-0.00373592	0.997019	0.999374	chr7	30536237	30591095	1905	-	42.02	p14.3	protein_coding	GGCT	gamma-glutamylcyclotransferase [Source:HGNC Symbol;Acc:21705]
ENSG00000006634	3919.23	0.00496038	0.00696609	0.712075	0.476418	0.870562	chr7	87505531	87538856	4583	+	36.72	q21.12	protein_coding	DBF4	DBF4 homolog (S. cerevisiae) [Source:HGNC Symbol;Acc:17364]
ENSG00000006638	89.8548	-0.00323237	0.00633195	-0.510486	0.609711	0.908506	chr19	3594504	3606838	2793	-	55.77	p13.3	protein_coding	TBXA2R	thromboxane A2 receptor [Source:HGNC Symbol;Acc:11608]
ENSG00000006652	9767.3	0.00356056	0.00291109	1.2231	0.221291	0.773342	chr7	112063023	112121072	6481	+	39.45	q31.1	protein_coding	IFRD1	interferon-related developmental regulator 1 [Source:HGNC Symbol;Acc:5456]
ENSG00000006695	854.445	-0.000138372	0.00202821	-0.0682237	0.945608	0.990604	chr17	13972813	14111994	3172	+	38.47	p12	protein_coding	COX10	cytochrome c oxidase assembly homolog 10 (yeast) [Source:HGNC Symbol;Acc:2260]
ENSG00000006704	1114.96	-0.00250394	0.00325672	-0.768852	0.441981	0.860717	chr7	73868120	74016931	6498	+	52.72	q11.23	protein_coding	GTF2IRD1	GTF2I repeat domain containing 1 [Source:HGNC Symbol;Acc:4661]
ENSG00000006712	3885.48	-0.00380853	0.00489628	-0.777841	0.436663	0.859199	chr19	39876492	39881835	2668	-	52.73	q13.2	protein_coding	PAF1	Paf1, RNA polymerase II associated factor, homolog (S. cerevisiae) [Source:HGNC Symbol;Acc:25459]
ENSG00000006715	13803.4	0.00154213	0.00172592	0.893509	0.371585	0.836304	chr7	38762563	38971994	7801	-	38.35	p14.1	protein_coding	VPS41	vacuolar protein sorting 41 homolog (S. cerevisiae) [Source:HGNC Symbol;Acc:12713]
ENSG00000006740	250.065	-0.000881307	0.00373217	-0.236138	0.813326	0.961327	chr17	12692856	12894960	9281	+	42.68	p12	protein_coding	ARHGAP44	Rho GTPase activating protein 44 [Source:HGNC Symbol;Acc:29096]
ENSG00000006744	3390.21	0.000126057	0.00294675	0.0427783	0.965878	0.995388	chr17	12895708	12921504	6345	-	48.08	p12	protein_coding	ELAC2	elaC ribonuclease Z 2 [Source:HGNC Symbol;Acc:14198]
ENSG00000006747	855.3	0.0180959	0.0110993	1.63037	0.103024	0.698414	chr7	12610203	12693228	5048	+	38.55	p21.3	protein_coding	SCIN	scinderin [Source:HGNC Symbol;Acc:21695]
ENSG00000006756	3470.39	-0.00194442	0.00257528	-0.755033	0.450229	0.863245	chrX	2822011	2847392	7030	-	48.88	p22.33	protein_coding	ARSD	arylsulfatase D [Source:HGNC Symbol;Acc:717]
ENSG00000006757	684.206	-0.00701225	0.00350501	-2.00064	0.0454315	0.611434	chrX	7866288	7895780	3441	-	40.45	p22.31	protein_coding	PNPLA4	patatin-like phospholipase domain containing 4 [Source:HGNC Symbol;Acc:24887]
ENSG00000006788	54.3204	0.00273955	0.0119609	0.229043	0.818836	0.962292	chr17	10201401	10276447	6347	-	45.69	p13.1	protein_coding	MYH13	myosin, heavy chain 13, skeletal muscle [Source:HGNC Symbol;Acc:7571]
ENSG00000006831	4236.23	-0.0015761	0.00190646	-0.826716	0.408398	0.850891	chr12	1797740	1897844	5878	+	39.4	p13.33	protein_coding	ADIPOR2	adiponectin receptor 2 [Source:HGNC Symbol;Acc:24041]
ENSG00000006837	1913.92	0.00138299	0.00240077	0.576063	0.564572	0.895879	chr5	133541305	133706738	3681	-	41.3	q31.1	protein_coding	CDKL3	cyclin-dependent kinase-like 3 [Source:HGNC Symbol;Acc:15483]
ENSG00000007047	1154.66	-0.00504522	0.00465344	-1.08419	0.27828	0.804685	chr19	45582546	45808541	6668	+	53.57	q13.32	protein_coding	MARK4	MAP/microtubule affinity-regulating kinase 4 [Source:HGNC Symbol;Acc:13538]
ENSG00000007062	48.7711	0.00596789	0.0577593	0.103323	NA	NA	chr4	15964699	16086001	7465	-	43.17	p15.32	protein_coding	PROM1	prominin 1 [Source:HGNC Symbol;Acc:9454]
ENSG00000007080	374.882	-0.00905149	0.00959469	-0.943386	0.345483	0.826431	chr19	18043825	18054800	1660	+	55.84	p13.11	protein_coding	CCDC124	coiled-coil domain containing 124 [Source:HGNC Symbol;Acc:25171]
ENSG00000007168	52143.4	0.00367752	0.00183417	2.00501	0.044962	0.609618	chr17	2496504	2588909	8127	+	42.4	p13.3	protein_coding	PAFAH1B1	platelet-activating factor acetylhydrolase 1b, regulatory subunit 1 (45kDa) [Source:HGNC Symbol;Acc:8574]
ENSG00000007174	12.6178	0.00474002	0.0133681	0.354578	0.722906	0.940879	chr17	11501748	11873065	16980	+	42.63	p12	protein_coding	DNAH9	dynein, axonemal, heavy chain 9 [Source:HGNC Symbol;Acc:2953]
ENSG00000007202	21813.8	-0.000357178	0.00323964	-0.110253	0.912209	0.982827	chr17	26941458	26972472	9235	-	46.75	q11.2	protein_coding	KIAA0100	KIAA0100 [Source:HGNC Symbol;Acc:28960]
ENSG00000007237	4928.85	-0.00129533	0.00503201	-0.257418	0.796856	0.958134	chr17	9813926	10101868	10100	-	47.97	p13.1	protein_coding	GAS7	growth arrest-specific 7 [Source:HGNC Symbol;Acc:4169]
ENSG00000007255	84.4794	-0.00404526	0.00607898	-0.665451	0.505762	0.880025	chr19	45666186	45681495	933	-	56.86	q13.32	protein_coding	TRAPPC6A	trafficking protein particle complex 6A [Source:HGNC Symbol;Acc:23069]
ENSG00000007306	46.3233	0.0120156	0.0270169	0.444746	NA	NA	chr19	42177235	42210895	2649	-	47.87	q13.2	protein_coding	CEACAM7	carcinoembryonic antigen-related cell adhesion molecule 7 [Source:HGNC Symbol;Acc:1819]
ENSG00000007341	4962.15	0.00397744	0.00210558	1.889	0.0588922	0.635835	chr1	113066140	113163447	8111	-	39.05	p13.2	protein_coding	ST7L	suppression of tumorigenicity 7 like [Source:HGNC Symbol;Acc:18441]
ENSG00000007372	501.48	0.00337368	0.00579162	0.582512	0.560222	0.895594	chr11	31806340	31839509	14776	-	49.68	p13	protein_coding	PAX6	paired box 6 [Source:HGNC Symbol;Acc:8620]
ENSG00000007376	271.447	-0.00513229	0.00634816	-0.808469	0.418821	0.855568	chr16	834974	838397	2769	-	67.17	p13.3	protein_coding	RPUSD1	RNA pseudouridylate synthase domain containing 1 [Source:HGNC Symbol;Acc:14173]
ENSG00000007384	1657.4	-0.00426248	0.00472572	-0.901975	0.36707	0.83476	chr16	108058	126354	5104	-	61.14	p13.3	protein_coding	RHBDF1	rhomboid 5 homolog 1 (Drosophila) [Source:HGNC Symbol;Acc:20561]
ENSG00000007392	5591.06	-0.00326264	0.00231625	-1.40859	0.158958	0.737992	chr16	238968	279462	6176	-	47.33	p13.3	protein_coding	LUC7L	LUC7-like (S. cerevisiae) [Source:HGNC Symbol;Acc:6723]
ENSG00000007402	26.8947	-0.000341989	0.00677209	-0.0504997	0.959724	0.993537	chr3	50400233	50541675	6319	-	56.52	p21.31	protein_coding	CACNA2D2	calcium channel, voltage-dependent, alpha 2/delta subunit 2 [Source:HGNC Symbol;Acc:1400]
ENSG00000007516	573.467	-0.00253409	0.00474103	-0.534503	0.592994	0.902034	chr16	1383602	1399439	6143	+	65.72	p13.3	protein_coding	BAIAP3	BAI1-associated protein 3 [Source:HGNC Symbol;Acc:948]
ENSG00000007520	1320.98	-0.00567897	0.00499674	-1.13654	0.255732	0.790375	chr16	1399241	1401912	1243	-	62.57	p13.3	protein_coding	TSR3	TSR3, 20S rRNA accumulation, homolog (S. cerevisiae) [Source:HGNC Symbol;Acc:14175]
ENSG00000007541	528.325	-0.00503021	0.00613927	-0.819349	0.412587	0.852501	chr16	616995	634136	6869	+	64.36	p13.3	protein_coding	PIGQ	phosphatidylinositol glycan anchor biosynthesis, class Q [Source:HGNC Symbol;Acc:14135]
ENSG00000007545	2012.56	-0.00590299	0.00503775	-1.17175	0.241297	0.78498	chr16	1662326	1727909	8427	+	53.11	p13.3	protein_coding	CRAMP1L	Crm, cramped-like (Drosophila) [Source:HGNC Symbol;Acc:14122]
ENSG00000007866	1455.31	-0.00442604	0.00419561	-1.05492	0.291461	0.80902	chr6	35441374	35464853	3046	-	56.75	p21.31	protein_coding	TEAD3	TEA domain family member 3 [Source:HGNC Symbol;Acc:11716]
ENSG00000007923	4075.5	-0.00473681	0.00447025	-1.05963	0.289313	0.808861	chr1	6694228	6761984	5147	-	46.6	p36.31	protein_coding	DNAJC11	DnaJ (Hsp40) homolog, subfamily C, member 11 [Source:HGNC Symbol;Acc:25570]
ENSG00000007933	103.449	0.00470218	0.0142327	0.330378	NA	NA	chr1	171060018	171086959	3463	+	36.5	q24.3	protein_coding	FMO3	flavin containing monooxygenase 3 [Source:HGNC Symbol;Acc:3771]
ENSG00000007944	4788.35	-0.00920475	0.00475789	-1.93463	0.0530359	0.627678	chr6	16129356	16148479	3033	+	40.19	p22.3	protein_coding	MYLIP	myosin regulatory light chain interacting protein [Source:HGNC Symbol;Acc:21155]
ENSG00000007952	70.2497	0.00266249	0.00491368	0.541853	0.58792	0.900716	chrX	100098313	100129334	2529	-	41.14	q22.1	protein_coding	NOX1	NADPH oxidase 1 [Source:HGNC Symbol;Acc:7889]
ENSG00000007968	211.685	-0.00205138	0.00704894	-0.291019	0.771037	0.952947	chr1	23832922	23857712	5457	-	51.66	p36.12	protein_coding	E2F2	E2F transcription factor 2 [Source:HGNC Symbol;Acc:3114]
ENSG00000008018	7043.46	-0.000515203	0.00324786	-0.158629	0.873961	0.974584	chr6	170844205	170862429	2256	-	39.81	q27	protein_coding	PSMB1	proteasome (prosome, macropain) subunit, beta type, 1 [Source:HGNC Symbol;Acc:9537]
ENSG00000008056	45.8341	0.000175897	0.00530845	0.0331352	0.973567	0.996693	chrX	47431303	47479252	3203	-	47.76	p11.23	protein_coding	SYN1	synapsin I [Source:HGNC Symbol;Acc:11494]
ENSG00000008083	3115.5	0.000697105	0.00265281	0.26278	0.79272	0.957834	chr6	15246527	15522252	6490	+	43.92	p22.3	protein_coding	JARID2	jumonji, AT rich interactive domain 2 [Source:HGNC Symbol;Acc:6196]
ENSG00000008086	2357.97	0.00661535	0.00296986	2.2275	0.0259142	0.57551	chrX	18443703	18671749	3576	+	40.21	p22.13	protein_coding	CDKL5	cyclin-dependent kinase-like 5 [Source:HGNC Symbol;Acc:11411]
ENSG00000008118	96.6897	-0.00578976	0.0127088	-0.455571	0.648698	0.918418	chr1	209757062	209787283	2676	+	47.01	q32.2	protein_coding	CAMK1G	calcium/calmodulin-dependent protein kinase IG [Source:HGNC Symbol;Acc:14585]
ENSG00000008128	1319.51	-0.00179381	0.00314089	-0.571115	0.567922	0.896723	chr1	1634169	1655766	4707	-	51.99	p36.33	protein_coding	CDK11A	cyclin-dependent kinase 11A [Source:HGNC Symbol;Acc:1730]
ENSG00000008130	2147.43	-0.000178329	0.00368482	-0.0483957	0.961401	0.993839	chr1	1682671	1711896	5637	-	53.7	p36.33	protein_coding	NADK	NAD kinase [Source:HGNC Symbol;Acc:29831]
ENSG00000008226	1207.19	-0.00323694	0.00439779	-0.736039	0.461707	0.866808	chr3	38080696	38165516	8338	+	48.5	p22.2	protein_coding	DLEC1	deleted in lung and esophageal cancer 1 [Source:HGNC Symbol;Acc:2899]
ENSG00000008256	8842.27	0.00275811	0.00399722	0.690008	0.490189	0.875441	chr7	6201407	6312275	5805	-	44.78	p22.1	protein_coding	CYTH3	cytohesin 3 [Source:HGNC Symbol;Acc:9504]
ENSG00000008277	646.815	-0.00404561	0.00451238	-0.896558	0.369955	0.835484	chr7	87563458	87832204	12217	+	37.29	q21.12	protein_coding	ADAM22	ADAM metallopeptidase domain 22 [Source:HGNC Symbol;Acc:201]
ENSG00000008282	27819.8	0.00260386	0.00520266	0.500487	0.616732	0.91111	chr7	105730949	105753022	2794	-	38.18	q22.3	protein_coding	SYPL1	synaptophysin-like 1 [Source:HGNC Symbol;Acc:11507]
ENSG00000008283	3979.73	0.00252728	0.00378878	0.667043	0.504745	0.880025	chr17	61509665	61523739	5320	-	57.41	q23.3	protein_coding	CYB561	cytochrome b561 [Source:HGNC Symbol;Acc:2571]
ENSG00000008294	25526	0.00379216	0.00233482	1.62418	0.104338	0.699707	chr17	49039535	49198226	11948	-	40	q21.33	protein_coding	SPAG9	sperm associated antigen 9 [Source:HGNC Symbol;Acc:14524]
ENSG00000008300	174.434	0.00604921	0.00495792	1.22011	0.222423	0.774674	chr3	48673902	48700348	13888	-	59.89	p21.31	protein_coding	CELSR3	cadherin, EGF LAG seven-pass G-type receptor 3 [Source:HGNC Symbol;Acc:3230]
ENSG00000008311	4501.02	-0.00132633	0.00197978	-0.66994	0.502896	0.879371	chr7	121715701	121784334	4591	-	36.48	q31.32	protein_coding	AASS	aminoadipate-semialdehyde synthase [Source:HGNC Symbol;Acc:17366]
ENSG00000008323	179.631	-0.00465158	0.00464444	-1.00154	0.316567	0.817794	chr12	6419602	6437672	4260	+	55.71	p13.31	protein_coding	PLEKHG6	pleckstrin homology domain containing, family G (with RhoGef domain) member 6 [Source:HGNC Symbol;Acc:25562]
ENSG00000008324	1051.26	0.007999	0.00316665	2.52602	0.0115364	0.513815	chr3	42623332	42636606	1301	+	47.77	p22.1	protein_coding	SS18L2	synovial sarcoma translocation gene on chromosome 18-like 2 [Source:HGNC Symbol;Acc:15593]
ENSG00000008382	91.6364	-0.00545479	0.00669338	-0.814952	0.4151	0.853397	chr19	4343524	4360083	2049	+	55.95	p13.3	protein_coding	MPND	MPN domain containing [Source:HGNC Symbol;Acc:25934]
ENSG00000008394	39196.8	0.00618595	0.00707424	0.874432	0.381883	0.841416	chr12	16500076	16762193	6213	+	36.94	p12.3	protein_coding	MGST1	microsomal glutathione S-transferase 1 [Source:HGNC Symbol;Acc:7061]
ENSG00000008405	3849.87	0.00276717	0.00297063	0.931511	0.35159	0.829691	chr12	107385142	107487607	5062	-	37.62	q23.3	protein_coding	CRY1	cryptochrome 1 (photolyase-like) [Source:HGNC Symbol;Acc:2384]
ENSG00000008441	19107.4	-0.00169967	0.00325475	-0.522212	0.601523	0.905804	chr19	13106422	13209610	6302	+	55.28	p13.2	protein_coding	NFIX	nuclear factor I/X (CCAAT-binding transcription factor) [Source:HGNC Symbol;Acc:7788]
ENSG00000008513	9295.9	-0.000878249	0.00446314	-0.196778	0.844001	0.96888	chr8	134467091	134584183	8730	-	49.4	q24.22	protein_coding	ST3GAL1	ST3 beta-galactoside alpha-2,3-sialyltransferase 1 [Source:HGNC Symbol;Acc:10862]
ENSG00000008516	44.9195	-0.00342617	0.00569134	-0.601996	0.547177	0.891667	chr16	3096682	3110727	4126	+	58.2	p13.3	protein_coding	MMP25	matrix metallopeptidase 25 [Source:HGNC Symbol;Acc:14246]
ENSG00000008517	484.29	-0.000301973	0.0112616	-0.0268143	0.978608	0.996906	chr16	3115298	3131908	2924	+	53.24	p13.3	protein_coding	IL32	interleukin 32 [Source:HGNC Symbol;Acc:16830]
ENSG00000008710	2129.41	-0.00269473	0.00429964	-0.626734	0.530834	0.885998	chr16	2138711	2185899	18532	-	63.1	p13.3	protein_coding	PKD1	polycystic kidney disease 1 (autosomal dominant) [Source:HGNC Symbol;Acc:9008]
ENSG00000008735	11.3568	-0.0102366	0.0132882	-0.770353	0.44109	0.860717	chr22	51039114	51052409	6107	+	63.07	q13.33	protein_coding	MAPK8IP2	mitogen-activated protein kinase 8 interacting protein 2 [Source:HGNC Symbol;Acc:6883]
ENSG00000008838	1910.18	-0.00261314	0.00254166	-1.02812	0.303893	0.813624	chr17	38175350	38217468	6962	-	50.63	q21.1	protein_coding	MED24	mediator complex subunit 24 [Source:HGNC Symbol;Acc:22963]	MI0022731	hsa-mir-6884
ENSG00000008853	2043.71	0.00128678	0.00196258	0.65566	0.512043	0.88127	chr8	22844930	22877712	6580	+	53.51	p21.3	protein_coding	RHOBTB2	Rho-related BTB domain containing 2 [Source:HGNC Symbol;Acc:18756]
ENSG00000008869	7647.98	0.000272928	0.00196263	0.139062	0.889401	0.977271	chr2	37195526	37311485	8206	-	38.59	p22.2	protein_coding	HEATR5B	HEAT repeat containing 5B [Source:HGNC Symbol;Acc:29273]
ENSG00000008952	39885.7	0.00430203	0.00283964	1.51499	0.129775	0.718534	chr3	169684423	169716161	7928	+	36.6	q26.2	protein_coding	SEC62	SEC62 homolog (S. cerevisiae) [Source:HGNC Symbol;Acc:11846]
ENSG00000008988	72922.7	-0.00049967	0.00327674	-0.15249	0.8788	0.975183	chr8	56979854	56987069	2931	-	41.82	q12.1	protein_coding	RPS20	ribosomal protein S20 [Source:HGNC Symbol;Acc:10405]
ENSG00000009307	197423	0.000504719	0.00150314	0.335777	0.737039	0.945086	chr1	115259534	115301297	5755	-	38.28	p13.2	protein_coding	CSDE1	cold shock domain containing E1, RNA-binding [Source:HGNC Symbol;Acc:29905]
ENSG00000009335	13236	9.28e-05	0.00280621	0.0330861	0.973606	0.996693	chr7	156931607	157062066	9218	+	42.12	q36.3	protein_coding	UBE3C	ubiquitin protein ligase E3C [Source:HGNC Symbol;Acc:16803]
ENSG00000009413	94745.8	0.00572128	0.00536605	1.0662	0.286333	0.80874	chr6	111620234	111804918	12417	-	36.9	q21	protein_coding	REV3L	REV3-like, polymerase (DNA directed), zeta, catalytic subunit [Source:HGNC Symbol;Acc:9968]
ENSG00000009694	39.3215	-0.0280143	0.0130925	-2.13971	0.032378	0.581118	chrX	123509753	124097666	12896	-	37.17	q25	protein_coding	TENM1	teneurin transmembrane protein 1 [Source:HGNC Symbol;Acc:8117]
ENSG00000009724	835.797	0.00161126	0.003162	0.50957	0.610352	0.908574	chr1	11086580	11107290	4251	-	50.21	p36.22	protein_coding	MASP2	mannan-binding lectin serine peptidase 2 [Source:HGNC Symbol;Acc:6902]
ENSG00000009780	1388.62	-0.000828499	0.00293653	-0.282135	0.77784	0.954415	chr1	28052490	28089633	4034	+	43.35	p35.3	protein_coding	FAM76A	family with sequence similarity 76, member A [Source:HGNC Symbol;Acc:28530]
ENSG00000009790	546.403	-0.00506784	0.00558826	-0.906873	0.364474	0.834228	chr1	209929377	209955668	7753	+	45.61	q32.2	protein_coding	TRAF3IP3	TRAF3 interacting protein 3 [Source:HGNC Symbol;Acc:30766]
ENSG00000009830	2060.26	-0.00276479	0.0023828	-1.16031	0.245922	0.786564	chr14	77741299	77787227	10012	-	47.08	q24.3	protein_coding	POMT2	protein-O-mannosyltransferase 2 [Source:HGNC Symbol;Acc:19743]
ENSG00000009844	16514.4	0.00430549	0.00302723	1.42225	0.154953	0.734406	chr6	142468367	142545826	7194	+	35.51	q24.1	protein_coding	VTA1	vesicle (multivesicular body) trafficking 1 [Source:HGNC Symbol;Acc:20954]
ENSG00000009954	53376.4	0.00224403	0.00153396	1.4629	0.143495	0.726195	chr7	72854728	72936608	7053	-	43.19	q11.23	protein_coding	BAZ1B	bromodomain adjacent to zinc finger domain, 1B [Source:HGNC Symbol;Acc:961]
ENSG00000010017	30958.4	0.00661228	0.00393877	1.67877	0.093197	0.68863	chr6	13621730	13711796	3480	-	36.94	p23	protein_coding	RANBP9	RAN binding protein 9 [Source:HGNC Symbol;Acc:13727]
ENSG00000010030	56.6659	0.0107947	0.00759434	1.42141	0.155197	0.734565	chr6	36322419	36356164	2369	-	49.92	p21.31	protein_coding	ETV7	ets variant 7 [Source:HGNC Symbol;Acc:18160]
ENSG00000010072	3276.88	0.00749743	0.0029854	2.51137	0.0120264	0.523044	chr1	231472850	231490769	5906	+	41.57	q42.2	protein_coding	SPRTN	SprT-like N-terminal domain [Source:HGNC Symbol;Acc:25356]
ENSG00000010165	4909.5	0.0030297	0.0020319	1.49107	0.135943	0.722511	chr1	171750788	171783163	3843	+	43.62	q24.3	protein_coding	METTL13	methyltransferase like 13 [Source:HGNC Symbol;Acc:24248]
ENSG00000010219	2544.83	-0.000693822	0.00223136	-0.310942	0.755845	0.949315	chr12	4671370	4723325	5911	+	42.83	p13.32	protein_coding	DYRK4	dual-specificity tyrosine-(Y)-phosphorylation regulated kinase 4 [Source:HGNC Symbol;Acc:3095]
ENSG00000010244	34936.3	0.00169778	0.00175698	0.966307	0.33389	0.82363	chr17	30677136	30708905	15834	+	38.47	q11.2	protein_coding	ZNF207	zinc finger protein 207 [Source:HGNC Symbol;Acc:12998]
ENSG00000010256	1952.05	-0.00491155	0.00611865	-0.802717	0.422139	0.856613	chr3	48636435	48648409	3236	-	53.04	p21.31	protein_coding	UQCRC1	ubiquinol-cytochrome c reductase core protein I [Source:HGNC Symbol;Acc:12585]
ENSG00000010270	4637.97	0.00230292	0.00171901	1.33968	0.180351	0.753484	chr7	38217824	38270272	4348	+	38.4	p14.1	protein_coding	STARD3NL	STARD3 N-terminal like [Source:HGNC Symbol;Acc:19169]
ENSG00000010278	7187.66	-0.0107298	0.00781819	-1.37242	0.169934	0.748383	chr12	6308881	6347425	3218	+	51.04	p13.31	protein_coding	CD9	CD9 molecule [Source:HGNC Symbol;Acc:1709]
ENSG00000010292	7197.79	0.000243746	0.0030963	0.0787216	0.937254	0.988182	chr12	6602522	6641121	6487	+	46.34	p13.31	protein_coding	NCAPD2	non-SMC condensin I complex, subunit D2 [Source:HGNC Symbol;Acc:24305]
ENSG00000010295	1796.02	0.00266708	0.00276236	0.965508	0.334291	0.823936	chr12	6647541	6665239	5193	-	54.31	p13.31	protein_coding	IFFO1	intermediate filament family orphan 1 [Source:HGNC Symbol;Acc:24970]
ENSG00000010310	77.1273	-0.00138984	0.00817882	-0.169931	0.865064	0.973642	chr19	46171502	46186982	4736	+	54.94	q13.32	protein_coding	GIPR	gastric inhibitory polypeptide receptor [Source:HGNC Symbol;Acc:4271]
ENSG00000010318	217.369	-0.00261923	0.00416222	-0.629286	0.529162	0.885656	chr3	52444673	52457657	3367	+	45.18	p21.1	protein_coding	PHF7	PHD finger protein 7 [Source:HGNC Symbol;Acc:18458]
ENSG00000010319	27.4776	-0.0111439	0.011816	-0.943122	0.345619	0.826432	chr3	52467069	52479101	5011	-	59.63	p21.1	protein_coding	SEMA3G	sema domain, immunoglobulin domain (Ig), short basic domain, secreted, (semaphorin) 3G [Source:HGNC Symbol;Acc:30400]
ENSG00000010322	4291.96	-0.00357788	0.0047043	-0.760555	0.446923	0.8627	chr3	52489134	52527087	9161	+	53.28	p21.1	protein_coding	NISCH	nischarin [Source:HGNC Symbol;Acc:18006]
ENSG00000010327	396.86	-0.00299694	0.00513198	-0.583973	0.559239	0.895363	chr3	52529354	52558511	10588	+	60.65	p21.1	protein_coding	STAB1	stabilin 1 [Source:HGNC Symbol;Acc:18628]
ENSG00000010361	214.939	-0.00564561	0.00609008	-0.927017	0.353918	0.830377	chr19	50310126	50320633	2951	-	52.29	q13.33	protein_coding	FUZ	fuzzy planar cell polarity protein [Source:HGNC Symbol;Acc:26219]
ENSG00000010379	9.27826	-0.0219541	0.0155956	-1.40771	0.159217	0.738202	chr12	329789	372039	4241	-	47.19	p13.33	protein_coding	SLC6A13	solute carrier family 6 (neurotransmitter transporter), member 13 [Source:HGNC Symbol;Acc:11046]
ENSG00000010404	26932.3	0.00330979	0.00329434	1.00469	0.315047	0.8168	chrX	148558521	148615470	10496	-	45.94	q28	protein_coding	IDS	iduronate 2-sulfatase [Source:HGNC Symbol;Acc:5389]
ENSG00000010438	59.858	-0.00185737	0.0130633	-0.142182	0.886936	0.976763	chr9	33750515	33799230	1614	+	42.82	p13.3	protein_coding	PRSS3	protease, serine, 3 [Source:HGNC Symbol;Acc:9486]
ENSG00000010539	2461.22	-0.000467026	0.00246435	-0.189513	0.849691	0.970429	chr16	3272325	3286221	7498	-	43.66	p13.3	protein_coding	ZNF200	zinc finger protein 200 [Source:HGNC Symbol;Acc:12993]
ENSG00000010610	112.957	-0.00481118	0.006325	-0.760662	0.446859	0.8627	chr12	6896024	6929974	4583	+	48.56	p13.31	protein_coding	CD4	CD4 molecule [Source:HGNC Symbol;Acc:1678]
ENSG00000010626	398.858	0.000638302	0.00479686	0.133067	0.894141	0.978986	chr12	6982733	7023407	3054	+	47.35	p13.31	protein_coding	LRRC23	leucine rich repeat containing 23 [Source:HGNC Symbol;Acc:19138]
ENSG00000010704	1838.72	0.0034989	0.00223128	1.56811	0.116856	0.708128	chr6	26087509	26098571	5675	+	44.85	p22.2	protein_coding	HFE	hemochromatosis [Source:HGNC Symbol;Acc:4886]
ENSG00000010803	5254.83	0.000990497	0.002087	0.474604	0.635069	0.916128	chr1	41492872	41707826	4447	-	39.5	p34.2	protein_coding	SCMH1	sex comb on midleg homolog 1 (Drosophila) [Source:HGNC Symbol;Acc:19003]
ENSG00000010810	13489.6	-0.00241956	0.00364912	-0.663053	0.507297	0.880407	chr6	111981535	112194655	7411	-	42.42	q21	protein_coding	FYN	FYN oncogene related to SRC, FGR, YES [Source:HGNC Symbol;Acc:4037]
ENSG00000010818	26651.3	0.00359225	0.00203323	1.76677	0.0772668	0.665903	chr6	143072604	143266338	9774	-	38.32	q24.2	protein_coding	HIVEP2	human immunodeficiency virus type I enhancer binding protein 2 [Source:HGNC Symbol;Acc:4921]
ENSG00000010932	286.638	0.00666341	0.0103161	0.645925	0.518328	0.882682	chr1	171217638	171255117	3574	+	40.92	q24.3	protein_coding	FMO1	flavin containing monooxygenase 1 [Source:HGNC Symbol;Acc:3769]
ENSG00000011007	9734.11	1.26e-05	0.00182022	0.00692115	0.994478	0.998927	chr1	24069645	24088549	5391	+	45.7	p36.11	protein_coding	TCEB3	transcription elongation factor B (SIII), polypeptide 3 (110kDa, elongin A) [Source:HGNC Symbol;Acc:11620]
ENSG00000011009	579.774	-0.00928619	0.00534798	-1.73639	0.0824946	0.671791	chr1	24117460	24122029	2196	+	62.39	p36.11	protein_coding	LYPLA2	lysophospholipase II [Source:HGNC Symbol;Acc:6738]
ENSG00000011021	3791.33	-0.00242799	0.00267147	-0.908862	0.363423	0.83413	chr1	11866207	11903201	6884	+	47.77	p36.22	protein_coding	CLCN6	chloride channel, voltage-sensitive 6 [Source:HGNC Symbol;Acc:2024]
ENSG00000011028	16522.8	-0.00316158	0.00423826	-0.745962	0.455691	0.86511	chr17	60704762	60770958	6860	+	52.24	q23.2	protein_coding	MRC2	mannose receptor, C type 2 [Source:HGNC Symbol;Acc:16875]
ENSG00000011052	23785.8	0.00339215	0.00334776	1.01326	0.310937	0.815834	chr17	49230951	49249105	1241	+	48.86	q21.33	protein_coding	NME2	NME/NM23 nucleoside diphosphate kinase 2 [Source:HGNC Symbol;Acc:7850]
ENSG00000011083	9.41995	-0.00595963	0.0104825	-0.568532	0.569674	0.896942	chr5	149569520	149602351	4391	+	54.69	q32	protein_coding	SLC6A7	solute carrier family 6 (neurotransmitter transporter), member 7 [Source:HGNC Symbol;Acc:11054]
ENSG00000011105	541.37	-0.0101395	0.00521408	-1.94463	0.0518191	0.626373	chr12	3186521	3395730	5714	+	52.13	p13.33	protein_coding	TSPAN9	tetraspanin 9 [Source:HGNC Symbol;Acc:21640]
ENSG00000011114	16564.4	0.0027098	0.00187253	1.44714	0.147859	0.728845	chr14	93703896	93799438	11333	-	40.08	q32.12	protein_coding	BTBD7	BTB (POZ) domain containing 7 [Source:HGNC Symbol;Acc:18269]
ENSG00000011132	127.437	-0.00255487	0.00642496	-0.397648	0.69089	0.930816	chr19	3750817	3761697	5556	-	56.64	p13.3	protein_coding	APBA3	amyloid beta (A4) precursor protein-binding, family A, member 3 [Source:HGNC Symbol;Acc:580]
ENSG00000011143	762.551	-0.0044366	0.00369775	-1.19981	0.230213	0.779127	chr17	56282803	56296966	4073	-	47.46	q22	protein_coding	MKS1	Meckel syndrome, type 1 [Source:HGNC Symbol;Acc:7121]
ENSG00000011198	5609.65	0.00765525	0.00258952	2.95625	0.00311407	0.386919	chr3	43731605	43775863	3172	+	40.26	p21.33	protein_coding	ABHD5	abhydrolase domain containing 5 [Source:HGNC Symbol;Acc:21396]
ENSG00000011201	165.171	0.00220666	0.0142124	0.155263	0.876614	0.974838	chrX	8496915	8700227	7131	-	39.59	p22.31	protein_coding	KAL1	Kallmann syndrome 1 sequence [Source:HGNC Symbol;Acc:6211]
ENSG00000011243	1450.08	-0.00657272	0.00358164	-1.83512	0.0664883	0.64867	chr19	15490859	15529952	5081	-	48.86	p13.12	protein_coding	AKAP8L	A kinase (PRKA) anchor protein 8-like [Source:HGNC Symbol;Acc:29857]
ENSG00000011258	4364.5	0.00176232	0.0033135	0.531862	0.594822	0.903183	chr17	49254786	49337524	7201	-	39.5	q21.33	protein_coding	MBTD1	mbt domain containing 1 [Source:HGNC Symbol;Acc:19866]
ENSG00000011260	4419.89	4.95e-05	0.00325031	0.015228	0.98785	0.997773	chr17	49337889	49375297	2721	+	40.38	q21.33	protein_coding	UTP18	UTP18 small subunit (SSU) processome component homolog (yeast) [Source:HGNC Symbol;Acc:24274]
ENSG00000011275	8935.12	0.000293973	0.00176368	0.166681	0.867621	0.97392	chr7	5659678	5821370	7619	-	45.52	p22.1	protein_coding	RNF216	ring finger protein 216 [Source:HGNC Symbol;Acc:21698]
ENSG00000011295	5031	0.00148551	0.00199719	0.743801	0.456997	0.865581	chr17	15902694	15948329	5966	+	41.07	p12	protein_coding	TTC19	tetratricopeptide repeat domain 19 [Source:HGNC Symbol;Acc:26006]
ENSG00000011304	8865.03	-0.00339272	0.00306507	-1.1069	0.268338	0.798921	chr19	797075	812327	6969	+	61.17	p13.3	protein_coding	PTBP1	polypyrimidine tract binding protein 1 [Source:HGNC Symbol;Acc:9583]	MI0017384	hsa-mir-4745
ENSG00000011332	70.0273	0.00433387	0.00604753	0.716635	0.473599	0.8702	chr19	38701646	38720354	4800	-	57.15	q13.2	protein_coding	DPF1	D4, zinc and double PHD fingers family 1 [Source:HGNC Symbol;Acc:20225]
ENSG00000011347	92.3725	-0.0175434	0.0127266	-1.37849	NA	NA	chr11	61282785	61348620	5953	-	57.15	q12.2	protein_coding	SYT7	synaptotagmin VII [Source:HGNC Symbol;Acc:11514]
ENSG00000011376	2685.11	-0.00152049	0.00308128	-0.493461	0.621687	0.912623	chr3	45429998	45590913	5393	+	42.15	p21.31	protein_coding	LARS2	leucyl-tRNA synthetase 2, mitochondrial [Source:HGNC Symbol;Acc:17095]
ENSG00000011405	26071.5	0.00966858	0.00412257	2.34528	0.0190127	0.553353	chr11	17099277	17229530	9204	-	39.84	p15.1	protein_coding	PIK3C2A	phosphatidylinositol-4-phosphate 3-kinase, catalytic subunit type 2 alpha [Source:HGNC Symbol;Acc:8971]
ENSG00000011422	3977.27	-0.00435318	0.00393292	-1.10686	0.268356	0.798921	chr19	44150247	44174699	4457	-	49.94	q13.31	protein_coding	PLAUR	plasminogen activator, urokinase receptor [Source:HGNC Symbol;Acc:9053]
ENSG00000011426	47203.3	0.00828467	0.00708511	1.16931	0.24228	0.785753	chr7	36429415	36493400	6012	+	37.88	p14.2	protein_coding	ANLN	anillin, actin binding protein [Source:HGNC Symbol;Acc:14082]
ENSG00000011451	1016.85	-0.00278486	0.00355737	-0.782843	0.433719	0.858602	chr19	15532319	15560762	8155	-	58.71	p13.12	protein_coding	WIZ	widely interspaced zinc finger motifs [Source:HGNC Symbol;Acc:30917]	MI0007075	hsa-mir-1470
ENSG00000011454	28482.9	-0.00243657	0.00341526	-0.713438	0.475575	0.870562	chr9	125703112	125867145	8181	+	38.49	q33.2	protein_coding	RABGAP1	RAB GTPase activating protein 1 [Source:HGNC Symbol;Acc:17155]
ENSG00000011465	363702	-0.00594324	0.00612695	-0.970016	0.332038	0.823292	chr12	91539025	91576900	8083	-	34.59	q21.33	protein_coding	DCN	decorin [Source:HGNC Symbol;Acc:2705]
ENSG00000011478	115.852	-0.00332087	0.00649457	-0.51133	0.60912	0.908299	chr19	46195741	46207247	2396	+	52.56	q13.32	protein_coding	QPCTL	glutaminyl-peptide cyclotransferase-like [Source:HGNC Symbol;Acc:25952]
ENSG00000011485	4451.52	-0.00412373	0.00393158	-1.04887	0.294237	0.811201	chr19	46850251	46896238	7059	+	50.75	q13.32	protein_coding	PPP5C	protein phosphatase 5, catalytic subunit [Source:HGNC Symbol;Acc:9322]
ENSG00000011523	6141.76	0.00338581	0.00279934	1.2095	0.226469	0.778808	chr2	65283500	65314138	8623	+	47.81	p14	protein_coding	CEP68	centrosomal protein 68kDa [Source:HGNC Symbol;Acc:29076]
ENSG00000011566	19682.2	0.011391	0.00547956	2.07882	0.0376337	0.588288	chr2	39476407	39664453	6067	-	36.9	p22.1	protein_coding	MAP4K3	mitogen-activated protein kinase kinase kinase kinase 3 [Source:HGNC Symbol;Acc:6865]
ENSG00000011590	29.3864	-0.0103629	0.0103837	-0.997991	0.318284	0.81783	chr19	36195429	36207940	2770	+	52.49	q13.12	protein_coding	ZBTB32	zinc finger and BTB domain containing 32 [Source:HGNC Symbol;Acc:16763]
ENSG00000011638	1200.97	-0.00616648	0.00434792	-1.41826	0.156116	0.735463	chr16	21169698	21191937	2558	+	43.7	p12.3	protein_coding	TMEM159	transmembrane protein 159 [Source:HGNC Symbol;Acc:30136]
ENSG00000011677	14.4486	-0.0281191	0.0212803	-1.32137	0.186379	0.754431	chrX	151334706	151619830	4193	-	37.36	q28	protein_coding	GABRA3	gamma-aminobutyric acid (GABA) A receptor, alpha 3 [Source:HGNC Symbol;Acc:4077]
ENSG00000012048	5057.74	0.00473241	0.00533666	0.886775	0.3752	0.837868	chr17	41196312	41277500	8278	-	42.93	q21.31	protein_coding	BRCA1	breast cancer 1, early onset [Source:HGNC Symbol;Acc:1100]
ENSG00000012061	3664.09	-0.00299932	0.00306486	-0.978616	0.32777	0.820556	chr19	45910591	45982086	5576	-	52.1	q13.32	protein_coding	ERCC1	excision repair cross-complementing rodent repair deficiency, complementation group 1 (includes overlapping antisense sequence) [Source:HGNC Symbol;Acc:3433]
ENSG00000012124	27.2271	0.0260389	0.0139067	1.87239	0.061152	0.641045	chr19	35810164	35838258	5839	+	50.24	q13.12	protein_coding	CD22	CD22 molecule [Source:HGNC Symbol;Acc:1643]
ENSG00000012174	9218.51	0.00193203	0.00212513	0.909134	0.363279	0.83413	chrX	21857754	21903542	8927	+	38.49	p22.12	protein_coding	MBTPS2	membrane-bound transcription factor peptidase, site 2 [Source:HGNC Symbol;Acc:15455]
ENSG00000012211	2177.41	0.0103795	0.00521305	1.99106	0.0464738	0.614178	chrX	49031151	49042845	3396	-	55.15	p11.23	protein_coding	PRICKLE3	prickle homolog 3 (Drosophila) [Source:HGNC Symbol;Acc:6645]
ENSG00000012232	3982.47	-0.00323027	0.00436296	-0.740384	0.459067	0.865901	chr8	28457986	28613116	13220	+	44.36	p21.1	protein_coding	EXTL3	exostosin-like glycosyltransferase 3 [Source:HGNC Symbol;Acc:3518]
ENSG00000012660	22400.7	-0.00262535	0.00525974	-0.49914	0.61768	0.911826	chr6	53132196	53213947	4223	-	41.88	p12.1	protein_coding	ELOVL5	ELOVL fatty acid elongase 5 [Source:HGNC Symbol;Acc:21308]
ENSG00000012779	10.7221	-0.0129569	0.0180018	-0.719759	0.471673	0.870137	chr10	45869661	45941561	3685	+	47.72	q11.21	protein_coding	ALOX5	arachidonate 5-lipoxygenase [Source:HGNC Symbol;Acc:435]
ENSG00000012817	2812.14	0.008965	0.0536264	0.167175	NA	NA	chrY	21865751	21906825	9463	-	38.66	q11.222	protein_coding	KDM5D	lysine (K)-specific demethylase 5D [Source:HGNC Symbol;Acc:11115]
ENSG00000012822	14699.4	-0.00205243	0.00418872	-0.489989	0.624141	0.913204	chr12	54104903	54121529	6296	-	49.38	q13.13	protein_coding	CALCOCO1	calcium binding and coiled-coil domain 1 [Source:HGNC Symbol;Acc:29306]
ENSG00000012963	5088.52	-0.000151339	0.00222298	-0.0680792	0.945723	0.990604	chr14	93673401	93695561	3694	+	43.3	q32.12	protein_coding	UBR7	ubiquitin protein ligase E3 component n-recognin 7 (putative) [Source:HGNC Symbol;Acc:20344]
ENSG00000012983	51652.6	0.00923268	0.00428794	2.15318	0.0313049	0.579189	chr14	50885219	51027844	7620	-	37.27	q22.1	protein_coding	MAP4K5	mitogen-activated protein kinase kinase kinase kinase 5 [Source:HGNC Symbol;Acc:6867]
ENSG00000013016	11770.7	-0.00818257	0.00452471	-1.80842	0.0705413	0.655432	chr2	31456880	31492313	4959	+	50.32	p23.1	protein_coding	EHD3	EH-domain containing 3 [Source:HGNC Symbol;Acc:3244]
ENSG00000013275	4855.56	-0.00223006	0.00326562	-0.68289	0.494676	0.876944	chr19	40476912	40487348	2387	+	50.25	q13.2	protein_coding	PSMC4	proteasome (prosome, macropain) 26S subunit, ATPase, 4 [Source:HGNC Symbol;Acc:9551]
ENSG00000013288	5148.64	0.00117099	0.00254278	0.460516	0.645146	0.917698	chr4	6576902	6625089	8898	+	54.58	p16.1	protein_coding	MAN2B2	mannosidase, alpha, class 2B, member 2 [Source:HGNC Symbol;Acc:29623]
ENSG00000013293	1332.39	-0.0174025	0.006306	-2.75967	0.00578591	0.417271	chr3	170177372	170303863	10459	-	42.15	q26.2	protein_coding	SLC7A14	solute carrier family 7, member 14 [Source:HGNC Symbol;Acc:29326]
ENSG00000013297	122336	-0.00479031	0.00707938	-0.676656	0.498624	0.878219	chr3	170136653	170578169	6032	+	41.54	q26.2	protein_coding	CLDN11	claudin 11 [Source:HGNC Symbol;Acc:8514]
ENSG00000013306	3066.67	-0.00338659	0.00560945	-0.60373	0.546023	0.891212	chr17	42396993	42402238	3526	-	61.11	q21.31	protein_coding	SLC25A39	solute carrier family 25, member 39 [Source:HGNC Symbol;Acc:24279]
ENSG00000013364	5049.02	-0.00432731	0.00683736	-0.632892	0.526804	0.884594	chr16	29831715	29859355	6136	+	52.54	p11.2	protein_coding	MVP	major vault protein [Source:HGNC Symbol;Acc:7531]
ENSG00000013374	14579.6	-0.000977845	0.00154345	-0.633546	0.526377	0.88442	chr7	151038785	151075535	5411	+	44.96	q36.1	protein_coding	NUB1	negative regulator of ubiquitin-like proteins 1 [Source:HGNC Symbol;Acc:17623]
ENSG00000013375	24227.7	0.00292433	0.00134275	2.17787	0.0294157	0.578631	chr6	83870869	83903655	7331	-	38.66	q14.2	protein_coding	PGM3	phosphoglucomutase 3 [Source:HGNC Symbol;Acc:8907]
ENSG00000013392	1659.11	0.000378373	0.00260323	0.145348	0.884436	0.976348	chr6	83903098	83908651	4686	+	44.76	q14.2	protein_coding	RWDD2A	RWD domain containing 2A [Source:HGNC Symbol;Acc:21385]
ENSG00000013441	23190.7	-0.00527861	0.00523857	-1.00764	0.313626	0.816515	chr2	201717732	201729422	5125	-	41.72	q33.1	protein_coding	CLK1	CDC-like kinase 1 [Source:HGNC Symbol;Acc:2068]
ENSG00000013503	7347.55	0.00360784	0.00196843	1.83285	0.0668243	0.64867	chr12	106751436	106903976	4858	+	39.75	q23.3	protein_coding	POLR3B	polymerase (RNA) III (DNA directed) polypeptide B [Source:HGNC Symbol;Acc:30348]
ENSG00000013523	1382.72	-0.00140637	0.00337682	-0.416477	0.677061	0.927678	chr14	77253588	77292589	5347	-	44.37	q24.3	protein_coding	ANGEL1	angel homolog 1 (Drosophila) [Source:HGNC Symbol;Acc:19961]
ENSG00000013561	7396.48	0.00313023	0.00306958	1.01976	0.307844	0.815666	chr5	141337893	141369856	4834	+	42.04	q31.3	protein_coding	RNF14	ring finger protein 14 [Source:HGNC Symbol;Acc:10058]
ENSG00000013563	1103.18	0.00404177	0.00395958	1.02076	0.30737	0.815263	chrX	153629579	153640449	4130	-	54.53	q28	protein_coding	DNASE1L1	deoxyribonuclease I-like 1 [Source:HGNC Symbol;Acc:2957]
ENSG00000013573	793.27	-0.00482827	0.00521881	-0.925167	0.354879	0.830563	chr12	31226779	31257725	8374	+	52.28	p11.21	protein_coding	DDX11	DEAD/H (Asp-Glu-Ala-Asp/His) box helicase 11 [Source:HGNC Symbol;Acc:2736]
ENSG00000013583	1476.49	-0.00637635	0.00335903	-1.89827	0.0576601	0.634391	chr12	13127798	13153207	3442	-	43.52	p13.1	protein_coding	HEBP1	heme binding protein 1 [Source:HGNC Symbol;Acc:17176]
ENSG00000013588	3175.58	-0.0178881	0.00704506	-2.53909	0.011114	0.508295	chr12	13043716	13070871	8440	+	46.77	p13.1	protein_coding	GPRC5A	G protein-coupled receptor, family C, group 5, member A [Source:HGNC Symbol;Acc:9836]	MI0003627	hsa-mir-614
ENSG00000013619	6981.1	0.0047843	0.00472087	1.01344	0.310852	0.815834	chrX	149529689	149682448	5958	+	44.07	q28	protein_coding	MAMLD1	mastermind-like domain containing 1 [Source:HGNC Symbol;Acc:2568]
ENSG00000013810	2237.97	0.00215729	0.00551255	0.391342	0.695545	0.931934	chr4	1723227	1746898	4682	+	56.08	p16.3	protein_coding	TACC3	transforming, acidic coiled-coil containing protein 3 [Source:HGNC Symbol;Acc:11524]
ENSG00000014123	25909.6	0.00751613	0.00382963	1.96263	0.0496895	0.623911	chr6	96969471	97003152	4539	+	33.38	q16.1	protein_coding	UFL1	UFM1-specific ligase 1 [Source:HGNC Symbol;Acc:23039]
ENSG00000014138	1682.99	0.00287621	0.00403274	0.713214	0.475713	0.870562	chr11	65029233	65073060	5726	+	47.9	q13.1	protein_coding	POLA2	polymerase (DNA directed), alpha 2, accessory subunit [Source:HGNC Symbol;Acc:30073]
ENSG00000014164	331.429	-0.00151875	0.00672538	-0.225824	0.821338	0.9627	chr8	144519825	144623623	3731	-	58.38	q24.3	protein_coding	ZC3H3	zinc finger CCCH-type containing 3 [Source:HGNC Symbol;Acc:28972]
ENSG00000014216	3716.59	-0.00473593	0.00595286	-0.795573	0.42628	0.857355	chr11	64948037	64979477	7553	+	51.18	q13.1	protein_coding	CAPN1	calpain 1, (mu/I) large subunit [Source:HGNC Symbol;Acc:1476]
ENSG00000014257	190.561	-0.00347499	0.0169432	-0.205096	0.837497	0.967261	chr3	132036211	132087142	4193	+	40.4	q22.1	protein_coding	ACPP	acid phosphatase, prostate [Source:HGNC Symbol;Acc:125]
ENSG00000014641	12333.8	0.00211864	0.00224157	0.945159	0.344578	0.826309	chr2	63815743	63834331	4993	+	38.05	p15	protein_coding	MDH1	malate dehydrogenase 1, NAD (soluble) [Source:HGNC Symbol;Acc:6970]
ENSG00000014824	33998.2	0.00587051	0.00498147	1.17847	0.238609	0.783809	chr4	41992489	42092474	7225	+	36.98	p13	protein_coding	SLC30A9	solute carrier family 30 (zinc transporter), member 9 [Source:HGNC Symbol;Acc:1329]
ENSG00000014914	1724.54	0.00420324	0.00342447	1.22741	0.219668	0.771097	chr1	149900543	149908791	4591	-	50.02	q21.2	protein_coding	MTMR11	myotubularin related protein 11 [Source:HGNC Symbol;Acc:24307]
ENSG00000014919	5727.24	4.73e-05	0.00145579	0.0324937	0.974078	0.996693	chr10	101471601	101491857	4177	-	42.42	q24.2	protein_coding	COX15	cytochrome c oxidase assembly homolog 15 (yeast) [Source:HGNC Symbol;Acc:2263]
ENSG00000015133	88.7052	0.00312511	0.0064369	0.485499	0.627322	0.914061	chr14	91737667	91884188	12426	-	51.25	q32.11	protein_coding	CCDC88C	coiled-coil domain containing 88C [Source:HGNC Symbol;Acc:19967]
ENSG00000015153	3852.73	0.00895448	0.00461043	1.94222	0.05211	0.62701	chr12	42550906	42632151	10840	-	39.02	q12	protein_coding	YAF2	YY1 associated factor 2 [Source:HGNC Symbol;Acc:17363]
ENSG00000015171	28651.9	0.00092092	0.0024159	0.381192	0.703061	0.935031	chr10	180405	300577	5300	+	37.8	p15.3	protein_coding	ZMYND11	zinc finger, MYND-type containing 11 [Source:HGNC Symbol;Acc:16966]
ENSG00000015285	7.14583	-0.0281199	0.0173317	-1.62246	0.104706	0.700409	chrX	48534985	48549818	2381	+	50.83	p11.23	protein_coding	WAS	Wiskott-Aldrich syndrome [Source:HGNC Symbol;Acc:12731]
ENSG00000015475	2650.92	-0.00118121	0.0036713	-0.32174	0.747649	0.948048	chr22	18216906	18257536	4418	-	52.51	q11.21	protein_coding	BID	BH3 interacting domain death agonist [Source:HGNC Symbol;Acc:1050]
ENSG00000015479	96561.8	-0.000407426	0.00215665	-0.188916	0.850159	0.970429	chr5	138609441	138667360	14669	+	40.63	q31.2	protein_coding	MATR3	matrin 3 [Source:HGNC Symbol;Acc:6912]
ENSG00000015520	5.33592	-0.0293724	0.0176619	-1.66304	0.0963054	0.695317	chr7	44552134	44580914	5252	-	51.5	p13	protein_coding	NPC1L1	NPC1-like 1 [Source:HGNC Symbol;Acc:7898]
ENSG00000015532	971.256	-0.00147656	0.00385975	-0.382553	0.702052	0.934697	chr17	48423453	48440499	5472	+	56.54	q21.33	protein_coding	XYLT2	xylosyltransferase II [Source:HGNC Symbol;Acc:15517]
ENSG00000015568	27463.6	0.00429574	0.00263355	1.63116	0.102857	0.698414	chr2	110550335	110615272	14175	+	39.34	q13	protein_coding	RGPD5	RANBP2-like and GRIP domain containing 5 [Source:HGNC Symbol;Acc:32418]
ENSG00000015676	4281.53	-0.00379077	0.00517188	-0.732958	0.463584	0.867427	chr7	44418720	44530479	10113	-	44.52	p13	protein_coding	NUDCD3	NudC domain containing 3 [Source:HGNC Symbol;Acc:22208]
ENSG00000016391	322.285	0.00427633	0.00694178	0.616027	0.537877	0.888031	chr3	53846362	53880417	7758	-	49.32	p21.1	protein_coding	CHDH	choline dehydrogenase [Source:HGNC Symbol;Acc:24288]
ENSG00000016402	52.1049	0.00735233	0.00698068	1.05324	0.292231	0.809542	chr6	137321108	137366298	4673	-	41.2	q23.3	protein_coding	IL20RA	interleukin 20 receptor, alpha [Source:HGNC Symbol;Acc:6003]
ENSG00000016602	306.442	-0.00559223	0.0784208	-0.0713105	NA	NA	chr1	87012761	87046437	3649	+	37.99	p22.3	protein_coding	CLCA4	chloride channel accessory 4 [Source:HGNC Symbol;Acc:2018]
ENSG00000016864	12602.5	0.0045437	0.00236286	1.92297	0.0544837	0.629333	chr3	52728505	52740048	3783	-	44.49	p21.1	protein_coding	GLT8D1	glycosyltransferase 8 domain containing 1 [Source:HGNC Symbol;Acc:24870]
ENSG00000017260	35496	0.0023181	0.00199443	1.16229	0.245117	0.786521	chr3	130569439	130735556	8533	+	37.56	q22.1	protein_coding	ATP2C1	ATPase, Ca++ transporting, type 2C, member 1 [Source:HGNC Symbol;Acc:13211]
ENSG00000017427	1099.26	0.0335289	0.0121942	2.74957	0.00596737	0.422385	chr12	102789645	102874423	8087	-	39.66	q23.2	protein_coding	IGF1	insulin-like growth factor 1 (somatomedin C) [Source:HGNC Symbol;Acc:5464]
ENSG00000017483	478.286	-0.00382166	0.00627435	-0.609092	0.542464	0.889562	chrX	48316920	48328644	4016	-	54.89	p11.23	protein_coding	SLC38A5	solute carrier family 38, member 5 [Source:HGNC Symbol;Acc:18070]
ENSG00000017621	55.3879	-0.00386468	0.00473141	-0.816814	0.414035	0.852702	chrX	49019061	49024822	4948	+	58.99	p11.23	protein_coding	MAGIX	MAGI family member, X-linked [Source:HGNC Symbol;Acc:30006]
ENSG00000017797	19155.3	0.00310826	0.00168261	1.84729	0.0647053	0.647053	chr18	9475007	9538114	4979	+	41.38	p11.22	protein_coding	RALBP1	ralA binding protein 1 [Source:HGNC Symbol;Acc:9841]
ENSG00000018189	4627.58	9.62e-05	0.00272137	0.035353	0.971798	0.996548	chr4	71569921	71673032	8070	+	39.91	q13.3	protein_coding	RUFY3	RUN and FYVE domain containing 3 [Source:HGNC Symbol;Acc:30285]
ENSG00000018236	682.867	-0.0103391	0.00964355	-1.07213	0.283664	0.807134	chr12	41086244	41466220	7492	+	35.21	q12	protein_coding	CNTN1	contactin 1 [Source:HGNC Symbol;Acc:2171]
ENSG00000018280	24.9216	-0.0183306	0.00945834	-1.93803	0.0526194	0.627247	chr2	219246752	219261617	8676	+	55.34	q35	protein_coding	SLC11A1	solute carrier family 11 (proton-coupled divalent metal ion transporter), member 1 [Source:HGNC Symbol;Acc:10907]
ENSG00000018408	19894.1	-0.000790374	0.00290584	-0.271995	0.785626	0.955998	chr3	149235022	149454501	8413	-	41.07	q25.1	protein_coding	WWTR1	WW domain containing transcription regulator 1 [Source:HGNC Symbol;Acc:24042]
ENSG00000018510	16899.5	0.00412993	0.00353528	1.1682	0.242725	0.785882	chr2	178257372	178408564	8197	+	36.02	q31.2	protein_coding	AGPS	alkylglycerone phosphate synthase [Source:HGNC Symbol;Acc:327]
ENSG00000018610	387.278	-0.00176928	0.00380184	-0.465374	0.641664	0.916842	chrX	118672112	118699397	2606	-	44.31	q24	protein_coding	CXorf56	chromosome X open reading frame 56 [Source:HGNC Symbol;Acc:26239]
ENSG00000018625	6.03343	-0.00313519	0.0140875	-0.222551	0.823885	0.96354	chr1	160085549	160113381	6298	+	50.38	q23.2	protein_coding	ATP1A2	ATPase, Na+/K+ transporting, alpha 2 polypeptide [Source:HGNC Symbol;Acc:800]
ENSG00000018699	5753.58	0.00531839	0.00277904	1.91375	0.0556522	0.630841	chr2	32853099	33046118	3185	+	39.46	p22.3	protein_coding	TTC27	tetratricopeptide repeat domain 27 [Source:HGNC Symbol;Acc:25986]
ENSG00000018869	444.437	0.00624616	0.0027915	2.23757	0.0252494	0.573545	chr19	56887413	56904914	3152	-	40.84	q13.43	protein_coding	ZNF582	zinc finger protein 582 [Source:HGNC Symbol;Acc:26421]
ENSG00000019102	9.47535	-0.0060137	0.0123289	-0.487773	0.62571	0.913347	chr11	124617368	124622134	1432	-	53.7	q24.2	protein_coding	VSIG2	V-set and immunoglobulin domain containing 2 [Source:HGNC Symbol;Acc:17149]
ENSG00000019144	4672.4	-0.00266546	0.00359016	-0.742435	0.457824	0.865791	chr11	118477155	118528741	21988	+	54.31	q23.3	protein_coding	PHLDB1	pleckstrin homology-like domain, family B, member 1 [Source:HGNC Symbol;Acc:23697]	MI0022550	hsa-mir-6716
ENSG00000019186	1234.37	-0.0393247	0.0130768	-3.00721	0.00263657	0.385056	chr20	52769988	52790512	3972	-	43.36	q13.2	protein_coding	CYP24A1	cytochrome P450, family 24, subfamily A, polypeptide 1 [Source:HGNC Symbol;Acc:2602]
ENSG00000019485	220.122	-0.00371276	0.00512589	-0.724316	0.468872	0.869227	chr11	45115564	45247734	5527	+	47.73	p11.2	protein_coding	PRDM11	PR domain containing 11 [Source:HGNC Symbol;Acc:13996]
ENSG00000019549	64287.7	0.00544539	0.00369716	1.47286	0.140789	0.723849	chr8	49830249	49834299	2282	-	40.95	q11.21	protein_coding	SNAI2	snail family zinc finger 2 [Source:HGNC Symbol;Acc:11094]
ENSG00000019582	383.365	-0.00486813	0.00929497	-0.523738	0.60046	0.905439	chr5	149781200	149792492	3184	-	53.3	q32	protein_coding	CD74	CD74 molecule, major histocompatibility complex, class II invariant chain [Source:HGNC Symbol;Acc:1697]
ENSG00000019991	3861.08	-0.0105884	0.008627	-1.22735	0.219689	0.771097	chr7	81328322	81399754	8897	-	34.42	q21.11	protein_coding	HGF	hepatocyte growth factor (hepapoietin A; scatter factor) [Source:HGNC Symbol;Acc:4893]
ENSG00000019995	19997.3	0.00303658	0.00287613	1.05579	0.291065	0.808879	chr10	126630692	126676758	5993	+	39.68	q26.13	protein_coding	ZRANB1	zinc finger, RAN-binding domain containing 1 [Source:HGNC Symbol;Acc:18224]
ENSG00000020129	2366.95	0.00133384	0.00314968	0.423486	0.671941	0.926494	chr1	36023074	36032875	4917	+	57.71	p34.3	protein_coding	NCDN	neurochondrin [Source:HGNC Symbol;Acc:17597]
ENSG00000020181	30974.3	0.000980981	0.00356772	0.27496	0.783347	0.95506	chr8	37641709	37702414	7061	+	55.25	p11.23	protein_coding	GPR124	G protein-coupled receptor 124 [Source:HGNC Symbol;Acc:17849]
ENSG00000020256	1302.09	-0.00362117	0.00237352	-1.52566	0.127095	0.716394	chr20	50668202	50820847	6997	-	44.05	q13.2	protein_coding	ZFP64	ZFP64 zinc finger protein [Source:HGNC Symbol;Acc:15940]
ENSG00000020426	6124.57	0.00095803	0.00302429	0.316779	0.751411	0.948935	chr14	61201460	61436671	3865	+	36.62	q23.1	protein_coding	MNAT1	MNAT CDK-activating kinase assembly factor 1 [Source:HGNC Symbol;Acc:7181]
ENSG00000020577	11386.6	-0.000515959	0.00180577	-0.285728	0.775087	0.953601	chr14	55033815	55260033	12170	+	43.1	q22.2	protein_coding	SAMD4A	sterile alpha motif domain containing 4A [Source:HGNC Symbol;Acc:23023]
ENSG00000020633	577.088	-0.0140584	0.00717461	-1.95947	0.0500583	0.623911	chr1	25226002	25291612	4605	-	54.8	p36.11	protein_coding	RUNX3	runt-related transcription factor 3 [Source:HGNC Symbol;Acc:10473]
ENSG00000020922	5146.16	0.00336154	0.00243942	1.37801	0.1682	0.746991	chr11	94152895	94227074	3538	-	37.27	q21	protein_coding	MRE11A	MRE11 meiotic recombination 11 homolog A (S. cerevisiae) [Source:HGNC Symbol;Acc:7230]
ENSG00000021300	45.6922	-0.0022618	0.00677986	-0.333606	0.738677	0.945342	chr11	73357223	73373864	4933	+	52.94	q13.4	protein_coding	PLEKHB1	pleckstrin homology domain containing, family B (evectins) member 1 [Source:HGNC Symbol;Acc:19079]
ENSG00000021355	4309.31	0.00293677	0.00255555	1.14917	0.250485	0.787954	chr6	2832566	2842240	3226	-	43.16	p25.2	protein_coding	SERPINB1	serpin peptidase inhibitor, clade B (ovalbumin), member 1 [Source:HGNC Symbol;Acc:3311]
ENSG00000021488	8.45913	-0.0040279	0.0179693	-0.224154	0.822637	0.963093	chr19	33321415	33360672	2597	-	46.62	q13.11	protein_coding	SLC7A9	solute carrier family 7 (amino acid transporter light chain, bo,+ system), member 9 [Source:HGNC Symbol;Acc:11067]
ENSG00000021574	7430.88	0.00651214	0.00398086	1.63586	0.101868	0.698414	chr2	32288680	32382706	5213	+	39.98	p22.3	protein_coding	SPAST	spastin [Source:HGNC Symbol;Acc:11233]
ENSG00000021645	91.7798	0.0228269	0.0111865	2.04057	0.0412934	0.596528	chr14	78708734	80330762	11335	+	39.19	q24.3	protein_coding	NRXN3	neurexin 3 [Source:HGNC Symbol;Acc:8010]
ENSG00000021762	1361	-0.00475629	0.00557069	-0.853805	0.393213	0.844724	chr11	3108346	3187969	7466	-	57	p15.4	protein_coding	OSBPL5	oxysterol binding protein-like 5 [Source:HGNC Symbol;Acc:16392]
ENSG00000021776	19995.7	0.00705821	0.00325982	2.16521	0.0303713	0.578631	chr15	35147732	35262040	9779	-	37.51	q14	protein_coding	AQR	aquarius intron-binding spliceosomal factor [Source:HGNC Symbol;Acc:29513]
ENSG00000021826	5441.33	-0.000577581	0.0027743	-0.20819	0.835081	0.966524	chr2	211342406	211543831	10444	+	36.31	q34	protein_coding	CPS1	carbamoyl-phosphate synthase 1, mitochondrial [Source:HGNC Symbol;Acc:2323]
ENSG00000022267	19789.5	-0.00823922	0.00487256	-1.69094	0.0908474	0.685757	chrX	135229559	135293518	4945	+	41.77	q26.3	protein_coding	FHL1	four and a half LIM domains 1 [Source:HGNC Symbol;Acc:3702]
ENSG00000022277	18181.3	-0.00213584	0.00451974	-0.472558	0.636528	0.916321	chr20	55043647	55093943	3501	+	43.66	q13.31	protein_coding	RTFDC1	replication termination factor 2 domain containing 1 [Source:HGNC Symbol;Acc:15890]
ENSG00000022556	77.5003	-0.0209076	0.0119899	-1.74377	0.081199	0.670759	chr19	55464498	55512510	6313	+	49.09	q13.42	protein_coding	NLRP2	NLR family, pyrin domain containing 2 [Source:HGNC Symbol;Acc:22948]
ENSG00000022567	241.149	-0.00620016	0.00366896	-1.68989	0.0910481	0.685921	chr8	142217265	142318404	8608	-	52.64	q24.3	protein_coding	SLC45A4	solute carrier family 45, member 4 [Source:HGNC Symbol;Acc:29196]
ENSG00000022840	6075.09	-0.00236953	0.0039198	-0.604504	0.545508	0.89101	chr12	120971283	121015397	5911	+	45.25	q24.31	protein_coding	RNF10	ring finger protein 10 [Source:HGNC Symbol;Acc:10055]
ENSG00000022976	868.661	0.000141865	0.00224076	0.0633111	0.949519	0.991422	chr14	102783714	102809044	5595	+	49.03	q32.31	protein_coding	ZNF839	zinc finger protein 839 [Source:HGNC Symbol;Acc:20345]
ENSG00000023041	18015	0.00947405	0.00417674	2.26829	0.0233117	0.565696	chr10	114190058	114206672	2404	-	37.73	q25.2	protein_coding	ZDHHC6	zinc finger, DHHC-type containing 6 [Source:HGNC Symbol;Acc:19160]
ENSG00000023171	2850.78	0.00486312	0.00329082	1.47778	0.139466	0.723849	chr11	123396344	123498482	9770	+	48.01	q24.1	protein_coding	GRAMD1B	GRAM domain containing 1B [Source:HGNC Symbol;Acc:29214]
ENSG00000023191	6449.51	-0.0038739	0.00530162	-0.7307	0.464962	0.868005	chr11	494512	507300	7367	-	60.36	p15.5	protein_coding	RNH1	ribonuclease/angiogenin inhibitor 1 [Source:HGNC Symbol;Acc:10074]
ENSG00000023228	23520	0.0023591	0.00146755	1.60751	0.107943	0.702181	chr2	206979541	207024327	12268	-	40.81	q33.3	protein_coding	NDUFS1	NADH dehydrogenase (ubiquinone) Fe-S protein 1, 75kDa (NADH-coenzyme Q reductase) [Source:HGNC Symbol;Acc:7707]
ENSG00000023287	36339.1	0.00137622	0.00408347	0.337022	0.7361	0.944883	chr8	53535016	53658403	7615	-	37.73	q11.23	protein_coding	RB1CC1	RB1-inducible coiled-coil 1 [Source:HGNC Symbol;Acc:15574]
ENSG00000023318	14640.5	0.00294912	0.00244861	1.2044	0.228433	0.779127	chr9	102741461	102861322	4854	-	37.86	q31.1	protein_coding	ERP44	endoplasmic reticulum protein 44 [Source:HGNC Symbol;Acc:18311]
ENSG00000023330	3348.43	-0.00205763	0.00364052	-0.565201	0.571937	0.897495	chr3	52232102	52248343	2536	+	45.47	p21.2	protein_coding	ALAS1	aminolevulinate, delta-, synthase 1 [Source:HGNC Symbol;Acc:396]
ENSG00000023445	2003.16	0.00810191	0.00926897	0.874089	0.38207	0.841416	chr11	102188215	102210134	7484	+	37.57	q22.2	protein_coding	BIRC3	baculoviral IAP repeat containing 3 [Source:HGNC Symbol;Acc:591]
ENSG00000023516	30217.9	0.00465992	0.0040416	1.15299	0.248914	0.787677	chr13	42846289	42897396	9913	+	36.45	q14.11	protein_coding	AKAP11	A kinase (PRKA) anchor protein 11 [Source:HGNC Symbol;Acc:369]
ENSG00000023572	1105.6	0.00144734	0.00414226	0.349409	0.726782	0.942282	chr1	193065598	193075244	1299	-	41.92	q31.2	protein_coding	GLRX2	glutaredoxin 2 [Source:HGNC Symbol;Acc:16065]
ENSG00000023608	5742.37	0.00202139	0.00506504	0.399086	0.68983	0.930376	chr14	62229075	62263146	2656	+	39.61	q23.2	protein_coding	SNAPC1	small nuclear RNA activating complex, polypeptide 1, 43kDa [Source:HGNC Symbol;Acc:11134]
ENSG00000023697	6509.78	0.00399328	0.00249396	1.60118	0.109338	0.702491	chr12	16064106	16190220	2848	+	39.15	p12.3	protein_coding	DERA	deoxyribose-phosphate aldolase (putative) [Source:HGNC Symbol;Acc:24269]
ENSG00000023734	35926.8	0.00311409	0.00269246	1.1566	0.247438	0.787579	chr12	16035325	16056412	2211	+	36.48	p12.3	protein_coding	STRAP	serine/threonine kinase receptor associated protein [Source:HGNC Symbol;Acc:30796]
ENSG00000023839	68.0525	0.000283341	0.00585007	0.0484338	0.96137	0.993839	chr10	101542489	101611949	6232	+	45.12	q24.2	protein_coding	ABCC2	ATP-binding cassette, sub-family C (CFTR/MRP), member 2 [Source:HGNC Symbol;Acc:53]
ENSG00000023892	57.3231	-0.0127833	0.00869026	-1.47099	0.141294	0.724028	chr6	35265595	35289548	2675	+	48.5	p21.31	protein_coding	DEF6	differentially expressed in FDCP 6 homolog (mouse) [Source:HGNC Symbol;Acc:2760]
ENSG00000023902	3394.01	-0.00144363	0.00473402	-0.304948	0.760405	0.950449	chr1	150121373	150136916	6629	+	51.61	q21.2	protein_coding	PLEKHO1	pleckstrin homology domain containing, family O member 1 [Source:HGNC Symbol;Acc:24310]
ENSG00000023909	11768.5	0.000382338	0.00318177	0.120165	0.904352	0.980782	chr1	94350761	94374966	5374	-	36.34	p22.1	protein_coding	GCLM	glutamate-cysteine ligase, modifier subunit [Source:HGNC Symbol;Acc:4312]
ENSG00000024048	17149	0.00270465	0.00221781	1.21951	0.222649	0.774674	chr6	42531800	42661242	8997	+	39.1	p21.1	protein_coding	UBR2	ubiquitin protein ligase E3 component n-recognin 2 [Source:HGNC Symbol;Acc:21289]
ENSG00000024422	21692.3	0.000886869	0.00420255	0.211031	0.832863	0.9659	chr19	48216600	48246391	3923	+	52.96	q13.33	protein_coding	EHD2	EH-domain containing 2 [Source:HGNC Symbol;Acc:3243]
ENSG00000024526	4030.19	0.0087314	0.00818447	1.06682	0.286051	0.80874	chr1	68939835	68962904	5904	-	34.94	p31.2	protein_coding	DEPDC1	DEP domain containing 1 [Source:HGNC Symbol;Acc:22949]
ENSG00000024862	1988.56	0.00549381	0.00285398	1.92496	0.054234	0.628725	chr6	139094657	139114456	1496	+	39.16	q24.1	protein_coding	CCDC28A	coiled-coil domain containing 28A [Source:HGNC Symbol;Acc:21098]
ENSG00000025039	384.615	0.00761501	0.0067017	1.13628	0.255839	0.790379	chr6	90074355	90121989	5072	-	42.25	q15	protein_coding	RRAGD	Ras-related GTP binding D [Source:HGNC Symbol;Acc:19903]
ENSG00000025156	3380.57	0.000645011	0.00407405	0.158322	0.874203	0.974719	chr6	122720691	122754264	2702	+	35.55	q22.31	protein_coding	HSF2	heat shock transcription factor 2 [Source:HGNC Symbol;Acc:5225]
ENSG00000025293	9869.61	0.00111094	0.00141491	0.785168	0.432355	0.858495	chr20	34359896	34538303	7812	+	44.08	q11.22	protein_coding	PHF20	PHD finger protein 20 [Source:HGNC Symbol;Acc:16098]
ENSG00000025423	148.161	0.00647279	0.00427229	1.51506	0.129756	0.718534	chr12	57145945	57181574	2272	+	44.92	q13.3	protein_coding	HSD17B6	hydroxysteroid (17-beta) dehydrogenase 6 [Source:HGNC Symbol;Acc:23316]
ENSG00000025434	381.894	-0.00732482	0.00528492	-1.38599	0.165751	0.743377	chr11	47269851	47290396	4346	+	50.81	p11.2	protein_coding	NR1H3	nuclear receptor subfamily 1, group H, member 3 [Source:HGNC Symbol;Acc:7966]
ENSG00000025708	208.112	-0.0135914	0.00642935	-2.11396	0.0345187	0.585169	chr22	50964181	50968485	3320	-	64.53	q13.33	protein_coding	TYMP	thymidine phosphorylase [Source:HGNC Symbol;Acc:3148]
ENSG00000025770	326.762	-0.00471769	0.00626484	-0.753042	0.451425	0.863303	chr22	50946645	50961901	3159	+	55.08	q13.33	protein_coding	NCAPH2	non-SMC condensin II complex, subunit H2 [Source:HGNC Symbol;Acc:25071]
ENSG00000025772	4467.45	0.00367425	0.00293853	1.25037	0.211164	0.768292	chr20	43570771	43589127	2062	-	45.11	q13.12	protein_coding	TOMM34	translocase of outer mitochondrial membrane 34 [Source:HGNC Symbol;Acc:15746]
ENSG00000025796	15839.6	-0.00114215	0.00255818	-0.44647	0.655258	0.920774	chr6	108188960	108279393	8587	-	39.82	q21	protein_coding	SEC63	SEC63 homolog (S. cerevisiae) [Source:HGNC Symbol;Acc:21082]
ENSG00000025800	16388.6	0.000184187	0.00201711	0.091312	0.927245	0.986116	chr1	32573639	32642169	7687	+	44.21	p35.1	protein_coding	KPNA6	karyopherin alpha 6 (importin alpha 7) [Source:HGNC Symbol;Acc:6399]
ENSG00000026025	1.65971e+06	0.00155515	0.00360658	0.4312	0.666323	0.925449	chr10	17270258	17279592	4965	+	46.25	p13	protein_coding	VIM	vimentin [Source:HGNC Symbol;Acc:12692]
ENSG00000026036	517.661	-0.00315086	0.0042238	-0.745977	0.455681	0.86511	chr20	62290653	62330037	8738	+	59.83	q13.33	protein_coding	RTEL1-TNFRSF6B	RTEL1-TNFRSF6B readthrough (NMD candidate) [Source:HGNC Symbol;Acc:44095]
ENSG00000026103	14789	0.00986797	0.00434285	2.27224	0.0230723	0.565696	chr10	90750414	90775542	3562	+	37.77	q23.31	protein_coding	FAS	Fas cell surface death receptor [Source:HGNC Symbol;Acc:11920]
ENSG00000026297	776.324	-0.00197303	0.00435281	-0.453278	0.650349	0.919035	chr6	167342992	167370679	7478	-	48.7	q27	protein_coding	RNASET2	ribonuclease T2 [Source:HGNC Symbol;Acc:21686]
ENSG00000026508	243404	-0.000744804	0.00246646	-0.301974	0.762672	0.950594	chr11	35160417	35253949	10060	+	41.56	p13	protein_coding	CD44	CD44 molecule (Indian blood group) [Source:HGNC Symbol;Acc:1681]
ENSG00000026559	272.858	-0.0119425	0.00618367	-1.93129	0.0534476	0.627678	chr20	49620193	49639666	6320	-	52.21	q13.13	protein_coding	KCNG1	potassium voltage-gated channel, subfamily G, member 1 [Source:HGNC Symbol;Acc:6248]
ENSG00000026652	4157.18	-0.00311442	0.00304981	-1.02118	0.307167	0.815263	chr6	161551011	161695093	9419	-	45.36	q26	protein_coding	AGPAT4	1-acylglycerol-3-phosphate O-acyltransferase 4 [Source:HGNC Symbol;Acc:20885]
ENSG00000026751	104.802	-0.017104	0.078492	-0.217908	NA	NA	chr1	160709037	160724611	4604	+	44.04	q23.3	protein_coding	SLAMF7	SLAM family member 7 [Source:HGNC Symbol;Acc:21394]
ENSG00000026950	4419.61	-0.00255282	0.00350717	-0.727885	0.466684	0.868763	chr6	26402465	26415444	5547	+	44.46	p22.2	protein_coding	BTN3A1	butyrophilin, subfamily 3, member A1 [Source:HGNC Symbol;Acc:1138]
ENSG00000027001	1710.23	0.0016253	0.00198553	0.818573	0.41303	0.852702	chr13	24304328	24463558	3407	-	39.76	q12.12	protein_coding	MIPEP	mitochondrial intermediate peptidase [Source:HGNC Symbol;Acc:7104]
ENSG00000027075	449.771	0.0014438	0.00522767	0.276184	0.782407	0.954941	chr14	61654277	62017694	8809	+	42.48	q23.1	protein_coding	PRKCH	protein kinase C, eta [Source:HGNC Symbol;Acc:9403]
ENSG00000027644	23.9798	-0.00399819	0.0131122	-0.304923	0.760425	0.950449	chr1	156809855	156828810	5101	-	55.51	q23.1	protein_coding	INSRR	insulin receptor-related receptor [Source:HGNC Symbol;Acc:6093]
ENSG00000027697	11573.1	-0.00395876	0.00371938	-1.06436	0.287165	0.80874	chr6	137518621	137540586	2680	-	38.81	q23.3	protein_coding	IFNGR1	interferon gamma receptor 1 [Source:HGNC Symbol;Acc:5439]
ENSG00000027847	625.888	-0.00159202	0.00486657	-0.327134	0.743567	0.946599	chr5	177027101	177037348	4927	+	57.92	q35.3	protein_coding	B4GALT7	xylosylprotein beta 1,4-galactosyltransferase, polypeptide 7 [Source:HGNC Symbol;Acc:930]
ENSG00000027869	11.9633	-0.00766372	0.0134384	-0.570285	0.568484	0.896762	chr1	156776035	156786654	2512	-	55.56	q23.1	protein_coding	SH2D2A	SH2 domain containing 2A [Source:HGNC Symbol;Acc:10821]
ENSG00000028116	8681.28	0.00361553	0.00326358	1.10784	0.267931	0.798469	chr2	58134786	58387055	3557	+	35.24	p16.1	protein_coding	VRK2	vaccinia related kinase 2 [Source:HGNC Symbol;Acc:12719]
ENSG00000028137	892.603	-0.0114067	0.00497652	-2.29211	0.0218992	0.560673	chr1	12227060	12269285	3766	+	55.39	p36.22	protein_coding	TNFRSF1B	tumor necrosis factor receptor superfamily, member 1B [Source:HGNC Symbol;Acc:11917]
ENSG00000028203	18456.1	0.00467971	0.00178941	2.61523	0.00891672	0.468641	chr12	95611522	95696566	8757	+	38.6	q22	protein_coding	VEZT	vezatin, adherens junctions transmembrane protein [Source:HGNC Symbol;Acc:18258]
ENSG00000028277	2200.41	-0.00367369	0.0075425	-0.487066	0.626212	0.913579	chr19	42590263	42700737	8899	-	51.31	q13.2	protein_coding	POU2F2	POU class 2 homeobox 2 [Source:HGNC Symbol;Acc:9213]
ENSG00000028310	1763.84	-0.00371068	0.00456785	-0.812347	0.416593	0.854087	chr5	850406	892939	9577	-	55.14	p15.33	protein_coding	BRD9	bromodomain containing 9 [Source:HGNC Symbol;Acc:25818]
ENSG00000028528	22283.8	-0.00111122	0.00225639	-0.49248	0.62238	0.912778	chr15	64386322	64438289	9796	+	43.68	q22.31	protein_coding	SNX1	sorting nexin 1 [Source:HGNC Symbol;Acc:11172]
ENSG00000028839	3204.56	0.00391429	0.00438438	0.89278	0.371975	0.836597	chr6	134273308	134311570	5039	+	37.6	q23.2	protein_coding	TBPL1	TBP-like 1 [Source:HGNC Symbol;Acc:11589]
ENSG00000029153	4054.54	0.00860979	0.00457929	1.88016	0.0600864	0.640181	chr12	27485787	27576241	5002	+	39.28	p11.23	protein_coding	ARNTL2	aryl hydrocarbon receptor nuclear translocator-like 2 [Source:HGNC Symbol;Acc:18984]
ENSG00000029363	120383	0.00413953	0.00408548	1.01323	0.310951	0.815834	chr6	136578001	136610989	9297	-	35.61	q23.3	protein_coding	BCLAF1	BCL2-associated transcription factor 1 [Source:HGNC Symbol;Acc:16863]
ENSG00000029364	21287.1	-0.0002737	0.00176341	-0.15521	0.876656	0.974838	chr14	69864732	69929105	7136	+	40.2	q24.1	protein_coding	SLC39A9	solute carrier family 39, member 9 [Source:HGNC Symbol;Acc:20182]
ENSG00000029534	297.611	-0.00445146	0.00597693	-0.744774	0.456408	0.865298	chr8	41510739	41754280	10799	-	49.32	p11.21	protein_coding	ANK1	ankyrin 1, erythrocytic [Source:HGNC Symbol;Acc:492]
ENSG00000029639	2249.37	-0.00163174	0.0024691	-0.660864	0.5087	0.880407	chr6	155578643	155635627	2736	-	38.35	q25.3	protein_coding	TFB1M	transcription factor B1, mitochondrial [Source:HGNC Symbol;Acc:17037]
ENSG00000029725	23507.2	0.00560242	0.00244757	2.28897	0.022081	0.560673	chr17	5185558	5289129	6555	+	41.37	p13.2	protein_coding	RABEP1	rabaptin, RAB GTPase binding effector protein 1 [Source:HGNC Symbol;Acc:17677]
ENSG00000029993	6224.62	-0.00148436	0.00347023	-0.42774	0.66884	0.925625	chrX	150148982	150159248	3967	+	51.16	q28	protein_coding	HMGB3	high mobility group box 3 [Source:HGNC Symbol;Acc:5004]
ENSG00000030066	9887.84	-0.000178922	0.00175567	-0.101911	0.918827	0.984245	chr11	47799639	47870107	8471	-	41.86	p11.2	protein_coding	NUP160	nucleoporin 160kDa [Source:HGNC Symbol;Acc:18017]
ENSG00000030110	658.49	-0.0031469	0.00695719	-0.452323	0.651036	0.919525	chr6	33540329	33548019	2267	-	57.17	p21.31	protein_coding	BAK1	BCL2-antagonist/killer 1 [Source:HGNC Symbol;Acc:949]
ENSG00000030304	111.61	-0.0122791	0.0062569	-1.9625	0.0497046	0.623911	chr9	113431051	113563859	4159	+	36.45	q31.3	protein_coding	MUSK	muscle, skeletal, receptor tyrosine kinase [Source:HGNC Symbol;Acc:7525]
ENSG00000030419	2747.45	0.00287497	0.00480293	0.598586	0.549449	0.892189	chr2	213864429	214017151	12220	-	34.84	q34	protein_coding	IKZF2	IKAROS family zinc finger 2 (Helios) [Source:HGNC Symbol;Acc:13177]
ENSG00000030582	9509.53	-0.00448018	0.00604431	-0.741222	0.458559	0.865791	chr17	42422614	42430470	3520	+	57.76	q21.31	protein_coding	GRN	granulin [Source:HGNC Symbol;Acc:4601]
ENSG00000031003	23864.6	0.00365442	0.002737	1.33519	0.181814	0.753484	chr5	137273649	137387650	6808	-	40.05	q31.2	protein_coding	FAM13B	family with sequence similarity 13, member B [Source:HGNC Symbol;Acc:1335]
ENSG00000031081	7599.34	0.00396328	0.00284448	1.39332	0.163522	0.74215	chr3	119013220	119139561	9384	+	43.44	q13.33	protein_coding	ARHGAP31	Rho GTPase activating protein 31 [Source:HGNC Symbol;Acc:29216]
ENSG00000031691	1607.28	0.00437854	0.00676395	0.647334	0.517416	0.882166	chr6	49431091	49460820	1733	+	37.99	p12.3	protein_coding	CENPQ	centromere protein Q [Source:HGNC Symbol;Acc:21347]
ENSG00000031698	25441.8	-0.00883444	0.00547984	-1.61217	0.106925	0.701893	chr1	109756540	109780791	3836	+	43.12	p13.3	protein_coding	SARS	seryl-tRNA synthetase [Source:HGNC Symbol;Acc:10537]
ENSG00000031823	3265.31	-0.00306859	0.00473479	-0.648095	0.516923	0.881934	chr19	5916150	5978153	7445	-	52.74	p13.3	protein_coding	RANBP3	RAN binding protein 3 [Source:HGNC Symbol;Acc:9850]
ENSG00000032219	31712.7	0.00566491	0.00519215	1.09105	0.275249	0.802134	chr14	58765103	58840605	7568	+	37.48	q23.1	protein_coding	ARID4A	AT rich interactive domain 4A (RBP1-like) [Source:HGNC Symbol;Acc:9885]
ENSG00000032389	640.021	-0.0040932	0.00361487	-1.13232	0.257499	0.791948	chr2	3192696	3381653	5775	-	48.27	p25.3	protein_coding	TSSC1	tumor suppressing subtransferable candidate 1 [Source:HGNC Symbol;Acc:12383]
ENSG00000032444	859.993	-0.00599561	0.00589227	-1.01754	0.308897	0.815666	chr19	7598890	7626650	7055	+	55.88	p13.2	protein_coding	PNPLA6	patatin-like phospholipase domain containing 6 [Source:HGNC Symbol;Acc:16268]
ENSG00000032742	4127.7	0.000791211	0.00355143	0.222787	0.823701	0.963423	chr13	21140585	21265503	5480	+	38.86	q12.11	protein_coding	IFT88	intraflagellar transport 88 homolog (Chlamydomonas) [Source:HGNC Symbol;Acc:20606]
ENSG00000033011	2408.57	0.000248652	0.00309881	0.080241	0.936046	0.988023	chr16	5083703	5137380	5786	+	49.38	p13.3	protein_coding	ALG1	ALG1, chitobiosyldiphosphodolichol beta-mannosyltransferase [Source:HGNC Symbol;Acc:18294]
ENSG00000033030	3376.86	-0.00305543	0.00175827	-1.73775	0.0822544	0.671179	chr12	122957417	122985518	7752	-	42.68	q24.31	protein_coding	ZCCHC8	zinc finger, CCHC domain containing 8 [Source:HGNC Symbol;Acc:25265]
ENSG00000033050	10534.5	-0.00265101	0.00498717	-0.531566	0.595026	0.903352	chr7	150904923	150924316	4448	-	49.19	q36.1	protein_coding	ABCF2	ATP-binding cassette, sub-family F (GCN20), member 2 [Source:HGNC Symbol;Acc:71]
ENSG00000033100	3704.04	-0.00224612	0.00499911	-0.449304	0.653212	0.920109	chr7	150929575	150935908	4200	+	56.84	q36.1	protein_coding	CHPF2	chondroitin polymerizing factor 2 [Source:HGNC Symbol;Acc:29270]	MI0003760	hsa-mir-671
ENSG00000033122	171.431	0.00427389	0.00572751	0.746203	0.455545	0.86511	chr1	70034081	70617628	14652	+	35.35	p31.1	protein_coding	LRRC7	leucine rich repeat containing 7 [Source:HGNC Symbol;Acc:18531]
ENSG00000033170	35432.2	0.00497781	0.00317642	1.56711	0.117088	0.708128	chr14	65877310	66210839	6889	+	37.41	q23.3	protein_coding	FUT8	fucosyltransferase 8 (alpha (1,6) fucosyltransferase) [Source:HGNC Symbol;Acc:4019]
ENSG00000033178	20277.7	0.00375672	0.0040953	0.917326	0.358972	0.832845	chr4	68478370	68566897	11432	-	35.52	q13.2	protein_coding	UBA6	ubiquitin-like modifier activating enzyme 6 [Source:HGNC Symbol;Acc:25581]
ENSG00000033327	4261.18	-0.000744375	0.00286155	-0.26013	0.794763	0.95792	chr11	77926343	78129394	6771	-	41.71	q14.1	protein_coding	GAB2	GRB2-associated binding protein 2 [Source:HGNC Symbol;Acc:14458]
ENSG00000033627	7087.25	0.0017337	0.00350858	0.494133	0.621213	0.912492	chr17	40610862	40674629	10968	+	45.47	q21.2	protein_coding	ATP6V0A1	ATPase, H+ transporting, lysosomal V0 subunit a1 [Source:HGNC Symbol;Acc:865]
ENSG00000033800	21468.7	0.0114152	0.00510129	2.2377	0.0252405	0.573545	chr15	68346517	68483096	4524	+	37.51	q23	protein_coding	PIAS1	protein inhibitor of activated STAT, 1 [Source:HGNC Symbol;Acc:2752]
ENSG00000033867	8673.47	-0.000265891	0.00407835	-0.0651957	0.948018	0.991183	chr3	27414214	27525911	9564	-	36.85	p24.1	protein_coding	SLC4A7	solute carrier family 4, sodium bicarbonate cotransporter, member 7 [Source:HGNC Symbol;Acc:11033]
ENSG00000034053	140.842	-0.0300817	0.0101197	-2.97259	0.002953	0.385056	chr15	29129629	29410518	6869	+	48.6	q13.1	protein_coding	APBA2	amyloid beta (A4) precursor protein-binding, family A, member 2 [Source:HGNC Symbol;Acc:579]
ENSG00000034152	700.594	0.00220073	0.00630235	0.349192	0.726945	0.942372	chr17	21187984	21218552	3783	+	56.97	p11.2	protein_coding	MAP2K3	mitogen-activated protein kinase kinase 3 [Source:HGNC Symbol;Acc:6843]
ENSG00000034239	160.953	-0.00271665	0.00491542	-0.552679	0.580483	0.89951	chr8	49623348	49647870	5805	-	40.09	q11.21	protein_coding	EFCAB1	EF-hand calcium binding domain 1 [Source:HGNC Symbol;Acc:25678]
ENSG00000034510	33918.1	-0.00430418	0.00711029	-0.605345	0.54495	0.890913	chr2	85132749	85133795	492	+	63.32	p11.2	protein_coding	TMSB10	thymosin beta 10 [Source:HGNC Symbol;Acc:11879]
ENSG00000034533	3985.25	0.00633486	0.00280726	2.25659	0.0240334	0.565879	chr3	130732719	130746493	3427	-	39.7	q22.1	protein_coding	ASTE1	asteroid homolog 1 (Drosophila) [Source:HGNC Symbol;Acc:25021]
ENSG00000034677	20037.2	0.00432238	0.00300325	1.43924	0.150084	0.7311	chr8	101269288	101348446	6031	-	38.61	q22.2	protein_coding	RNF19A	ring finger protein 19A, RBR E3 ubiquitin protein ligase [Source:HGNC Symbol;Acc:13432]
ENSG00000034693	2372.77	0.00582477	0.00367971	1.58294	0.113435	0.706219	chr6	143771944	143811147	2222	+	35.11	q24.2	protein_coding	PEX3	peroxisomal biogenesis factor 3 [Source:HGNC Symbol;Acc:8858]
ENSG00000034713	5302.93	-0.00615362	0.00438703	-1.40268	0.160711	0.740472	chr16	75600249	75611779	3034	+	47.18	q23.1	protein_coding	GABARAPL2	GABA(A) receptor-associated protein-like 2 [Source:HGNC Symbol;Acc:13291]
ENSG00000034971	48.516	0.00794341	0.0104053	0.763397	0.445227	0.862047	chr1	171604557	171621823	2095	-	45.71	q24.3	protein_coding	MYOC	myocilin, trabecular meshwork inducible glucocorticoid response [Source:HGNC Symbol;Acc:7610]
ENSG00000035115	4654.49	-0.0021498	0.00370102	-0.580866	0.561331	0.895594	chr2	217730	266398	11165	-	40.78	p25.3	protein_coding	SH3YL1	SH3 and SYLF domain containing 1 [Source:HGNC Symbol;Acc:29546]
ENSG00000035141	8843.27	-0.00129869	0.00292796	-0.443549	0.657369	0.921723	chr2	70523107	70529222	3086	-	48.46	p13.3	protein_coding	FAM136A	family with sequence similarity 136, member A [Source:HGNC Symbol;Acc:25911]
ENSG00000035403	127768	0.000819398	0.00321048	0.255226	0.798548	0.958636	chr10	75757872	75879918	5818	+	41.27	q22.2	protein_coding	VCL	vinculin [Source:HGNC Symbol;Acc:12665]
ENSG00000035499	1054.37	0.0065111	0.0055401	1.17527	0.239888	0.784569	chr5	59892739	59996017	3806	-	38.63	q12.1	protein_coding	DEPDC1B	DEP domain containing 1B [Source:HGNC Symbol;Acc:24902]
ENSG00000035664	1535.7	0.0036877	0.00547169	0.673959	0.500337	0.878642	chr15	64199235	64364232	7041	-	46.89	q22.31	protein_coding	DAPK2	death-associated protein kinase 2 [Source:HGNC Symbol;Acc:2675]
ENSG00000035681	10841.5	0.00129607	0.00174811	0.74141	0.458445	0.865791	chr8	59496063	59572403	6165	-	38.41	q12.1	protein_coding	NSMAF	neutral sphingomyelinase (N-SMase) activation associated factor [Source:HGNC Symbol;Acc:8017]
ENSG00000035687	10408.4	0.00203439	0.0042663	0.476851	0.633468	0.915977	chr1	244571796	244615436	3666	-	38.3	q44	protein_coding	ADSS	adenylosuccinate synthase [Source:HGNC Symbol;Acc:292]
ENSG00000035862	118560	0.000741709	0.00224166	0.330876	0.740738	0.946012	chr17	76849059	76921469	5633	-	52.6	q25.3	protein_coding	TIMP2	TIMP metallopeptidase inhibitor 2 [Source:HGNC Symbol;Acc:11821]
ENSG00000035928	19778.9	0.00267801	0.00198179	1.35131	0.176597	0.751592	chr4	39289076	39367995	6713	-	39.26	p14	protein_coding	RFC1	replication factor C (activator 1) 1, 145kDa [Source:HGNC Symbol;Acc:9969]
ENSG00000036054	21467.5	0.00144913	0.00183492	0.789752	0.429673	0.858495	chr3	99979844	100044095	5168	+	36.46	q12.1	protein_coding	TBC1D23	TBC1 domain family, member 23 [Source:HGNC Symbol;Acc:25622]
ENSG00000036257	14285.7	-0.000218682	0.00273021	-0.0800969	0.93616	0.988091	chr2	225334867	225450110	11501	-	37.23	q36.2	protein_coding	CUL3	cullin 3 [Source:HGNC Symbol;Acc:2553]
ENSG00000036448	181.51	0.00343527	0.00656868	0.522977	0.60099	0.905744	chr8	1993155	2113475	7062	+	46.58	p23.3	protein_coding	MYOM2	myomesin 2 [Source:HGNC Symbol;Acc:7614]
ENSG00000036530	234.675	9.54e-05	0.00762279	0.0125131	0.990016	0.998257	chr14	100150641	100193638	9354	+	47.28	q32.2	protein_coding	CYP46A1	cytochrome P450, family 46, subfamily A, polypeptide 1 [Source:HGNC Symbol;Acc:2641]
ENSG00000036549	18652.6	0.000903617	0.00170429	0.530202	0.595972	0.903934	chr1	78028101	78149104	9008	-	37.17	p31.1	protein_coding	ZZZ3	zinc finger, ZZ-type containing 3 [Source:HGNC Symbol;Acc:24523]
ENSG00000036672	76.3903	0.00344711	0.00653325	0.527626	0.597759	0.904814	chr11	119225925	119252436	4538	-	54.64	q23.3	protein_coding	USP2	ubiquitin specific peptidase 2 [Source:HGNC Symbol;Acc:12618]
ENSG00000037042	1274.82	0.000797518	0.00298513	0.267164	0.789343	0.957205	chr17	40811323	40819024	2772	+	51.9	q21.2	protein_coding	TUBG2	tubulin, gamma 2 [Source:HGNC Symbol;Acc:12419]
ENSG00000037241	3384.96	0.00470039	0.00306483	1.53366	0.125115	0.714948	chr5	172385732	172396774	1164	+	46.12	q35.1	protein_coding	RPL26L1	ribosomal protein L26-like 1 [Source:HGNC Symbol;Acc:17050]
ENSG00000037474	7718.02	-0.00133463	0.00287307	-0.464529	0.642269	0.916842	chr5	6599352	6633404	5506	-	43.29	p15.31	protein_coding	NSUN2	NOP2/Sun RNA methyltransferase family, member 2 [Source:HGNC Symbol;Acc:25994]
ENSG00000037637	2533.35	-0.00226874	0.00229017	-0.990644	0.321859	0.818668	chr1	16573334	16678949	8984	-	43.85	p36.13	protein_coding	FBXO42	F-box protein 42 [Source:HGNC Symbol;Acc:29249]
ENSG00000037749	16363.4	0.00526957	0.00229627	2.29484	0.0217423	0.560673	chr5	153418466	153600038	7213	+	43.54	q33.2	protein_coding	MFAP3	microfibrillar-associated protein 3 [Source:HGNC Symbol;Acc:7034]
ENSG00000037757	1168.7	0.00389301	0.0028159	1.38251	0.166814	0.745093	chr19	13875346	13885096	3456	+	52.16	p13.2	protein_coding	MRI1	methylthioribose-1-phosphate isomerase 1 [Source:HGNC Symbol;Acc:28469]
ENSG00000037897	682.907	0.00085444	0.00357907	0.238732	0.811313	0.960867	chr12	58162254	58166576	2621	-	54.22	q14.1	protein_coding	METTL1	methyltransferase like 1 [Source:HGNC Symbol;Acc:7030]
ENSG00000037965	5088.31	0.00711183	0.00444668	1.59936	0.109742	0.702491	chr12	54402832	54407570	3371	+	51.66	q13.13	protein_coding	HOXC8	homeobox C8 [Source:HGNC Symbol;Acc:5129]
ENSG00000038002	3806.4	0.0020197	0.00405894	0.497594	0.61877	0.912181	chr4	178351924	178363657	2675	-	39.89	q34.3	protein_coding	AGA	aspartylglucosaminidase [Source:HGNC Symbol;Acc:318]
ENSG00000038210	7931.18	0.00319607	0.00429102	0.744827	0.456376	0.865298	chr4	25162263	25280714	7332	+	41.17	p15.2	protein_coding	PI4K2B	phosphatidylinositol 4-kinase type 2 beta [Source:HGNC Symbol;Acc:18215]
ENSG00000038219	54610.9	0.00339324	0.00423305	0.801606	0.422781	0.856689	chr4	13570362	13629347	15860	-	38.88	p15.33	protein_coding	BOD1L1	biorientation of chromosomes in cell division 1-like 1 [Source:HGNC Symbol;Acc:31792]
ENSG00000038274	14051.4	-0.00125855	0.00388142	-0.324249	0.74575	0.947071	chr5	162930120	162946342	5153	+	38.25	q34	protein_coding	MAT2B	methionine adenosyltransferase II, beta [Source:HGNC Symbol;Acc:6905]
ENSG00000038295	109.201	-0.00603128	0.0155122	-0.388808	0.697418	0.933098	chr4	166794410	167025047	7522	+	35.72	q32.3	protein_coding	TLL1	tolloid-like 1 [Source:HGNC Symbol;Acc:11843]
ENSG00000038358	971.925	-0.00384172	0.00471296	-0.81514	0.414992	0.85339	chr16	67906926	67918406	6173	+	57.32	q22.1	protein_coding	EDC4	enhancer of mRNA decapping 4 [Source:HGNC Symbol;Acc:17157]
ENSG00000038382	46081.1	0.00185943	0.00250627	0.741911	0.458141	0.865791	chr5	14143811	14532235	17500	+	43.35	p15.2	protein_coding	TRIO	trio Rho guanine nucleotide exchange factor [Source:HGNC Symbol;Acc:12303]
ENSG00000038427	174242	0.00784854	0.00354872	2.21165	0.0269907	0.577892	chr5	82767284	82878122	14831	+	37.22	q14.2	protein_coding	VCAN	versican [Source:HGNC Symbol;Acc:2464]
ENSG00000038532	1414.3	-0.00162399	0.0026422	-0.614636	0.538795	0.888418	chr16	11038345	11276046	11944	+	48.06	p13.13	protein_coding	CLEC16A	C-type lectin domain family 16, member A [Source:HGNC Symbol;Acc:29013]
ENSG00000038945	246.795	0.0193642	0.0117823	1.64349	0.100282	0.698414	chr8	15965387	16424999	7812	-	35.52	p22	protein_coding	MSR1	macrophage scavenger receptor 1 [Source:HGNC Symbol;Acc:7376]
ENSG00000039068	895.14	-0.022904	0.0133717	-1.71287	NA	NA	chr16	68771128	68869451	6154	+	46.89	q22.1	protein_coding	CDH1	cadherin 1, type 1, E-cadherin (epithelial) [Source:HGNC Symbol;Acc:1748]
ENSG00000039123	27210.5	0.00606024	0.00264774	2.28884	0.0220888	0.560673	chr5	54603588	54721409	6578	+	36.85	q11.2	protein_coding	SKIV2L2	superkiller viralicidic activity 2-like 2 (S. cerevisiae) [Source:HGNC Symbol;Acc:18734]
ENSG00000039139	567.352	0.00650096	0.00338364	1.92129	0.0546951	0.629819	chr5	13690440	13944652	16475	-	38.97	p15.2	protein_coding	DNAH5	dynein, axonemal, heavy chain 5 [Source:HGNC Symbol;Acc:2950]
ENSG00000039319	18220.6	0.00444079	0.00463413	0.95828	0.337922	0.824588	chr5	79703832	79775169	11461	+	37.65	q14.1	protein_coding	ZFYVE16	zinc finger, FYVE domain containing 16 [Source:HGNC Symbol;Acc:20756]
ENSG00000039523	5748.86	0.0051903	0.00294025	1.76526	0.07752	0.666529	chr16	67552321	67580691	6730	+	57.05	q22.1	protein_coding	FAM65A	family with sequence similarity 65, member A [Source:HGNC Symbol;Acc:25836]
ENSG00000039560	56285.5	0.00460955	0.00260576	1.76898	0.0768965	0.665463	chr5	34656342	34832732	7702	+	42.13	p13.2	protein_coding	RAI14	retinoic acid induced 14 [Source:HGNC Symbol;Acc:14873]
ENSG00000039600	44.0657	-0.0238491	0.00889391	-2.68151	0.00732908	0.453921	chr5	157052687	157098488	3471	-	40.71	q33.3	protein_coding	SOX30	SRY (sex determining region Y)-box 30 [Source:HGNC Symbol;Acc:30635]
ENSG00000039650	370.341	-0.00126551	0.00554605	-0.228183	0.819504	0.962322	chr19	50364461	50371166	3531	-	59.9	q13.33	protein_coding	PNKP	polynucleotide kinase 3'-phosphatase [Source:HGNC Symbol;Acc:9154]
ENSG00000040199	6338.64	-0.00152328	0.00221738	-0.686972	0.4921	0.875995	chr16	71671738	71758604	12493	-	41.82	q22.2	protein_coding	PHLPP2	PH domain and leucine rich repeat protein phosphatase 2 [Source:HGNC Symbol;Acc:29149]
ENSG00000040275	36801.2	0.0107535	0.00493915	2.17719	0.0294662	0.578631	chr5	169010638	169031782	4777	+	37.28	q35.1	protein_coding	SPDL1	spindle apparatus coiled-coil protein 1 [Source:HGNC Symbol;Acc:26010]
ENSG00000040341	8825.11	0.0043156	0.00409222	1.05459	0.291615	0.809109	chr8	74332604	74659943	8998	-	38.25	q21.11	protein_coding	STAU2	staufen double-stranded RNA binding protein 2 [Source:HGNC Symbol;Acc:11371]
ENSG00000040487	590.034	-0.000168372	0.00382168	-0.0440572	0.964859	0.995175	chr1	19638820	19655794	2686	+	54.93	p36.13	protein_coding	PQLC2	PQ loop repeat containing 2 [Source:HGNC Symbol;Acc:26001]
ENSG00000040531	1175.37	-0.00335203	0.003882	-0.863482	0.387873	0.842821	chr17	3539762	3564836	3398	+	54.27	p13.2	protein_coding	CTNS	cystinosin, lysosomal cystine transporter [Source:HGNC Symbol;Acc:2518]
ENSG00000040633	2088.08	-8.96e-05	0.00283343	-0.0316169	0.974778	0.996693	chr17	7138347	7143041	2783	-	59.51	p13.1	protein_coding	PHF23	PHD finger protein 23 [Source:HGNC Symbol;Acc:28428]
ENSG00000040731	323.537	0.0489743	0.0114285	4.28527	1.83e-05	0.0310823	chr5	24487209	24645087	3660	-	34	p14.1	protein_coding	CDH10	cadherin 10, type 2 (T2-cadherin) [Source:HGNC Symbol;Acc:1749]
ENSG00000040933	5305.74	0.000151653	0.00234262	0.0647366	0.948384	0.991358	chr2	99061317	99210853	13202	+	47.33	q11.2	protein_coding	INPP4A	inositol polyphosphate-4-phosphatase, type I, 107kDa [Source:HGNC Symbol;Acc:6074]
ENSG00000041353	1171.11	-0.000485794	0.00731727	-0.06639	0.947067	0.990849	chr18	52385091	52562747	7432	+	37.74	q21.2	protein_coding	RAB27B	RAB27B, member RAS oncogene family [Source:HGNC Symbol;Acc:9767]
ENSG00000041357	30282.3	0.00055867	0.00253153	0.220685	0.825338	0.96437	chr15	78832747	78841604	3839	+	42.14	q25.1	protein_coding	PSMA4	proteasome (prosome, macropain) subunit, alpha type, 4 [Source:HGNC Symbol;Acc:9533]
ENSG00000041515	74.4616	0.00165564	0.00680077	0.243449	0.807658	0.960414	chr13	109248500	109860355	8994	+	38.48	q33.3	protein_coding	MYO16	myosin XVI [Source:HGNC Symbol;Acc:29822]
ENSG00000041802	5530.77	0.00203357	0.00165011	1.23238	0.217806	0.770661	chr3	194361517	194393206	4818	-	41.69	q29	protein_coding	LSG1	large 60S subunit nuclear export GTPase 1 [Source:HGNC Symbol;Acc:25652]
ENSG00000041880	2454.6	0.00404062	0.00336763	1.19984	0.230201	0.779127	chr3	51976361	51982883	2928	+	59.19	p21.2	protein_coding	PARP3	poly (ADP-ribose) polymerase family, member 3 [Source:HGNC Symbol;Acc:273]
ENSG00000041982	245236	-0.00662794	0.00382537	-1.73263	0.083162	0.673031	chr9	117782806	117880536	8687	-	41.86	q33.1	protein_coding	TNC	tenascin C [Source:HGNC Symbol;Acc:5318]
ENSG00000041988	1318.58	-0.00518975	0.00497809	-1.04252	0.297171	0.811201	chr1	6684926	6695646	4072	+	56.77	p36.31	protein_coding	THAP3	THAP domain containing, apoptosis associated protein 3 [Source:HGNC Symbol;Acc:20855]
ENSG00000042062	1305.09	-0.0134156	0.00992214	-1.35209	0.176346	0.751592	chr20	49202645	49308065	6009	-	51.6	q13.13	protein_coding	FAM65C	family with sequence similarity 65, member C [Source:HGNC Symbol;Acc:16168]
ENSG00000042088	2037.99	0.000468232	0.00206853	0.22636	0.820921	0.962563	chr14	90421283	90511106	6221	+	42.14	q32.11	protein_coding	TDP1	tyrosyl-DNA phosphodiesterase 1 [Source:HGNC Symbol;Acc:18884]
ENSG00000042286	1805.11	-0.00652828	0.00533961	-1.22261	0.221475	0.773556	chr10	71857979	71892690	5131	-	50.25	q22.1	protein_coding	AIFM2	apoptosis-inducing factor, mitochondrion-associated, 2 [Source:HGNC Symbol;Acc:21411]
ENSG00000042317	2358.32	0.00132228	0.00275484	0.479984	0.631238	0.914988	chr14	88851268	88936694	6872	+	37.9	q31.3	protein_coding	SPATA7	spermatogenesis associated 7 [Source:HGNC Symbol;Acc:20423]
ENSG00000042429	4749.2	0.00164843	0.00297891	0.553369	0.580011	0.89951	chr11	93517393	93547861	10773	+	39.81	q21	protein_coding	MED17	mediator complex subunit 17 [Source:HGNC Symbol;Acc:2375]
ENSG00000042445	2484.72	0.00137788	0.00315545	0.436668	0.662352	0.92406	chr2	85569211	85581743	4264	-	51.7	p11.2	protein_coding	RETSAT	retinol saturase (all-trans-retinol 13,14-reductase) [Source:HGNC Symbol;Acc:25991]
ENSG00000042493	2674.65	-0.00123885	0.00757474	-0.163551	0.870085	0.97392	chr2	85621871	85645555	2607	-	51.32	p11.2	protein_coding	CAPG	capping protein (actin filament), gelsolin-like [Source:HGNC Symbol;Acc:1474]
ENSG00000042753	2437.68	-0.0048591	0.00702583	-0.691604	0.489186	0.875441	chr19	47341393	47354249	1704	-	52.87	q13.32	protein_coding	AP2S1	adaptor-related protein complex 2, sigma 1 subunit [Source:HGNC Symbol;Acc:565]
ENSG00000042781	173.178	0.00810324	0.00506061	1.60124	0.109324	0.702491	chr1	215796236	216596738	20584	-	36.36	q41	protein_coding	USH2A	Usher syndrome 2A (autosomal recessive, mild) [Source:HGNC Symbol;Acc:12601]
ENSG00000042832	112.098	0.00124722	0.00721819	0.172788	0.862818	0.973423	chr8	133879203	134147147	11132	+	45.9	q24.22	protein_coding	TG	thyroglobulin [Source:HGNC Symbol;Acc:11764]
ENSG00000042980	472.421	-0.0137288	0.00868786	-1.58023	0.114055	0.706931	chr8	24151553	24216531	9351	+	35.71	p21.2	protein_coding	ADAM28	ADAM metallopeptidase domain 28 [Source:HGNC Symbol;Acc:206]
ENSG00000043039	50.9044	-0.00166575	0.0241215	-0.0690565	NA	NA	chr11	129245835	129322171	4411	+	42.73	q24.3	protein_coding	BARX2	BARX homeobox 2 [Source:HGNC Symbol;Acc:956]
ENSG00000043093	15003	0.00346855	0.00512579	0.676685	0.498606	0.878219	chr3	182655862	182703741	8412	-	39.56	q27.1	protein_coding	DCUN1D1	DCN1, defective in cullin neddylation 1, domain containing 1 [Source:HGNC Symbol;Acc:18184]
ENSG00000043143	1673.27	-0.00172734	0.00421056	-0.41024	0.68163	0.929393	chr5	133860003	133918918	9873	+	53.79	q31.1	protein_coding	JADE2	jade family PHD finger 2 [Source:HGNC Symbol;Acc:22984]
ENSG00000043462	19.7613	0.0303455	0.0213205	1.4233	0.154648	0.73422	chr5	169673241	169725231	7231	-	44.64	q35.1	protein_coding	LCP2	lymphocyte cytosolic protein 2 (SH2 domain containing leukocyte protein of 76kDa) [Source:HGNC Symbol;Acc:6529]
ENSG00000043514	3821.38	0.00587966	0.00334319	1.7587	0.0786286	0.667301	chr1	40306723	40349183	3054	-	42.46	p34.2	protein_coding	TRIT1	tRNA isopentenyltransferase 1 [Source:HGNC Symbol;Acc:20286]
ENSG00000044090	4986.59	-0.00510005	0.00567047	-0.899405	0.368437	0.834997	chr6	43005355	43021683	5628	-	54.7	p21.1	protein_coding	CUL7	cullin 7 [Source:HGNC Symbol;Acc:21024]
ENSG00000044115	47753.1	0.00414596	0.00237668	1.74443	0.081084	0.670759	chr5	137946656	138270723	8830	+	44.15	q31.2	protein_coding	CTNNA1	catenin (cadherin-associated protein), alpha 1, 102kDa [Source:HGNC Symbol;Acc:2509]
ENSG00000044446	2311.26	-0.00248403	0.00261808	-0.948799	0.342723	0.825651	chrX	18910418	19002716	9029	-	45.75	p22.13	protein_coding	PHKA2	phosphorylase kinase, alpha 2 (liver) [Source:HGNC Symbol;Acc:8926]
ENSG00000044459	15812.7	0.00321554	0.0043035	0.747192	0.454948	0.864903	chr9	17134980	17503921	11167	+	36.43	p22.2	protein_coding	CNTLN	centlein, centrosomal protein [Source:HGNC Symbol;Acc:23432]
ENSG00000044524	1020.24	0.00673464	0.00852899	0.789617	0.429751	0.858495	chr3	89156674	89531284	6674	+	34.6	p11.1	protein_coding	EPHA3	EPH receptor A3 [Source:HGNC Symbol;Acc:3387]
ENSG00000044574	230698	0.0021585	0.001725	1.25131	0.210823	0.768292	chr9	127997132	128003609	3908	-	43.98	q33.3	protein_coding	HSPA5	heat shock 70kDa protein 5 (glucose-regulated protein, 78kDa) [Source:HGNC Symbol;Acc:5238]
ENSG00000046604	1184.23	0.00249601	0.0165826	0.15052	0.880355	0.975622	chr18	29078006	29128971	6190	+	39.27	q12.1	protein_coding	DSG2	desmoglein 2 [Source:HGNC Symbol;Acc:3049]
ENSG00000046647	999.991	-0.00415566	0.00271807	-1.5289	0.12629	0.715465	chrX	14026398	14048012	2424	-	40.79	p22.2	protein_coding	GEMIN8	gem (nuclear organelle) associated protein 8 [Source:HGNC Symbol;Acc:26044]
ENSG00000046651	7863.13	-0.000345453	0.00330205	-0.104618	0.916679	0.983701	chrX	13752832	13787480	5212	+	39.8	p22.2	protein_coding	OFD1	oral-facial-digital syndrome 1 [Source:HGNC Symbol;Acc:2567]
ENSG00000046653	1083.41	-0.00242679	0.0066985	-0.362288	0.717136	0.939562	chrX	13789150	13956757	5675	-	41.5	p22.2	protein_coding	GPM6B	glycoprotein M6B [Source:HGNC Symbol;Acc:4461]
ENSG00000046889	3583.92	-0.00494748	0.00834892	-0.59259	NA	NA	chr8	68864353	69149265	12058	+	37.16	q13.2	protein_coding	PREX2	phosphatidylinositol-3,4,5-trisphosphate-dependent Rac exchange factor 2 [Source:HGNC Symbol;Acc:22950]
ENSG00000047056	3781.29	0.00456329	0.00316472	1.44192	0.149324	0.730739	chr10	1095478	1178237	5656	+	45.5	p15.3	protein_coding	WDR37	WD repeat domain 37 [Source:HGNC Symbol;Acc:31406]
ENSG00000047188	24821.3	0.00345544	0.00444219	0.77787	0.436646	0.859199	chr5	112849380	112930982	10816	+	34.67	q22.2	protein_coding	YTHDC2	YTH domain containing 2 [Source:HGNC Symbol;Acc:24721]
ENSG00000047230	3257.96	-0.000407701	0.00198378	-0.205518	0.837168	0.967196	chrX	16606126	16731059	5510	-	43.51	p22.2	protein_coding	CTPS2	CTP synthase 2 [Source:HGNC Symbol;Acc:2520]
ENSG00000047249	8329.65	0.00077747	0.00280978	0.276702	0.782009	0.954746	chr8	54628117	54756118	5090	-	39.2	q11.23	protein_coding	ATP6V1H	ATPase, H+ transporting, lysosomal 50/57kDa, V1 subunit H [Source:HGNC Symbol;Acc:18303]
ENSG00000047315	49065.8	0.00204874	0.00213311	0.960448	0.33683	0.824588	chr4	57843888	57897334	5901	+	40.19	q12	protein_coding	POLR2B	polymerase (RNA) II (DNA directed) polypeptide B, 140kDa [Source:HGNC Symbol;Acc:9188]
ENSG00000047346	7766.92	0.00416471	0.00468424	0.88909	0.373955	0.837342	chr15	52873514	53002014	7755	-	37.21	q21.3	protein_coding	FAM214A	family with sequence similarity 214, member A [Source:HGNC Symbol;Acc:25609]
ENSG00000047365	247.312	-0.0149206	0.0613798	-0.243086	NA	NA	chr4	35949843	36246131	12428	-	35.53	p14	protein_coding	ARAP2	ArfGAP with RhoGAP domain, ankyrin repeat and PH domain 2 [Source:HGNC Symbol;Acc:16924]
ENSG00000047410	115421	0.00648338	0.00355877	1.8218	0.0684848	0.650161	chr1	186280784	186344825	12350	-	34.16	q31.1	protein_coding	TPR	translocated promoter region, nuclear basket protein [Source:HGNC Symbol;Acc:12017]
ENSG00000047457	2254.25	0.00986059	0.00431541	2.28497	0.0223145	0.561368	chr3	148880197	148939842	7296	-	37.35	q25.1	protein_coding	CP	ceruloplasmin (ferroxidase) [Source:HGNC Symbol;Acc:2295]
ENSG00000047578	1727.15	-0.00289967	0.00377263	-0.768607	0.442127	0.860717	chr16	27561454	27791690	9692	+	47.84	p12.1	protein_coding	KIAA0556	KIAA0556 [Source:HGNC Symbol;Acc:29068]
ENSG00000047579	926.52	-0.00170707	0.00325629	-0.52424	0.600112	0.905233	chr6	15523032	15663289	3078	-	39.93	p22.3	protein_coding	DTNBP1	dystrobrevin binding protein 1 [Source:HGNC Symbol;Acc:17328]
ENSG00000047597	7.02669	0.00934979	0.0198071	0.472042	0.636897	0.916554	chrX	37545012	37591383	5206	+	39.54	p21.1	protein_coding	XK	X-linked Kx blood group (McLeod syndrome) [Source:HGNC Symbol;Acc:12811]
ENSG00000047617	23.3546	0.00655595	0.0116893	0.560849	0.574901	0.897839	chr12	5641035	6055398	6012	-	44.4	p13.31	protein_coding	ANO2	anoctamin 2 [Source:HGNC Symbol;Acc:1183]
ENSG00000047621	12646.9	0.0109649	0.00449814	2.43766	0.0147827	0.532035	chr12	4596894	4647674	4939	-	36.55	p13.32	protein_coding	C12orf4	chromosome 12 open reading frame 4 [Source:HGNC Symbol;Acc:1184]
ENSG00000047634	2749.01	0.00770538	0.00413949	1.86143	0.0626834	0.643333	chrX	17755588	17773105	5475	+	38.87	p22.13	protein_coding	SCML1	sex comb on midleg-like 1 (Drosophila) [Source:HGNC Symbol;Acc:10580]
ENSG00000047644	3021.53	-0.00458138	0.00247762	-1.8491	0.0644428	0.646883	chrX	9983602	10112518	7114	+	46.21	p22.2	protein_coding	WWC3	WWC family member 3 [Source:HGNC Symbol;Acc:29237]
ENSG00000047648	417.608	-0.00456485	0.00524891	-0.869677	0.384477	0.841762	chrX	11136239	11683821	8357	-	39.22	p22.2	protein_coding	ARHGAP6	Rho GTPase activating protein 6 [Source:HGNC Symbol;Acc:676]
ENSG00000047662	2561.39	-0.00154298	0.00312199	-0.49423	0.621143	0.912492	chr4	17630929	17783135	6622	-	44.05	p15.32	protein_coding	FAM184B	family with sequence similarity 184, member B [Source:HGNC Symbol;Acc:29235]
ENSG00000047849	71518.1	-0.000934202	0.00246752	-0.3786	0.704985	0.936078	chr3	47892182	48130769	14901	-	43.44	p21.31	protein_coding	MAP4	microtubule-associated protein 4 [Source:HGNC Symbol;Acc:6862]
ENSG00000047932	36620.4	0.00493723	0.0044119	1.11907	0.26311	0.794184	chr6	117639374	117923691	5025	-	38.21	q22.1	protein_coding	GOPC	golgi-associated PDZ and coiled-coil motif containing [Source:HGNC Symbol;Acc:17643]
ENSG00000047936	180.625	0.0156752	0.00770734	2.0338	0.0419715	0.600631	chr6	117609463	117747018	7856	-	37.24	q22.1	protein_coding	ROS1	c-ros oncogene 1 , receptor tyrosine kinase [Source:HGNC Symbol;Acc:10261]
ENSG00000048028	7008.55	-0.00033758	0.00158878	-0.212477	0.831735	0.965815	chr11	113668596	113746292	5719	-	41.45	q23.2	protein_coding	USP28	ubiquitin specific peptidase 28 [Source:HGNC Symbol;Acc:12625]
ENSG00000048052	7816.86	-0.00707259	0.00498042	-1.42008	0.155585	0.734565	chr7	18126572	19042039	16827	+	36.13	p21.1	protein_coding	HDAC9	histone deacetylase 9 [Source:HGNC Symbol;Acc:14065]
ENSG00000048140	1871.95	-0.00212177	0.00496539	-0.427311	0.669153	0.925625	chr5	176074388	176086058	5218	+	58.7	q35.2	protein_coding	TSPAN17	tetraspanin 17 [Source:HGNC Symbol;Acc:13594]
ENSG00000048162	3366.42	-0.00366204	0.00415016	-0.882385	0.377568	0.838663	chr5	175810949	175815976	2852	-	49.32	q35.2	protein_coding	NOP16	NOP16 nucleolar protein [Source:HGNC Symbol;Acc:26934]
ENSG00000048342	5935.3	-0.00201147	0.00265541	-0.7575	0.448751	0.863073	chr4	15471489	15603180	7570	+	40.21	p15.32	protein_coding	CC2D2A	coiled-coil and C2 domain containing 2A [Source:HGNC Symbol;Acc:29253]
ENSG00000048392	6837.99	0.00439658	0.00436756	1.00665	0.314105	0.8168	chr8	103216730	103251346	5548	-	37.99	q22.3	protein_coding	RRM2B	ribonucleotide reductase M2 B (TP53 inducible) [Source:HGNC Symbol;Acc:17296]
ENSG00000048405	5622.36	0.00676466	0.00414269	1.63292	0.102486	0.698414	chr7	126986844	127071978	5793	-	37.8	q31.33	protein_coding	ZNF800	zinc finger protein 800 [Source:HGNC Symbol;Acc:27267]
ENSG00000048462	15.7459	0.00425322	0.0116882	0.363889	0.715941	0.939167	chr16	12058964	12061925	1118	+	40.48	p13.13	protein_coding	TNFRSF17	tumor necrosis factor receptor superfamily, member 17 [Source:HGNC Symbol;Acc:11913]
ENSG00000048471	10127.4	0.000149158	0.00372096	0.0400859	0.968025	0.995769	chr16	12070594	12668146	11298	+	47.13	p13.13	protein_coding	SNX29	sorting nexin 29 [Source:HGNC Symbol;Acc:30542]
ENSG00000048540	348.32	0.017305	0.00787264	2.19812	0.0279404	0.578631	chr12	16701307	16763528	10268	-	35.63	p12.3	protein_coding	LMO3	LIM domain only 3 (rhombotin-like 2) [Source:HGNC Symbol;Acc:6643]
ENSG00000048544	14856.1	0.00606953	0.00321945	1.88527	0.0593934	0.637432	chr6	42174539	42185603	2110	-	41.04	p21.1	protein_coding	MRPS10	mitochondrial ribosomal protein S10 [Source:HGNC Symbol;Acc:14502]
ENSG00000048545	11.4045	-0.0321695	0.0127574	-2.52163	0.0116811	0.5155	chr6	42123144	42147794	2317	+	51.23	p21.1	protein_coding	GUCA1A	guanylate cyclase activator 1A (retina) [Source:HGNC Symbol;Acc:4678]
ENSG00000048649	25376.9	0.00476189	0.00368216	1.29323	0.19593	0.761967	chr11	77371041	77532063	15740	-	39.04	q14.1	protein_coding	RSF1	remodeling and spacing factor 1 [Source:HGNC Symbol;Acc:18118]
ENSG00000048707	14365.8	-0.00230857	0.00278674	-0.828415	0.407436	0.850733	chr1	12290124	12572099	20346	+	42.33	p36.22	protein_coding	VPS13D	vacuolar protein sorting 13 homolog D (S. cerevisiae) [Source:HGNC Symbol;Acc:23595]
ENSG00000048740	10964.8	-0.000910895	0.00489117	-0.186232	0.852263	0.970498	chr10	11047259	11378674	9873	+	42.7	p14	protein_coding	CELF2	CUGBP, Elav-like family member 2 [Source:HGNC Symbol;Acc:2550]
ENSG00000048828	88885.6	0.0078458	0.00609223	1.28784	0.197803	0.763221	chr9	96214004	96328397	7296	+	42.4	q22.31	protein_coding	FAM120A	family with sequence similarity 120A [Source:HGNC Symbol;Acc:13247]
ENSG00000048991	15011.1	0.00815824	0.0044399	1.83748	0.0661384	0.64867	chr2	136289025	136482840	7898	+	37.98	q21.3	protein_coding	R3HDM1	R3H domain containing 1 [Source:HGNC Symbol;Acc:9757]
ENSG00000049089	23.1989	-0.00850102	0.00785363	-1.08243	0.279061	0.804839	chr1	40766159	40783488	4151	-	57.43	p34.2	protein_coding	COL9A2	collagen, type IX, alpha 2 [Source:HGNC Symbol;Acc:2218]
ENSG00000049130	23198.1	-0.001868	0.00292	-0.639725	0.522352	0.884065	chr12	88886570	88974628	6030	-	36.84	q21.32	protein_coding	KITLG	KIT ligand [Source:HGNC Symbol;Acc:6343]
ENSG00000049167	1541.53	0.00304079	0.00343493	0.885255	0.376019	0.838418	chr5	60169658	60240900	4847	-	37.16	q12.1	protein_coding	ERCC8	excision repair cross-complementing rodent repair deficiency, complementation group 8 [Source:HGNC Symbol;Acc:3439]
ENSG00000049192	13750.1	0.00539527	0.00465793	1.1583	0.246742	0.786695	chr5	64444563	64777747	8567	-	35.91	q12.3	protein_coding	ADAMTS6	ADAM metallopeptidase with thrombospondin type 1 motif, 6 [Source:HGNC Symbol;Acc:222]
ENSG00000049239	3922.09	-0.00735317	0.00430993	-1.7061	0.08799	0.681498	chr1	9294834	9331396	9321	+	52.29	p36.22	protein_coding	H6PD	hexose-6-phosphate dehydrogenase (glucose 1-dehydrogenase) [Source:HGNC Symbol;Acc:4795]
ENSG00000049245	26962.2	0.00463812	0.00209539	2.21349	0.0268642	0.577892	chr1	7831329	7841492	2760	+	42.77	p36.23	protein_coding	VAMP3	vesicle-associated membrane protein 3 [Source:HGNC Symbol;Acc:12644]
ENSG00000049246	7285.3	-0.00042945	0.00264131	-0.16259	0.870842	0.97392	chr1	7844380	7905237	8059	+	40.53	p36.23	protein_coding	PER3	period circadian clock 3 [Source:HGNC Symbol;Acc:8847]
ENSG00000049247	1195.52	0.000623899	0.00475399	0.131237	0.895588	0.979273	chr1	7903143	7913572	1783	-	40.81	p36.23	protein_coding	UTS2	urotensin 2 [Source:HGNC Symbol;Acc:12636]
ENSG00000049249	23.5791	0.0356774	0.0162023	2.202	0.0276655	0.578631	chr1	7979907	8000926	2284	-	43.31	p36.23	protein_coding	TNFRSF9	tumor necrosis factor receptor superfamily, member 9 [Source:HGNC Symbol;Acc:11924]
ENSG00000049283	23.5193	-0.00962616	0.0103104	-0.933633	0.350493	0.829691	chr17	48609904	48621111	4642	+	58.71	q21.33	protein_coding	EPN3	epsin 3 [Source:HGNC Symbol;Acc:18235]
ENSG00000049323	76288.1	-0.0109444	0.00608667	-1.7981	0.0721616	0.657416	chr2	33172039	33624576	7329	+	40.25	p22.3	protein_coding	LTBP1	latent transforming growth factor beta binding protein 1 [Source:HGNC Symbol;Acc:6714]
ENSG00000049449	349583	-0.00121064	0.00221658	-0.546174	0.584947	0.900697	chr11	31833939	32127301	7225	+	43.38	p13	protein_coding	RCN1	reticulocalbin 1, EF-hand calcium binding domain [Source:HGNC Symbol;Acc:9934]
ENSG00000049540	5172.64	0.0077942	0.00730774	1.06657	0.286167	0.80874	chr7	73442119	73484237	6542	+	54.95	q11.23	protein_coding	ELN	elastin [Source:HGNC Symbol;Acc:3327]
ENSG00000049541	1104.89	0.000246367	0.00528777	0.0465919	0.962838	0.994355	chr7	73645829	73668774	2197	-	48.95	q11.23	protein_coding	RFC2	replication factor C (activator 1) 2, 40kDa [Source:HGNC Symbol;Acc:9970]
ENSG00000049618	11314.5	-0.00521241	0.00277161	-1.88064	0.0600204	0.639761	chr6	157099063	157531913	16334	+	40.83	q25.3	protein_coding	ARID1B	AT rich interactive domain 1B (SWI1-like) [Source:HGNC Symbol;Acc:18040]
ENSG00000049656	3767.11	-0.00117203	0.00346517	-0.338232	0.735188	0.944767	chr5	1317859	1345214	6557	-	56.17	p15.33	protein_coding	CLPTM1L	CLPTM1-like [Source:HGNC Symbol;Acc:24308]
ENSG00000049759	2476.59	-0.0013849	0.00517313	-0.26771	0.788922	0.957097	chr18	55711599	56068772	15717	+	43.36	q21.31	protein_coding	NEDD4L	neural precursor cell expressed, developmentally down-regulated 4-like, E3 ubiquitin protein ligase [Source:HGNC Symbol;Acc:7728]
ENSG00000049768	44.9326	0.00258317	0.00610779	0.42293	0.672346	0.926566	chrX	49106897	49121288	2578	-	53.48	p11.23	protein_coding	FOXP3	forkhead box P3 [Source:HGNC Symbol;Acc:6106]
ENSG00000049769	488.487	-9.79e-06	0.00273388	-0.00358072	0.997143	0.999374	chrX	49126306	49157929	4162	+	47.82	p11.23	protein_coding	PPP1R3F	protein phosphatase 1, regulatory subunit 3F [Source:HGNC Symbol;Acc:14944]
ENSG00000049860	25540.1	0.00359389	0.00262021	1.3716	0.170188	0.748383	chr5	73935848	74018472	5067	+	42.11	q13.3	protein_coding	HEXB	hexosaminidase B (beta polypeptide) [Source:HGNC Symbol;Acc:4879]
ENSG00000049883	1629.35	0.00352877	0.00235508	1.49837	0.134038	0.721047	chr5	71616194	71656052	3637	+	40.04	q13.2	protein_coding	PTCD2	pentatricopeptide repeat domain 2 [Source:HGNC Symbol;Acc:25734]
ENSG00000050030	10.9512	-0.0114664	0.0137984	-0.830999	0.405974	0.850387	chrX	73952684	74145282	11719	-	39.49	q13.3	protein_coding	KIAA2022	KIAA2022 [Source:HGNC Symbol;Acc:29433]
ENSG00000050130	10297.7	0.00627832	0.00403824	1.55472	0.120013	0.710082	chr14	59951161	59972128	4350	+	36.78	q23.1	protein_coding	JKAMP	JNK1/MAPK8-associated membrane protein [Source:HGNC Symbol;Acc:20184]
ENSG00000050165	113918	-0.00135595	0.00524879	-0.258335	0.796148	0.958134	chr11	11984653	12031316	5059	-	49.18	p15.3	protein_coding	DKK3	dickkopf WNT signaling pathway inhibitor 3 [Source:HGNC Symbol;Acc:2893]
ENSG00000050327	1517.71	-0.0015259	0.00412853	-0.369599	0.711682	0.938061	chr7	144052381	144077725	5818	+	48.06	q35	protein_coding	ARHGEF5	Rho guanine nucleotide exchange factor (GEF) 5 [Source:HGNC Symbol;Acc:13209]
ENSG00000050344	2525.33	-0.00361256	0.00556654	-0.648978	0.516353	0.881644	chr7	26191860	26226745	4249	+	44.64	p15.2	protein_coding	NFE2L3	nuclear factor, erythroid 2-like 3 [Source:HGNC Symbol;Acc:7783]
ENSG00000050393	8048.35	0.00719507	0.0033837	2.12639	0.0334709	0.585101	chr6	13786789	13814800	6057	-	41.24	p23	protein_coding	MCUR1	mitochondrial calcium uniporter regulator 1 [Source:HGNC Symbol;Acc:21097]
ENSG00000050405	208140	0.00561873	0.00381463	1.47294	0.140766	0.723849	chr12	50569571	50677329	6317	-	42.32	q13.12	protein_coding	LIMA1	LIM domain and actin binding 1 [Source:HGNC Symbol;Acc:24636]
ENSG00000050426	2860.84	-0.0026339	0.00226582	-1.16245	0.245052	0.786521	chr12	51441745	51454207	4400	+	45.34	q13.12	protein_coding	LETMD1	LETM1 domain containing 1 [Source:HGNC Symbol;Acc:24241]
ENSG00000050438	943.343	-0.000205963	0.00411526	-0.0500487	0.960084	0.993626	chr12	51785101	51902980	11415	+	42.58	q13.13	protein_coding	SLC4A8	solute carrier family 4, sodium bicarbonate cotransporter, member 8 [Source:HGNC Symbol;Acc:11034]
ENSG00000050555	25.1348	-0.0105221	0.0195489	-0.538245	0.590408	0.901649	chr9	133884469	133969860	7594	+	53.69	q34.12	protein_coding	LAMC3	laminin, gamma 3 [Source:HGNC Symbol;Acc:6494]
ENSG00000050628	789.54	0.0143894	0.00827747	1.73838	0.0821434	0.671047	chr1	71318036	71513491	9882	-	38.05	p31.1	protein_coding	PTGER3	prostaglandin E receptor 3 (subtype EP3) [Source:HGNC Symbol;Acc:9595]
ENSG00000050730	1337.73	0.0060375	0.00536355	1.12565	0.260312	0.793342	chr4	122052563	122148621	3768	-	37.14	q27	protein_coding	TNIP3	TNFAIP3 interacting protein 3 [Source:HGNC Symbol;Acc:19315]
ENSG00000050748	11209.5	0.00509792	0.00298965	1.70519	0.0881593	0.681498	chr5	179660143	179719099	8955	-	43.58	q35.3	protein_coding	MAPK9	mitogen-activated protein kinase 9 [Source:HGNC Symbol;Acc:6886]
ENSG00000050767	54.8675	-0.0570023	0.0164261	-3.47024	0.000520002	0.212029	chr5	177664619	178017556	3878	-	50.62	q35.3	protein_coding	COL23A1	collagen, type XXIII, alpha 1 [Source:HGNC Symbol;Acc:22990]
ENSG00000050820	729.571	-0.00511587	0.00567578	-0.901352	0.367401	0.83476	chr16	75262928	75301951	8335	-	59.64	q23.1	protein_coding	BCAR1	breast cancer anti-estrogen resistance 1 [Source:HGNC Symbol;Acc:971]
ENSG00000051009	1899.22	-0.000548798	0.00287781	-0.1907	0.848761	0.970252	chr11	6232565	6255941	4736	-	44.55	p15.4	protein_coding	FAM160A2	family with sequence similarity 160, member A2 [Source:HGNC Symbol;Acc:25378]
ENSG00000051108	16695.8	-0.00142601	0.00348876	-0.408746	0.682726	0.929567	chr16	56965960	56977798	4178	+	43.09	q13	protein_coding	HERPUD1	homocysteine-inducible, endoplasmic reticulum stress-inducible, ubiquitin-like domain member 1 [Source:HGNC Symbol;Acc:13744]
ENSG00000051128	702.901	-0.00854047	0.00702563	-1.21562	0.224131	0.77683	chr19	19040010	19052070	3422	-	56.77	p13.11	protein_coding	HOMER3	homer homolog 3 (Drosophila) [Source:HGNC Symbol;Acc:17514]
ENSG00000051180	1440.8	0.00864676	0.00556054	1.55502	0.119941	0.710082	chr15	40986972	41024354	2863	+	43.5	q15.1	protein_coding	RAD51	RAD51 recombinase [Source:HGNC Symbol;Acc:9817]
ENSG00000051341	2852.97	0.00515331	0.00605997	0.850385	0.395111	0.845695	chr3	121150278	121264853	9099	-	39.03	q13.33	protein_coding	POLQ	polymerase (DNA directed), theta [Source:HGNC Symbol;Acc:9186]
ENSG00000051382	1947.67	-0.00233274	0.00290688	-0.802489	0.42227	0.856613	chr3	138372860	138553780	6531	-	40.59	q22.3	protein_coding	PIK3CB	phosphatidylinositol-4,5-bisphosphate 3-kinase, catalytic subunit beta [Source:HGNC Symbol;Acc:8976]
ENSG00000051523	168.97	-0.00869862	0.00922044	-0.943406	0.345473	0.826431	chr16	88709691	88717560	3357	-	61.89	q24.3	protein_coding	CYBA	cytochrome b-245, alpha polypeptide [Source:HGNC Symbol;Acc:2577]
ENSG00000051596	2712.1	-0.00205042	0.00411861	-0.497844	0.618594	0.912127	chr5	175344876	175461683	3437	-	43.01	q35.2	protein_coding	THOC3	THO complex 3 [Source:HGNC Symbol;Acc:19072]
ENSG00000051620	8661.83	0.00579718	0.00344632	1.68214	0.0925425	0.688008	chr6	138724668	138743334	10356	+	47.12	q23.3	protein_coding	HEBP2	heme binding protein 2 [Source:HGNC Symbol;Acc:15716]
ENSG00000051825	7242.05	0.00569466	0.00372591	1.52839	0.126415	0.715465	chr12	123636867	123728561	10304	-	42.99	q24.31	protein_coding	MPHOSPH9	M-phase phosphoprotein 9 [Source:HGNC Symbol;Acc:7215]
ENSG00000052126	14241.9	0.00402709	0.00266067	1.51356	0.130138	0.719296	chr12	19282648	19529334	12596	+	38.1	p12.3	protein_coding	PLEKHA5	pleckstrin homology domain containing, family A member 5 [Source:HGNC Symbol;Acc:30036]
ENSG00000052344	36.2725	-0.0362236	0.0198784	-1.82226	0.0684151	0.650161	chr16	31142756	31147083	3008	-	59.08	p11.2	protein_coding	PRSS8	protease, serine, 8 [Source:HGNC Symbol;Acc:9491]
ENSG00000052723	13272.5	0.000994398	0.00454251	0.21891	0.826721	0.964914	chr1	115312100	115323306	5894	-	36.9	p13.2	protein_coding	SIKE1	suppressor of IKBKE 1 [Source:HGNC Symbol;Acc:26119]
ENSG00000052749	1274.39	-0.00140525	0.00459764	-0.305646	0.759874	0.950171	chr10	99116115	99161127	6801	-	51.62	q24.1	protein_coding	RRP12	ribosomal RNA processing 12 homolog (S. cerevisiae) [Source:HGNC Symbol;Acc:29100]
ENSG00000052795	6792.45	0.00590451	0.00443786	1.33049	0.183358	0.753484	chr4	159690290	159829201	10868	+	40.56	q32.1	protein_coding	FNIP2	folliculin interacting protein 2 [Source:HGNC Symbol;Acc:29280]
ENSG00000052802	20294.7	0.00493489	0.00439838	1.12198	0.261871	0.793515	chr4	166248775	166264312	2892	+	37.1	q32.3	protein_coding	MSMO1	methylsterol monooxygenase 1 [Source:HGNC Symbol;Acc:10545]
ENSG00000052841	20310.3	0.00229229	0.00247621	0.925726	0.354588	0.830563	chr11	43380482	43516483	11284	+	37.89	p12	protein_coding	TTC17	tetratricopeptide repeat domain 17 [Source:HGNC Symbol;Acc:25596]
ENSG00000052850	199.896	-0.00128375	0.0143126	-0.0896936	0.928531	0.986364	chr11	44281994	44331716	5750	-	52.84	p11.2	protein_coding	ALX4	ALX homeobox 4 [Source:HGNC Symbol;Acc:450]
ENSG00000053254	26545.2	0.00783089	0.00405078	1.93318	0.0532142	0.627678	chr14	89591215	90085493	11033	-	44.31	q32.11	protein_coding	FOXN3	forkhead box N3 [Source:HGNC Symbol;Acc:1928]
ENSG00000053328	323.625	0.0122465	0.00795468	1.53953	0.123674	0.712855	chr6	110567131	110679475	1774	-	40.64	q21	protein_coding	METTL24	methyltransferase like 24 [Source:HGNC Symbol;Acc:21566]
ENSG00000053371	1567.03	-0.00208156	0.00356123	-0.584507	0.558879	0.89527	chr1	19630459	19638640	1781	-	52.87	p36.13	protein_coding	AKR7A2	aldo-keto reductase family 7, member A2 (aflatoxin aldehyde reductase) [Source:HGNC Symbol;Acc:389]
ENSG00000053372	1398.58	-0.00108592	0.00533831	-0.20342	0.838807	0.967458	chr1	19578033	19586622	2822	+	53.49	p36.13	protein_coding	MRTO4	mRNA turnover 4 homolog (S. cerevisiae) [Source:HGNC Symbol;Acc:18477]
ENSG00000053438	124.462	-0.0100359	0.00449207	-2.23413	0.0254743	0.575254	chr20	36149617	36152092	1294	+	54.08	q11.23	protein_coding	NNAT	neuronatin [Source:HGNC Symbol;Acc:7860]
ENSG00000053501	1778.68	0.000170207	0.00266523	0.0638621	0.94908	0.991372	chr19	17326155	17330638	2431	+	55.26	p13.11	protein_coding	USE1	unconventional SNARE in the ER 1 homolog (S. cerevisiae) [Source:HGNC Symbol;Acc:30882]
ENSG00000053524	287.339	-0.00764832	0.00690151	-1.10821	0.267771	0.798469	chr3	182895831	183146566	20568	-	42.39	q27.1	protein_coding	MCF2L2	MCF.2 cell line derived transforming sequence-like 2 [Source:HGNC Symbol;Acc:30319]
ENSG00000053702	154.853	0.000145839	0.00573797	0.0254165	0.979723	0.996906	chr12	2934514	2944710	2803	-	51.39	p13.33	protein_coding	NRIP2	nuclear receptor interacting protein 2 [Source:HGNC Symbol;Acc:23078]
ENSG00000053747	3431.13	-0.019977	0.0118549	-1.68512	NA	NA	chr18	21269407	21535030	13522	+	42.46	q11.2	protein_coding	LAMA3	laminin, alpha 3 [Source:HGNC Symbol;Acc:6483]
ENSG00000053770	9566.03	0.00608701	0.00329991	1.8446	0.0650958	0.647907	chr14	57735627	57756797	4371	+	35.8	q22.3	protein_coding	AP5M1	adaptor-related protein complex 5, mu 1 subunit [Source:HGNC Symbol;Acc:20192]
ENSG00000053900	5333.7	0.00380911	0.00229282	1.66132	0.0966488	0.69567	chr4	25378835	25420120	7494	+	37.97	p15.2	protein_coding	ANAPC4	anaphase promoting complex subunit 4 [Source:HGNC Symbol;Acc:19990]
ENSG00000054116	4922.91	-0.000653175	0.0022855	-0.285791	0.775038	0.953601	chr1	36602173	36615098	3313	-	47.19	p34.3	protein_coding	TRAPPC3	trafficking protein particle complex 3 [Source:HGNC Symbol;Acc:19942]
ENSG00000054118	36058.2	0.00122856	0.00150391	0.816907	0.413981	0.852702	chr1	36690017	36770958	4736	+	43.72	p34.3	protein_coding	THRAP3	thyroid hormone receptor associated protein 3 [Source:HGNC Symbol;Acc:22964]
ENSG00000054148	1053.2	-0.00969289	0.00696263	-1.39213	0.163883	0.74215	chr9	139743176	139745488	1908	+	66.23	q34.3	protein_coding	PHPT1	phosphohistidine phosphatase 1 [Source:HGNC Symbol;Acc:30033]
ENSG00000054219	3220.69	-0.00750129	0.00619598	-1.21067	0.226022	0.77846	chr2	160628362	160761260	9430	-	38.38	q24.2	protein_coding	LY75	lymphocyte antigen 75 [Source:HGNC Symbol;Acc:6729]
ENSG00000054267	28747.6	0.00359381	0.0035937	1.00003	0.317296	0.81783	chr1	235294949	235491534	11073	-	39.95	q42.3	protein_coding	ARID4B	AT rich interactive domain 4B (RBP1-like) [Source:HGNC Symbol;Acc:15550]
ENSG00000054277	1993.5	0.00879982	0.00594009	1.48143	0.138492	0.723049	chr1	241753404	241840678	3480	-	39.62	q43	protein_coding	OPN3	opsin 3 [Source:HGNC Symbol;Acc:14007]
ENSG00000054282	8376.82	0.00125663	0.00172439	0.728741	0.46616	0.868479	chr1	243419320	243663394	5353	+	39.81	q43	protein_coding	SDCCAG8	serologically defined colon cancer antigen 8 [Source:HGNC Symbol;Acc:10671]
ENSG00000054356	1157.78	-0.00967436	0.00694971	-1.39205	0.163907	0.74215	chr2	220154345	220174370	8261	-	53.59	q35	protein_coding	PTPRN	protein tyrosine phosphatase, receptor type, N [Source:HGNC Symbol;Acc:9676]
ENSG00000054392	1235.25	-0.000387308	0.00412448	-0.0939046	0.925185	0.985681	chr1	210501596	210849638	4296	+	42.26	q32.2	protein_coding	HHAT	hedgehog acyltransferase [Source:HGNC Symbol;Acc:18270]
ENSG00000054523	26557	0.00192457	0.00204418	0.941486	0.346456	0.827481	chr1	10270863	10441661	17693	+	41.99	p36.22	protein_coding	KIF1B	kinesin family member 1B [Source:HGNC Symbol;Acc:16636]
ENSG00000054598	1269.01	0.0120524	0.00496547	2.42725	0.0152139	0.534367	chr6	1610681	1614127	3447	+	53.35	p25.3	protein_coding	FOXC1	forkhead box C1 [Source:HGNC Symbol;Acc:3800]
ENSG00000054611	1846.2	-0.00284757	0.0037723	-0.754863	0.450331	0.863252	chr22	47158518	47571336	5305	+	49.4	q13.31	protein_coding	TBC1D22A	TBC1 domain family, member 22A [Source:HGNC Symbol;Acc:1309]
ENSG00000054654	6720.27	-0.00558014	0.00424249	-1.3153	0.18841	0.756213	chr14	64319683	64693165	31405	+	40.76	q23.2	protein_coding	SYNE2	spectrin repeat containing, nuclear envelope 2 [Source:HGNC Symbol;Acc:17084]
ENSG00000054690	370.521	0.00362247	0.00433203	0.836207	0.403039	0.849485	chr14	68000018	68056329	10817	+	48.02	q24.1	protein_coding	PLEKHH1	pleckstrin homology domain containing, family H (with MyTH4 domain) member 1 [Source:HGNC Symbol;Acc:17733]
ENSG00000054793	15810.9	0.00130796	0.00274104	0.477176	0.633237	0.915908	chr20	50213053	50385173	8317	-	46.69	q13.2	protein_coding	ATP9A	ATPase, class II, type 9A [Source:HGNC Symbol;Acc:13540]
ENSG00000054796	4.94841	0.00378921	0.0200567	0.188925	0.850151	0.970429	chr20	55904815	55919050	1867	+	36.78	q13.31	protein_coding	SPO11	SPO11 meiotic protein covalently bound to DSB [Source:HGNC Symbol;Acc:11250]
ENSG00000054938	42.1024	-0.00861063	0.0111837	-0.769927	0.441343	0.860717	chr11	74407474	74442430	3073	-	51.57	q13.4	protein_coding	CHRDL2	chordin-like 2 [Source:HGNC Symbol;Acc:24168]
ENSG00000054965	5768.05	-0.00432376	0.00228739	-1.89026	0.0587235	0.63568	chr11	73111532	73309234	7823	-	41.55	q13.4	protein_coding	FAM168A	family with sequence similarity 168, member A [Source:HGNC Symbol;Acc:28999]
ENSG00000054967	168.596	0.00493951	0.00485785	1.01681	0.309244	0.815666	chr11	73087309	73108519	6322	+	59.84	q13.4	protein_coding	RELT	RELT tumor necrosis factor receptor [Source:HGNC Symbol;Acc:13764]
ENSG00000054983	8984.71	0.00622126	0.00352712	1.76384	0.0777593	0.666548	chr14	88304164	88460009	6825	-	39.12	q31.3	protein_coding	GALC	galactosylceramidase [Source:HGNC Symbol;Acc:4115]
ENSG00000055044	34310.2	0.00463936	0.00585504	0.792371	0.428144	0.857835	chr2	203130439	203168389	3299	+	41.15	q33.1	protein_coding	NOP58	NOP58 ribonucleoprotein [Source:HGNC Symbol;Acc:29926]
ENSG00000055070	9994.62	-0.00328881	0.00565266	-0.581815	0.560691	0.895594	chr1	16679070	16724640	4747	+	48.1	p36.13	protein_coding	SZRD1	SUZ RNA binding domain containing 1 [Source:HGNC Symbol;Acc:30232]
ENSG00000055118	9.77259	-0.000201021	0.0158891	-0.0126515	0.989906	0.99825	chr7	150642049	150675403	7017	-	59.57	q36.1	protein_coding	KCNH2	potassium voltage-gated channel, subfamily H (eag-related), member 2 [Source:HGNC Symbol;Acc:6251]
ENSG00000055130	21225.1	0.000264536	0.00175081	0.151094	0.879902	0.97554	chr7	148395006	148498128	3548	+	41.22	q36.1	protein_coding	CUL1	cullin 1 [Source:HGNC Symbol;Acc:2551]
ENSG00000055147	8153.66	-0.00086637	0.00440457	-0.196698	0.844064	0.96888	chr5	153369688	153418496	6543	-	37.35	q33.2	protein_coding	FAM114A2	family with sequence similarity 114, member A2 [Source:HGNC Symbol;Acc:1333]
ENSG00000055163	1229.45	-0.00853488	0.00469114	-1.81936	0.0688564	0.650161	chr5	156693089	156822606	10509	+	44.29	q33.3	protein_coding	CYFIP2	cytoplasmic FMR1 interacting protein 2 [Source:HGNC Symbol;Acc:13760]
ENSG00000055208	32051.4	0.00977912	0.00430752	2.27024	0.0231929	0.565696	chr6	149539777	149732749	5758	+	38.87	q25.1	protein_coding	TAB2	TGF-beta activated kinase 1/MAP3K7 binding protein 2 [Source:HGNC Symbol;Acc:17075]
ENSG00000055211	12262.3	-0.000957878	0.00268342	-0.356961	0.721121	0.94055	chr6	149887430	149912884	2248	+	42.05	q25.1	protein_coding	GINM1	glycoprotein integral membrane 1 [Source:HGNC Symbol;Acc:21074]
ENSG00000055332	34206.9	0.00395021	0.00286467	1.37894	0.167914	0.746892	chr2	37326353	37384208	10753	-	41.14	p22.2	protein_coding	EIF2AK2	eukaryotic translation initiation factor 2-alpha kinase 2 [Source:HGNC Symbol;Acc:9437]
ENSG00000055483	3901.82	-0.00266564	0.00338677	-0.787073	0.431239	0.858495	chr17	76783463	76837523	10409	-	50.03	q25.3	protein_coding	USP36	ubiquitin specific peptidase 36 [Source:HGNC Symbol;Acc:20062]
ENSG00000055609	31671.7	0.00241048	0.00290171	0.830709	0.406138	0.850387	chr7	151832010	152133090	22650	-	38.65	q36.1	protein_coding	KMT2C	lysine (K)-specific methyltransferase 2C [Source:HGNC Symbol;Acc:13726]
ENSG00000055732	407.898	0.0118206	0.00635221	1.86086	0.0627643	0.643333	chr1	85483765	85514182	6623	-	40.77	p22.3	protein_coding	MCOLN3	mucolipin 3 [Source:HGNC Symbol;Acc:13358]
ENSG00000055813	2092.75	-0.00404447	0.00848319	-0.476763	0.633531	0.915982	chr2	56411258	56613308	3982	+	38.49	p16.1	protein_coding	CCDC85A	coiled-coil domain containing 85A [Source:HGNC Symbol;Acc:29400]
ENSG00000055917	33305.2	0.00209754	0.0029003	0.723213	0.469549	0.869813	chr2	20448452	20551995	6858	-	37.42	p24.1	protein_coding	PUM2	pumilio RNA-binding family member 2 [Source:HGNC Symbol;Acc:14958]
ENSG00000055950	2478.24	-0.000165608	0.00284702	-0.058169	0.953614	0.992226	chr10	102729215	102747272	3573	-	53.18	q24.31	protein_coding	MRPL43	mitochondrial ribosomal protein L43 [Source:HGNC Symbol;Acc:14517]
ENSG00000055955	73.7562	-0.0114205	0.00600345	-1.90232	0.0571291	0.633918	chr3	52846991	52865495	5462	-	55.65	p21.1	protein_coding	ITIH4	inter-alpha-trypsin inhibitor heavy chain family, member 4 [Source:HGNC Symbol;Acc:6169]
ENSG00000056050	3551.72	0.00183763	0.00252152	0.728781	0.466136	0.868479	chr4	170650616	170679104	1436	-	38.6	q33	protein_coding	C4orf27	chromosome 4 open reading frame 27 [Source:HGNC Symbol;Acc:26051]
ENSG00000056097	37451	0.00182546	0.0012484	1.46223	0.143677	0.726238	chr5	32354456	32444867	6792	-	38.33	p13.3	protein_coding	ZFR	zinc finger RNA binding protein [Source:HGNC Symbol;Acc:17277]
ENSG00000056277	4190.77	0.00793864	0.00451889	1.75677	0.078957	0.667406	chrX	129336685	129402873	4634	-	38.02	q26.1	protein_coding	ZNF280C	zinc finger protein 280C [Source:HGNC Symbol;Acc:25955]
ENSG00000056558	202.181	-0.00505979	0.00532511	-0.950175	0.342023	0.825193	chr9	123664671	123691451	6449	-	49.95	q33.2	protein_coding	TRAF1	TNF receptor-associated factor 1 [Source:HGNC Symbol;Acc:12031]
ENSG00000056586	17111.6	-0.000383223	0.00365668	-0.104801	0.916534	0.983637	chr9	125606835	125667620	11545	-	40.5	q33.2	protein_coding	RC3H2	ring finger and CCCH-type domains 2 [Source:HGNC Symbol;Acc:21461]
ENSG00000056661	2364.6	-0.00444418	0.00613078	-0.724896	0.468516	0.869227	chr17	36890150	36906070	3511	-	57.06	q12	protein_coding	PCGF2	polycomb group ring finger 2 [Source:HGNC Symbol;Acc:12929]
ENSG00000056736	1823.74	0.00391645	0.0029046	1.34836	0.177543	0.752302	chr3	53880607	53899827	3038	+	45.37	p21.1	protein_coding	IL17RB	interleukin 17 receptor B [Source:HGNC Symbol;Acc:18015]
ENSG00000056972	8207.64	0.000934614	0.0026738	0.349546	0.72668	0.942281	chr6	111877657	111927481	6553	-	44.45	q21	protein_coding	TRAF3IP2	TRAF3 interacting protein 2 [Source:HGNC Symbol;Acc:1343]
ENSG00000056998	713.774	0.00253221	0.00579509	0.436958	0.662142	0.92406	chrX	2746829	2800859	3646	+	43.67	p22.33	protein_coding	GYG2	glycogenin 2 [Source:HGNC Symbol;Acc:4700]
ENSG00000057019	85458.7	0.00570375	0.00356711	1.59899	0.109824	0.702491	chr3	98514785	98620533	11274	-	38.58	q12.1	protein_coding	DCBLD2	discoidin, CUB and LCCL domain containing 2 [Source:HGNC Symbol;Acc:24627]
ENSG00000057149	3118	-0.000629279	0.0782539	-0.00804151	NA	NA	chr18	61322431	61329197	1777	-	38.05	q21.33	protein_coding	SERPINB3	serpin peptidase inhibitor, clade B (ovalbumin), member 3 [Source:HGNC Symbol;Acc:10569]
ENSG00000057252	15137.9	0.00643057	0.00321374	2.00096	0.0453966	0.611434	chr1	179262925	179327815	7033	+	39.59	q25.2	protein_coding	SOAT1	sterol O-acyltransferase 1 [Source:HGNC Symbol;Acc:11177]
ENSG00000057294	161.068	-0.0381418	0.0768519	-0.496303	NA	NA	chr12	32943679	33049774	6069	-	40.8	p11.21	protein_coding	PKP2	plakophilin 2 [Source:HGNC Symbol;Acc:9024]
ENSG00000057468	60.7165	-0.00152578	0.00625704	-0.243851	0.807346	0.960405	chr1	76262567	76378923	3266	+	37.01	p31.1	protein_coding	MSH4	mutS homolog 4 [Source:HGNC Symbol;Acc:7327]
ENSG00000057593	71.9545	-0.0108002	0.00902958	-1.19609	0.231662	0.77969	chr13	113760105	113774995	3792	+	61.36	q34	protein_coding	F7	coagulation factor VII (serum prothrombin conversion accelerator) [Source:HGNC Symbol;Acc:3544]
ENSG00000057608	79192.1	0.00176232	0.00138067	1.27642	0.201807	0.763733	chr10	5807186	5884095	4033	-	43.74	p15.1	protein_coding	GDI2	GDP dissociation inhibitor 2 [Source:HGNC Symbol;Acc:4227]
ENSG00000057657	7608.81	-0.00115645	0.00484453	-0.238712	0.811329	0.960867	chr6	106534195	106557814	6369	+	41.29	q21	protein_coding	PRDM1	PR domain containing 1, with ZNF domain [Source:HGNC Symbol;Acc:9346]
ENSG00000057663	11119	0.00428405	0.00266956	1.60478	0.108542	0.702491	chr6	106632351	106773666	3924	-	36.83	q21	protein_coding	ATG5	autophagy related 5 [Source:HGNC Symbol;Acc:589]
ENSG00000057704	77.1325	-0.00716493	0.017502	-0.409377	0.682263	0.929567	chr12	94960900	95044338	6515	-	43.11	q22	protein_coding	TMCC3	transmembrane and coiled-coil domain family 3 [Source:HGNC Symbol;Acc:29199]	MI0025514	hsa-mir-7844
ENSG00000057757	5437.16	0.000670719	0.00321339	0.208726	0.834662	0.966513	chr1	24104895	24114722	2186	+	44.59	p36.11	protein_coding	PITHD1	PITH (C-terminal proteasome-interacting domain of thioredoxin-like) domain containing 1 [Source:HGNC Symbol;Acc:25022]
ENSG00000057935	3049.96	-0.000854822	0.00195076	-0.438199	0.661242	0.923531	chr2	42721709	42984087	10580	+	43.08	p21	protein_coding	MTA3	metastasis associated 1 family, member 3 [Source:HGNC Symbol;Acc:23784]
ENSG00000058056	7492.81	0.00462869	0.00240965	1.9209	0.0547448	0.629819	chr3	179370543	179507189	8440	+	42.73	q26.33	protein_coding	USP13	ubiquitin specific peptidase 13 (isopeptidase T-3) [Source:HGNC Symbol;Acc:12611]
ENSG00000058063	32887.1	0.00568396	0.00364136	1.56094	0.118537	0.709849	chr3	182511288	182639423	9196	+	36.02	q26.33	protein_coding	ATP11B	ATPase, class VI, type 11B [Source:HGNC Symbol;Acc:13553]
ENSG00000058085	7480.28	-0.0120114	0.0123966	-0.968929	NA	NA	chr1	183155373	183214035	6543	+	43.28	q25.3	protein_coding	LAMC2	laminin, gamma 2 [Source:HGNC Symbol;Acc:6493]
ENSG00000058091	9627	0.00207471	0.00267887	0.774474	0.438651	0.859861	chr7	90095738	90839905	6841	+	37.97	q21.13	protein_coding	CDK14	cyclin-dependent kinase 14 [Source:HGNC Symbol;Acc:8883]
ENSG00000058262	41455.6	-0.00152918	0.00447566	-0.341665	0.732603	0.944214	chr3	127770484	127790526	4697	+	47.3	q21.3	protein_coding	SEC61A1	Sec61 alpha 1 subunit (S. cerevisiae) [Source:HGNC Symbol;Acc:18276]
ENSG00000058272	70322.9	0.00638957	0.00387905	1.6472	0.0995172	0.697948	chr12	80167343	80329240	12490	-	36.07	q21.31	protein_coding	PPP1R12A	protein phosphatase 1, regulatory subunit 12A [Source:HGNC Symbol;Acc:7618]
ENSG00000058335	14.5693	0.00718596	0.0108194	0.664171	0.506581	0.880297	chr15	79252289	79383115	8683	-	49.95	q25.1	protein_coding	RASGRF1	Ras protein-specific guanine nucleotide-releasing factor 1 [Source:HGNC Symbol;Acc:9875]
ENSG00000058404	11.3307	0.00301679	0.00910113	0.331474	0.740287	0.946012	chr7	44256749	44374176	8159	-	55.17	p13	protein_coding	CAMK2B	calcium/calmodulin-dependent protein kinase II beta [Source:HGNC Symbol;Acc:1461]
ENSG00000058453	549.168	-0.00403879	0.00425954	-0.948175	0.34304	0.825651	chr1	17066768	17299474	8871	+	49.14	p36.13	protein_coding	CROCC	ciliary rootlet coiled-coil, rootletin [Source:HGNC Symbol;Acc:21299]
ENSG00000058600	2493.84	0.00399888	0.0025439	1.57195	0.115962	0.70708	chr16	22308730	22346424	9454	+	51.65	p12.2	protein_coding	POLR3E	polymerase (RNA) III (DNA directed) polypeptide E (80kD) [Source:HGNC Symbol;Acc:30347]
ENSG00000058668	82785.3	0.00513706	0.00328577	1.56343	0.117952	0.709849	chr1	203595689	203713209	9721	+	46.5	q32.1	protein_coding	ATP2B4	ATPase, Ca++ transporting, plasma membrane 4 [Source:HGNC Symbol;Acc:817]
ENSG00000058673	59142.4	-0.00151088	0.00142511	-1.06019	0.289058	0.808861	chr1	203764782	203823252	9700	+	40.85	q32.1	protein_coding	ZC3H11A	zinc finger CCCH-type containing 11A [Source:HGNC Symbol;Acc:29093]
ENSG00000058729	8940.96	0.00580295	0.00366281	1.58429	0.113128	0.706219	chr5	96496571	96518964	5502	-	36.71	q15	protein_coding	RIOK2	RIO kinase 2 [Source:HGNC Symbol;Acc:18999]
ENSG00000058799	2591.14	0.00180124	0.00261385	0.689114	0.490751	0.875441	chr1	54317392	54356407	2259	-	43.57	p32.3	protein_coding	YIPF1	Yip1 domain family, member 1 [Source:HGNC Symbol;Acc:25231]
ENSG00000058804	8361.74	0.00794861	0.00490876	1.61927	0.105389	0.700788	chr1	54231133	54304533	5135	-	40.26	p32.3	protein_coding	NDC1	NDC1 transmembrane nucleoporin [Source:HGNC Symbol;Acc:25525]
ENSG00000058866	1300.23	0.00324042	0.00475677	0.681223	0.49573	0.877034	chr3	185823457	186080026	10978	-	44.7	q27.3	protein_coding	DGKG	diacylglycerol kinase, gamma 90kDa [Source:HGNC Symbol;Acc:2853]
ENSG00000059122	756.467	-0.00326796	0.00410319	-0.796443	0.425774	0.856964	chr16	2961938	3001209	8413	+	52.33	p13.3	protein_coding	FLYWCH1	FLYWCH-type zinc finger 1 [Source:HGNC Symbol;Acc:25404]
ENSG00000059145	2613.7	0.00466845	0.00332787	1.40284	0.160666	0.740472	chr16	1413206	1464752	8504	-	57.82	p13.3	protein_coding	UNKL	unkempt family zinc finger-like [Source:HGNC Symbol;Acc:14184]
ENSG00000059377	54.7091	-0.0109564	0.00760458	-1.44076	0.149651	0.730739	chr7	139476850	139720125	6271	+	44.8	q34	protein_coding	TBXAS1	thromboxane A synthase 1 (platelet) [Source:HGNC Symbol;Acc:11609]
ENSG00000059378	986.703	-0.00412177	0.00476521	-0.864972	0.387054	0.842426	chr7	139723544	139763521	6285	-	45.81	q34	protein_coding	PARP12	poly (ADP-ribose) polymerase family, member 12 [Source:HGNC Symbol;Acc:21919]
ENSG00000059573	11585.3	-0.00266884	0.00318173	-0.838803	0.40158	0.848772	chr10	97365696	97416463	3756	-	43.15	q24.1	protein_coding	ALDH18A1	aldehyde dehydrogenase 18 family, member A1 [Source:HGNC Symbol;Acc:9722]
ENSG00000059588	4792.95	-3.63e-05	0.00213495	-0.0170244	0.986417	0.997547	chr1	234527059	234614849	7743	-	40.27	q42.2	protein_coding	TARBP1	TAR (HIV-1) RNA binding protein 1 [Source:HGNC Symbol;Acc:11568]
ENSG00000059691	1581.79	-0.00346962	0.00421075	-0.82399	0.409945	0.85142	chr4	152591656	152682175	11757	-	43.81	q31.3	protein_coding	PET112	PET112 homolog (yeast) [Source:HGNC Symbol;Acc:8849]
ENSG00000059728	4280.35	0.00341282	0.00350839	0.972759	0.330673	0.822917	chr2	70124820	70170077	6321	+	40.74	p13.3	protein_coding	MXD1	MAX dimerization protein 1 [Source:HGNC Symbol;Acc:6761]
ENSG00000059758	13755	0.000802685	0.003783	0.212182	0.831965	0.965842	chr12	96672039	96794338	6547	-	37.82	q23.1	protein_coding	CDK17	cyclin-dependent kinase 17 [Source:HGNC Symbol;Acc:8750]
ENSG00000059769	16768.1	0.0100196	0.00556912	1.79914	0.071996	0.657089	chr9	114393632	114432508	3675	+	43.46	q31.3	protein_coding	DNAJC25	DnaJ (Hsp40) homolog, subfamily C , member 25 [Source:HGNC Symbol;Acc:34187]
ENSG00000059804	13531.4	-0.0048033	0.00435027	-1.10414	0.269533	0.79999	chr12	8071826	8088871	6159	-	44.63	p13.31	protein_coding	SLC2A3	solute carrier family 2 (facilitated glucose transporter), member 3 [Source:HGNC Symbol;Acc:11007]
ENSG00000059915	22.6766	-0.0111882	0.00829608	-1.34861	0.177462	0.752302	chr10	104162376	104181296	6327	-	59.67	q24.32	protein_coding	PSD	pleckstrin and Sec7 domain containing [Source:HGNC Symbol;Acc:9507]
ENSG00000060069	578.723	-0.00474359	0.00567495	-0.835882	0.403221	0.849485	chr18	77439801	77514510	5296	+	53.38	q23	protein_coding	CTDP1	CTD (carboxy-terminal domain, RNA polymerase II, polypeptide A) phosphatase, subunit 1 [Source:HGNC Symbol;Acc:2498]
ENSG00000060138	12214.4	-0.00360944	0.00322354	-1.11971	0.262836	0.794021	chr12	10851683	10875911	8615	-	39.09	p13.2	protein_coding	YBX3	Y box binding protein 3 [Source:HGNC Symbol;Acc:2428]
ENSG00000060140	146.414	0.00567844	0.00791931	0.717037	0.473352	0.8702	chr12	10771538	10826917	3424	-	39.44	p13.2	protein_coding	STYK1	serine/threonine/tyrosine kinase 1 [Source:HGNC Symbol;Acc:18889]
ENSG00000060237	48882	0.00291769	0.00172606	1.69037	0.0909571	0.685921	chr12	861759	1020618	14370	+	38.72	p13.33	protein_coding	WNK1	WNK lysine deficient protein kinase 1 [Source:HGNC Symbol;Acc:14540]
ENSG00000060339	53739.9	0.00550645	0.00576642	0.954917	0.33962	0.824696	chr10	70480769	70552134	6002	+	41.75	q21.3	protein_coding	CCAR1	cell division cycle and apoptosis regulator 1 [Source:HGNC Symbol;Acc:24236]
ENSG00000060491	303.878	-0.00860941	0.00652465	-1.31952	0.186996	0.754555	chr20	61436187	61445352	4702	+	63.45	q13.33	protein_coding	OGFR	opioid growth factor receptor [Source:HGNC Symbol;Acc:15768]
ENSG00000060558	68.0043	-0.016509	0.0206356	-0.800029	0.423694	0.856907	chr19	3136191	3163767	2613	+	52.55	p13.3	protein_coding	GNA15	guanine nucleotide binding protein (G protein), alpha 15 (Gq class) [Source:HGNC Symbol;Acc:4383]
ENSG00000060642	954.674	-0.00149417	0.00304368	-0.490909	0.623491	0.913204	chr1	27113963	27124889	3382	+	48.34	p36.11	protein_coding	PIGV	phosphatidylinositol glycan anchor biosynthesis, class V [Source:HGNC Symbol;Acc:26031]
ENSG00000060656	1061.48	-0.0122027	0.00599245	-2.03634	0.0417161	0.59863	chr1	29563028	29653325	6700	+	51.58	p35.3	protein_coding	PTPRU	protein tyrosine phosphatase, receptor type, U [Source:HGNC Symbol;Acc:9683]
ENSG00000060688	2004.42	-0.00320639	0.00282165	-1.13635	0.25581	0.790379	chr1	31732417	31769662	4011	-	42.04	p35.2	protein_coding	SNRNP40	small nuclear ribonucleoprotein 40kDa (U5) [Source:HGNC Symbol;Acc:30857]
ENSG00000060709	9.19913	0.00345357	0.0127091	0.271739	0.785823	0.95609	chr12	130880682	131200826	8738	-	48.94	q24.33	protein_coding	RIMBP2	RIMS binding protein 2 [Source:HGNC Symbol;Acc:30339]
ENSG00000060718	29394.1	0.0380518	0.0116917	3.25461	0.00113549	0.292127	chr1	103342023	103574052	8265	-	33.13	p21.1	protein_coding	COL11A1	collagen, type XI, alpha 1 [Source:HGNC Symbol;Acc:2186]
ENSG00000060749	14071.1	0.0029192	0.00468635	0.622916	0.53334	0.886388	chr11	32914724	33014862	10537	+	38.54	p13	protein_coding	QSER1	glutamine and serine rich 1 [Source:HGNC Symbol;Acc:26154]
ENSG00000060762	3884.96	0.00741059	0.00463426	1.59909	0.109801	0.702491	chr6	166778407	166796486	1525	-	38.9	q27	protein_coding	MPC1	mitochondrial pyruvate carrier 1 [Source:HGNC Symbol;Acc:21606]
ENSG00000060971	1974.65	-0.00574998	0.00501659	-1.14619	0.251715	0.788587	chr3	38144620	38178733	7106	-	51.46	p22.2	protein_coding	ACAA1	acetyl-CoA acyltransferase 1 [Source:HGNC Symbol;Acc:82]
ENSG00000060982	34613.7	0.00227658	0.00382415	0.595315	0.551633	0.892686	chr12	24964295	25102393	10372	-	40.09	p12.1	protein_coding	BCAT1	branched chain amino-acid transaminase 1, cytosolic [Source:HGNC Symbol;Acc:976]
ENSG00000061273	6524.85	-0.000482582	0.00420885	-0.114659	0.908715	0.982094	chr12	48176505	48226915	9936	-	54.88	q13.11	protein_coding	HDAC7	histone deacetylase 7 [Source:HGNC Symbol;Acc:14067]
ENSG00000061337	222.355	-0.0084103	0.00730041	-1.15203	0.249308	0.787677	chr8	20103676	20161474	5706	-	50.43	p21.3	protein_coding	LZTS1	leucine zipper, putative tumor suppressor 1 [Source:HGNC Symbol;Acc:13861]
ENSG00000061455	320.394	0.0013123	0.0066539	0.197223	0.843653	0.968816	chr5	122424816	122529960	9350	+	40.19	q23.2	protein_coding	PRDM6	PR domain containing 6 [Source:HGNC Symbol;Acc:9350]
ENSG00000061656	63.2575	0.00512048	0.00825979	0.619928	0.535305	0.887068	chr20	34203814	34208971	2240	+	59.4	q11.22	protein_coding	SPAG4	sperm associated antigen 4 [Source:HGNC Symbol;Acc:11214]
ENSG00000061676	67231.4	0.0064503	0.00384383	1.67809	0.0933292	0.689255	chr2	183773843	183903586	22520	-	35.82	q32.1	protein_coding	NCKAP1	NCK-associated protein 1 [Source:HGNC Symbol;Acc:7666]
ENSG00000061794	4621.56	0.000475208	0.00169667	0.280083	0.779414	0.954513	chr12	27863706	27909228	1979	+	38.64	p11.22	protein_coding	MRPS35	mitochondrial ribosomal protein S35 [Source:HGNC Symbol;Acc:16635]
ENSG00000061918	1891.26	-0.0117511	0.00494991	-2.37399	0.0175969	0.548954	chr4	156680144	156728743	3724	+	36.52	q32.1	protein_coding	GUCY1B3	guanylate cyclase 1, soluble, beta 3 [Source:HGNC Symbol;Acc:4687]
ENSG00000061936	6600.24	-0.00130608	0.00195789	-0.667087	0.504717	0.880025	chr12	132195626	132284282	10157	+	46.45	q24.33	protein_coding	SFSWAP	splicing factor, suppressor of white-apricot homolog (Drosophila) [Source:HGNC Symbol;Acc:10790]
ENSG00000061938	310.069	-0.00334185	0.00426454	-0.783638	0.433253	0.85858	chr3	195590235	195638816	11297	-	58.27	q29	protein_coding	TNK2	tyrosine kinase, non-receptor, 2 [Source:HGNC Symbol;Acc:19297]
ENSG00000061987	12993.8	0.000477036	0.00179963	0.265074	0.790953	0.957726	chr12	62860597	62991363	13121	+	36.26	q14.1	protein_coding	MON2	MON2 homolog (S. cerevisiae) [Source:HGNC Symbol;Acc:29177]
ENSG00000062038	701.449	-0.0103698	0.0782468	-0.132527	NA	NA	chr16	68670092	68756519	5009	+	49.26	q22.1	protein_coding	CDH3	cadherin 3, type 1, P-cadherin (placental) [Source:HGNC Symbol;Acc:1762]
ENSG00000062194	27010.6	0.00225602	0.00226558	0.995781	0.319357	0.818609	chr5	56469775	56560506	6493	+	40.02	q11.2	protein_coding	GPBP1	GC-rich promoter binding protein 1 [Source:HGNC Symbol;Acc:29520]
ENSG00000062282	126.871	-0.00314025	0.0104169	-0.301457	0.763066	0.950631	chr11	75470557	75512579	7904	+	52.02	q13.5	protein_coding	DGAT2	diacylglycerol O-acyltransferase 2 [Source:HGNC Symbol;Acc:16940]
ENSG00000062370	2007.19	0.00121599	0.00294069	0.413505	0.679237	0.928462	chr19	44830708	44871377	3848	-	38.32	q13.31	protein_coding	ZNF112	zinc finger protein 112 [Source:HGNC Symbol;Acc:12892]
ENSG00000062485	21389.5	0.000924706	0.00226643	0.408	0.683273	0.929897	chr12	56665483	56694176	6402	-	46.16	q13.3	protein_coding	CS	citrate synthase [Source:HGNC Symbol;Acc:2422]
ENSG00000062524	9.18324	-0.0211043	0.0151763	-1.39061	0.164343	0.74217	chr15	41795836	41806085	3490	-	57.9	q15.1	protein_coding	LTK	leukocyte receptor tyrosine kinase [Source:HGNC Symbol;Acc:6721]
ENSG00000062582	4824.75	0.000147759	0.00301106	0.0490721	0.960862	0.993839	chr7	43906157	43909492	2613	-	50.93	p13	protein_coding	MRPS24	mitochondrial ribosomal protein S24 [Source:HGNC Symbol;Acc:14510]
ENSG00000062598	5719.39	-0.00328662	0.00276784	-1.18743	0.235057	0.781896	chr20	44994688	45061704	6714	-	44.15	q13.12	protein_coding	ELMO2	engulfment and cell motility 2 [Source:HGNC Symbol;Acc:17233]
ENSG00000062650	31143.4	0.00329885	0.00222081	1.48543	0.13743	0.722511	chr10	88195013	88281572	7280	-	39.87	q23.2	protein_coding	WAPAL	wings apart-like homolog (Drosophila) [Source:HGNC Symbol;Acc:23293]
ENSG00000062716	126873	0.010782	0.00375036	2.87493	0.00404117	0.410483	chr17	57784553	57919616	6916	+	39.75	q23.1	protein_coding	VMP1	vacuole membrane protein 1 [Source:HGNC Symbol;Acc:29559]	MI0000077	hsa-mir-21
ENSG00000062725	19317.1	3.46e-05	0.00272243	0.012713	0.989857	0.998236	chr17	58520520	58603580	9866	-	39.7	q23.2	protein_coding	APPBP2	amyloid beta precursor protein (cytoplasmic tail) binding protein 2 [Source:HGNC Symbol;Acc:622]
ENSG00000062822	175.922	-0.00352492	0.0061992	-0.568609	0.569621	0.896942	chr19	50887461	50921273	4856	+	55.06	q13.33	protein_coding	POLD1	polymerase (DNA directed), delta 1, catalytic subunit [Source:HGNC Symbol;Acc:9175]
ENSG00000063015	33.0897	-0.0134699	0.00890308	-1.51295	0.130293	0.719296	chr17	27281919	27333458	5103	-	54.21	q11.2	protein_coding	SEZ6	seizure related 6 homolog (mouse) [Source:HGNC Symbol;Acc:15955]
ENSG00000063046	119831	-0.00473136	0.00291788	-1.6215	0.104909	0.700409	chr12	53399942	53435993	6146	+	42.8	q13.13	protein_coding	EIF4B	eukaryotic translation initiation factor 4B [Source:HGNC Symbol;Acc:3285]
ENSG00000063127	152.304	-0.00445158	0.00631031	-0.705445	0.480533	0.871485	chr19	49792895	49828482	3599	-	43.07	q13.33	protein_coding	SLC6A16	solute carrier family 6, member 16 [Source:HGNC Symbol;Acc:13622]
ENSG00000063169	122.74	-0.000633603	0.00442822	-0.143083	0.886225	0.976747	chr19	48111453	48206533	7147	+	51.89	q13.33	protein_coding	GLTSCR1	glioma tumor suppressor candidate region gene 1 [Source:HGNC Symbol;Acc:4332]
ENSG00000063176	338.029	-0.00278186	0.00570532	-0.487589	0.625841	0.913348	chr19	49122548	49133974	6008	+	56.78	q13.33	protein_coding	SPHK2	sphingosine kinase 2 [Source:HGNC Symbol;Acc:18859]
ENSG00000063177	18749.9	-0.0114317	0.00723629	-1.57977	0.114159	0.706931	chr19	49118585	49122793	4209	-	56.83	q13.33	protein_coding	RPL18	ribosomal protein L18 [Source:HGNC Symbol;Acc:10310]
ENSG00000063180	103.203	-0.0106056	0.00781883	-1.35642	0.174965	0.75104	chr19	49141199	49149569	2075	-	53.83	q13.33	protein_coding	CA11	carbonic anhydrase XI [Source:HGNC Symbol;Acc:1370]
ENSG00000063241	178.594	-0.00698508	0.00806287	-0.866326	0.386311	0.842284	chr19	55964352	55973710	4408	-	56.69	q13.42	protein_coding	ISOC2	isochorismatase domain containing 2 [Source:HGNC Symbol;Acc:26278]
ENSG00000063244	1263.77	-0.00430757	0.00408147	-1.0554	0.291244	0.808879	chr19	56165512	56186081	4115	+	56.03	q13.42	protein_coding	U2AF2	U2 small nuclear RNA auxiliary factor 2 [Source:HGNC Symbol;Acc:23156]
ENSG00000063245	518.015	-0.000787365	0.00610809	-0.128905	0.897433	0.979479	chr19	56186592	56221224	3849	+	54.85	q13.42	protein_coding	EPN1	epsin 1 [Source:HGNC Symbol;Acc:21604]
ENSG00000063322	3793	0.00285663	0.00223766	1.27662	0.201738	0.763733	chr19	39881943	39891277	3835	+	52.36	q13.2	protein_coding	MED29	mediator complex subunit 29 [Source:HGNC Symbol;Acc:23074]
ENSG00000063438	4996.7	-0.00236519	0.00301831	-0.783611	0.433268	0.85858	chr5	304291	438406	7678	+	52.27	p15.33	protein_coding	AHRR	aryl-hydrocarbon receptor repressor [Source:HGNC Symbol;Acc:346]
ENSG00000063587	4542.46	0.00318978	0.00220296	1.44795	0.14763	0.728657	chrX	152599613	152625568	8148	+	49.08	q28	protein_coding	ZNF275	zinc finger protein 275 [Source:HGNC Symbol;Acc:13069]
ENSG00000063601	2041.53	-0.00371125	0.00230921	-1.60715	0.108021	0.702181	chrX	149861435	149933576	6332	+	42.48	q28	protein_coding	MTMR1	myotubularin related protein 1 [Source:HGNC Symbol;Acc:7449]
ENSG00000063660	3096.03	0.000513045	0.00599453	0.0855855	0.931796	0.987124	chr2	241375088	241407493	6514	+	64.63	q37.3	protein_coding	GPC1	glypican 1 [Source:HGNC Symbol;Acc:4449]
ENSG00000063761	386.4	-0.00395059	0.00425169	-0.92918	0.352796	0.83001	chr14	78266426	78401355	5317	+	47.63	q24.3	protein_coding	ADCK1	aarF domain containing kinase 1 [Source:HGNC Symbol;Acc:19038]
ENSG00000063854	1148.73	-0.000642821	0.00439986	-0.1461	0.883842	0.976348	chr16	1845621	1877195	5052	-	53.33	p13.3	protein_coding	HAGH	hydroxyacylglutathione hydrolase [Source:HGNC Symbol;Acc:4805]
ENSG00000063978	10018.1	-0.00389183	0.00259368	-1.5005	0.133484	0.721044	chr4	2463947	2627047	7276	+	47.38	p16.3	protein_coding	RNF4	ring finger protein 4 [Source:HGNC Symbol;Acc:10067]
ENSG00000064012	2410.03	0.00250476	0.00217731	1.15039	0.249983	0.787759	chr2	202098166	202152434	6808	+	43.9	q33.1	protein_coding	CASP8	caspase 8, apoptosis-related cysteine peptidase [Source:HGNC Symbol;Acc:1509]
ENSG00000064042	4961.44	0.023129	0.00665591	3.47496	0.000510937	0.211309	chr4	41361624	41702061	10862	+	40.5	p13	protein_coding	LIMCH1	LIM and calponin homology domains 1 [Source:HGNC Symbol;Acc:29191]
ENSG00000064102	4992.1	0.00330739	0.00344661	0.959608	0.337253	0.824588	chr12	27058114	27091259	3345	-	36.38	p11.23	protein_coding	ASUN	asunder spermatogenesis regulator [Source:HGNC Symbol;Acc:20174]
ENSG00000064115	7526.96	0.00190322	0.0015512	1.22693	0.219848	0.771278	chr12	27126128	27167367	3888	-	40.51	p11.23	protein_coding	TM7SF3	transmembrane 7 superfamily member 3 [Source:HGNC Symbol;Acc:23049]
ENSG00000064195	21.4758	0.0150015	0.0121399	1.23572	0.216562	0.770661	chr17	48067369	48072588	2715	-	57.41	q21.33	protein_coding	DLX3	distal-less homeobox 3 [Source:HGNC Symbol;Acc:2916]
ENSG00000064199	2928.1	0.0129053	0.00464396	2.77895	0.00545354	0.411221	chr11	124543694	124567414	5205	+	37.97	q24.2	protein_coding	SPA17	sperm autoantigenic protein 17 [Source:HGNC Symbol;Acc:11210]
ENSG00000064201	14.6574	-0.015922	0.00999853	-1.59244	0.111286	0.70349	chr11	2323227	2339430	3793	+	63.03	p15.5	protein_coding	TSPAN32	tetraspanin 32 [Source:HGNC Symbol;Acc:13410]
ENSG00000064205	3014.99	0.0069901	0.00779378	0.896881	0.369782	0.835484	chr20	43343485	43357150	4981	+	51.46	q13.12	protein_coding	WISP2	WNT1 inducible signaling pathway protein 2 [Source:HGNC Symbol;Acc:12770]
ENSG00000064225	2373.43	0.00278102	0.00230819	1.20485	0.228263	0.779127	chr3	98451080	98540045	6288	+	38.88	q12.1	protein_coding	ST3GAL6	ST3 beta-galactoside alpha-2,3-sialyltransferase 6 [Source:HGNC Symbol;Acc:18080]
ENSG00000064270	77.8761	-0.00125183	0.0067576	-0.185247	0.853035	0.970801	chr16	84402133	84497793	6693	+	48.83	q24.1	protein_coding	ATP2C2	ATPase, Ca++ transporting, type 2C, member 2 [Source:HGNC Symbol;Acc:29103]
ENSG00000064300	57.4237	-0.00639957	0.064733	-0.0988609	NA	NA	chr17	47572655	47592379	4150	+	56.74	q21.33	protein_coding	NGFR	nerve growth factor receptor [Source:HGNC Symbol;Acc:7809]
ENSG00000064309	6926.98	-0.0101201	0.00595262	-1.7001	0.0891118	0.683638	chr11	125825691	125933230	10600	-	39.95	q24.2	protein_coding	CDON	cell adhesion associated, oncogene regulated [Source:HGNC Symbol;Acc:17104]
ENSG00000064313	16319.7	0.00531956	0.0025625	2.07593	0.0379006	0.588288	chr8	120743015	120845103	6547	-	37.5	q24.12	protein_coding	TAF2	TAF2 RNA polymerase II, TATA box binding protein (TBP)-associated factor, 150kDa [Source:HGNC Symbol;Acc:11536]
ENSG00000064393	8003.26	-0.000911815	0.00206576	-0.441394	0.658927	0.922439	chr7	139246316	139477577	15220	-	45.52	q34	protein_coding	HIPK2	homeodomain interacting protein kinase 2 [Source:HGNC Symbol;Acc:14402]
ENSG00000064419	6725.12	-0.00401278	0.0028555	-1.40528	0.159938	0.739414	chr7	128594948	128695198	3933	-	39.78	q32.1	protein_coding	TNPO3	transportin 3 [Source:HGNC Symbol;Acc:17103]
ENSG00000064489	213.368	-0.0101915	0.00853035	-1.19474	0.232189	0.77969	chr19	19256376	19302967	1931	-	54.55	p13.11	protein_coding	MEF2BNB-MEF2B	MEF2BNB-MEF2B readthrough [Source:HGNC Symbol;Acc:39979]
ENSG00000064490	686.793	-0.00769015	0.00595428	-1.29153	0.196519	0.76213	chr19	19303008	19312678	2533	+	54.72	p13.11	protein_coding	RFXANK	regulatory factor X-associated ankyrin-containing protein [Source:HGNC Symbol;Acc:9987]
ENSG00000064545	435.813	-0.00567418	0.00579517	-0.979122	0.32752	0.820303	chr19	19229978	19249322	3281	-	51.6	p13.11	protein_coding	TMEM161A	transmembrane protein 161A [Source:HGNC Symbol;Acc:26020]
ENSG00000064547	81.2665	-0.00347289	0.00550505	-0.630855	0.528135	0.885168	chr19	19734477	19739739	2980	-	58.96	p13.11	protein_coding	LPAR2	lysophosphatidic acid receptor 2 [Source:HGNC Symbol;Acc:3168]
ENSG00000064601	20762.7	0.000667455	0.00341457	0.195473	0.845023	0.969143	chr20	44518783	44527459	5856	+	56.04	q13.12	protein_coding	CTSA	cathepsin A [Source:HGNC Symbol;Acc:9251]
ENSG00000064607	11564.6	-0.000320086	0.00175307	-0.182586	0.855123	0.971708	chr19	19101697	19144832	7744	-	50	p13.11	protein_coding	SUGP2	SURP and G patch domain containing 2 [Source:HGNC Symbol;Acc:18641]
ENSG00000064651	14596.2	0.0028954	0.00362884	0.797885	0.424937	0.856964	chr5	127419458	127525380	10664	+	35.24	q23.3	protein_coding	SLC12A2	solute carrier family 12 (sodium/potassium/chloride transporter), member 2 [Source:HGNC Symbol;Acc:10911]
ENSG00000064652	4797.03	0.00471308	0.00220434	2.13809	0.0325095	0.581566	chr5	122179134	122365049	3550	+	40.32	q23.2	protein_coding	SNX24	sorting nexin 24 [Source:HGNC Symbol;Acc:21533]
ENSG00000064655	179.614	0.0319995	0.0094915	3.37138	0.000747914	0.248122	chr20	45523263	45817492	3618	+	45.44	q13.12	protein_coding	EYA2	eyes absent homolog 2 (Drosophila) [Source:HGNC Symbol;Acc:3520]
ENSG00000064666	30053.4	-0.00392251	0.00464595	-0.844285	0.39851	0.847472	chr19	1026298	1039068	3928	+	60.01	p13.3	protein_coding	CNN2	calponin 2 [Source:HGNC Symbol;Acc:2156]
ENSG00000064687	66.1357	0.00206939	0.00678442	0.305021	0.76035	0.950449	chr19	1040102	1065571	8365	+	60.48	p13.3	protein_coding	ABCA7	ATP-binding cassette, sub-family A (ABC1), member 7 [Source:HGNC Symbol;Acc:37]
ENSG00000064692	580.256	-0.00834819	0.00540423	-1.54475	0.122406	0.71211	chr5	121647049	121799914	7325	+	39.26	q23.2	protein_coding	SNCAIP	synuclein, alpha interacting protein [Source:HGNC Symbol;Acc:11139]
ENSG00000064703	5302.4	-0.00107117	0.00173206	-0.618433	0.53629	0.88738	chr1	112297867	112310638	6019	+	40.24	p13.2	protein_coding	DDX20	DEAD (Asp-Glu-Ala-Asp) box polypeptide 20 [Source:HGNC Symbol;Acc:2743]
ENSG00000064726	25562	0.0036633	0.0031175	1.17508	0.239964	0.784569	chr15	83685174	83736106	4169	-	39.53	q25.2	protein_coding	BTBD1	BTB (POZ) domain containing 1 [Source:HGNC Symbol;Acc:1120]
ENSG00000064763	3112.2	0.00471157	0.00434868	1.08345	0.27861	0.804685	chr12	29302036	29493913	5411	+	38.9	p11.22	protein_coding	FAR2	fatty acyl CoA reductase 2 [Source:HGNC Symbol;Acc:25531]
ENSG00000064787	1468.06	-0.024366	0.00901785	-2.70198	0.00689285	0.446938	chr20	52553316	52687304	9024	-	40.75	q13.2	protein_coding	BCAS1	breast carcinoma amplified sequence 1 [Source:HGNC Symbol;Acc:974]
ENSG00000064835	15.9458	-0.00256595	0.0130941	-0.195963	0.844639	0.969099	chr3	87308554	87325737	1569	-	32.4	p11.2	protein_coding	POU1F1	POU class 1 homeobox 1 [Source:HGNC Symbol;Acc:9210]
ENSG00000064886	139.028	0.00752032	0.0160056	0.469854	0.638459	0.916744	chr1	111743393	111786062	3295	+	44.63	p13.3	protein_coding	CHI3L2	chitinase 3-like 2 [Source:HGNC Symbol;Acc:1933]
ENSG00000064932	710.08	-0.00383207	0.00502488	-0.76262	0.44569	0.862205	chr19	1107636	1174282	6476	-	63.17	p13.3	protein_coding	SBNO2	strawberry notch homolog 2 (Drosophila) [Source:HGNC Symbol;Acc:29158]
ENSG00000064933	6631.41	-0.000191373	0.0062801	-0.0304729	0.97569	0.996693	chr2	190649107	190742355	5152	+	36.7	q32.2	protein_coding	PMS1	PMS1 postmeiotic segregation increased 1 (S. cerevisiae) [Source:HGNC Symbol;Acc:9121]
ENSG00000064961	604.714	-0.00671973	0.00645144	-1.04159	0.297603	0.811201	chr19	3572775	3579086	3857	+	65.34	p13.3	protein_coding	HMG20B	high mobility group 20B [Source:HGNC Symbol;Acc:5002]
ENSG00000064989	659.944	0.00738337	0.00662248	1.1149	0.264895	0.796005	chr2	188207856	188313187	6144	-	33.09	q32.1	protein_coding	CALCRL	calcitonin receptor-like [Source:HGNC Symbol;Acc:16709]
ENSG00000064995	2861.75	-0.00285108	0.00395458	-0.720955	0.470937	0.870137	chr6	34845555	34855866	1580	-	41.49	p21.31	protein_coding	TAF11	TAF11 RNA polymerase II, TATA box binding protein (TBP)-associated factor, 28kDa [Source:HGNC Symbol;Acc:11544]
ENSG00000064999	3465.75	0.000467396	0.00221121	0.211376	0.832594	0.9659	chr6	34857042	35059179	6766	+	44.93	p21.31	protein_coding	ANKS1A	ankyrin repeat and sterile alpha motif domain containing 1A [Source:HGNC Symbol;Acc:20961]
ENSG00000065000	9293.16	0.00167634	0.00265875	0.630498	0.528369	0.885448	chr19	2100988	2164464	8618	-	56.41	p13.3	protein_coding	AP3D1	adaptor-related protein complex 3, delta 1 subunit [Source:HGNC Symbol;Acc:568]
ENSG00000065029	1124.88	-0.000437653	0.00308755	-0.141748	0.887279	0.976763	chr6	35226686	35263762	6789	+	48.23	p21.31	protein_coding	ZNF76	zinc finger protein 76 [Source:HGNC Symbol;Acc:13149]
ENSG00000065054	424.149	-0.00963218	0.00515	-1.87033	0.0614385	0.642342	chr16	2075357	2089027	3550	+	64.6	p13.3	protein_coding	SLC9A3R2	solute carrier family 9, subfamily A (NHE3, cation proton antiporter 3), member 3 regulator 2 [Source:HGNC Symbol;Acc:11076]
ENSG00000065057	159.762	-0.011106	0.00706569	-1.57183	0.11599	0.70708	chr16	2089816	2097867	1658	-	61.44	p13.3	protein_coding	NTHL1	nth endonuclease III-like 1 (E. coli) [Source:HGNC Symbol;Acc:8028]
ENSG00000065060	5886.66	0.000224175	0.00311095	0.07206	0.942554	0.989798	chr6	34759857	34850915	9844	+	42.62	p21.31	protein_coding	UHRF1BP1	UHRF1 binding protein 1 [Source:HGNC Symbol;Acc:21216]
ENSG00000065135	42288	0.00141743	0.00229936	0.616445	0.537601	0.887874	chr1	110091233	110136975	3206	+	38.75	p13.3	protein_coding	GNAI3	guanine nucleotide binding protein (G protein), alpha inhibiting activity polypeptide 3 [Source:HGNC Symbol;Acc:4387]
ENSG00000065150	114806	0.00166128	0.00191117	0.869246	0.384712	0.8419	chr13	98605912	98676551	9671	+	40.27	q32.2	protein_coding	IPO5	importin 5 [Source:HGNC Symbol;Acc:6402]
ENSG00000065154	18013.2	0.00125442	0.0035609	0.352278	0.72463	0.941307	chr10	126085872	126107545	3388	-	42.49	q26.13	protein_coding	OAT	ornithine aminotransferase [Source:HGNC Symbol;Acc:8091]
ENSG00000065183	6051.91	0.00025414	0.00193659	0.131231	0.895593	0.979273	chr1	118472343	118509165	10275	+	36.95	p12	protein_coding	WDR3	WD repeat domain 3 [Source:HGNC Symbol;Acc:12755]
ENSG00000065243	22359	0.00445615	0.00334332	1.33285	0.182581	0.753484	chr1	89149905	89301938	7014	+	36.25	p22.2	protein_coding	PKN2	protein kinase N2 [Source:HGNC Symbol;Acc:9406]
ENSG00000065268	251.1	-0.00527238	0.00636229	-0.828692	0.407279	0.850696	chr19	983174	994569	2474	+	62.14	p13.3	protein_coding	WDR18	WD repeat domain 18 [Source:HGNC Symbol;Acc:17956]
ENSG00000065308	62529.9	0.00282734	0.00312272	0.90541	0.365248	0.834621	chr6	52362200	52441713	6908	-	46.6	p12.2	protein_coding	TRAM2	translocation associated membrane protein 2 [Source:HGNC Symbol;Acc:16855]
ENSG00000065320	432.228	-0.0142916	0.00701883	-2.03617	0.041733	0.59863	chr17	8924859	9147317	6431	+	49.77	p13.1	protein_coding	NTN1	netrin 1 [Source:HGNC Symbol;Acc:8029]
ENSG00000065325	8.02139	0.00273217	0.0163138	0.167476	0.866996	0.97392	chr17	9725523	9795419	6052	+	44.97	p13.1	protein_coding	GLP2R	glucagon-like peptide 2 receptor [Source:HGNC Symbol;Acc:4325]
ENSG00000065328	1761.72	0.00805197	0.0056639	1.42163	0.155134	0.734565	chr10	13203554	13253104	5454	+	43.59	p13	protein_coding	MCM10	minichromosome maintenance complex component 10 [Source:HGNC Symbol;Acc:18043]
ENSG00000065357	7251.19	0.00567926	0.00265362	2.14019	0.0323391	0.581079	chr12	56321103	56347811	10215	+	48.71	q13.2	protein_coding	DGKA	diacylglycerol kinase, alpha 80kDa [Source:HGNC Symbol;Acc:2849]
ENSG00000065361	204.198	-0.0156985	0.00936853	-1.67566	0.0938044	0.690124	chr12	56473641	56497289	8651	+	49.92	q13.2	protein_coding	ERBB3	v-erb-b2 avian erythroblastic leukemia viral oncogene homolog 3 [Source:HGNC Symbol;Acc:3431]
ENSG00000065371	29.4798	0.00300007	0.016899	0.177529	NA	NA	chr3	123687368	123711025	4395	-	42.25	q21.1	protein_coding	ROPN1	rhophilin associated tail protein 1 [Source:HGNC Symbol;Acc:17692]
ENSG00000065413	955.451	0.00560081	0.00262943	2.13005	0.0331675	0.584775	chr2	197831741	198175897	9228	-	40.24	q33.1	protein_coding	ANKRD44	ankyrin repeat domain 44 [Source:HGNC Symbol;Acc:25259]
ENSG00000065427	9829.76	0.000188946	0.00174111	0.10852	0.913583	0.982827	chr16	75661622	75682541	3815	-	45.68	q23.1	protein_coding	KARS	lysyl-tRNA synthetase [Source:HGNC Symbol;Acc:6215]
ENSG00000065457	2081.99	-0.000385461	0.00249249	-0.154649	0.877098	0.974857	chr16	75630879	75657198	4486	-	44.65	q23.1	protein_coding	ADAT1	adenosine deaminase, tRNA-specific 1 [Source:HGNC Symbol;Acc:228]
ENSG00000065485	7284.89	-0.000531037	0.00288512	-0.184061	0.853966	0.971191	chr3	122785909	122944074	4030	+	45.21	q21.1	protein_coding	PDIA5	protein disulfide isomerase family A, member 5 [Source:HGNC Symbol;Acc:24811]	MI0022961	hsa-mir-7110
ENSG00000065491	814.274	-0.000298244	0.00278667	-0.107025	0.914769	0.98322	chr6	37225548	37300746	3462	+	43.34	p21.2	protein_coding	TBC1D22B	TBC1 domain family, member 22B [Source:HGNC Symbol;Acc:21602]
ENSG00000065518	3890.67	0.00112542	0.00335095	0.335853	0.736982	0.945058	chr3	120315156	120321347	1889	+	39.39	q13.33	protein_coding	NDUFB4	NADH dehydrogenase (ubiquinone) 1 beta subcomplex, 4, 15kDa [Source:HGNC Symbol;Acc:7699]
ENSG00000065526	12301.6	-0.00284313	0.00255737	-1.11174	0.266251	0.797844	chr1	16174359	16266955	13294	+	42.99	p36.21	protein_coding	SPEN	spen family transcriptional repressor [Source:HGNC Symbol;Acc:17575]
ENSG00000065534	97277.1	0.0032946	0.00361108	0.912356	0.361581	0.833618	chr3	123328896	123603178	22166	-	45.34	q21.1	protein_coding	MYLK	myosin light chain kinase [Source:HGNC Symbol;Acc:7590]
ENSG00000065548	55404.2	0.00742958	0.00466807	1.59158	0.11148	0.703739	chr2	187350883	187374090	3125	+	37.22	q32.1	protein_coding	ZC3H15	zinc finger CCCH-type containing 15 [Source:HGNC Symbol;Acc:29528]
ENSG00000065559	11128.4	0.00499157	0.00229186	2.17795	0.0294094	0.578631	chr17	11924141	12047147	5714	+	37.09	p12	protein_coding	MAP2K4	mitogen-activated protein kinase kinase 4 [Source:HGNC Symbol;Acc:6844]
ENSG00000065600	1156.12	0.000408671	0.00262733	0.155546	0.876391	0.974838	chr1	212537273	212588243	2914	-	44.57	q32.3	protein_coding	TMEM206	transmembrane protein 206 [Source:HGNC Symbol;Acc:25593]
ENSG00000065609	10.8973	-0.0119962	0.0155264	-0.772632	0.43974	0.860569	chr6	84262599	84419410	6657	-	36.62	q14.2	protein_coding	SNAP91	synaptosomal-associated protein, 91kDa [Source:HGNC Symbol;Acc:14986]
ENSG00000065613	29604.6	0.0059364	0.00410397	1.4465	0.148036	0.72897	chr10	105726959	105788991	7974	+	36.55	q24.33	protein_coding	SLK	STE20-like kinase [Source:HGNC Symbol;Acc:11088]
ENSG00000065615	3806.15	0.000906059	0.00301578	0.30044	0.763842	0.950933	chr6	84569362	84677143	9635	+	37.46	q14.2	protein_coding	CYB5R4	cytochrome b5 reductase 4 [Source:HGNC Symbol;Acc:20147]
ENSG00000065618	1411.36	-0.0211251	0.0132735	-1.59153	NA	NA	chr10	105791044	105845760	6426	-	48.31	q25.1	protein_coding	COL17A1	collagen, type XVII, alpha 1 [Source:HGNC Symbol;Acc:2194]
ENSG00000065621	309.922	-0.00357527	0.00456912	-0.782484	0.43393	0.858602	chr10	106028631	106064703	10344	+	43.48	q25.1	protein_coding	GSTO2	glutathione S-transferase omega 2 [Source:HGNC Symbol;Acc:23064]
ENSG00000065665	6553.59	0.00475002	0.00297981	1.59407	0.110921	0.702491	chr10	12171636	12211960	3916	+	43.14	p14	protein_coding	SEC61A2	Sec61 alpha 2 subunit (S. cerevisiae) [Source:HGNC Symbol;Acc:17702]
ENSG00000065675	24.7347	-0.0271677	0.0118915	-2.28464	0.0223341	0.561368	chr10	6469105	6622263	3285	-	43.1	p14	protein_coding	PRKCQ	protein kinase C, theta [Source:HGNC Symbol;Acc:9410]
ENSG00000065717	141.448	-0.0151718	0.00938816	-1.61605	0.106083	0.701232	chr19	2997636	3047633	4038	-	54.67	p13.3	protein_coding	TLE2	transducin-like enhancer of split 2 (E(sp1) homolog, Drosophila) [Source:HGNC Symbol;Acc:11838]
ENSG00000065802	4021.2	-0.00418706	0.00472935	-0.885334	0.375977	0.838418	chr2	239335383	239360891	7410	+	47.31	q37.3	protein_coding	ASB1	ankyrin repeat and SOCS box containing 1 [Source:HGNC Symbol;Acc:16011]
ENSG00000065809	3193.91	-0.0025434	0.00318188	-0.799339	0.424094	0.856907	chr10	14560556	14816896	7019	-	43.19	p13	protein_coding	FAM107B	family with sequence similarity 107, member B [Source:HGNC Symbol;Acc:23726]
ENSG00000065833	7763.18	0.002655	0.00402392	0.659804	0.50938	0.880664	chr6	83920108	84140797	3378	-	36.91	q14.2	protein_coding	ME1	malic enzyme 1, NADP(+)-dependent, cytosolic [Source:HGNC Symbol;Acc:6983]
ENSG00000065882	8246.79	0.00283517	0.00237341	1.19456	0.232261	0.77969	chr4	37892708	38140796	9027	+	42.84	p14	protein_coding	TBC1D1	TBC1 (tre-2/USP6, BUB2, cdc16) domain family, member 1 [Source:HGNC Symbol;Acc:11578]
ENSG00000065883	7185.34	0.0027497	0.00221977	1.23873	0.215444	0.770301	chr7	39989636	40136733	8921	+	38.87	p14.1	protein_coding	CDK13	cyclin-dependent kinase 13 [Source:HGNC Symbol;Acc:1733]
ENSG00000065911	22983.2	-0.00761756	0.00436097	-1.74676	0.0806794	0.670759	chr2	74425689	74444692	4870	+	43.3	p13.1	protein_coding	MTHFD2	methylenetetrahydrofolate dehydrogenase (NADP+ dependent) 2, methenyltetrahydrofolate cyclohydrolase [Source:HGNC Symbol;Acc:7434]
ENSG00000065923	2505.17	0.000986495	0.00301038	0.327698	0.74314	0.946599	chrX	46464753	46618490	3838	-	41.02	p11.23	protein_coding	SLC9A7	solute carrier family 9, subfamily A (NHE7, cation proton antiporter 7), member 7 [Source:HGNC Symbol;Acc:17123]
ENSG00000065970	3578.63	-0.00275806	0.00265712	-1.03799	0.299276	0.811229	chr12	8185299	8208099	6296	+	47.57	p13.31	protein_coding	FOXJ2	forkhead box J2 [Source:HGNC Symbol;Acc:24818]
ENSG00000065978	109967	-0.00159866	0.00258221	-0.619107	0.535846	0.88719	chr1	43148098	43168020	1930	+	40.41	p34.2	protein_coding	YBX1	Y box binding protein 1 [Source:HGNC Symbol;Acc:8014]
ENSG00000065989	521.536	-0.00445282	0.004592	-0.969691	0.332201	0.823292	chr19	10527449	10580305	6644	+	54.53	p13.2	protein_coding	PDE4A	phosphodiesterase 4A, cAMP-specific [Source:HGNC Symbol;Acc:8780]
ENSG00000066027	5111.5	-0.000346089	0.00244978	-0.141273	0.887654	0.976763	chr1	212458879	212535200	3820	+	39.28	q32.3	protein_coding	PPP2R5A	protein phosphatase 2, regulatory subunit B', alpha [Source:HGNC Symbol;Acc:9309]
ENSG00000066044	2087.68	-0.00469469	0.00194588	-2.41263	0.0158377	0.537613	chr19	8023463	8070543	6956	-	52.21	p13.2	protein_coding	ELAVL1	ELAV like RNA binding protein 1 [Source:HGNC Symbol;Acc:3312]
ENSG00000066056	12.0676	-0.0216823	0.0167919	-1.29124	0.196621	0.76213	chr1	43766664	43788779	6694	+	54.59	p34.2	protein_coding	TIE1	tyrosine kinase with immunoglobulin-like and EGF-like domains 1 [Source:HGNC Symbol;Acc:11809]
ENSG00000066084	9734.43	5.63e-05	0.00196017	0.028743	0.97707	0.996906	chr12	50898768	51142450	10361	+	41.84	q13.12	protein_coding	DIP2B	DIP2 disco-interacting protein 2 homolog B (Drosophila) [Source:HGNC Symbol;Acc:29284]
ENSG00000066117	3082.13	-0.00110383	0.00269355	-0.409805	0.681949	0.929567	chr12	50478755	50494495	5136	+	48.68	q13.12	protein_coding	SMARCD1	SWI/SNF related, matrix associated, actin dependent regulator of chromatin, subfamily d, member 1 [Source:HGNC Symbol;Acc:11106]
ENSG00000066135	1917.16	-0.00407759	0.00297297	-1.37155	0.170203	0.748383	chr1	44115829	44171186	5172	+	46.75	p34.1	protein_coding	KDM4A	lysine (K)-specific demethylase 4A [Source:HGNC Symbol;Acc:22978]
ENSG00000066136	4177.78	-0.00121018	0.00339806	-0.356137	0.721738	0.940846	chr1	41157320	41237275	5990	+	42.65	p34.2	protein_coding	NFYC	nuclear transcription factor Y, gamma [Source:HGNC Symbol;Acc:7806]
ENSG00000066185	62.0635	-7.4e-05	0.00658325	-0.011248	0.991026	0.998366	chr1	42896000	42921938	2195	-	42.83	p34.2	protein_coding	ZMYND12	zinc finger, MYND-type containing 12 [Source:HGNC Symbol;Acc:21192]
ENSG00000066230	19.7623	-0.000629164	0.00886307	-0.0709871	0.943408	0.990044	chr5	473425	524447	2783	-	61.34	p15.33	protein_coding	SLC9A3	solute carrier family 9, subfamily A (NHE3, cation proton antiporter 3), member 3 [Source:HGNC Symbol;Acc:11073]
ENSG00000066248	30.8956	0.000886277	0.0116695	0.0759481	0.93946	0.98884	chr2	233743396	233877982	4687	-	48.38	q37.1	protein_coding	NGEF	neuronal guanine nucleotide exchange factor [Source:HGNC Symbol;Acc:7807]
ENSG00000066279	27067.1	0.00769133	0.00825286	0.931959	0.351358	0.829691	chr1	197053258	197115824	10887	-	34.66	q31.3	protein_coding	ASPM	asp (abnormal spindle) homolog, microcephaly associated (Drosophila) [Source:HGNC Symbol;Acc:19048]
ENSG00000066294	73.6283	-0.000911482	0.0540174	-0.0168739	NA	NA	chr1	160510885	160549306	9255	-	41.6	q23.3	protein_coding	CD84	CD84 molecule [Source:HGNC Symbol;Acc:1704]
ENSG00000066322	4402.24	-0.000183538	0.00424069	-0.0432801	0.965478	0.99538	chr1	43829068	43833696	2458	-	58.52	p34.2	protein_coding	ELOVL1	ELOVL fatty acid elongase 1 [Source:HGNC Symbol;Acc:14418]	MI0022579	hsa-mir-6734
ENSG00000066379	1016.35	-0.00292592	0.00280126	-1.0445	0.296253	0.811201	chr6	30026676	30032686	3672	+	41.39	p22.1	protein_coding	ZNRD1	zinc ribbon domain containing 1 [Source:HGNC Symbol;Acc:13182]
ENSG00000066382	26.4656	-0.00616767	0.0138736	-0.444562	0.656637	0.921355	chr11	30406040	30608419	8198	-	40.01	p14.1	protein_coding	MPPED2	metallophosphoesterase domain containing 2 [Source:HGNC Symbol;Acc:1180]
ENSG00000066405	175.43	-0.00552114	0.00441733	-1.24988	0.211343	0.768292	chr3	137717577	137752494	3877	+	42.94	q22.3	protein_coding	CLDN18	claudin 18 [Source:HGNC Symbol;Acc:2039]
ENSG00000066422	11104.7	0.00550297	0.00396286	1.38864	0.164943	0.742959	chr3	101367733	101396339	7416	-	40.45	q12.3	protein_coding	ZBTB11	zinc finger and BTB domain containing 11 [Source:HGNC Symbol;Acc:16740]
ENSG00000066427	9249.25	0.000949968	0.00274099	0.346578	0.728908	0.943186	chr14	92524896	92572965	8470	-	41.5	q32.12	protein_coding	ATXN3	ataxin 3 [Source:HGNC Symbol;Acc:7106]
ENSG00000066455	22581.4	0.00741948	0.00311164	2.38443	0.0171058	0.54262	chr14	93260576	93306308	3295	+	39.61	q32.12	protein_coding	GOLGA5	golgin A5 [Source:HGNC Symbol;Acc:4428]
ENSG00000066468	1520.07	-0.0126441	0.00791577	-1.59733	0.110192	0.702491	chr10	123237848	123357972	7543	-	45.41	q26.13	protein_coding	FGFR2	fibroblast growth factor receptor 2 [Source:HGNC Symbol;Acc:3689]
ENSG00000066557	5986.3	0.00501567	0.00613331	0.817775	0.413485	0.852702	chr1	70610488	70671303	2884	-	35.14	p31.1	protein_coding	LRRC40	leucine rich repeat containing 40 [Source:HGNC Symbol;Acc:26004]
ENSG00000066583	1855.2	0.00496918	0.00363352	1.36759	0.171439	0.748383	chr5	128430444	128449721	1940	+	38.93	q23.3	protein_coding	ISOC1	isochorismatase domain containing 1 [Source:HGNC Symbol;Acc:24254]
ENSG00000066629	5067.46	-0.000389393	0.00220771	-0.176378	0.859997	0.972776	chr14	100204030	100408397	8899	+	45.19	q32.2	protein_coding	EML1	echinoderm microtubule associated protein like 1 [Source:HGNC Symbol;Acc:3330]
ENSG00000066651	4726.52	0.00277833	0.0037048	0.749926	0.453299	0.864635	chr6	126307576	126360422	2690	+	36.02	q22.32	protein_coding	TRMT11	tRNA methyltransferase 11 homolog (S. cerevisiae) [Source:HGNC Symbol;Acc:21080]
ENSG00000066654	7812.23	-0.0015147	0.00376865	-0.401922	0.687741	0.93034	chr16	20744986	20753406	5092	-	41.76	p12.3	protein_coding	THUMPD1	THUMP domain containing 1 [Source:HGNC Symbol;Acc:23807]
ENSG00000066697	5402.61	0.0025138	0.00218041	1.1529	0.24895	0.787677	chr9	103189438	103213511	2763	+	43.88	q31.1	protein_coding	MSANTD3	Myb/SANT-like DNA-binding domain containing 3 [Source:HGNC Symbol;Acc:23370]
ENSG00000066735	7.36436	-0.0283726	0.0149006	-1.90412	0.0568949	0.633169	chr14	104605060	104647231	6756	+	63.77	q32.33	protein_coding	KIF26A	kinesin family member 26A [Source:HGNC Symbol;Acc:20226]
ENSG00000066739	12124.3	3.5e-05	0.00216935	0.0161361	0.987126	0.997602	chr14	96747595	96830207	12722	-	37.1	q32.2	protein_coding	ATG2B	autophagy related 2B [Source:HGNC Symbol;Acc:20187]
ENSG00000066777	23802.1	0.00409039	0.00275319	1.48569	0.137362	0.722511	chr8	68085747	68255912	10970	-	38.36	q13.2	protein_coding	ARFGEF1	ADP-ribosylation factor guanine nucleotide-exchange factor 1 (brefeldin A-inhibited) [Source:HGNC Symbol;Acc:15772]
ENSG00000066827	1282.92	-0.000305085	0.00254427	-0.119911	0.904554	0.980861	chr8	135490031	135725292	8900	-	44.79	q24.22	protein_coding	ZFAT	zinc finger and AT hook domain containing [Source:HGNC Symbol;Acc:19899]
ENSG00000066855	3976.72	0.00267821	0.00398462	0.672137	0.501497	0.879313	chr8	66556969	66683496	4629	+	40.22	q13.1	protein_coding	MTFR1	mitochondrial fission regulator 1 [Source:HGNC Symbol;Acc:29510]
ENSG00000066923	774.215	-0.00580428	0.00396838	-1.46263	0.143568	0.726195	chr7	99775186	99819111	8583	+	47.11	q22.1	protein_coding	STAG3	stromal antigen 3 [Source:HGNC Symbol;Acc:11356]
ENSG00000066926	4909.1	0.00166053	0.0015057	1.10282	0.270104	0.79999	chr18	55215515	55254004	4473	-	42.66	q21.31	protein_coding	FECH	ferrochelatase [Source:HGNC Symbol;Acc:3647]
ENSG00000066933	17516.8	0.00334478	0.00265574	1.25946	0.207865	0.766549	chr15	72114632	72410918	20250	-	37.93	q23	protein_coding	MYO9A	myosin IXA [Source:HGNC Symbol;Acc:7608]
ENSG00000067048	11507.5	8.25e-05	0.0502221	0.00164349	NA	NA	chrY	15016019	15032390	5738	+	37.69	q11.21	protein_coding	DDX3Y	DEAD (Asp-Glu-Ala-Asp) box helicase 3, Y-linked [Source:HGNC Symbol;Acc:2699]
ENSG00000067057	9813.93	0.00672849	0.00406565	1.65496	0.0979324	0.697545	chr10	3108525	3179904	4827	+	51.44	p15.2	protein_coding	PFKP	phosphofructokinase, platelet [Source:HGNC Symbol;Acc:8878]
ENSG00000067064	26293.4	0.00478704	0.00280255	1.7081	0.0876178	0.68073	chr10	1085848	1095110	3589	-	43.32	p15.3	protein_coding	IDI1	isopentenyl-diphosphate delta isomerase 1 [Source:HGNC Symbol;Acc:5387]
ENSG00000067066	22559.4	0.00457599	0.00280788	1.62969	0.103167	0.698414	chr2	231280657	231408805	12691	+	39.2	q37.1	protein_coding	SP100	SP100 nuclear antigen [Source:HGNC Symbol;Acc:11206]
ENSG00000067082	40906.8	0.00424407	0.00337952	1.25582	0.209181	0.767041	chr10	3818188	3827473	6139	-	48.08	p15.1	protein_coding	KLF6	Kruppel-like factor 6 [Source:HGNC Symbol;Acc:2235]
ENSG00000067113	17546.3	0.00851862	0.00371819	2.29107	0.0219594	0.560673	chr5	54720682	54830878	2016	-	39.62	q11.2	protein_coding	PPAP2A	phosphatidic acid phosphatase type 2A [Source:HGNC Symbol;Acc:9228]
ENSG00000067141	13683	0.00706694	0.00316558	2.23243	0.0255866	0.575254	chr15	73344051	73597547	8117	+	38.73	q24.1	protein_coding	NEO1	neogenin 1 [Source:HGNC Symbol;Acc:7754]
ENSG00000067167	58075.2	0.00278563	0.00425376	0.654863	0.512556	0.88127	chr8	71485677	71520622	3878	-	38.27	q13.3	protein_coding	TRAM1	translocation associated membrane protein 1 [Source:HGNC Symbol;Acc:20568]
ENSG00000067177	1303.2	0.00151016	0.00424138	0.356053	0.721801	0.940847	chrX	71798664	71934167	6350	-	37.87	q13.2	protein_coding	PHKA1	phosphorylase kinase, alpha 1 (muscle) [Source:HGNC Symbol;Acc:8925]
ENSG00000067182	11977	-0.00416917	0.00415862	-1.00254	0.316085	0.817315	chr12	6437923	6451280	4005	-	54.07	p13.31	protein_coding	TNFRSF1A	tumor necrosis factor receptor superfamily, member 1A [Source:HGNC Symbol;Acc:11916]
ENSG00000067191	638.332	0.000390049	0.00399339	0.0976737	0.922191	0.985355	chr17	37329709	37353956	7094	-	54.39	q12	protein_coding	CACNB1	calcium channel, voltage-dependent, beta 1 subunit [Source:HGNC Symbol;Acc:1401]
ENSG00000067208	12865.1	0.00398798	0.00284644	1.40104	0.161202	0.74073	chr1	92974253	93257961	8276	-	38.19	p22.1	protein_coding	EVI5	ecotropic viral integration site 5 [Source:HGNC Symbol;Acc:3501]
ENSG00000067221	505.601	-0.00228453	0.00462755	-0.49368	0.621532	0.912534	chr15	74275547	74286963	6178	-	55.06	q24.1	protein_coding	STOML1	stomatin (EPB72)-like 1 [Source:HGNC Symbol;Acc:14560]
ENSG00000067225	136919	-0.00251	0.00597422	-0.420138	0.674385	0.927117	chr15	72491370	72524164	8572	-	48.38	q23	protein_coding	PKM	pyruvate kinase, muscle [Source:HGNC Symbol;Acc:9021]
ENSG00000067248	12925.8	0.00217659	0.00293895	0.7406	0.458936	0.865901	chr5	54552073	54603550	4728	-	37.08	q11.2	protein_coding	DHX29	DEAH (Asp-Glu-Ala-His) box polypeptide 29 [Source:HGNC Symbol;Acc:15815]
ENSG00000067334	39241.2	0.00599651	0.00457658	1.31026	0.190108	0.757025	chr1	94333373	94345474	5985	-	38.94	p22.1	protein_coding	DNTTIP2	deoxynucleotidyltransferase, terminal, interacting protein 2 [Source:HGNC Symbol;Acc:24013]
ENSG00000067365	1072.91	6.68e-06	0.00392567	0.00170268	0.998641	0.999669	chr16	8715540	8740081	4824	+	49.53	p13.2	protein_coding	METTL22	methyltransferase like 22 [Source:HGNC Symbol;Acc:28368]
ENSG00000067369	21451.8	-0.000512417	0.00178082	-0.287741	0.773545	0.953123	chr15	43699407	43802926	8843	-	41.71	q15.3	protein_coding	TP53BP1	tumor protein p53 binding protein 1 [Source:HGNC Symbol;Acc:11999]
ENSG00000067445	2528.71	-0.00537702	0.00291823	-1.84256	0.0653928	0.647907	chrX	54946895	54957864	6716	+	51.41	p11.21	protein_coding	TRO	trophinin [Source:HGNC Symbol;Acc:12326]
ENSG00000067533	8050.57	0.00180672	0.00288821	0.62555	0.53161	0.886272	chr1	218458629	218511325	7883	+	37.64	q41	protein_coding	RRP15	ribosomal RNA processing 15 homolog (S. cerevisiae) [Source:HGNC Symbol;Acc:24255]
ENSG00000067560	233868	0.00482917	0.00252766	1.91053	0.0560656	0.631438	chr3	49396578	49450431	2582	-	46.57	p21.31	protein_coding	RHOA	ras homolog family member A [Source:HGNC Symbol;Acc:667]
ENSG00000067596	7570.39	-0.00192448	0.00201134	-0.956816	0.33866	0.824588	chr17	41561233	41621831	9302	+	46.36	q21.31	protein_coding	DHX8	DEAH (Asp-Glu-Ala-His) box polypeptide 8 [Source:HGNC Symbol;Acc:2749]
ENSG00000067606	327.555	-0.00811003	0.00506379	-1.60157	0.10925	0.702491	chr1	1981909	2116834	7636	+	56.44	p36.33	protein_coding	PRKCZ	protein kinase C, zeta [Source:HGNC Symbol;Acc:9412]
ENSG00000067646	3965.53	0.00296053	0.0365646	0.0809669	NA	NA	chrY	2803112	2850547	5737	+	37.41	p11.31	protein_coding	ZFY	zinc finger protein, Y-linked [Source:HGNC Symbol;Acc:12870]
ENSG00000067704	43768.1	0.00399393	0.00256941	1.55442	0.120085	0.710082	chr1	220267444	220321380	4162	+	39.21	q41	protein_coding	IARS2	isoleucyl-tRNA synthetase 2, mitochondrial [Source:HGNC Symbol;Acc:29685]
ENSG00000067715	983.976	0.0229239	0.0075968	3.01757	NA	NA	chr12	79257773	79845788	6494	+	35.61	q21.2	protein_coding	SYT1	synaptotagmin I [Source:HGNC Symbol;Acc:11509]
ENSG00000067798	16024.3	0.00500968	0.00267147	1.87525	0.0607579	0.641045	chr12	78224685	78606790	11179	+	34.97	q21.2	protein_coding	NAV3	neuron navigator 3 [Source:HGNC Symbol;Acc:15998]
ENSG00000067829	2742.03	-0.00105787	0.00465524	-0.227243	0.820235	0.962388	chrX	153051221	153059978	2710	-	58.77	q28	protein_coding	IDH3G	isocitrate dehydrogenase 3 (NAD+) gamma [Source:HGNC Symbol;Acc:5386]
ENSG00000067836	289.082	-0.00356656	0.00697516	-0.511323	0.609125	0.908299	chr16	4846969	4852951	3683	-	63.26	p13.3	protein_coding	ROGDI	rogdi homolog (Drosophila) [Source:HGNC Symbol;Acc:29478]
ENSG00000067840	6.13522	-0.0251808	0.0134235	-1.87588	0.0606724	0.641045	chrX	153067621	153096020	4381	-	56.35	q28	protein_coding	PDZD4	PDZ domain containing 4 [Source:HGNC Symbol;Acc:21167]
ENSG00000067842	7.64768	-0.00328597	0.0139425	-0.23568	0.813681	0.961335	chrX	152783134	152848397	7534	+	58.21	q28	protein_coding	ATP2B3	ATPase, Ca++ transporting, plasma membrane 3 [Source:HGNC Symbol;Acc:816]
ENSG00000067900	83045.3	0.00993842	0.00588408	1.68903	0.0912129	0.686588	chr18	18526867	18691812	11064	-	36.92	q11.1	protein_coding	ROCK1	Rho-associated, coiled-coil containing protein kinase 1 [Source:HGNC Symbol;Acc:10251]
ENSG00000067955	9430.42	0.00339458	0.00329474	1.0303	0.302867	0.812894	chr16	67063019	67134961	4129	+	40.45	q22.1	protein_coding	CBFB	core-binding factor, beta subunit [Source:HGNC Symbol;Acc:1539]
ENSG00000067992	460.642	-0.00474337	0.00468043	-1.01345	0.310847	0.815834	chrX	24483338	24557954	2695	+	40.95	p22.11	protein_coding	PDK3	pyruvate dehydrogenase kinase, isozyme 3 [Source:HGNC Symbol;Acc:8811]
ENSG00000068001	1453.16	-0.00457432	0.00629356	-0.726826	0.467332	0.86885	chr3	50355221	50360337	4545	-	61.05	p21.31	protein_coding	HYAL2	hyaluronoglucosaminidase 2 [Source:HGNC Symbol;Acc:5321]
ENSG00000068024	1782.94	-0.00518445	0.00243142	-2.13228	0.0329841	0.584723	chr2	239969864	240323348	13443	-	51.33	q37.3	protein_coding	HDAC4	histone deacetylase 4 [Source:HGNC Symbol;Acc:14063]
ENSG00000068028	1933.09	-0.00177773	0.00415285	-0.428075	0.668596	0.925625	chr3	50367219	50378411	3677	-	54.56	p21.31	protein_coding	RASSF1	Ras association (RalGDS/AF-6) domain family member 1 [Source:HGNC Symbol;Acc:9882]
ENSG00000068078	57.1109	-0.0131236	0.0080206	-1.63624	0.10179	0.698414	chr4	1795034	1810599	4834	+	65.82	p16.3	protein_coding	FGFR3	fibroblast growth factor receptor 3 [Source:HGNC Symbol;Acc:3690]
ENSG00000068079	648.5	-0.00913304	0.00771088	-1.18444	0.236241	0.782245	chr17	41158742	41166473	1973	+	50.97	q21.31	protein_coding	IFI35	interferon-induced protein 35 [Source:HGNC Symbol;Acc:5399]
ENSG00000068097	4068.94	0.00061919	0.00222282	0.27856	0.780582	0.954513	chr17	58120555	58156292	4866	-	40.4	q23.1	protein_coding	HEATR6	HEAT repeat containing 6 [Source:HGNC Symbol;Acc:24076]
ENSG00000068120	2254.2	-0.00417142	0.00536136	-0.778051	0.436539	0.859199	chr17	40713485	40718295	4032	+	57.56	q21.2	protein_coding	COASY	CoA synthase [Source:HGNC Symbol;Acc:29932]
ENSG00000068137	253.806	-0.00150899	0.00512318	-0.294542	0.768344	0.952365	chr17	40819932	40829048	4839	-	62.07	q21.2	protein_coding	PLEKHH3	pleckstrin homology domain containing, family H (with MyTH4 domain) member 3 [Source:HGNC Symbol;Acc:26105]
ENSG00000068305	18056.4	0.00536638	0.00214521	2.50156	0.0123646	0.524863	chr15	100017370	100256671	7030	+	39.28	q26.3	protein_coding	MEF2A	myocyte enhancer factor 2A [Source:HGNC Symbol;Acc:6993]
ENSG00000068308	3205.9	-0.00200564	0.00399506	-0.50203	0.615647	0.911018	chrX	48779305	48815648	3329	-	49.97	p11.23	protein_coding	OTUD5	OTU domain containing 5 [Source:HGNC Symbol;Acc:25402]
ENSG00000068323	5142.37	-0.000612192	0.00416112	-0.147122	0.883036	0.976168	chrX	48886242	48901012	4278	-	52.52	p11.23	protein_coding	TFE3	transcription factor binding to IGHM enhancer 3 [Source:HGNC Symbol;Acc:11752]
ENSG00000068354	891.971	-0.00347935	0.00488928	-0.711628	0.476695	0.870683	chrX	48397845	48420997	4223	+	48.17	p11.23	protein_coding	TBC1D25	TBC1 domain family, member 25 [Source:HGNC Symbol;Acc:8092]
ENSG00000068366	31803.4	0.00183393	0.00365914	0.501191	0.616237	0.91111	chrX	108867473	108976632	6415	-	39.16	q23	protein_coding	ACSL4	acyl-CoA synthetase long-chain family member 4 [Source:HGNC Symbol;Acc:3571]
ENSG00000068383	1923.23	-0.000264841	0.00277796	-0.0953362	0.924048	0.985626	chr10	134351324	134596979	3701	+	54.13	q26.3	protein_coding	INPP5A	inositol polyphosphate-5-phosphatase, 40kDa [Source:HGNC Symbol;Acc:6076]
ENSG00000068394	2904.86	-0.00160578	0.00314912	-0.509914	0.610112	0.908574	chrX	48970334	48980151	1735	-	51.16	p11.23	protein_coding	GPKOW	G patch domain and KOW motifs [Source:HGNC Symbol;Acc:30677]
ENSG00000068400	1855.4	-0.00398606	0.00322354	-1.23655	0.216255	0.770657	chrX	48830134	48858675	5779	-	50.23	p11.23	protein_coding	GRIPAP1	GRIP1 associated protein 1 [Source:HGNC Symbol;Acc:18706]
ENSG00000068438	2493.69	-0.000562252	0.00338976	-0.165867	0.868261	0.97392	chrX	48334541	48344752	2740	+	50.5	p11.23	protein_coding	FTSJ1	FtsJ RNA methyltransferase homolog 1 (E. coli) [Source:HGNC Symbol;Acc:13254]
ENSG00000068489	5309.22	0.00445222	0.00558538	0.797121	0.425381	0.856964	chr17	57232860	57282066	4080	+	44.47	q22	protein_coding	PRR11	proline rich 11 [Source:HGNC Symbol;Acc:25619]
ENSG00000068615	206.997	0.00749275	0.00690799	1.08465	0.278077	0.804685	chr2	86441116	86565206	5326	-	46.05	p11.2	protein_coding	REEP1	receptor accessory protein 1 [Source:HGNC Symbol;Acc:25786]
ENSG00000068650	4778.3	0.00136928	0.00228509	0.599224	0.549024	0.892133	chr13	113344643	113541482	12172	+	50.33	q34	protein_coding	ATP11A	ATPase, class VI, type 11A [Source:HGNC Symbol;Acc:13552]
ENSG00000068654	6421.84	0.000116829	0.00261726	0.0446381	0.964396	0.995113	chr2	86247339	86333278	13519	-	46.69	p11.2	protein_coding	POLR1A	polymerase (RNA) I polypeptide A, 194kDa [Source:HGNC Symbol;Acc:17264]
ENSG00000068697	116005	-0.00030203	0.00196038	-0.154067	0.877557	0.974879	chr2	20232411	20251789	1946	-	41.61	p24.1	protein_coding	LAPTM4A	lysosomal protein transmembrane 4 alpha [Source:HGNC Symbol;Acc:6924]
ENSG00000068724	2867.1	0.000266975	0.00396037	0.0674117	0.946254	0.990645	chr2	47143296	47303276	6949	+	50.88	p21	protein_coding	TTC7A	tetratricopeptide repeat domain 7A [Source:HGNC Symbol;Acc:19750]
ENSG00000068745	6125.29	-0.00394848	0.00201621	-1.95837	0.0501866	0.623911	chr3	48725436	48777786	5624	-	47.61	p21.31	protein_coding	IP6K2	inositol hexakisphosphate kinase 2 [Source:HGNC Symbol;Acc:17313]
ENSG00000068781	2869.25	-0.00553875	0.00352011	-1.57346	0.115613	0.70708	chr2	48757064	49003654	4294	+	40.98	p16.3	protein_coding	STON1-GTF2A1L	STON1-GTF2A1L readthrough [Source:HGNC Symbol;Acc:30651]
ENSG00000068784	4407.97	0.00419772	0.00220718	1.90185	0.0571909	0.633985	chr2	45615819	45839304	5045	-	36.55	p21	protein_coding	SRBD1	S1 RNA binding domain 1 [Source:HGNC Symbol;Acc:25521]
ENSG00000068793	34204.6	0.000981067	0.00177247	0.553501	0.57992	0.89951	chr15	22892005	23006016	10435	+	48.83	q11.2	protein_coding	CYFIP1	cytoplasmic FMR1 interacting protein 1 [Source:HGNC Symbol;Acc:13759]
ENSG00000068796	31403.5	0.00653615	0.0038658	1.69076	0.0908823	0.685757	chr5	61601989	61833076	4774	+	38.86	q12.1	protein_coding	KIF2A	kinesin heavy chain member 2A [Source:HGNC Symbol;Acc:6318]
ENSG00000068831	10.7149	0.00567618	0.0141067	0.402375	0.687408	0.93034	chr11	64494383	64512928	6084	-	55.63	q13.1	protein_coding	RASGRP2	RAS guanyl releasing protein 2 (calcium and DAG-regulated) [Source:HGNC Symbol;Acc:9879]
ENSG00000068878	16626.3	0.00203021	0.00217335	0.934137	0.350233	0.829578	chr2	54091204	54197977	10259	-	37.98	p16.2	protein_coding	PSME4	proteasome (prosome, macropain) activator subunit 4 [Source:HGNC Symbol;Acc:20635]
ENSG00000068885	12219	0.000532484	0.00405161	0.131425	0.895439	0.979273	chr3	159974774	160117668	7175	-	36.52	q25.33	protein_coding	IFT80	intraflagellar transport 80 homolog (Chlamydomonas) [Source:HGNC Symbol;Acc:29262]
ENSG00000068903	1880.52	-0.00795467	0.00703444	-1.13082	0.258132	0.792418	chr19	39369197	39390502	6204	-	53.54	q13.2	protein_coding	SIRT2	sirtuin 2 [Source:HGNC Symbol;Acc:10886]
ENSG00000068912	13449.7	0.00270475	0.00237674	1.13801	0.255117	0.790162	chr2	54014181	54045956	2592	+	38.1	p16.2	protein_coding	ERLEC1	endoplasmic reticulum lectin 1 [Source:HGNC Symbol;Acc:25222]
ENSG00000068971	529.547	-0.00231985	0.00482899	-0.4804	0.630943	0.914983	chr11	64685025	64701945	3376	+	54.42	q13.1	protein_coding	PPP2R5B	protein phosphatase 2, regulatory subunit B', beta [Source:HGNC Symbol;Acc:9310]
ENSG00000068976	12.057	0.00108658	0.0129677	0.0837908	0.933223	0.98737	chr11	64513861	64527769	4981	-	56.99	q13.1	protein_coding	PYGM	phosphorylase, glycogen, muscle [Source:HGNC Symbol;Acc:9726]
ENSG00000069020	4308.86	-0.00349826	0.00317023	-1.10347	0.269823	0.79999	chr5	65892176	66465423	14697	+	39.2	q12.3	protein_coding	MAST4	microtubule associated serine/threonine kinase family member 4 [Source:HGNC Symbol;Acc:19037]
ENSG00000069122	78.7443	0.0408461	0.0136318	2.9964	0.00273192	0.385056	chr6	46820249	46922680	6717	-	41.65	p12.3	protein_coding	GPR116	G protein-coupled receptor 116 [Source:HGNC Symbol;Acc:19030]
ENSG00000069188	280.632	-0.0265075	0.00960916	-2.75857	0.00580556	0.417271	chr17	71330523	71640228	11607	-	52.3	q25.1	protein_coding	SDK2	sidekick cell adhesion molecule 2 [Source:HGNC Symbol;Acc:19308]
ENSG00000069248	7841.39	0.00375923	0.00183603	2.04748	0.0406108	0.595544	chr1	229577045	229644103	5057	-	40.19	q42.13	protein_coding	NUP133	nucleoporin 133kDa [Source:HGNC Symbol;Acc:18016]
ENSG00000069275	112846	0.00178412	0.00355608	0.501709	0.615872	0.91111	chr1	205681947	205719404	6546	-	39.57	q32.1	protein_coding	NUCKS1	nuclear casein kinase and cyclin-dependent kinase substrate 1 [Source:HGNC Symbol;Acc:29923]
ENSG00000069329	35532.3	0.00420143	0.00295619	1.42123	0.15525	0.734565	chr16	46690054	46723430	9723	-	38.85	q11.2	protein_coding	VPS35	vacuolar protein sorting 35 homolog (S. cerevisiae) [Source:HGNC Symbol;Acc:13487]
ENSG00000069345	22155.2	0.00174876	0.00140822	1.24183	0.214301	0.769684	chr16	46989299	47007699	5039	-	42.74	q12.1	protein_coding	DNAJA2	DnaJ (Hsp40) homolog, subfamily A, member 2 [Source:HGNC Symbol;Acc:14884]
ENSG00000069399	680.424	-0.00505182	0.0052015	-0.971225	0.331436	0.823292	chr19	45250962	45263301	3242	+	58.73	q13.32	protein_coding	BCL3	B-cell CLL/lymphoma 3 [Source:HGNC Symbol;Acc:998]	MI0025921	hsa-mir-8085
ENSG00000069424	251.083	0.000799133	0.00428804	0.186363	0.85216	0.970459	chr1	6051526	6161253	9253	+	56.05	p36.31	protein_coding	KCNAB2	potassium voltage-gated channel, shaker-related subfamily, beta member 2 [Source:HGNC Symbol;Acc:6229]
ENSG00000069431	14748.6	0.0273564	0.00736237	3.71571	0.000202638	0.139675	chr12	21950335	22094336	11421	-	35.98	p12.1	protein_coding	ABCC9	ATP-binding cassette, sub-family C (CFTR/MRP), member 9 [Source:HGNC Symbol;Acc:60]
ENSG00000069482	21.2372	-0.023924	0.0154769	-1.54579	0.122156	0.712003	chr11	68451247	68458643	1300	+	57.14	q13.3	protein_coding	GAL	galanin/GMAP prepropeptide [Source:HGNC Symbol;Acc:4114]
ENSG00000069493	1298.55	-0.00205853	0.00378391	-0.544021	0.586427	0.900716	chr12	9817565	9848413	3219	+	37.54	p13.31	protein_coding	CLEC2D	C-type lectin domain family 2, member D [Source:HGNC Symbol;Acc:14351]
ENSG00000069509	1566.62	0.00651708	0.00311467	2.09238	0.0364043	0.588288	chrX	44382885	44402247	1399	-	41.18	p11.3	protein_coding	FUNDC1	FUN14 domain containing 1 [Source:HGNC Symbol;Acc:28746]
ENSG00000069535	103.857	-0.00542864	0.0157549	-0.344567	0.73042	0.943852	chrX	43625858	43741693	3050	-	39.31	p11.3	protein_coding	MAOB	monoamine oxidase B [Source:HGNC Symbol;Acc:6834]
ENSG00000069667	7948.06	1.71e-05	0.00515589	0.00331719	0.997353	0.99945	chr15	60780483	61521518	17033	-	41.64	q22.2	protein_coding	RORA	RAR-related orphan receptor A [Source:HGNC Symbol;Acc:10258]
ENSG00000069702	15881.8	-0.00670649	0.00391846	-1.71151	0.0869861	0.678751	chr1	92145902	92371892	8654	-	42.29	p22.1	protein_coding	TGFBR3	transforming growth factor, beta receptor III [Source:HGNC Symbol;Acc:11774]
ENSG00000069712	2333.23	0.0082981	0.00467152	1.77632	0.0756802	0.663566	chr1	92632542	92650280	4623	+	34.59	p22.1	protein_coding	KIAA1107	KIAA1107 [Source:HGNC Symbol;Acc:29192]
ENSG00000069764	6.08195	-0.00700044	0.0128157	-0.546239	0.584902	0.900697	chr16	14766405	14788526	1113	-	47.91	p13.12	protein_coding	PLA2G10	phospholipase A2, group X [Source:HGNC Symbol;Acc:9029]
ENSG00000069812	265.759	0.0103253	0.0783255	0.131826	NA	NA	chr1	6472478	6484730	5407	-	57.51	p36.31	protein_coding	HES2	hes family bHLH transcription factor 2 [Source:HGNC Symbol;Acc:16005]
ENSG00000069849	24714.2	0.00184584	0.00280323	0.658469	0.510237	0.880738	chr3	141594966	141645356	2584	+	40.61	q23	protein_coding	ATP1B3	ATPase, Na+/K+ transporting, beta 3 polypeptide [Source:HGNC Symbol;Acc:806]
ENSG00000069869	19847.4	0.00540338	0.00323549	1.67004	0.0949124	0.69212	chr15	56119120	56285944	9097	-	38.51	q21.3	protein_coding	NEDD4	neural precursor cell expressed, developmentally down-regulated 4, E3 ubiquitin protein ligase [Source:HGNC Symbol;Acc:7727]
ENSG00000069943	3810.14	0.00820784	0.00379427	2.16322	0.0305242	0.578631	chr15	55611158	55647846	4539	+	39.99	q21.3	protein_coding	PIGB	phosphatidylinositol glycan anchor biosynthesis, class B [Source:HGNC Symbol;Acc:8959]
ENSG00000069956	41293.4	0.00463167	0.00247596	1.87066	0.0613929	0.642097	chr15	52244303	52358462	5281	+	43.19	q21.2	protein_coding	MAPK6	mitogen-activated protein kinase 6 [Source:HGNC Symbol;Acc:6879]
ENSG00000069966	2503.67	-0.00166145	0.00276398	-0.601109	0.547768	0.891667	chr15	52413117	52483566	7487	-	45.18	q21.2	protein_coding	GNB5	guanine nucleotide binding protein (G protein), beta 5 [Source:HGNC Symbol;Acc:4401]
ENSG00000069974	5310.51	0.00132922	0.0020644	0.643877	0.519655	0.883049	chr15	55495164	55611311	5603	-	41.6	q21.3	protein_coding	RAB27A	RAB27A, member RAS oncogene family [Source:HGNC Symbol;Acc:9766]
ENSG00000069998	880.405	-0.00684715	0.00499441	-1.37096	0.170386	0.748383	chr22	17618401	17646177	4936	-	50.12	q11.1	protein_coding	CECR5	cat eye syndrome chromosome region, candidate 5 [Source:HGNC Symbol;Acc:1843]
ENSG00000070010	11402	0.000392454	0.00221154	0.177457	0.859149	0.972545	chr22	19437433	19466738	8736	-	46.94	q11.21	protein_coding	UFD1L	ubiquitin fusion degradation 1 like (yeast) [Source:HGNC Symbol;Acc:12520]
ENSG00000070018	15394.9	0.0021935	0.00235056	0.93318	0.350727	0.829691	chr12	12268959	12419946	10337	-	38.54	p13.2	protein_coding	LRP6	low density lipoprotein receptor-related protein 6 [Source:HGNC Symbol;Acc:6698]
ENSG00000070019	45.908	0.0113366	0.00959839	1.18109	0.237566	0.783383	chr12	14765576	14849519	4167	-	39.57	p12.3	protein_coding	GUCY2C	guanylate cyclase 2C (heat stable enterotoxin receptor) [Source:HGNC Symbol;Acc:4688]
ENSG00000070047	895.096	-0.00478906	0.00515615	-0.928805	0.35299	0.83001	chr11	576486	612222	5769	+	56.31	p15.5	protein_coding	PHRF1	PHD and ring finger domains 1 [Source:HGNC Symbol;Acc:24351]
ENSG00000070061	13165.8	-5.3e-05	0.001678	-0.0315788	0.974808	0.996693	chr9	111629797	111696396	6048	-	39.91	q31.3	protein_coding	IKBKAP	inhibitor of kappa light polypeptide gene enhancer in B-cells, kinase complex-associated protein [Source:HGNC Symbol;Acc:5959]
ENSG00000070081	51862.9	0.00179087	0.00557187	0.321413	0.747897	0.948078	chr11	17229700	17371521	8993	+	41.44	p15.1	protein_coding	NUCB2	nucleobindin 2 [Source:HGNC Symbol;Acc:8044]
ENSG00000070087	17515.4	0.00153913	0.00495814	0.310425	0.756238	0.949504	chr3	149682691	149768575	3440	-	39.59	q25.1	protein_coding	PFN2	profilin 2 [Source:HGNC Symbol;Acc:8882]
ENSG00000070159	682.378	-0.00164719	0.0066054	-0.24937	0.803075	0.959572	chr9	112137746	112260590	10071	-	45.34	q31.3	protein_coding	PTPN3	protein tyrosine phosphatase, non-receptor type 3 [Source:HGNC Symbol;Acc:9655]
ENSG00000070182	63.4648	-0.000113637	0.00640888	-0.0177312	0.985853	0.997374	chr14	65213002	65346601	14771	-	48.21	q23.3	protein_coding	SPTB	spectrin, beta, erythrocytic [Source:HGNC Symbol;Acc:11274]
ENSG00000070190	423.142	-0.00662131	0.0783185	-0.0845434	NA	NA	chr4	100737990	100791311	4548	+	38.71	q23	protein_coding	DAPP1	dual adaptor of phosphotyrosine and 3-phosphoinositides [Source:HGNC Symbol;Acc:16500]
ENSG00000070193	254.975	-0.000454004	0.0101769	-0.0446112	0.964417	0.995113	chr5	44303646	44389808	3011	-	35.67	p12	protein_coding	FGF10	fibroblast growth factor 10 [Source:HGNC Symbol;Acc:3666]
ENSG00000070214	28719.6	-0.00396861	0.00347852	-1.14089	0.253916	0.789355	chr9	108006903	108201452	12613	+	38.86	q31.1	protein_coding	SLC44A1	solute carrier family 44 (choline transporter), member 1 [Source:HGNC Symbol;Acc:18798]
ENSG00000070269	5717.43	0.00439383	0.00291622	1.50669	0.131891	0.720629	chr14	56955072	57117324	8077	+	39.13	q22.3	protein_coding	TMEM260	transmembrane protein 260 [Source:HGNC Symbol;Acc:20185]
ENSG00000070366	3604.37	-0.000972221	0.00378193	-0.25707	0.797125	0.958141	chr17	1963133	2207065	11060	-	45.75	p13.3	protein_coding	SMG6	SMG6 nonsense mediated mRNA decay factor [Source:HGNC Symbol;Acc:17809]
ENSG00000070367	27741.4	0.00638259	0.00511263	1.2484	0.211885	0.768393	chr14	57670518	57735726	9269	-	36	q22.3	protein_coding	EXOC5	exocyst complex component 5 [Source:HGNC Symbol;Acc:10696]
ENSG00000070371	777.532	-0.00292679	0.00436017	-0.671257	0.502057	0.879352	chr22	19166986	19279239	9843	-	46.42	q11.21	protein_coding	CLTCL1	clathrin, heavy chain-like 1 [Source:HGNC Symbol;Acc:2093]
ENSG00000070404	1366.14	-0.00142372	0.00798815	-0.178228	0.858544	0.972285	chr19	676392	683385	3144	+	64.96	p13.3	protein_coding	FSTL3	follistatin-like 3 (secreted glycoprotein) [Source:HGNC Symbol;Acc:3973]
ENSG00000070413	2534.6	-0.0061396	0.00397783	-1.54346	0.12272	0.71222	chr22	19023795	19109967	5596	-	48.63	q11.21	protein_coding	DGCR2	DiGeorge syndrome critical region gene 2 [Source:HGNC Symbol;Acc:2845]
ENSG00000070423	222.49	-0.00233382	0.00647149	-0.360631	0.718375	0.939636	chr19	647526	663277	3677	-	63.55	p13.3	protein_coding	RNF126	ring finger protein 126 [Source:HGNC Symbol;Acc:21151]
ENSG00000070444	2301.2	-0.00333139	0.00359195	-0.927462	0.353687	0.830366	chr17	2287354	2304412	8728	-	61.67	p13.3	protein_coding	MNT	MAX network transcriptional repressor [Source:HGNC Symbol;Acc:7188]
ENSG00000070476	2375.41	-0.000578659	0.00232895	-0.248463	0.803776	0.959572	chr3	126156444	126194762	7357	-	48.68	q21.3	protein_coding	ZXDC	ZXD family zinc finger C [Source:HGNC Symbol;Acc:28160]
ENSG00000070495	3918.84	-0.0010925	0.00419959	-0.260144	0.794752	0.95792	chr17	74708919	74722866	5949	-	48.79	q25.1	protein_coding	JMJD6	jumonji domain containing 6 [Source:HGNC Symbol;Acc:19355]
ENSG00000070501	1453.08	0.0035114	0.00332037	1.05753	0.290269	0.808861	chr8	42195972	42229326	4106	+	40.44	p11.21	protein_coding	POLB	polymerase (DNA directed), beta [Source:HGNC Symbol;Acc:9174]
ENSG00000070540	8733.29	0.00363589	0.00332434	1.09372	0.274078	0.802134	chr17	66417089	66453654	3402	-	46.58	q24.2	protein_coding	WIPI1	WD repeat domain, phosphoinositide interacting 1 [Source:HGNC Symbol;Acc:25471]
ENSG00000070601	13.2561	0.0143256	0.0155568	0.920854	0.357127	0.831351	chr9	37650997	37746901	6724	+	44.15	p13.2	protein_coding	FRMPD1	FERM and PDZ domain containing 1 [Source:HGNC Symbol;Acc:29159]
ENSG00000070610	2718.28	-0.00236759	0.00334013	-0.708831	0.478429	0.870878	chr9	35736863	35749983	5079	-	51.55	p13.3	protein_coding	GBA2	glucosidase, beta (bile acid) 2 [Source:HGNC Symbol;Acc:18986]
ENSG00000070614	17193.3	-0.000497842	0.00337328	-0.147584	0.882671	0.976063	chr5	149865381	149937773	9043	+	52.04	q33.1	protein_coding	NDST1	N-deacetylase/N-sulfotransferase (heparan glucosaminyl) 1 [Source:HGNC Symbol;Acc:7680]
ENSG00000070669	18231.9	-0.00689339	0.00474311	-1.45335	0.146127	0.728004	chr7	97481430	97501854	4455	-	38.42	q21.3	protein_coding	ASNS	asparagine synthetase (glutamine-hydrolyzing) [Source:HGNC Symbol;Acc:753]
ENSG00000070718	3027.2	-0.000754089	0.00235445	-0.320282	0.748755	0.948143	chr8	42010464	42029191	6276	+	41.4	p11.21	protein_coding	AP3M2	adaptor-related protein complex 3, mu 2 subunit [Source:HGNC Symbol;Acc:570]
ENSG00000070731	10075	0.00531914	0.00283656	1.8752	0.0607648	0.641045	chr17	74559792	74583038	7558	-	53.34	q25.1	protein_coding	ST6GALNAC2	ST6 (alpha-N-acetyl-neuraminyl-2,3-beta-galactosyl-1,3)-N-acetylgalactosaminide alpha-2,6-sialyltransferase 2 [Source:HGNC Symbol;Acc:10867]
ENSG00000070756	209281	-0.000460295	0.00237703	-0.193643	0.846455	0.969546	chr8	101698044	101735037	4752	-	40.75	q22.3	protein_coding	PABPC1	poly(A) binding protein, cytoplasmic 1 [Source:HGNC Symbol;Acc:8554]	MI0025241	hsa-mir-7705
ENSG00000070759	530.106	-0.00623643	0.0036459	-1.71053	0.0871674	0.678751	chr1	45809555	45956872	3460	-	42.23	p34.1	protein_coding	TESK2	testis-specific kinase 2 [Source:HGNC Symbol;Acc:11732]
ENSG00000070761	2792.36	0.00142753	0.0018204	0.784185	0.432931	0.85858	chr16	58147496	58163354	2371	-	44.93	q21	protein_coding	C16orf80	chromosome 16 open reading frame 80 [Source:HGNC Symbol;Acc:29523]
ENSG00000070770	15824.4	0.000578691	0.00210803	0.274517	0.783688	0.955197	chr16	58191811	58231824	6905	-	41.31	q21	protein_coding	CSNK2A2	casein kinase 2, alpha prime polypeptide [Source:HGNC Symbol;Acc:2459]
ENSG00000070778	13279.2	0.000428363	0.00245423	0.174541	0.86144	0.973234	chr14	88932122	89021077	7396	-	41.28	q31.3	protein_coding	PTPN21	protein tyrosine phosphatase, non-receptor type 21 [Source:HGNC Symbol;Acc:9651]
ENSG00000070785	4490.8	0.000542691	0.00206314	0.263041	0.792519	0.957779	chr1	45316450	45452282	3043	-	42.52	p34.1	protein_coding	EIF2B3	eukaryotic translation initiation factor 2B, subunit 3 gamma, 58kDa [Source:HGNC Symbol;Acc:3259]
ENSG00000070808	57.8305	0.00517325	0.00695819	0.743477	0.457193	0.865658	chr5	149599054	149669854	6150	-	52.11	q32	protein_coding	CAMK2A	calcium/calmodulin-dependent protein kinase II alpha [Source:HGNC Symbol;Acc:1460]
ENSG00000070814	1910.56	-0.00644497	0.00372956	-1.72807	0.083975	0.674894	chr5	149737202	149779871	11278	+	52.45	q32	protein_coding	TCOF1	Treacher Collins-Franceschetti syndrome 1 [Source:HGNC Symbol;Acc:11654]
ENSG00000070831	34814.7	0.00421404	0.00279932	1.50538	0.132225	0.720629	chr1	22379120	22419437	3470	+	41.82	p36.12	protein_coding	CDC42	cell division cycle 42 [Source:HGNC Symbol;Acc:1736]
ENSG00000070882	15215.9	0.00625989	0.00352943	1.77363	0.0761247	0.664683	chr7	24836158	25021253	8100	-	40.72	p15.3	protein_coding	OSBPL3	oxysterol binding protein-like 3 [Source:HGNC Symbol;Acc:16370]
ENSG00000070950	6697.32	0.00486497	0.00415532	1.17078	0.241687	0.785191	chr3	8817088	9005457	6983	-	40.44	p25.3	protein_coding	RAD18	RAD18 homolog (S. cerevisiae) [Source:HGNC Symbol;Acc:18278]
ENSG00000070961	29539.5	0.000743388	0.00272729	0.272574	0.785181	0.955807	chr12	89981828	90103077	9491	-	36.37	q21.33	protein_coding	ATP2B1	ATPase, Ca++ transporting, plasma membrane 1 [Source:HGNC Symbol;Acc:814]
ENSG00000071051	8238.45	0.00456255	0.00327084	1.39492	0.163041	0.74188	chr2	106361354	106510730	2990	+	44.54	q12.2	protein_coding	NCK2	NCK adaptor protein 2 [Source:HGNC Symbol;Acc:7665]
ENSG00000071054	103011	-0.000454159	0.00149949	-0.302875	0.761985	0.950511	chr2	102313312	102511149	11918	+	41.04	q11.2	protein_coding	MAP4K4	mitogen-activated protein kinase kinase kinase kinase 4 [Source:HGNC Symbol;Acc:6866]
ENSG00000071073	146.959	0.00553877	0.010352	0.535043	0.59262	0.902034	chr2	99235569	99347589	9630	-	40.01	q11.2	protein_coding	MGAT4A	mannosyl (alpha-1,3-)-glycoprotein beta-1,4-N-acetylglucosaminyltransferase, isozyme A [Source:HGNC Symbol;Acc:7047]
ENSG00000071082	139532	0.00204436	0.00375191	0.544886	0.585832	0.900697	chr2	101618177	101640494	5791	+	42.84	q11.2	protein_coding	RPL31	ribosomal protein L31 [Source:HGNC Symbol;Acc:10334]
ENSG00000071127	28823.1	0.00189148	0.00405279	0.466711	0.640706	0.916842	chr4	10075963	10118573	7827	-	54.98	p16.1	protein_coding	WDR1	WD repeat domain 1 [Source:HGNC Symbol;Acc:12754]
ENSG00000071189	15079.6	0.0049949	0.00473924	1.05394	0.291909	0.809396	chr7	17830385	17980124	16417	-	35.09	p21.1	protein_coding	SNX13	sorting nexin 13 [Source:HGNC Symbol;Acc:21335]
ENSG00000071205	5800.16	0.00285477	0.0016687	1.71078	0.0871223	0.678751	chr4	148653214	148993931	10759	+	40.94	q31.23	protein_coding	ARHGAP10	Rho GTPase activating protein 10 [Source:HGNC Symbol;Acc:26099]
ENSG00000071242	22253.5	0.00748899	0.00348601	2.1483	0.03169	0.579189	chr6	166822852	167319939	8243	-	46.48	q27	protein_coding	RPS6KA2	ribosomal protein S6 kinase, 90kDa, polypeptide 2 [Source:HGNC Symbol;Acc:10431]
ENSG00000071243	2183.35	0.00236275	0.00239767	0.985438	0.324409	0.819361	chr7	120590803	120617270	5214	+	35.55	q31.31	protein_coding	ING3	inhibitor of growth family, member 3 [Source:HGNC Symbol;Acc:14587]
ENSG00000071246	879.946	-0.0109165	0.0046305	-2.35753	0.0183971	0.551003	chr14	77228532	77249354	6498	+	54.83	q24.3	protein_coding	VASH1	vasohibin 1 [Source:HGNC Symbol;Acc:19964]
ENSG00000071282	10328.4	0.00227601	0.00438895	0.518578	0.604055	0.90625	chr3	8543393	8609805	2578	+	44.05	p26.1	protein_coding	LMCD1	LIM and cysteine-rich domains 1 [Source:HGNC Symbol;Acc:6633]
ENSG00000071462	2748.5	-0.00450263	0.00362338	-1.24266	0.213993	0.769317	chr7	73097355	73119491	7944	+	54.07	q11.23	protein_coding	WBSCR22	Williams Beuren syndrome chromosome region 22 [Source:HGNC Symbol;Acc:16405]
ENSG00000071537	44759.8	0.00327272	0.00315233	1.03819	0.299181	0.811211	chr14	81937893	82000205	9559	-	38.48	q31.1	protein_coding	SEL1L	sel-1 suppressor of lin-12-like (C. elegans) [Source:HGNC Symbol;Acc:10717]
ENSG00000071539	3025.36	0.00394144	0.00513181	0.768041	0.442463	0.860717	chr5	892758	919472	3560	+	50.49	p15.33	protein_coding	TRIP13	thyroid hormone receptor interactor 13 [Source:HGNC Symbol;Acc:12307]
ENSG00000071553	4002.71	-0.00384944	0.00388329	-0.991284	0.321547	0.818668	chrX	153656978	153664862	4884	+	56.77	q28	protein_coding	ATP6AP1	ATPase, H+ transporting, lysosomal accessory protein 1 [Source:HGNC Symbol;Acc:868]
ENSG00000071564	4813.61	-0.00126813	0.00285199	-0.444646	0.656576	0.921325	chr19	1609291	1652604	6061	-	59.57	p13.3	protein_coding	TCF3	transcription factor 3 [Source:HGNC Symbol;Acc:11633]
ENSG00000071575	5333.01	-3.55e-05	0.00380453	-0.00932292	0.992561	0.998861	chr2	12857015	12882860	4588	+	47.68	p24.3	protein_coding	TRIB2	tribbles pseudokinase 2 [Source:HGNC Symbol;Acc:30809]
ENSG00000071626	2156.72	-0.00120137	0.00290971	-0.412885	0.679691	0.928565	chr19	1407568	1435719	9272	+	58.73	p13.3	protein_coding	DAZAP1	DAZ associated protein 1 [Source:HGNC Symbol;Acc:2683]
ENSG00000071655	681.713	-0.00458898	0.00521549	-0.879875	0.378927	0.839515	chr19	1576639	1592882	5173	-	58.18	p13.3	protein_coding	MBD3	methyl-CpG binding domain protein 3 [Source:HGNC Symbol;Acc:6918]
ENSG00000071794	14771.5	0.00349267	0.00332346	1.05091	0.293299	0.810749	chr3	148747914	148804341	6024	-	35.95	q24	protein_coding	HLTF	helicase-like transcription factor [Source:HGNC Symbol;Acc:11099]
ENSG00000071859	4114.24	-0.00651542	0.00662816	-0.98299	0.325612	0.819413	chrX	153672473	153679002	2567	+	60.49	q28	protein_coding	FAM50A	family with sequence similarity 50, member A [Source:HGNC Symbol;Acc:18786]
ENSG00000071889	616.734	-0.00437001	0.00442863	-0.986763	0.323759	0.818801	chrX	153733350	153744566	6240	-	55.15	q28	protein_coding	FAM3A	family with sequence similarity 3, member A [Source:HGNC Symbol;Acc:13749]
ENSG00000071894	2748.79	-0.00275416	0.00475048	-0.579765	0.562073	0.895658	chr8	145618444	145634753	6096	-	60.12	q24.3	protein_coding	CPSF1	cleavage and polyadenylation specific factor 1, 160kDa [Source:HGNC Symbol;Acc:2324]	MI0022695	hsa-mir-6849
ENSG00000071909	130.92	0.00779092	0.0116327	0.669744	0.503021	0.879371	chr2	171034655	171511681	8236	+	40.21	q31.1	protein_coding	MYO3B	myosin IIIB [Source:HGNC Symbol;Acc:15576]
ENSG00000071967	132585	0.00392037	0.00392226	0.999518	0.317544	0.81783	chr2	172378757	172414643	5176	+	41.28	q31.1	protein_coding	CYBRD1	cytochrome b reductase 1 [Source:HGNC Symbol;Acc:20797]
ENSG00000071991	65.6677	-0.00939703	0.0754988	-0.124466	NA	NA	chr18	64168320	64271375	6864	-	32.3	q22.1	protein_coding	CDH19	cadherin 19, type 2 [Source:HGNC Symbol;Acc:1758]
ENSG00000071994	9605.79	0.00215603	0.00218041	0.988821	0.322751	0.818668	chr6	170884383	170893780	6476	-	41.64	q27	protein_coding	PDCD2	programmed cell death 2 [Source:HGNC Symbol;Acc:8762]
ENSG00000072041	1505.95	-0.00582009	0.00493237	-1.17998	0.238009	0.783383	chr12	85253492	85307394	8556	-	34.55	q21.31	protein_coding	SLC6A15	solute carrier family 6 (neutral amino acid transporter), member 15 [Source:HGNC Symbol;Acc:13621]
ENSG00000072042	11009.4	0.00251725	0.0027717	0.908195	0.363775	0.834195	chr14	68143518	68162531	5518	-	42.66	q24.1	protein_coding	RDH11	retinol dehydrogenase 11 (all-trans/9-cis/11-cis) [Source:HGNC Symbol;Acc:17964]
ENSG00000072062	1006.38	-0.000661947	0.00245575	-0.26955	0.787506	0.956609	chr19	14202500	14228896	6144	-	53.35	p13.12	protein_coding	PRKACA	protein kinase, cAMP-dependent, catalytic, alpha [Source:HGNC Symbol;Acc:9380]
ENSG00000072071	735.243	-0.000758764	0.00389217	-0.194946	0.845435	0.969244	chr19	14260750	14316999	6292	-	56.38	p13.12	protein_coding	LPHN1	latrophilin 1 [Source:HGNC Symbol;Acc:20973]
ENSG00000072110	17917.2	-0.00344665	0.00408767	-0.843184	0.399126	0.847677	chr14	69340860	69446157	10626	-	50.81	q24.1	protein_coding	ACTN1	actinin, alpha 1 [Source:HGNC Symbol;Acc:163]
ENSG00000072121	7361.36	0.00204318	0.00234515	0.871238	0.383624	0.841416	chr14	68194091	68283307	15706	-	43	q24.1	protein_coding	ZFYVE26	zinc finger, FYVE domain containing 26 [Source:HGNC Symbol;Acc:20761]
ENSG00000072133	1248.43	0.00958983	0.00476969	2.01058	0.0443703	0.609618	chrX	83318984	83442933	2890	-	35.29	q21.1	protein_coding	RPS6KA6	ribosomal protein S6 kinase, 90kDa, polypeptide 6 [Source:HGNC Symbol;Acc:10435]
ENSG00000072134	2739.24	-0.00153908	0.00199639	-0.770932	0.440747	0.860717	chr17	19118928	19240028	9844	+	48.72	p11.2	protein_coding	EPN2	epsin 2 [Source:HGNC Symbol;Acc:18639]
ENSG00000072135	4166.55	0.0013445	0.00239867	0.560517	0.575127	0.897839	chr2	131113580	131132982	5774	+	47.65	q21.1	protein_coding	PTPN18	protein tyrosine phosphatase, non-receptor type 18 (brain-derived) [Source:HGNC Symbol;Acc:9649]
ENSG00000072163	786.173	0.00535362	0.00645266	0.829677	0.406722	0.850563	chr2	128395956	128439360	8487	-	56.36	q14.3	protein_coding	LIMS2	LIM and senescent cell antigen-like domains 2 [Source:HGNC Symbol;Acc:16084]
ENSG00000072195	2033.06	-0.00325247	0.0054759	-0.593961	0.552538	0.893082	chr2	220299568	220363009	17910	+	57.68	q35	protein_coding	SPEG	SPEG complex locus [Source:HGNC Symbol;Acc:16901]
ENSG00000072201	9675.04	-0.00330497	0.00327434	-1.00936	0.312804	0.816365	chr4	54325468	54567572	5725	-	41.42	q12	protein_coding	LNX1	ligand of numb-protein X 1, E3 ubiquitin protein ligase [Source:HGNC Symbol;Acc:6657]
ENSG00000072210	19710.2	0.00133273	0.00377187	0.353335	0.723838	0.941037	chr17	19551449	19580911	6457	+	44.22	p11.2	protein_coding	ALDH3A2	aldehyde dehydrogenase 3 family, member A2 [Source:HGNC Symbol;Acc:403]
ENSG00000072274	36726.7	0.00173905	0.00194194	0.895524	0.370507	0.835484	chr3	195754054	195809060	7887	-	42.47	q29	protein_coding	TFRC	transferrin receptor [Source:HGNC Symbol;Acc:11763]
ENSG00000072310	1784.38	-0.0048893	0.0033534	-1.45801	0.144838	0.727588	chr17	17713713	17740325	8039	-	58.04	p11.2	protein_coding	SREBF1	sterol regulatory element binding transcription factor 1 [Source:HGNC Symbol;Acc:11289]
ENSG00000072315	41.7035	-0.0105475	0.0087098	-1.21099	0.225899	0.778266	chrX	111017543	111326004	5839	-	40.24	q23	protein_coding	TRPC5	transient receptor potential cation channel, subfamily C, member 5 [Source:HGNC Symbol;Acc:12337]
ENSG00000072364	42673.1	0.00160848	0.00283615	0.567133	0.570624	0.897371	chr5	132211071	132299326	11297	-	40.42	q31.1	protein_coding	AFF4	AF4/FMR2 family, member 4 [Source:HGNC Symbol;Acc:17869]
ENSG00000072401	3695.13	-0.00140191	0.00608923	-0.230227	0.817915	0.962195	chr10	60094735	60130513	3486	+	36.05	q21.1	protein_coding	UBE2D1	ubiquitin-conjugating enzyme E2D 1 [Source:HGNC Symbol;Acc:12474]
ENSG00000072415	13930	0.00378323	0.00216802	1.74502	0.0809815	0.670759	chr14	67707826	67802536	8743	+	37.63	q23.3	protein_coding	MPP5	membrane protein, palmitoylated 5 (MAGUK p55 subfamily member 5) [Source:HGNC Symbol;Acc:18669]
ENSG00000072422	7391.2	0.00142094	0.0038023	0.373705	0.708624	0.937364	chr10	62629196	62761198	4841	-	38.94	q21.2	protein_coding	RHOBTB1	Rho-related BTB domain containing 1 [Source:HGNC Symbol;Acc:18738]
ENSG00000072444	243.905	-1.95e-05	0.00319848	-0.00610224	0.995131	0.999064	chr10	48001603	48055018	2055	-	36.61	q11.22	protein_coding	ASAH2C	N-acylsphingosine amidohydrolase (non-lysosomal ceramidase) 2C [Source:HGNC Symbol;Acc:23457]
ENSG00000072501	12230	0.000768432	0.00208264	0.368969	0.712151	0.938251	chrX	53401070	53449677	10674	-	45.52	p11.22	protein_coding	SMC1A	structural maintenance of chromosomes 1A [Source:HGNC Symbol;Acc:11111]
ENSG00000072506	1175.37	-0.0103824	0.00589076	-1.76249	0.077986	0.666939	chrX	53458206	53461320	1115	-	52.04	p11.22	protein_coding	HSD17B10	hydroxysteroid (17-beta) dehydrogenase 10 [Source:HGNC Symbol;Acc:4800]
ENSG00000072518	1468.58	-0.00612908	0.0046713	-1.31207	0.189496	0.756693	chr11	63606400	63678491	6154	+	49.65	q13.1	protein_coding	MARK2	MAP/microtubule affinity-regulating kinase 2 [Source:HGNC Symbol;Acc:3332]
ENSG00000072571	12950.9	0.0131804	0.00812524	1.62215	0.10477	0.700409	chr5	162887209	162918947	3932	+	36.98	q34	protein_coding	HMMR	hyaluronan-mediated motility receptor (RHAMM) [Source:HGNC Symbol;Acc:5012]
ENSG00000072609	1791.01	-0.00134834	0.00356129	-0.37861	0.704977	0.936078	chr12	133398773	133532890	9214	-	48.69	q24.33	protein_coding	CHFR	checkpoint with forkhead and ring finger domains, E3 ubiquitin protein ligase [Source:HGNC Symbol;Acc:20455]
ENSG00000072657	2436.69	-0.0156654	0.00781067	-2.00564	0.0448947	0.609618	chr12	72481046	73059422	6835	+	36.2	q21.1	protein_coding	TRHDE	thyrotropin-releasing hormone degrading enzyme [Source:HGNC Symbol;Acc:30748]
ENSG00000072682	24251.6	-0.000798281	0.0030726	-0.259807	0.795013	0.95792	chr5	131527531	131631008	8502	-	49.39	q31.1	protein_coding	P4HA2	prolyl 4-hydroxylase, alpha polypeptide II [Source:HGNC Symbol;Acc:8547]
ENSG00000072694	11.7641	-0.000935681	0.0187804	-0.0498222	0.960264	0.993672	chr1	161551101	161648444	6996	+	44.75	q23.3	protein_coding	FCGR2B	Fc fragment of IgG, low affinity IIb, receptor (CD32) [Source:HGNC Symbol;Acc:3618]
ENSG00000072736	12352.4	-0.00024422	0.00126249	-0.193443	0.846612	0.969546	chr16	68118654	68263162	8806	+	41.53	q22.1	protein_coding	NFATC3	nuclear factor of activated T-cells, cytoplasmic, calcineurin-dependent 3 [Source:HGNC Symbol;Acc:7777]
ENSG00000072756	7904.24	0.00167711	0.00398806	0.420533	0.674096	0.927117	chr3	3168600	3192563	5518	+	38.89	p26.2	protein_coding	TRNT1	tRNA nucleotidyl transferase, CCA-adding, 1 [Source:HGNC Symbol;Acc:17341]
ENSG00000072778	11731.5	-0.0052084	0.00576944	-0.902756	0.366656	0.834741	chr17	7120444	7128592	4865	+	58.5	p13.1	protein_coding	ACADVL	acyl-CoA dehydrogenase, very long chain [Source:HGNC Symbol;Acc:92]
ENSG00000072786	2978.84	-0.00343785	0.00445315	-0.772005	0.440111	0.860569	chr5	171469077	171615390	9083	-	49.03	q35.1	protein_coding	STK10	serine/threonine kinase 10 [Source:HGNC Symbol;Acc:11388]
ENSG00000072803	18214.9	0.00193276	0.00191674	1.00836	0.313282	0.816476	chr5	171288553	171433877	5577	-	39.72	q35.1	protein_coding	FBXW11	F-box and WD repeat domain containing 11 [Source:HGNC Symbol;Acc:13607]
ENSG00000072818	457.545	-0.00263576	0.00539759	-0.488322	0.625322	0.913347	chr17	7239848	7254797	7421	+	54.56	p13.1	protein_coding	ACAP1	ArfGAP with coiled-coil, ankyrin repeat and PH domains 1 [Source:HGNC Symbol;Acc:16467]
ENSG00000072832	5304.9	0.00175567	0.00505556	0.347274	0.728385	0.942992	chr4	5749811	5894785	5823	-	48.98	p16.2	protein_coding	CRMP1	collapsin response mediator protein 1 [Source:HGNC Symbol;Acc:2365]
ENSG00000072840	6685.75	-0.00551262	0.00405207	-1.36044	0.173689	0.750149	chr4	5712924	5830772	7923	+	47.77	p16.2	protein_coding	EVC	Ellis van Creveld syndrome [Source:HGNC Symbol;Acc:3497]
ENSG00000072849	4933.82	0.00109819	0.00181897	0.603741	0.546016	0.891212	chr17	5374571	5390131	6386	-	41.38	p13.2	protein_coding	DERL2	derlin 2 [Source:HGNC Symbol;Acc:17943]
ENSG00000072858	29.2842	-0.013978	0.0111817	-1.25007	0.211273	0.768292	chr3	113251143	113348425	8072	+	40.79	q13.2	protein_coding	SIDT1	SID1 transmembrane family, member 1 [Source:HGNC Symbol;Acc:25967]
ENSG00000072864	4313.45	0.00112352	0.00268769	0.418022	0.675931	0.927388	chr16	15737124	15820210	8035	+	48.54	p13.11	protein_coding	NDE1	nudE neurodevelopment protein 1 [Source:HGNC Symbol;Acc:17619]	MI0002468	hsa-mir-484
ENSG00000072952	3105.41	0.0131915	0.0046202	2.85519	0.00430116	0.410483	chr11	10594638	10715535	7702	-	45.65	p15.3	protein_coding	MRVI1	murine retrovirus integration site 1 homolog [Source:HGNC Symbol;Acc:7237]
ENSG00000072954	51.5987	-0.00774739	0.00886252	-0.874175	0.382023	0.841416	chr19	16771938	16800840	3005	+	49.93	p13.11	protein_coding	TMEM38A	transmembrane protein 38A [Source:HGNC Symbol;Acc:28462]
ENSG00000072958	1497.51	-0.00137547	0.00568479	-0.241956	0.808814	0.960414	chr19	16308389	16346160	3813	+	53.07	p13.11	protein_coding	AP1M1	adaptor-related protein complex 1, mu 1 subunit [Source:HGNC Symbol;Acc:13667]
ENSG00000073008	4763.73	0.00477937	0.00357028	1.33865	0.180684	0.753484	chr19	45147098	45166850	3519	+	50.38	q13.31	protein_coding	PVR	poliovirus receptor [Source:HGNC Symbol;Acc:9705]
ENSG00000073009	596.709	-0.00549613	0.00507099	-1.08384	0.278437	0.804685	chrX	153769414	153796782	7462	+	55.97	q28	protein_coding	IKBKG	inhibitor of kappa light polypeptide gene enhancer in B-cells, kinase gamma [Source:HGNC Symbol;Acc:5961]
ENSG00000073050	4496.28	0.00117636	0.00287293	0.409463	0.6822	0.929567	chr19	44047192	44084625	3459	-	50.94	q13.31	protein_coding	XRCC1	X-ray repair complementing defective repair in Chinese hamster cells 1 [Source:HGNC Symbol;Acc:12828]
ENSG00000073060	401.745	-0.008774	0.00468931	-1.87106	0.0613363	0.642025	chr12	125261402	125367214	8240	-	51.45	q24.31	protein_coding	SCARB1	scavenger receptor class B, member 1 [Source:HGNC Symbol;Acc:1664]
ENSG00000073111	1987.65	0.0028872	0.00529715	0.545047	0.585721	0.900697	chr3	127317066	127341276	4899	+	50.74	q21.3	protein_coding	MCM2	minichromosome maintenance complex component 2 [Source:HGNC Symbol;Acc:6944]
ENSG00000073146	244.572	-0.00540498	0.00478467	-1.12965	0.258626	0.792444	chr22	50528308	50600119	6872	+	47.64	q13.33	protein_coding	MOV10L1	Mov10l1, Moloney leukemia virus 10-like 1, homolog (mouse) [Source:HGNC Symbol;Acc:7201]
ENSG00000073150	23.6545	-0.00948296	0.00965017	-0.982672	0.325769	0.819413	chr22	50609160	50618723	3102	+	64.18	q13.33	protein_coding	PANX2	pannexin 2 [Source:HGNC Symbol;Acc:8600]
ENSG00000073169	360.44	-0.0025924	0.00668191	-0.387974	0.698035	0.933228	chr22	50639408	50656045	2363	+	55.78	q13.33	protein_coding	SELO	Selenoprotein O [Source:UniProtKB/Swiss-Prot;Acc:Q9BVL4]
ENSG00000073282	1712.08	0.00503718	0.0158941	0.316921	NA	NA	chr3	189349205	189615068	7454	+	37.13	q28	protein_coding	TP63	tumor protein p63 [Source:HGNC Symbol;Acc:15979]
ENSG00000073331	2521.44	-0.00127092	0.00209716	-0.606018	0.544503	0.890701	chr4	113206665	113363776	12325	+	40.45	q25	protein_coding	ALPK1	alpha-kinase 1 [Source:HGNC Symbol;Acc:20917]
ENSG00000073417	7743.59	0.00551107	0.00225401	2.44501	0.014485	0.532035	chr15	85523671	85682376	7886	+	41.8	q25.3	protein_coding	PDE8A	phosphodiesterase 8A [Source:HGNC Symbol;Acc:8793]
ENSG00000073464	302.237	0.00168795	0.00533515	0.316382	0.751712	0.948935	chrX	10125024	10205700	6750	+	45.22	p22.2	protein_coding	CLCN4	chloride channel, voltage-sensitive 4 [Source:HGNC Symbol;Acc:2022]
ENSG00000073536	1059.57	-0.0013369	0.00477492	-0.279985	0.779489	0.954513	chr17	33455772	33469334	5463	-	52.13	q12	protein_coding	NLE1	notchless homolog 1 (Drosophila) [Source:HGNC Symbol;Acc:19889]
ENSG00000073578	8864.04	-0.00183448	0.00392375	-0.467532	0.640119	0.916842	chr5	218356	256815	8383	+	46.07	p15.33	protein_coding	SDHA	succinate dehydrogenase complex, subunit A, flavoprotein (Fp) [Source:HGNC Symbol;Acc:10680]
ENSG00000073584	34636.2	0.00227092	0.00210543	1.0786	0.280766	0.806047	chr17	38781214	38804760	11023	-	37.72	q21.2	protein_coding	SMARCE1	SWI/SNF related, matrix associated, actin dependent regulator of chromatin, subfamily e, member 1 [Source:HGNC Symbol;Acc:11109]
ENSG00000073598	90.2834	-0.00621304	0.00533585	-1.1644	0.244263	0.786521	chr17	33448598	33457751	1388	+	48.35	q12	protein_coding	FNDC8	fibronectin type III domain containing 8 [Source:HGNC Symbol;Acc:25286]
ENSG00000073605	869.536	-0.00408423	0.0042232	-0.967094	0.333497	0.82363	chr17	38060848	38076107	5917	-	48.85	q12	protein_coding	GSDMB	gasdermin B [Source:HGNC Symbol;Acc:23690]
ENSG00000073614	27773.3	-0.00182828	0.00152196	-1.20127	0.229648	0.779127	chr12	389295	498620	12091	-	39.46	p13.33	protein_coding	KDM5A	lysine (K)-specific demethylase 5A [Source:HGNC Symbol;Acc:9886]
ENSG00000073670	9.65659	0.000661051	0.0112961	0.0585205	0.953334	0.992226	chr17	42836399	42859214	4770	+	59.28	q21.31	protein_coding	ADAM11	ADAM metallopeptidase domain 11 [Source:HGNC Symbol;Acc:189]
ENSG00000073711	17163.3	0.00658784	0.00403385	1.63314	0.10244	0.698414	chr3	135684515	135866733	7839	+	39.07	q22.2	protein_coding	PPP2R3A	protein phosphatase 2, regulatory subunit B'', alpha [Source:HGNC Symbol;Acc:9307]
ENSG00000073712	42621.4	0.0066634	0.00345112	1.93079	0.0535085	0.627678	chr14	53323986	53419153	8510	-	39.3	q22.1	protein_coding	FERMT2	fermitin family member 2 [Source:HGNC Symbol;Acc:15767]
ENSG00000073756	8982.99	0.00170198	0.00703581	0.241903	0.808855	0.960414	chr1	186640923	186649559	5269	-	34.87	q31.1	protein_coding	PTGS2	prostaglandin-endoperoxide synthase 2 (prostaglandin G/H synthase and cyclooxygenase) [Source:HGNC Symbol;Acc:9605]
ENSG00000073792	5590.28	-0.000542726	0.00216255	-0.250965	0.801841	0.959293	chr3	185361527	185542844	4735	-	42.54	q27.2	protein_coding	IGF2BP2	insulin-like growth factor 2 mRNA binding protein 2 [Source:HGNC Symbol;Acc:28867]
ENSG00000073803	2595.49	0.00113983	0.00158316	0.719968	0.471544	0.870137	chr3	185000729	185206885	12623	+	40.07	q27.2	protein_coding	MAP3K13	mitogen-activated protein kinase kinase kinase 13 [Source:HGNC Symbol;Acc:6852]
ENSG00000073849	365.28	-0.0202717	0.00647057	-3.13292	0.00173079	0.349259	chr3	186648274	186796341	9151	+	44.38	q27.3	protein_coding	ST6GAL1	ST6 beta-galactosamide alpha-2,6-sialyltranferase 1 [Source:HGNC Symbol;Acc:10860]
ENSG00000073910	2581.65	0.00468597	0.00427976	1.09491	0.273554	0.801672	chr13	32605437	32870794	16059	+	38.87	q13.1	protein_coding	FRY	furry homolog (Drosophila) [Source:HGNC Symbol;Acc:20367]
ENSG00000073921	49324.3	0.00404196	0.00251782	1.60534	0.108419	0.702491	chr11	85668727	85780924	5833	-	37.33	q14.2	protein_coding	PICALM	phosphatidylinositol binding clathrin assembly protein [Source:HGNC Symbol;Acc:15514]
ENSG00000073969	18052.3	0.00423195	0.00191107	2.21444	0.0267983	0.577892	chr17	44668035	44834830	5009	+	38.62	q21.31	protein_coding	NSF	N-ethylmaleimide-sensitive factor [Source:HGNC Symbol;Acc:8016]
ENSG00000074047	3555.86	-0.00226496	0.00411333	-0.550639	0.581881	0.900118	chr2	121493199	121750229	7341	+	52.42	q14.2	protein_coding	GLI2	GLI family zinc finger 2 [Source:HGNC Symbol;Acc:4318]
ENSG00000074054	27019.8	0.00213187	0.0021973	0.970225	0.331935	0.823292	chr2	122095352	122407163	11099	-	41.05	q14.3	protein_coding	CLASP1	cytoplasmic linker associated protein 1 [Source:HGNC Symbol;Acc:17088]
ENSG00000074071	1049.23	-0.00800299	0.00670308	-1.19393	0.232506	0.77969	chr16	1821891	1823156	1097	-	65.4	p13.3	protein_coding	MRPS34	mitochondrial ribosomal protein S34 [Source:HGNC Symbol;Acc:16618]
ENSG00000074181	1968.7	-0.00286549	0.0042538	-0.67363	0.500547	0.878711	chr19	15270444	15311792	8799	-	55.04	p13.12	protein_coding	NOTCH3	notch 3 [Source:HGNC Symbol;Acc:7883]
ENSG00000074201	10106.4	-0.000877408	0.00164096	-0.534694	0.592862	0.902034	chr11	77225981	77348850	4592	-	41.76	q14.1	protein_coding	CLNS1A	chloride channel, nucleotide-sensitive, 1A [Source:HGNC Symbol;Acc:2080]
ENSG00000074211	31.8259	0.00562211	0.0122715	0.458145	0.646848	0.918213	chr4	6322305	6565327	9198	-	51.48	p16.1	protein_coding	PPP2R2C	protein phosphatase 2, regulatory subunit B, gamma [Source:HGNC Symbol;Acc:9306]
ENSG00000074219	3295.33	-0.00290688	0.00246085	-1.18125	0.237504	0.783383	chr19	49843852	49865714	2980	-	53.57	q13.33	protein_coding	TEAD2	TEA domain family member 2 [Source:HGNC Symbol;Acc:11715]
ENSG00000074266	2952.36	0.00145371	0.00349718	0.415679	0.677645	0.927995	chr11	85955586	85989855	7016	+	37.1	q14.2	protein_coding	EED	embryonic ectoderm development [Source:HGNC Symbol;Acc:3188]	MI0022600	hsa-mir-6755
ENSG00000074276	35.9875	-0.0119094	0.00691712	-1.72173	0.0851189	0.676403	chr5	175969512	176022975	5348	+	53.78	q35.2	protein_coding	CDHR2	cadherin-related family member 2 [Source:HGNC Symbol;Acc:18231]
ENSG00000074319	11391.3	0.000462265	0.00182505	0.253289	0.800045	0.95889	chr11	18489883	18548779	3839	-	39.7	p15.1	protein_coding	TSG101	tumor susceptibility 101 [Source:HGNC Symbol;Acc:15971]
ENSG00000074356	8665.24	-0.00409244	0.00275042	-1.48793	0.136769	0.722511	chr17	3714460	3749545	5717	-	43.79	p13.2	protein_coding	C17orf85	chromosome 17 open reading frame 85 [Source:HGNC Symbol;Acc:24612]
ENSG00000074370	59.7712	0.0039268	0.010893	0.360487	0.718483	0.939649	chr17	3827169	3867736	6866	-	56.88	p13.2	protein_coding	ATP2A3	ATPase, Ca++ transporting, ubiquitous [Source:HGNC Symbol;Acc:813]
ENSG00000074410	11114.1	0.000753005	0.0051708	0.145626	0.884216	0.976348	chr15	63613577	63674360	7313	-	48.45	q22.2	protein_coding	CA12	carbonic anhydrase XII [Source:HGNC Symbol;Acc:1371]
ENSG00000074416	5661.72	-0.00169123	0.00468717	-0.360822	0.718232	0.939636	chr3	127407909	127542051	10056	-	49.31	q21.3	protein_coding	MGLL	monoglyceride lipase [Source:HGNC Symbol;Acc:17038]
ENSG00000074527	3911.71	-0.00446136	0.00657698	-0.678329	0.497563	0.877678	chr12	96051583	96184930	4166	-	40.1	q22	protein_coding	NTN4	netrin 4 [Source:HGNC Symbol;Acc:13658]
ENSG00000074582	986.899	-0.00417924	0.00431502	-0.968533	0.332778	0.823315	chr2	219523487	219528166	3379	+	54.42	q35	protein_coding	BCS1L	BC1 (ubiquinol-cytochrome c reductase) synthesis-like [Source:HGNC Symbol;Acc:1020]
ENSG00000074590	11982.2	0.00201196	0.0040812	0.492983	0.622025	0.912719	chr12	106457118	106533811	7008	-	45.97	q23.3	protein_coding	NUAK1	NUAK family, SNF1-like kinase, 1 [Source:HGNC Symbol;Acc:14311]
ENSG00000074603	19245	0.00215391	0.00355771	0.60542	0.5449	0.890882	chr15	65734801	65810042	10211	-	40.97	q22.31	protein_coding	DPP8	dipeptidyl-peptidase 8 [Source:HGNC Symbol;Acc:16490]
ENSG00000074621	2592.2	-0.00087935	0.00243814	-0.360664	0.71835	0.939636	chr15	65903704	65953333	9084	+	44.73	q22.31	protein_coding	SLC24A1	solute carrier family 24 (sodium/potassium/calcium exchanger), member 1 [Source:HGNC Symbol;Acc:10975]
ENSG00000074657	22026.7	0.000829514	0.00198363	0.418179	0.675816	0.927384	chr18	56529832	56653712	11951	+	43.34	q21.32	protein_coding	ZNF532	zinc finger protein 532 [Source:HGNC Symbol;Acc:30940]
ENSG00000074660	43.1522	0.00767134	0.00832771	0.921182	0.356955	0.831351	chr17	1537152	1549041	4957	-	58.07	p13.3	protein_coding	SCARF1	scavenger receptor class F, member 1 [Source:HGNC Symbol;Acc:16820]
ENSG00000074695	67967	0.00341678	0.00245869	1.38968	0.164626	0.742242	chr18	56995055	57027194	6767	-	37.33	q21.32	protein_coding	LMAN1	lectin, mannose-binding, 1 [Source:HGNC Symbol;Acc:6631]
ENSG00000074696	49165.6	0.0045193	0.00182215	2.4802	0.0131309	0.529546	chr15	65822756	65870687	4469	+	42.55	q22.31	protein_coding	PTPLAD1	protein tyrosine phosphatase-like A domain containing 1 [Source:HGNC Symbol;Acc:24175]
ENSG00000074706	63.9313	0.00866253	0.00862001	1.00493	0.314929	0.8168	chr6	154475631	154677926	8474	-	40.14	q25.2	protein_coding	IPCEF1	interaction protein for cytohesin exchange factors 1 [Source:HGNC Symbol;Acc:21204]
ENSG00000074755	8226	-0.000555499	0.0042762	-0.129905	0.896642	0.979273	chr17	3907739	4046314	15878	-	44.49	p13.2	protein_coding	ZZEF1	zinc finger, ZZ-type with EF-hand domain 1 [Source:HGNC Symbol;Acc:29027]
ENSG00000074800	28969.7	-0.00674801	0.005663	-1.1916	0.233419	0.780041	chr1	8921061	8939308	3958	-	50.23	p36.23	protein_coding	ENO1	enolase 1, (alpha) [Source:HGNC Symbol;Acc:3350]
ENSG00000074803	121.393	-0.00600716	0.00818651	-0.733788	0.463078	0.867384	chr15	48483861	48596275	12476	+	38.11	q21.1	protein_coding	SLC12A1	solute carrier family 12 (sodium/potassium/chloride transporter), member 1 [Source:HGNC Symbol;Acc:10910]
ENSG00000074842	6416.93	-0.00583294	0.00649242	-0.898423	0.36896	0.835224	chr19	4641386	4670382	1678	-	54.74	p13.3	protein_coding	C19orf10	chromosome 19 open reading frame 10 [Source:HGNC Symbol;Acc:16948]
ENSG00000074855	199.063	0.00102466	0.00336028	0.304934	0.760416	0.950449	chr19	17434032	17445638	4979	-	62.67	p13.11	protein_coding	ANO8	anoctamin 8 [Source:HGNC Symbol;Acc:29329]
ENSG00000074935	7853.6	0.000937109	0.00320172	0.292689	0.76976	0.952478	chr6	112391980	112408732	6973	-	34.64	q21	protein_coding	TUBE1	tubulin, epsilon 1 [Source:HGNC Symbol;Acc:20775]
ENSG00000074964	1309.63	0.00295337	0.00407864	0.724107	0.469	0.869301	chr1	17866330	18024369	7847	+	54.36	p36.13	protein_coding	ARHGEF10L	Rho guanine nucleotide exchange factor (GEF) 10-like [Source:HGNC Symbol;Acc:25540]
ENSG00000074966	12.0709	0.00441106	0.0155921	0.282904	0.777251	0.954208	chr4	48068410	48136273	3472	-	39.46	p12	protein_coding	TXK	TXK tyrosine kinase [Source:HGNC Symbol;Acc:12434]
ENSG00000075073	67.9568	-0.00101463	0.00660652	-0.15358	0.877941	0.974879	chr10	71163659	71176623	2871	-	51.99	q22.1	protein_coding	TACR2	tachykinin receptor 2 [Source:HGNC Symbol;Acc:11527]
ENSG00000075089	2540.91	-0.000262493	0.00590356	-0.0444635	0.964535	0.995163	chr12	100592900	100635643	3813	+	41	q23.1	protein_coding	ACTR6	ARP6 actin-related protein 6 homolog (yeast) [Source:HGNC Symbol;Acc:24025]
ENSG00000075131	2199.11	0.0073889	0.00428827	1.72305	0.0848794	0.676403	chr15	66628544	66679084	2755	-	44.05	q22.31	protein_coding	TIPIN	TIMELESS interacting protein [Source:HGNC Symbol;Acc:30750]
ENSG00000075142	17426.1	0.00397666	0.0017259	2.30412	0.0212161	0.55729	chr7	87834433	87856308	4237	-	39.53	q21.12	protein_coding	SRI	sorcin [Source:HGNC Symbol;Acc:11292]
ENSG00000075151	44285.4	0.00291883	0.0017683	1.65064	0.0988115	0.697948	chr1	21132963	21503377	8353	-	39.36	p36.12	protein_coding	EIF4G3	eukaryotic translation initiation factor 4 gamma, 3 [Source:HGNC Symbol;Acc:3298]
ENSG00000075188	3330.99	0.00217901	0.0020204	1.0785	0.280809	0.806092	chr12	102467967	102513902	2406	-	36.53	q23.2	protein_coding	NUP37	nucleoporin 37kDa [Source:HGNC Symbol;Acc:29929]
ENSG00000075213	11061.9	0.00404204	0.00554844	0.7285	0.466308	0.868589	chr7	83585093	84122040	9371	-	34.35	q21.11	protein_coding	SEMA3A	sema domain, immunoglobulin domain (Ig), short basic domain, secreted, (semaphorin) 3A [Source:HGNC Symbol;Acc:10723]
ENSG00000075218	1478.22	0.00655476	0.00622263	1.05337	0.292169	0.809542	chr22	46692638	46726707	4242	+	50.13	q13.31	protein_coding	GTSE1	G-2 and S-phase expressed 1 [Source:HGNC Symbol;Acc:13698]
ENSG00000075223	44027.7	-0.00210265	0.00432636	-0.48601	0.62696	0.914061	chr7	80371854	80551675	6268	-	35.82	q21.11	protein_coding	SEMA3C	sema domain, immunoglobulin domain (Ig), short basic domain, secreted, (semaphorin) 3C [Source:HGNC Symbol;Acc:10725]
ENSG00000075234	936.403	-0.00443694	0.00425603	-1.04251	0.297177	0.811201	chr22	46663858	46689905	3578	+	54.16	q13.31	protein_coding	TTC38	tetratricopeptide repeat domain 38 [Source:HGNC Symbol;Acc:26082]
ENSG00000075239	12394.9	0.0031776	0.00363798	0.873451	0.382417	0.841416	chr11	107992243	108018503	5584	+	42.49	q22.3	protein_coding	ACAT1	acetyl-CoA acetyltransferase 1 [Source:HGNC Symbol;Acc:93]
ENSG00000075240	374.064	-0.00657508	0.00452038	-1.45454	0.145796	0.727638	chr22	46971909	47075688	4886	+	57.68	q13.31	protein_coding	GRAMD4	GRAM domain containing 4 [Source:HGNC Symbol;Acc:29113]
ENSG00000075275	169.65	-0.009832	0.00804665	-1.22187	0.221755	0.773938	chr22	46756731	46933067	12817	-	53.93	q13.31	protein_coding	CELSR1	cadherin, EGF LAG seven-pass G-type receptor 1 [Source:HGNC Symbol;Acc:1850]
ENSG00000075290	9.06266	0.00635807	0.0140374	0.452939	0.650593	0.919168	chr10	102222798	102243501	2112	+	42.74	q24.31	protein_coding	WNT8B	wingless-type MMTV integration site family, member 8B [Source:HGNC Symbol;Acc:12789]
ENSG00000075292	74392.6	0.00441976	0.0033141	1.33362	0.182328	0.753484	chr2	71503691	71662199	14127	+	38.16	p13.2	protein_coding	ZNF638	zinc finger protein 638 [Source:HGNC Symbol;Acc:17894]
ENSG00000075303	4137.67	0.00371966	0.00505313	0.73611	0.461664	0.866808	chr7	87462883	87505672	5081	-	35.47	q21.12	protein_coding	SLC25A40	solute carrier family 25, member 40 [Source:HGNC Symbol;Acc:29680]
ENSG00000075336	6124.98	0.0034134	0.00317939	1.0736	0.283	0.806907	chr18	71815746	71826197	3640	+	42.43	q22.3	protein_coding	TIMM21	translocase of inner mitochondrial membrane 21 homolog (yeast) [Source:HGNC Symbol;Acc:25010]
ENSG00000075340	2231.54	-0.00754937	0.00795163	-0.949411	0.342412	0.825446	chr2	70834750	70995357	12673	-	44.81	p13.3	protein_coding	ADD2	adducin 2 (beta) [Source:HGNC Symbol;Acc:244]
ENSG00000075391	17510.3	0.00457973	0.00290482	1.5766	0.114888	0.70708	chr1	178062864	178448644	11818	+	36.99	q25.2	protein_coding	RASAL2	RAS protein activator like 2 [Source:HGNC Symbol;Acc:9874]
ENSG00000075399	359.384	-0.00265852	0.00572823	-0.464109	0.64257	0.916842	chr16	89773542	89787394	3428	-	59.54	q24.3	protein_coding	VPS9D1	VPS9 domain containing 1 [Source:HGNC Symbol;Acc:13526]
ENSG00000075407	19365.4	0.00237406	0.0031738	0.748019	0.454449	0.864635	chr10	38383264	38414472	9626	+	38.86	p11.1	protein_coding	ZNF37A	zinc finger protein 37A [Source:HGNC Symbol;Acc:13102]
ENSG00000075413	22144.9	0.00222611	0.00153461	1.4506	0.146891	0.728341	chr14	103851729	103970168	8891	+	42.15	q32.32	protein_coding	MARK3	MAP/microtubule affinity-regulating kinase 3 [Source:HGNC Symbol;Acc:6897]
ENSG00000075415	76664.9	-0.00130211	0.00183418	-0.70991	0.47776	0.870878	chr12	98987369	98995946	4685	+	41.8	q23.1	protein_coding	SLC25A3	solute carrier family 25 (mitochondrial carrier; phosphate carrier), member 3 [Source:HGNC Symbol;Acc:10989]
ENSG00000075420	25440.7	-0.00210999	0.00205293	-1.02779	0.304048	0.813736	chr3	171757418	172119455	13299	+	39.76	q26.31	protein_coding	FNDC3B	fibronectin type III domain containing 3B [Source:HGNC Symbol;Acc:24670]
ENSG00000075426	26005.6	-0.00749724	0.00306879	-2.44306	0.0145634	0.532035	chr2	28615315	28640179	7157	+	51.8	p23.2	protein_coding	FOSL2	FOS-like antigen 2 [Source:HGNC Symbol;Acc:3798]
ENSG00000075461	36.2786	-0.0403599	0.0156889	-2.57252	0.0100962	0.489588	chr17	64961026	65029514	3380	+	52.37	q24.2	protein_coding	CACNG4	calcium channel, voltage-dependent, gamma subunit 4 [Source:HGNC Symbol;Acc:1408]
ENSG00000075539	14532.7	0.00264632	0.00248444	1.06516	0.286806	0.80874	chr4	48499378	48782339	18170	-	36.94	p11	protein_coding	FRYL	FRY-like [Source:HGNC Symbol;Acc:29127]
ENSG00000075568	27025	0.00599051	0.00293118	2.04372	0.0409811	0.595882	chr2	98372799	98612388	12991	-	39.29	q11.2	protein_coding	TMEM131	transmembrane protein 131 [Source:HGNC Symbol;Acc:30366]
ENSG00000075618	4279.14	-0.0043858	0.00568272	-0.771779	0.440246	0.860633	chr7	5632439	5646286	3707	+	59.62	p22.1	protein_coding	FSCN1	fascin homolog 1, actin-bundling protein (Strongylocentrotus purpuratus) [Source:HGNC Symbol;Acc:11148]
ENSG00000075624	395838	0.00314598	0.00395266	0.795915	0.426081	0.857136	chr7	5566782	5603415	3256	-	56.7	p22.1	protein_coding	ACTB	actin, beta [Source:HGNC Symbol;Acc:132]
ENSG00000075643	2364.26	-0.00265807	0.00422124	-0.629689	0.528898	0.885656	chr18	33767482	33852120	6281	+	42.76	q12.2	protein_coding	MOCOS	molybdenum cofactor sulfurase [Source:HGNC Symbol;Acc:18234]
ENSG00000075651	4902.2	-0.00682127	0.00469929	-1.45156	0.146625	0.728004	chr3	171318195	171528740	9953	-	38.86	q26.31	protein_coding	PLD1	phospholipase D1, phosphatidylcholine-specific [Source:HGNC Symbol;Acc:9067]
ENSG00000075673	185.683	-0.018756	0.0784467	-0.239092	NA	NA	chr13	25254549	25285921	3732	+	49.33	q12.12	protein_coding	ATP12A	ATPase, H+/K+ transporting, nongastric, alpha polypeptide [Source:HGNC Symbol;Acc:13816]
ENSG00000075702	258.828	0.0060137	0.00688758	0.873122	0.382597	0.841416	chr19	36545783	36596008	9775	+	51.45	q13.12	protein_coding	WDR62	WD repeat domain 62 [Source:HGNC Symbol;Acc:24502]
ENSG00000075711	20098.6	0.00296315	0.00315936	0.937895	0.348298	0.829064	chr3	196769431	197026171	11001	-	36.59	q29	protein_coding	DLG1	discs, large homolog 1 (Drosophila) [Source:HGNC Symbol;Acc:2900]
ENSG00000075785	151671	0.00904809	0.00282942	3.19786	0.0013845	0.309463	chr3	128444965	128533639	2717	+	44.06	q21.3	protein_coding	RAB7A	RAB7A, member RAS oncogene family [Source:HGNC Symbol;Acc:9788]
ENSG00000075790	15814.1	0.00503287	0.00475795	1.05778	0.290155	0.808861	chr7	107220422	107269615	8409	+	37.42	q22.3	protein_coding	BCAP29	B-cell receptor-associated protein 29 [Source:HGNC Symbol;Acc:24131]
ENSG00000075826	2508.35	-0.0029303	0.00365428	-0.801882	0.422621	0.856636	chr10	102246399	102289628	8360	-	46.47	q24.31	protein_coding	SEC31B	SEC31 homolog B (S. cerevisiae) [Source:HGNC Symbol;Acc:23197]
ENSG00000075856	12008.8	-0.0036065	0.00310418	-1.16182	0.245309	0.786548	chr12	108916357	108955176	7270	-	42.65	q23.3	protein_coding	SART3	squamous cell carcinoma antigen recognized by T cells 3 [Source:HGNC Symbol;Acc:16860]
ENSG00000075884	14.4101	-0.0134005	0.014553	-0.920805	0.357152	0.831351	chr2	143848931	144525921	7743	+	36.48	q22.2	protein_coding	ARHGAP15	Rho GTPase activating protein 15 [Source:HGNC Symbol;Acc:21030]
ENSG00000075886	49.1688	-0.00611782	0.00515113	-1.18767	0.234965	0.781896	chr2	132233666	132240507	1598	+	52.09	q21.1	protein_coding	TUBA3D	tubulin, alpha 3d [Source:HGNC Symbol;Acc:24071]
ENSG00000075914	3786.57	-0.00332305	0.00329711	-1.00787	0.313518	0.816515	chr3	45016733	45077558	4442	+	46.87	p21.31	protein_coding	EXOSC7	exosome component 7 [Source:HGNC Symbol;Acc:28112]
ENSG00000075945	15055.8	0.00361243	0.00326772	1.10549	0.268947	0.799386	chr1	169890467	170054349	5014	-	34.27	q24.2	protein_coding	KIFAP3	kinesin-associated protein 3 [Source:HGNC Symbol;Acc:17060]
ENSG00000075975	11091.1	-0.00113882	0.00159512	-0.713939	0.475265	0.870467	chr3	12598513	12625212	2848	+	45.18	p25.2	protein_coding	MKRN2	makorin ring finger protein 2 [Source:HGNC Symbol;Acc:7113]
ENSG00000076003	10165.2	0.00199321	0.00262599	0.759033	0.447833	0.862838	chr2	136597196	136633996	4118	-	40.28	q21.3	protein_coding	MCM6	minichromosome maintenance complex component 6 [Source:HGNC Symbol;Acc:6949]
ENSG00000076043	22731.4	0.00359077	0.00144877	2.47849	0.0131941	0.529546	chr11	114310108	114321001	3699	+	39.61	q23.2	protein_coding	REXO2	RNA exonuclease 2 [Source:HGNC Symbol;Acc:17851]
ENSG00000076053	8259.77	-0.00148746	0.00300886	-0.494359	0.621052	0.912492	chr11	114270752	114284925	7885	+	38.27	q23.2	protein_coding	RBM7	RNA binding motif protein 7 [Source:HGNC Symbol;Acc:9904]
ENSG00000076067	5977.18	0.00105066	0.00193841	0.54202	0.587805	0.900716	chr12	56915713	56984745	3570	+	43.87	q13.3	protein_coding	RBMS2	RNA binding motif, single stranded interacting protein 2 [Source:HGNC Symbol;Acc:9909]
ENSG00000076108	7346.53	-0.0041931	0.00312328	-1.34253	0.179424	0.752697	chr12	56989380	57030600	10918	-	48.64	q13.3	protein_coding	BAZ2A	bromodomain adjacent to zinc finger domain, 2A [Source:HGNC Symbol;Acc:962]
ENSG00000076201	1437.95	-0.00136151	0.00594282	-0.229102	0.81879	0.962292	chr3	47422501	47454931	5981	+	51.53	p21.31	protein_coding	PTPN23	protein tyrosine phosphatase, non-receptor type 23 [Source:HGNC Symbol;Acc:14406]
ENSG00000076242	17851.2	0.00573825	0.00272864	2.10297	0.0354681	0.586745	chr3	37034823	37107380	3748	+	42.01	p22.2	protein_coding	MLH1	mutL homolog 1 [Source:HGNC Symbol;Acc:7127]
ENSG00000076248	2403.93	-0.000727273	0.00274328	-0.26511	0.790924	0.957726	chr12	109535379	109548797	2567	+	47.32	q24.11	protein_coding	UNG	uracil-DNA glycosylase [Source:HGNC Symbol;Acc:12572]
ENSG00000076258	1036.01	0.00137508	0.00417692	0.329208	0.741998	0.94622	chr1	171283347	171311223	2517	+	40.13	q24.3	protein_coding	FMO4	flavin containing monooxygenase 4 [Source:HGNC Symbol;Acc:3772]
ENSG00000076321	6636.45	0.00132641	0.00342763	0.386975	0.698775	0.933403	chr1	173684080	173755840	4254	+	38.32	q25.1	protein_coding	KLHL20	kelch-like family member 20 [Source:HGNC Symbol;Acc:25056]
ENSG00000076344	92.0281	0.00230306	0.00695283	0.331241	0.740463	0.946012	chr16	318300	325980	4798	-	64.56	p13.3	protein_coding	RGS11	regulator of G-protein signaling 11 [Source:HGNC Symbol;Acc:9993]
ENSG00000076351	1058	-0.00234679	0.00230804	-1.01679	0.309252	0.815666	chr17	26721661	26734215	7951	-	52.4	q11.2	protein_coding	SLC46A1	solute carrier family 46 (folate transporter), member 1 [Source:HGNC Symbol;Acc:30521]
ENSG00000076356	1751.18	0.000220694	0.00328797	0.0671216	0.946485	0.990645	chr1	208195587	208417665	13781	-	47.98	q32.2	protein_coding	PLXNA2	plexin A2 [Source:HGNC Symbol;Acc:9100]
ENSG00000076382	4838.2	0.00544432	0.00566702	0.960702	0.336702	0.824588	chr17	26904588	26926297	5467	-	46.5	q11.2	protein_coding	SPAG5	sperm associated antigen 5 [Source:HGNC Symbol;Acc:13452]
ENSG00000076513	26148	0.00572211	0.00244537	2.33998	0.0192849	0.554467	chr12	110436991	110477568	7350	+	44	q24.11	protein_coding	ANKRD13A	ankyrin repeat domain 13A [Source:HGNC Symbol;Acc:21268]
ENSG00000076554	1268.48	-0.000607763	0.0029722	-0.204482	0.837977	0.967282	chr8	80870571	81143467	8341	-	40.35	q21.13	protein_coding	TPD52	tumor protein D52 [Source:HGNC Symbol;Acc:12005]
ENSG00000076555	844.931	-0.00649692	0.00493367	-1.31685	0.187888	0.755352	chr12	109554400	109706031	14159	+	46.78	q24.11	protein_coding	ACACB	acetyl-CoA carboxylase beta [Source:HGNC Symbol;Acc:85]
ENSG00000076604	584.918	-0.0041277	0.00532587	-0.775029	0.438322	0.859861	chr17	27071002	27077974	4594	+	59.64	q11.2	protein_coding	TRAF4	TNF receptor-associated factor 4 [Source:HGNC Symbol;Acc:12034]
ENSG00000076641	2139.88	0.000887114	0.00426428	0.208034	0.835203	0.966585	chr8	81880045	82024303	11023	-	40.56	q21.13	protein_coding	PAG1	phosphoprotein associated with glycosphingolipid microdomains 1 [Source:HGNC Symbol;Acc:30043]
ENSG00000076650	1693.35	0.000869673	0.00220571	0.394283	0.693372	0.931105	chr19	33571786	33621448	4488	+	45.71	q13.11	protein_coding	GPATCH1	G patch domain containing 1 [Source:HGNC Symbol;Acc:24658]
ENSG00000076662	305.245	-0.00292356	0.00516151	-0.566415	0.571112	0.897475	chr19	10444452	10450499	2950	-	56.15	p13.2	protein_coding	ICAM3	intercellular adhesion molecule 3 [Source:HGNC Symbol;Acc:5346]
ENSG00000076685	13239.6	0.00102435	0.0019629	0.521856	0.601771	0.905942	chr10	104845940	104953056	7320	-	40.04	q24.33	protein_coding	NT5C2	5'-nucleotidase, cytosolic II [Source:HGNC Symbol;Acc:8022]
ENSG00000076706	1471.73	0.00387424	0.00585503	0.661694	0.508167	0.880407	chr11	119179241	119192231	7420	-	59.59	q23.3	protein_coding	MCAM	melanoma cell adhesion molecule [Source:HGNC Symbol;Acc:6934]	MI0022601	hsa-mir-6756
ENSG00000076716	1087.09	0.0184391	0.00705694	2.6129	0.00897775	0.468641	chrX	132434131	132549518	5057	-	41.25	q26.2	protein_coding	GPC4	glypican 4 [Source:HGNC Symbol;Acc:4452]
ENSG00000076770	3230.1	-0.00456304	0.00471055	-0.968686	0.332702	0.823315	chrX	131503345	131623996	12199	-	36.96	q26.2	protein_coding	MBNL3	muscleblind-like splicing regulator 3 [Source:HGNC Symbol;Acc:20564]
ENSG00000076864	51.3045	-0.00987746	0.0110084	-0.897267	0.369577	0.835422	chr1	21922708	21995801	5650	-	56.62	p36.12	protein_coding	RAP1GAP	RAP1 GTPase activating protein [Source:HGNC Symbol;Acc:9858]
ENSG00000076924	1117.8	-0.00741825	0.00676873	-1.09596	0.273097	0.801406	chr19	7684411	7694451	4673	-	60.82	p13.2	protein_coding	XAB2	XPA binding protein 2 [Source:HGNC Symbol;Acc:14089]
ENSG00000076928	1921.97	-0.00464731	0.00626138	-0.742218	0.457955	0.865791	chr19	42387228	42434302	8630	+	58.26	q13.2	protein_coding	ARHGEF1	Rho guanine nucleotide exchange factor (GEF) 1 [Source:HGNC Symbol;Acc:681]
ENSG00000076944	54.9637	-0.0087814	0.0101695	-0.863501	0.387862	0.842821	chr19	7701767	7712759	5301	+	61.17	p13.2	protein_coding	STXBP2	syntaxin binding protein 2 [Source:HGNC Symbol;Acc:11445]
ENSG00000076984	1102.03	-0.00269444	0.00551613	-0.488465	0.62522	0.913347	chr19	7968728	7979363	5145	+	63.14	p13.2	protein_coding	MAP2K7	mitogen-activated protein kinase kinase 7 [Source:HGNC Symbol;Acc:6847]
ENSG00000077044	673.898	-0.00829749	0.0044961	-1.84548	0.0649671	0.647841	chr2	234263153	234380750	9441	+	47.76	q37.1	protein_coding	DGKD	diacylglycerol kinase, delta 130kDa [Source:HGNC Symbol;Acc:2851]
ENSG00000077063	56.1476	0.0021582	0.0120482	0.17913	0.857836	0.972285	chr7	117350705	117514193	7035	-	38.77	q31.31	protein_coding	CTTNBP2	cortactin binding protein 2 [Source:HGNC Symbol;Acc:15679]
ENSG00000077092	613.475	0.0175396	0.00706156	2.48381	0.0129985	0.529031	chr3	25215823	25639423	3697	+	40.14	p24.2	protein_coding	RARB	retinoic acid receptor, beta [Source:HGNC Symbol;Acc:9865]
ENSG00000077097	72899.5	0.00251199	0.00331959	0.756719	0.449218	0.863073	chr3	25639475	25706398	5965	-	35.14	p24.2	protein_coding	TOP2B	topoisomerase (DNA) II beta 180kDa [Source:HGNC Symbol;Acc:11990]
ENSG00000077147	60321.1	-0.000274656	0.00481763	-0.0570105	0.954537	0.992328	chr10	98277866	98347209	7095	-	37.03	q24.1	protein_coding	TM9SF3	transmembrane 9 superfamily member 3 [Source:HGNC Symbol;Acc:21529]
ENSG00000077150	441.671	-0.00723584	0.00696642	-1.03868	0.298956	0.811201	chr10	104153867	104162281	4479	+	61.37	q24.32	protein_coding	NFKB2	nuclear factor of kappa light polypeptide gene enhancer in B-cells 2 (p49/p100) [Source:HGNC Symbol;Acc:7795]
ENSG00000077152	2064.67	0.00743579	0.00474482	1.56714	0.117082	0.708128	chr1	202300785	202311108	1065	-	40.71	q32.1	protein_coding	UBE2T	ubiquitin-conjugating enzyme E2T (putative) [Source:HGNC Symbol;Acc:25009]
ENSG00000077157	5259.82	0.00342314	0.00323172	1.05923	0.289495	0.808861	chr1	202317827	202561834	18537	+	39.63	q32.1	protein_coding	PPP1R12B	protein phosphatase 1, regulatory subunit 12B [Source:HGNC Symbol;Acc:7619]
ENSG00000077232	64961.4	0.00245386	0.0030719	0.79881	0.4244	0.856907	chr2	183580999	183659191	21586	+	36.28	q32.1	protein_coding	DNAJC10	DnaJ (Hsp40) homolog, subfamily C, member 10 [Source:HGNC Symbol;Acc:24637]
ENSG00000077235	7764.39	-0.00392841	0.00429469	-0.914713	0.360342	0.833516	chr16	27470876	27561234	11562	-	49.42	p12.1	protein_coding	GTF3C1	general transcription factor IIIC, polypeptide 1, alpha 220kDa [Source:HGNC Symbol;Acc:4664]
ENSG00000077238	1687.73	-0.00182477	0.00393488	-0.463743	0.642832	0.916842	chr16	27324989	27376099	6091	+	49.92	p12.1	protein_coding	IL4R	interleukin 4 receptor [Source:HGNC Symbol;Acc:6015]
ENSG00000077254	18440.7	0.00368099	0.0029326	1.2552	0.209406	0.767041	chr1	78161672	78225537	6918	-	38.35	p31.1	protein_coding	USP33	ubiquitin specific peptidase 33 [Source:HGNC Symbol;Acc:20059]
ENSG00000077264	310.406	-0.0115424	0.0056409	-2.0462	0.0407372	0.595882	chrX	110187513	110470589	10312	+	39.22	q23	protein_coding	PAK3	p21 protein (Cdc42/Rac)-activated kinase 3 [Source:HGNC Symbol;Acc:8592]
ENSG00000077274	71.3907	-0.00823903	0.0374226	-0.220162	NA	NA	chrX	110488331	110513751	3568	-	41.36	q23	protein_coding	CAPN6	calpain 6 [Source:HGNC Symbol;Acc:1483]
ENSG00000077312	1062.27	-0.00145073	0.00488181	-0.29717	0.766337	0.951198	chr19	41256542	41271294	2361	+	50.77	q13.2	protein_coding	SNRPA	small nuclear ribonucleoprotein polypeptide A [Source:HGNC Symbol;Acc:11151]
ENSG00000077348	96.7958	-0.0171098	0.00767356	-2.22971	0.0257666	0.575254	chr19	41892279	41903384	1488	-	52.53	q13.2	protein_coding	EXOSC5	exosome component 5 [Source:HGNC Symbol;Acc:24662]
ENSG00000077380	45017.3	0.00221022	0.00219248	1.00809	0.31341	0.816515	chr2	172543919	172604930	4695	+	36.49	q31.1	protein_coding	DYNC1I2	dynein, cytoplasmic 1, intermediate chain 2 [Source:HGNC Symbol;Acc:2964]
ENSG00000077420	2301.07	0.0181043	0.00552651	3.27591	0.00105323	0.292127	chr10	26727132	26856732	3981	+	41.55	p12.1	protein_coding	APBB1IP	amyloid beta (A4) precursor protein-binding, family B, member 1 interacting protein [Source:HGNC Symbol;Acc:17379]
ENSG00000077454	379.563	-0.00764955	0.00577545	-1.32449	0.185339	0.75424	chr7	100169855	100183776	8954	-	61.42	q22.1	protein_coding	LRCH4	leucine-rich repeats and calponin homology (CH) domain containing 4 [Source:HGNC Symbol;Acc:6691]
ENSG00000077458	3732.21	-0.000486828	0.00504919	-0.0964171	0.923189	0.985626	chr11	95502106	95523573	6042	-	34.6	q21	protein_coding	FAM76B	family with sequence similarity 76, member B [Source:HGNC Symbol;Acc:28492]
ENSG00000077463	126.926	-0.00141667	0.00537076	-0.263775	0.791954	0.957779	chr19	4174106	4182601	2787	-	57.91	p13.3	protein_coding	SIRT6	sirtuin 6 [Source:HGNC Symbol;Acc:14934]
ENSG00000077498	16.4409	-0.0166851	0.0194039	-0.859881	0.389854	0.843533	chr11	88910620	89028927	3016	+	35.29	q14.3	protein_coding	TYR	tyrosinase [Source:HGNC Symbol;Acc:12442]
ENSG00000077514	6534.29	-0.000554809	0.00203949	-0.272033	0.785597	0.955998	chr11	74204896	74380162	5508	+	41.72	q13.4	protein_coding	POLD3	polymerase (DNA-directed), delta 3, accessory subunit [Source:HGNC Symbol;Acc:20932]
ENSG00000077522	16.735	0.00383231	0.00769842	0.497804	0.618622	0.912127	chr1	236849754	236927931	5419	+	43.06	q43	protein_coding	ACTN2	actinin, alpha 2 [Source:HGNC Symbol;Acc:164]
ENSG00000077549	7536.01	-0.00472018	0.00278321	-1.69595	0.0898957	0.6844	chr1	19665267	19812066	3476	-	49.22	p36.13	protein_coding	CAPZB	capping protein (actin filament) muscle Z-line, beta [Source:HGNC Symbol;Acc:1491]
ENSG00000077585	1906.34	0.00242908	0.00413731	0.587116	0.557126	0.894527	chr1	236305832	236385165	2279	+	43.62	q42.3	protein_coding	GPR137B	G protein-coupled receptor 137B [Source:HGNC Symbol;Acc:11862]
ENSG00000077616	492.689	-0.00453296	0.00664539	-0.682121	0.495163	0.877034	chr11	89864683	89926062	7254	+	34.98	q14.3	protein_coding	NAALAD2	N-acetylated alpha-linked acidic dipeptidase 2 [Source:HGNC Symbol;Acc:14526]
ENSG00000077684	14087.1	0.00119433	0.00352993	0.338344	0.735104	0.944767	chr4	129730779	129796379	9110	+	44.21	q28.2	protein_coding	JADE1	jade family PHD finger 1 [Source:HGNC Symbol;Acc:30027]
ENSG00000077713	6261.38	0.00856207	0.00236798	3.61577	0.000299453	0.164223	chrX	118533023	118588441	3115	+	45.34	q24	protein_coding	SLC25A43	solute carrier family 25, member 43 [Source:HGNC Symbol;Acc:30557]
ENSG00000077721	33558.4	0.00667935	0.00359697	1.85694	0.0633202	0.645764	chrX	118708501	118718381	3251	+	39.63	q24	protein_coding	UBE2A	ubiquitin-conjugating enzyme E2A [Source:HGNC Symbol;Acc:12472]
ENSG00000077782	16767.3	-0.00497881	0.00263076	-1.89254	0.0584192	0.63568	chr8	38268656	38326352	12698	-	50.55	p11.22	protein_coding	FGFR1	fibroblast growth factor receptor 1 [Source:HGNC Symbol;Acc:3688]
ENSG00000077809	52745	0.00179425	0.00164341	1.09178	0.274928	0.802134	chr7	74071994	74175026	10442	+	42.77	q11.23	protein_coding	GTF2I	general transcription factor IIi [Source:HGNC Symbol;Acc:4659]
ENSG00000077935	91.0886	0.00198666	0.00728038	0.272878	0.784947	0.95572	chr22	45739944	45809500	4253	-	39.89	q13.31	protein_coding	SMC1B	structural maintenance of chromosomes 1B [Source:HGNC Symbol;Acc:11112]
ENSG00000077942	31855.1	-0.0117531	0.00755117	-1.55646	0.119598	0.710082	chr22	45898118	45997015	7136	+	53.12	q13.31	protein_coding	FBLN1	fibulin 1 [Source:HGNC Symbol;Acc:3600]
ENSG00000077943	4684.25	0.000316814	0.00622052	0.0509304	0.959381	0.993537	chr10	15555948	15762124	7528	-	40.02	p13	protein_coding	ITGA8	integrin, alpha 8 [Source:HGNC Symbol;Acc:6144]
ENSG00000077984	27.8699	-0.00476016	0.0115697	-0.411435	0.680753	0.929197	chr20	24929866	24940564	930	+	56.46	p11.21	protein_coding	CST7	cystatin F (leukocystatin) [Source:HGNC Symbol;Acc:2479]
ENSG00000078018	2298.68	0.00371103	0.00771707	0.480886	0.630598	0.914858	chr2	210288782	210598842	11559	+	35.9	q34	protein_coding	MAP2	microtubule-associated protein 2 [Source:HGNC Symbol;Acc:6839]
ENSG00000078043	5405.15	0.00263648	0.00333259	0.791119	0.428874	0.858045	chr18	44388353	44500123	9236	-	38.51	q21.1	protein_coding	PIAS2	protein inhibitor of activated STAT, 2 [Source:HGNC Symbol;Acc:17311]
ENSG00000078053	3033.59	-0.000596334	0.00332127	-0.17955	0.857506	0.972285	chr7	38423305	38671167	5636	-	39.15	p14.1	protein_coding	AMPH	amphiphysin [Source:HGNC Symbol;Acc:471]
ENSG00000078061	2088.09	-0.00132978	0.00422358	-0.314848	0.752877	0.948935	chrX	47420516	47431307	3497	+	51.23	p11.23	protein_coding	ARAF	v-raf murine sarcoma 3611 viral oncogene homolog [Source:HGNC Symbol;Acc:646]
ENSG00000078070	4407.97	0.000768399	0.00257567	0.298329	0.765452	0.9511	chr3	182733006	182833863	4321	-	41.62	q27.1	protein_coding	MCCC1	methylcrotonoyl-CoA carboxylase 1 (alpha) [Source:HGNC Symbol;Acc:6936]
ENSG00000078081	74.5645	0.0266269	0.015705	1.69543	0.0899929	0.6844	chr3	182840001	182881627	3816	-	44.17	q27.1	protein_coding	LAMP3	lysosomal-associated membrane protein 3 [Source:HGNC Symbol;Acc:14582]
ENSG00000078098	85173.9	0.010052	0.00513773	1.9565	0.0504062	0.623911	chr2	163027194	163101661	7003	-	36.7	q24.2	protein_coding	FAP	fibroblast activation protein, alpha [Source:HGNC Symbol;Acc:3590]
ENSG00000078114	649.118	0.0142492	0.0146127	0.975124	NA	NA	chr10	21068902	21463116	13718	-	39.04	p12.31	protein_coding	NEBL	nebulette [Source:HGNC Symbol;Acc:16932]
ENSG00000078124	4002.1	0.00325016	0.0026203	1.24037	0.214837	0.770162	chr11	76571911	76737841	8442	+	38.74	q13.5	protein_coding	ACER3	alkaline ceramidase 3 [Source:HGNC Symbol;Acc:16066]
ENSG00000078140	21514.6	0.00449651	0.00290346	1.54867	0.12146	0.711568	chr4	39699664	39784412	5245	+	42.02	p14	protein_coding	UBE2K	ubiquitin-conjugating enzyme E2K [Source:HGNC Symbol;Acc:4914]
ENSG00000078142	18488.2	0.00227319	0.00192015	1.18386	0.236469	0.782644	chr18	39535171	39667794	15176	+	35.33	q12.3	protein_coding	PIK3C3	phosphatidylinositol 3-kinase, catalytic subunit type 3 [Source:HGNC Symbol;Acc:8974]
ENSG00000078177	5827.34	-0.001058	0.00355661	-0.297475	0.766104	0.9511	chr4	40058446	40159872	9835	+	40.52	p14	protein_coding	N4BP2	NEDD4 binding protein 2 [Source:HGNC Symbol;Acc:29851]
ENSG00000078237	2439.58	0.00914593	0.00335882	2.72296	0.00646995	0.442802	chr12	4430371	4462338	1602	+	40.43	p13.32	protein_coding	C12orf5	chromosome 12 open reading frame 5 [Source:HGNC Symbol;Acc:1185]
ENSG00000078246	18960.5	0.00216295	0.0021829	0.990863	0.321753	0.818668	chr12	2986389	3050306	3181	+	45	p13.33	protein_coding	TULP3	tubby like protein 3 [Source:HGNC Symbol;Acc:12425]
ENSG00000078269	24237.2	0.00556644	0.00284575	1.95606	0.0504586	0.623911	chr6	158402888	158520208	9985	+	49.67	q25.3	protein_coding	SYNJ2	synaptojanin 2 [Source:HGNC Symbol;Acc:11504]
ENSG00000078295	114.64	0.00274579	0.00887375	0.309429	0.756995	0.949548	chr5	7396321	7830194	17784	+	40.92	p15.31	protein_coding	ADCY2	adenylate cyclase 2 (brain) [Source:HGNC Symbol;Acc:233]
ENSG00000078304	21156.4	0.00359483	0.00296721	1.21152	0.225697	0.778034	chr14	102228135	102394326	14289	+	44.63	q32.31	protein_coding	PPP2R5C	protein phosphatase 2, regulatory subunit B', gamma [Source:HGNC Symbol;Acc:9311]
ENSG00000078369	27603.4	0.00262642	0.00218495	1.20205	0.229343	0.779127	chr1	1716729	1822495	6351	-	46.68	p36.33	protein_coding	GNB1	guanine nucleotide binding protein (G protein), beta polypeptide 1 [Source:HGNC Symbol;Acc:4396]
ENSG00000078399	3919.33	-0.00403257	0.00547245	-0.736886	0.461192	0.866668	chr7	27202054	27210117	2550	-	54.79	p15.2	protein_coding	HOXA9	homeobox A9 [Source:HGNC Symbol;Acc:5109]	MI0001150	hsa-mir-196b
ENSG00000078401	2644.72	0.00490094	0.00503079	0.974187	0.329963	0.822257	chr6	12290596	12297427	2033	+	42.83	p24.1	protein_coding	EDN1	endothelin 1 [Source:HGNC Symbol;Acc:3176]
ENSG00000078403	16865.1	0.00401008	0.00270298	1.48358	0.137921	0.723042	chr10	21823094	22032559	6844	+	39.66	p12.31	protein_coding	MLLT10	myeloid/lymphoid or mixed-lineage leukemia (trithorax homolog, Drosophila); translocated to, 10 [Source:HGNC Symbol;Acc:16063]
ENSG00000078487	356.417	-0.00269542	0.00392482	-0.686763	0.492232	0.876068	chr7	99998449	100026615	3318	-	44.82	q22.1	protein_coding	ZCWPW1	zinc finger, CW type with PWWP domain 1 [Source:HGNC Symbol;Acc:23486]
ENSG00000078549	16.3623	0.0241121	0.0149219	1.61589	0.106119	0.701232	chr7	31092076	31151089	6828	+	51.88	p14.3	protein_coding	ADCYAP1R1	adenylate cyclase activating polypeptide 1 (pituitary) receptor type I [Source:HGNC Symbol;Acc:242]
ENSG00000078596	48.3062	-0.00671096	0.0123723	-0.542419	0.58753	0.900716	chrX	78615881	78623164	2051	-	36.96	q21.1	protein_coding	ITM2A	integral membrane protein 2A [Source:HGNC Symbol;Acc:6173]
ENSG00000078618	49290.5	0.00382162	0.00172941	2.20979	0.02712	0.577892	chr1	52254863	52344477	6619	-	39.33	p32.3	protein_coding	NRD1	nardilysin (N-arginine dibasic convertase) [Source:HGNC Symbol;Acc:7995]
ENSG00000078668	9041.02	0.0036048	0.00164193	2.19546	0.0281308	0.578631	chr8	42249142	42263415	3144	+	40.42	p11.21	protein_coding	VDAC3	voltage-dependent anion channel 3 [Source:HGNC Symbol;Acc:12674]
ENSG00000078674	84399.1	0.0041461	0.00327751	1.26502	0.205865	0.766174	chr8	17780349	17885478	12470	+	36.57	p22	protein_coding	PCM1	pericentriolar material 1 [Source:HGNC Symbol;Acc:8727]
ENSG00000078687	3732.63	-0.000788418	0.00212823	-0.370457	0.711042	0.937858	chr17	76000249	76104916	11058	+	42.91	q25.3	protein_coding	TNRC6C	trinucleotide repeat containing 6C [Source:HGNC Symbol;Acc:29318]
ENSG00000078699	2979.44	-0.00105731	0.00210724	-0.501751	0.615842	0.91111	chr20	32077881	32237842	9457	+	42.36	q11.21	protein_coding	CBFA2T2	core-binding factor, runt domain, alpha subunit 2; translocated to, 2 [Source:HGNC Symbol;Acc:1536]
ENSG00000078725	1270.87	-0.00959428	0.00766667	-1.25143	0.210778	0.768292	chr9	121915736	122131745	3905	-	40.76	q33.1	protein_coding	BRINP1	bone morphogenetic protein/retinoic acid inducible neural-specific 1 [Source:HGNC Symbol;Acc:2687]
ENSG00000078747	17206	0.0014895	0.00123772	1.20343	0.228812	0.779127	chr20	32951041	33099198	6664	+	40.53	q11.22	protein_coding	ITCH	itchy E3 ubiquitin protein ligase [Source:HGNC Symbol;Acc:13890]
ENSG00000078795	3919.82	0.00698307	0.0047745	1.46258	0.143583	0.726195	chr5	137223657	137278436	4654	+	39.33	q31.2	protein_coding	PKD2L2	polycystic kidney disease 2-like 2 [Source:HGNC Symbol;Acc:9012]
ENSG00000078804	2334.34	0.0023417	0.00285505	0.820193	0.412106	0.85207	chr20	33292094	33301243	4228	+	55.18	q11.22	protein_coding	TP53INP2	tumor protein p53 inducible nuclear protein 2 [Source:HGNC Symbol;Acc:16104]
ENSG00000078808	3437.08	-0.00509972	0.00517587	-0.985287	0.324483	0.819361	chr1	1152288	1167411	4709	-	61.35	p36.33	protein_coding	SDF4	stromal cell derived factor 4 [Source:HGNC Symbol;Acc:24188]
ENSG00000078814	153.649	-0.00611941	0.00437393	-1.39906	0.161794	0.74073	chr20	33563206	33590240	7929	+	57.85	q11.22	protein_coding	MYH7B	myosin, heavy chain 7B, cardiac muscle, beta [Source:HGNC Symbol;Acc:15906]
ENSG00000078900	55.7623	-0.00408533	0.00575938	-0.709336	0.478116	0.870878	chr1	3569084	3652765	6763	+	59.52	p36.32	protein_coding	TP73	tumor protein p73 [Source:HGNC Symbol;Acc:12003]
ENSG00000078902	2433.19	-0.00374454	0.00527744	-0.709536	0.477992	0.870878	chr11	1295601	1330884	5983	-	57.48	p15.5	protein_coding	TOLLIP	toll interacting protein [Source:HGNC Symbol;Acc:16476]
ENSG00000078967	2350.32	0.00159801	0.00256121	0.62393	0.532673	0.88633	chr7	43966037	43995735	4713	+	45.79	p13	protein_coding	UBE2D4	ubiquitin-conjugating enzyme E2D 4 (putative) [Source:HGNC Symbol;Acc:21647]
ENSG00000079101	123.232	0.00506237	0.00688184	0.735614	0.461966	0.866808	chr18	596988	650334	3846	+	41.52	p11.32	protein_coding	CLUL1	clusterin-like 1 (retinal) [Source:HGNC Symbol;Acc:2096]
ENSG00000079102	52696.8	0.00767211	0.00549934	1.3951	0.162986	0.74188	chr8	92967203	93115514	13527	-	38.11	q21.3	protein_coding	RUNX1T1	runt-related transcription factor 1; translocated to, 1 (cyclin D-related) [Source:HGNC Symbol;Acc:1535]
ENSG00000079112	34.5126	-0.00483576	0.00728791	-0.663532	0.50699	0.880303	chr8	95139399	95229531	3901	-	40.61	q22.1	protein_coding	CDH17	cadherin 17, LI cadherin (liver-intestine) [Source:HGNC Symbol;Acc:1756]
ENSG00000079134	8847.17	0.00828909	0.00486968	1.70219	0.0887206	0.682323	chr18	214520	268050	8099	-	37.31	p11.32	protein_coding	THOC1	THO complex 1 [Source:HGNC Symbol;Acc:19070]
ENSG00000079150	7484.85	0.000629223	0.00362672	0.173496	0.862261	0.973234	chr2	179328391	179343327	3080	-	37.58	q31.2	protein_coding	FKBP7	FK506 binding protein 7 [Source:HGNC Symbol;Acc:3723]
ENSG00000079156	2858.62	-0.0025104	0.00284216	-0.883271	0.37709	0.838418	chr2	179059208	179264160	8028	+	39.35	q31.2	protein_coding	OSBPL6	oxysterol binding protein-like 6 [Source:HGNC Symbol;Acc:16388]
ENSG00000079215	15560.9	-0.00314063	0.00566366	-0.554524	0.579221	0.898983	chr5	36606457	36688436	6265	+	40.36	p13.2	protein_coding	SLC1A3	solute carrier family 1 (glial high affinity glutamate transporter), member 3 [Source:HGNC Symbol;Acc:10941]
ENSG00000079246	81764.4	0.00171701	0.00152544	1.12558	0.260342	0.793342	chr2	216972187	217071026	5463	+	39.46	q35	protein_coding	XRCC5	X-ray repair complementing defective repair in Chinese hamster cells 5 (double-strand-break rejoining) [Source:HGNC Symbol;Acc:12833]
ENSG00000079257	1155.55	0.00147052	0.00626254	0.234812	0.814355	0.961529	chr3	158363611	158390482	1504	-	36.96	q25.32	protein_coding	LXN	latexin [Source:HGNC Symbol;Acc:13347]
ENSG00000079263	1245.14	0.00656939	0.00331997	1.97875	0.0478439	0.618584	chr2	231067826	231223762	5829	+	41.09	q37.1	protein_coding	SP140	SP140 nuclear body protein [Source:HGNC Symbol;Acc:17133]
ENSG00000079277	1664.34	-0.00240557	0.00284097	-0.846742	0.397139	0.846731	chr1	47023090	47082515	8060	-	48.24	p33	protein_coding	MKNK1	MAP kinase interacting serine/threonine kinase 1 [Source:HGNC Symbol;Acc:7110]
ENSG00000079308	26666.3	0.00153839	0.00458741	0.335349	0.737362	0.945095	chr2	218664512	218867718	15595	-	52.38	q35	protein_coding	TNS1	tensin 1 [Source:HGNC Symbol;Acc:11973]
ENSG00000079313	287.114	-0.00241574	0.00655122	-0.368747	0.712317	0.938251	chr19	1815248	1848452	5186	-	60.93	p13.3	protein_coding	REXO1	REX1, RNA exonuclease 1 homolog (S. cerevisiae) [Source:HGNC Symbol;Acc:24616]	MI0008330	hsa-mir-1909
ENSG00000079332	72594.6	0.00166863	0.00385052	0.433352	0.664759	0.925291	chr10	71907045	71930279	6914	-	40.56	q22.1	protein_coding	SAR1A	SAR1 homolog A (S. cerevisiae) [Source:HGNC Symbol;Acc:10534]
ENSG00000079335	1010.58	0.00795408	0.00385706	2.06221	0.0391875	0.592147	chr1	100810584	100985833	5729	+	38.39	p21.2	protein_coding	CDC14A	cell division cycle 14A [Source:HGNC Symbol;Acc:1718]
ENSG00000079337	143.904	-0.00368311	0.00538599	-0.683831	0.494082	0.876819	chr12	48128455	48164823	11995	-	54.44	q13.11	protein_coding	RAPGEF3	Rap guanine nucleotide exchange factor (GEF) 3 [Source:HGNC Symbol;Acc:16629]
ENSG00000079385	213.548	0.00235332	0.011925	0.197343	NA	NA	chr19	43011456	43065386	5524	-	47.52	q13.2	protein_coding	CEACAM1	carcinoembryonic antigen-related cell adhesion molecule 1 (biliary glycoprotein) [Source:HGNC Symbol;Acc:1814]
ENSG00000079387	14176.7	0.00627608	0.00349708	1.79466	0.0727075	0.658982	chr12	48436681	48500091	6366	-	38.62	q13.11	protein_coding	SENP1	SUMO1/sentrin specific peptidase 1 [Source:HGNC Symbol;Acc:17927]
ENSG00000079432	924.777	-0.00399571	0.00461389	-0.866017	0.386481	0.842284	chr19	42772689	42799949	9494	+	61.52	q13.2	protein_coding	CIC	capicua transcriptional repressor [Source:HGNC Symbol;Acc:14214]
ENSG00000079435	71.339	-0.0048285	0.00610057	-0.791483	0.428662	0.857859	chr19	42905659	42931578	5206	-	54.96	q13.2	protein_coding	LIPE	lipase, hormone-sensitive [Source:HGNC Symbol;Acc:6621]
ENSG00000079459	34000.5	0.000287404	0.00296595	0.096901	0.922805	0.985619	chr8	11653082	11696818	5202	+	44.36	p23.1	protein_coding	FDFT1	farnesyl-diphosphate farnesyltransferase 1 [Source:HGNC Symbol;Acc:3629]
ENSG00000079462	507.274	-0.00605464	0.00782461	-0.773794	0.439052	0.860159	chr19	42801185	42807698	1419	-	53.73	q13.2	protein_coding	PAFAH1B3	platelet-activating factor acetylhydrolase 1b, catalytic subunit 3 (29kDa) [Source:HGNC Symbol;Acc:8576]
ENSG00000079482	2637.91	0.00100983	0.00213057	0.473969	0.635522	0.916128	chrX	67262186	67653755	8224	-	39.75	q12	protein_coding	OPHN1	oligophrenin 1 [Source:HGNC Symbol;Acc:8148]
ENSG00000079616	1264.44	0.00043607	0.0050517	0.0863213	0.931211	0.986994	chr16	29802040	29816706	4312	+	50.19	p11.2	protein_coding	KIF22	kinesin family member 22 [Source:HGNC Symbol;Acc:6391]
ENSG00000079691	5587.23	0.0095077	0.00387786	2.45179	0.0142148	0.531678	chr6	25279306	25620758	6881	+	39.54	p22.2	protein_coding	LRRC16A	leucine rich repeat containing 16A [Source:HGNC Symbol;Acc:21581]
ENSG00000079739	10278.3	-5.51e-05	0.00361741	-0.0152333	0.987846	0.997773	chr1	64058947	64125916	4090	+	42.42	p31.3	protein_coding	PGM1	phosphoglucomutase 1 [Source:HGNC Symbol;Acc:8905]
ENSG00000079785	48972.7	0.00530939	0.00199839	2.65684	0.00788764	0.454461	chr2	15731302	15771235	3817	+	39.49	p24.3	protein_coding	DDX1	DEAD (Asp-Glu-Ala-Asp) box helicase 1 [Source:HGNC Symbol;Acc:2734]
ENSG00000079805	6627.26	-0.00310863	0.0051932	-0.598596	0.549442	0.892189	chr19	10828755	10944164	13443	+	53.07	p13.2	protein_coding	DNM2	dynamin 2 [Source:HGNC Symbol;Acc:2974]
ENSG00000079819	39521.3	-0.00214591	0.00238111	-0.90122	0.367471	0.83476	chr6	131160487	131384462	10247	-	38.6	q23.2	protein_coding	EPB41L2	erythrocyte membrane protein band 4.1-like 2 [Source:HGNC Symbol;Acc:3379]
ENSG00000079841	542.639	0.019746	0.00850748	2.32102	0.0202857	0.555592	chr6	72596406	73112845	12800	+	35.57	q13	protein_coding	RIMS1	regulating synaptic membrane exocytosis 1 [Source:HGNC Symbol;Acc:17282]
ENSG00000079931	46532.4	0.00971539	0.00429803	2.26043	0.0237947	0.565696	chr6	132617194	132722684	5293	-	37.08	q23.2	protein_coding	MOXD1	monooxygenase, DBH-like 1 [Source:HGNC Symbol;Acc:21063]
ENSG00000079950	28129.7	0.00175911	0.00284627	0.618041	0.536548	0.887479	chr6	132767006	132834337	16387	-	37.41	q23.2	protein_coding	STX7	syntaxin 7 [Source:HGNC Symbol;Acc:11442]
ENSG00000079974	1703.42	-0.00135016	0.00203294	-0.664141	0.5066	0.880297	chr22	51205929	51222091	5870	-	50.05	q13.33	protein_coding	RABL2B	RAB, member of RAS oncogene family-like 2B [Source:HGNC Symbol;Acc:9800]
ENSG00000079999	2185.81	-0.00187464	0.00462269	-0.40553	0.685088	0.930147	chr19	10596796	10614417	3761	-	54.01	p13.2	protein_coding	KEAP1	kelch-like ECH-associated protein 1 [Source:HGNC Symbol;Acc:23177]
ENSG00000080007	523.993	0.00286264	0.0104042	0.275144	0.783206	0.955048	chr6	74104471	74127292	2807	+	40.88	q13	protein_coding	DDX43	DEAD (Asp-Glu-Ala-Asp) box polypeptide 43 [Source:HGNC Symbol;Acc:18677]
ENSG00000080031	25.2536	0.000483874	0.0105889	0.0456962	0.963552	0.99461	chr19	55692616	55720874	4344	-	52.63	q13.42	protein_coding	PTPRH	protein tyrosine phosphatase, receptor type, H [Source:HGNC Symbol;Acc:9672]
ENSG00000080166	35.0408	0.00159948	0.012085	0.132353	0.894705	0.979012	chr13	95089558	95131936	7047	-	39.91	q32.1	protein_coding	DCT	dopachrome tautomerase [Source:HGNC Symbol;Acc:2709]
ENSG00000080189	1537.52	-0.0061457	0.00475161	-1.29339	0.195875	0.761967	chr20	44978167	44993043	4106	-	54.08	q13.12	protein_coding	SLC35C2	solute carrier family 35 (GDP-fucose transporter), member C2 [Source:HGNC Symbol;Acc:17117]
ENSG00000080200	10492.3	0.00601116	0.00399468	1.50479	0.132377	0.720629	chr3	97595819	97663810	5003	+	36.83	q11.2	protein_coding	CRYBG3	beta-gamma crystallin domain containing 3 [Source:HGNC Symbol;Acc:34427]
ENSG00000080298	1880.64	-0.00597639	0.00377226	-1.5843	0.113126	0.706219	chr9	3218297	3526004	11037	-	35	p24.2	protein_coding	RFX3	regulatory factor X, 3 (influences HLA class II expression) [Source:HGNC Symbol;Acc:9984]
ENSG00000080345	26083.6	0.000178436	0.00456596	0.0390796	0.968827	0.995816	chr2	152266397	152364527	18166	+	38.04	q23.3	protein_coding	RIF1	RAP1 interacting factor homolog (yeast) [Source:HGNC Symbol;Acc:23207]
ENSG00000080371	17634	0.00302585	0.00331357	0.91317	0.361153	0.833618	chr12	72148654	72184699	6670	+	37.14	q21.1	protein_coding	RAB21	RAB21, member RAS oncogene family [Source:HGNC Symbol;Acc:18263]
ENSG00000080493	3452.12	0.0166443	0.00596446	2.79058	0.00526143	0.411221	chr4	72053003	72437804	8361	+	37.49	q13.3	protein_coding	SLC4A4	solute carrier family 4 (sodium bicarbonate cotransporter), member 4 [Source:HGNC Symbol;Acc:11030]
ENSG00000080503	37591.3	-0.00327791	0.0029397	-1.11505	0.26483	0.796005	chr9	2015342	2193624	7132	+	40.56	p24.3	protein_coding	SMARCA2	SWI/SNF related, matrix associated, actin dependent regulator of chromatin, subfamily a, member 2 [Source:HGNC Symbol;Acc:11098]
ENSG00000080546	7514.83	0.00459101	0.00227825	2.01515	0.0438889	0.607353	chr6	109307640	109416022	5121	-	37.66	q21	protein_coding	SESN1	sestrin 1 [Source:HGNC Symbol;Acc:21595]
ENSG00000080561	2231.24	0.00497397	0.00237419	2.09501	0.0361697	0.587936	chrX	107068985	107170423	3097	+	40.11	q22.3	protein_coding	MID2	midline 2 [Source:HGNC Symbol;Acc:7096]
ENSG00000080573	838.291	-0.00594213	0.00585867	-1.01425	0.310466	0.815834	chr19	10070237	10121147	6750	-	52.34	p13.2	protein_coding	COL5A3	collagen, type V, alpha 3 [Source:HGNC Symbol;Acc:14864]
ENSG00000080603	7668.56	-0.00064818	0.00456449	-0.142005	0.887076	0.976763	chr16	30709530	30755602	12746	+	49.66	p11.2	protein_coding	SRCAP	Snf2-related CREBBP activator protein [Source:HGNC Symbol;Acc:16974]
ENSG00000080608	6030.08	0.00207486	0.00193802	1.07061	0.284344	0.808145	chr9	2720469	2844241	2707	-	39.61	p24.2	protein_coding	KIAA0020	KIAA0020 [Source:HGNC Symbol;Acc:29676]
ENSG00000080618	39.6806	0.0152759	0.00854807	1.78705	0.073929	0.662614	chr13	46627321	46679211	1767	-	39	q14.13	protein_coding	CPB2	carboxypeptidase B2 (plasma) [Source:HGNC Symbol;Acc:2300]
ENSG00000080644	40.137	-0.00809327	0.00790562	-1.02374	0.30596	0.815064	chr15	78885394	78913637	4765	-	47.02	q25.1	protein_coding	CHRNA3	cholinergic receptor, nicotinic, alpha 3 (neuronal) [Source:HGNC Symbol;Acc:1957]
ENSG00000080802	8714.8	0.00586514	0.00328847	1.78355	0.0744974	0.663335	chr7	135046547	135194875	6999	-	37.19	q33	protein_coding	CNOT4	CCR4-NOT transcription complex, subunit 4 [Source:HGNC Symbol;Acc:7880]
ENSG00000080815	13713.5	-0.00206358	0.00155142	-1.33012	0.183477	0.753849	chr14	73603126	73690399	9947	+	42.73	q24.2	protein_coding	PSEN1	presenilin 1 [Source:HGNC Symbol;Acc:9508]
ENSG00000080819	3671.16	-0.00376045	0.00329224	-1.14222	0.253364	0.789306	chr3	98239976	98312567	3666	-	38.07	q12.1	protein_coding	CPOX	coproporphyrinogen oxidase [Source:HGNC Symbol;Acc:2321]
ENSG00000080822	13184.2	-0.00235154	0.00205947	-1.14181	0.253531	0.789355	chr3	98216756	98241910	5217	-	38.91	q11.2	protein_coding	CLDND1	claudin domain containing 1 [Source:HGNC Symbol;Acc:1322]
ENSG00000080823	1604.9	0.00190022	0.00306097	0.62079	0.534738	0.886784	chr14	102690837	102771537	10996	-	46.51	q32.31	protein_coding	MOK	MOK protein kinase [Source:HGNC Symbol;Acc:9833]
ENSG00000080824	460972	0.00733899	0.00347922	2.10938	0.034912	0.585169	chr14	102547075	102606036	5248	-	47.25	q32.31	protein_coding	HSP90AA1	heat shock protein 90kDa alpha (cytosolic), class A member 1 [Source:HGNC Symbol;Acc:5253]
ENSG00000080839	6066.78	0.00434175	0.00380256	1.1418	0.253539	0.789355	chr20	35624752	35724398	5954	-	43.07	q11.23	protein_coding	RBL1	retinoblastoma-like 1 (p107) [Source:HGNC Symbol;Acc:9893]
ENSG00000080845	3411.19	-0.00108017	0.00337152	-0.320379	0.748681	0.948126	chr20	34894258	35157040	8789	+	50.94	q11.23	protein_coding	DLGAP4	discs, large (Drosophila) homolog-associated protein 4 [Source:HGNC Symbol;Acc:24476]
ENSG00000080854	12.3328	-0.0063871	0.0138458	-0.461301	0.644583	0.917485	chr11	133778459	133826880	8781	-	56.66	q25	protein_coding	IGSF9B	immunoglobulin superfamily, member 9B [Source:HGNC Symbol;Acc:32326]
ENSG00000080986	6167.56	0.00634248	0.00662087	0.957952	0.338087	0.824588	chr18	2571510	2616634	3600	+	36.36	p11.32	protein_coding	NDC80	NDC80 kinetochore complex component [Source:HGNC Symbol;Acc:16909]
ENSG00000081014	7430.39	0.00350697	0.00291187	1.20437	0.228446	0.779127	chr15	51200869	51298097	7359	+	37.92	q21.2	protein_coding	AP4E1	adaptor-related protein complex 4, epsilon 1 subunit [Source:HGNC Symbol;Acc:573]
ENSG00000081019	5246.88	0.00166946	0.0029534	0.565267	0.571892	0.897495	chr1	114304454	114355098	6819	-	37.22	p13.2	protein_coding	RSBN1	round spermatid basic protein 1 [Source:HGNC Symbol;Acc:25642]
ENSG00000081026	2975.51	0.000885463	0.00247505	0.357755	0.720526	0.940368	chr1	113933371	114228545	8180	+	37.11	p13.2	protein_coding	MAGI3	membrane associated guanylate kinase, WW and PDZ domain containing 3 [Source:HGNC Symbol;Acc:29647]
ENSG00000081041	1260.1	0.00698599	0.0110486	0.632299	NA	NA	chr4	74962752	74965010	1500	-	48.16	q13.3	protein_coding	CXCL2	chemokine (C-X-C motif) ligand 2 [Source:HGNC Symbol;Acc:4603]
ENSG00000081051	44.371	0.0216988	0.00879668	2.46671	0.0136362	0.529546	chr4	74296855	74321891	3259	+	34.51	q13.3	protein_coding	AFP	alpha-fetoprotein [Source:HGNC Symbol;Acc:317]
ENSG00000081052	408.608	0.011318	0.00881714	1.28364	0.199268	0.763733	chr2	227867427	228028829	9895	-	40.93	q36.3	protein_coding	COL4A4	collagen, type IV, alpha 4 [Source:HGNC Symbol;Acc:2206]
ENSG00000081059	1123.89	0.00946792	0.0046001	2.0582	0.0395713	0.592167	chr5	133450402	133487556	10063	+	54.54	q31.1	protein_coding	TCF7	transcription factor 7 (T-cell specific, HMG-box) [Source:HGNC Symbol;Acc:11639]
ENSG00000081087	10167.2	0.0108137	0.00500248	2.16167	0.0306435	0.578688	chr6	108362613	108487058	5325	-	42.48	q21	protein_coding	OSTM1	osteopetrosis associated transmembrane protein 1 [Source:HGNC Symbol;Acc:21652]
ENSG00000081148	245.458	0.000632015	0.00472672	0.133711	0.893631	0.978881	chr3	100941390	101039404	8337	-	37.6	q12.3	protein_coding	IMPG2	interphotoreceptor matrix proteoglycan 2 [Source:HGNC Symbol;Acc:18362]
ENSG00000081154	43680	0.00388816	0.00567558	0.685068	0.493301	0.876595	chr3	101292939	101313281	3102	+	39.82	q12.3	protein_coding	PCNP	PEST proteolytic signal containing nuclear protein [Source:HGNC Symbol;Acc:30023]
ENSG00000081177	5510.94	0.000379711	0.00238879	0.158956	0.873704	0.97456	chr14	69658228	69709075	4601	+	41.44	q24.1	protein_coding	EXD2	exonuclease 3'-5' domain containing 2 [Source:HGNC Symbol;Acc:20217]
ENSG00000081181	12585	0.00156939	0.00325823	0.48167	0.63004	0.914811	chr14	68086515	68118437	2418	+	42.2	q24.1	protein_coding	ARG2	arginase 2 [Source:HGNC Symbol;Acc:664]
ENSG00000081189	3857.44	0.00577626	0.00427503	1.35116	0.176643	0.751592	chr5	88013975	88199922	9053	-	36.04	q14.3	protein_coding	MEF2C	myocyte enhancer factor 2C [Source:HGNC Symbol;Acc:6996]
ENSG00000081237	315.731	-0.00752976	0.00574093	-1.31159	0.189658	0.756693	chr1	198607801	198726545	8507	+	34.25	q31.3	protein_coding	PTPRC	protein tyrosine phosphatase, receptor type, C [Source:HGNC Symbol;Acc:9666]
ENSG00000081277	603.947	-0.0390032	0.0189155	-2.06197	NA	NA	chr1	201252580	201302121	6211	+	52.24	q32.1	protein_coding	PKP1	plakophilin 1 (ectodermal dysplasia/skin fragility syndrome) [Source:HGNC Symbol;Acc:9023]
ENSG00000081307	16597.7	0.000571872	0.00357658	0.159893	0.872965	0.97441	chr3	132373290	132396941	6827	+	36.76	q22.1	protein_coding	UBA5	ubiquitin-like modifier activating enzyme 5 [Source:HGNC Symbol;Acc:23230]
ENSG00000081320	12395.6	0.00262351	0.00355235	0.738528	0.460194	0.86623	chr2	196998290	197041227	6580	-	37.67	q32.3	protein_coding	STK17B	serine/threonine kinase 17b [Source:HGNC Symbol;Acc:11396]
ENSG00000081377	12031.7	0.00599558	0.00225704	2.65639	0.00789817	0.454461	chr9	99252523	99382112	10457	-	42.84	q22.33	protein_coding	CDC14B	cell division cycle 14B [Source:HGNC Symbol;Acc:1719]
ENSG00000081386	4127.46	0.00317379	0.0040557	0.782549	0.433892	0.858602	chr9	99518147	99540411	5921	-	38.98	q22.33	protein_coding	ZNF510	zinc finger protein 510 [Source:HGNC Symbol;Acc:29161]
ENSG00000081665	3513.91	0.00785154	0.00406038	1.93369	0.0531508	0.627678	chr19	19896648	19932560	8414	-	40.49	p13.11	protein_coding	ZNF506	zinc finger protein 506 [Source:HGNC Symbol;Acc:23780]
ENSG00000081692	270.595	-0.00706987	0.00608067	-1.16268	0.24496	0.786521	chr1	227918126	227923112	4315	-	61.26	q42.13	protein_coding	JMJD4	jumonji domain containing 4 [Source:HGNC Symbol;Acc:25724]
ENSG00000081721	5195.4	0.00241366	0.00170089	1.41906	0.155882	0.734982	chr1	161719548	161727028	1762	+	39.87	q23.3	protein_coding	DUSP12	dual specificity phosphatase 12 [Source:HGNC Symbol;Acc:3067]
ENSG00000081760	1568.87	-0.00402023	0.00462566	-0.869115	0.384784	0.841988	chr12	125549925	125627873	16089	+	51.22	q24.31	protein_coding	AACS	acetoacetyl-CoA synthetase [Source:HGNC Symbol;Acc:21298]
ENSG00000081791	4091.29	-0.00111246	0.00170905	-0.650923	0.515096	0.881644	chr5	141303373	141321612	6047	+	48.2	q31.3	protein_coding	KIAA0141	KIAA0141 [Source:HGNC Symbol;Acc:28969]
ENSG00000081803	2828.53	0.000770209	0.00381839	0.20171	0.840143	0.967809	chr7	121958481	122526813	6364	-	36.55	q31.32	protein_coding	CADPS2	Ca++-dependent secretion activator 2 [Source:HGNC Symbol;Acc:16018]
ENSG00000081818	118.596	0.00811529	0.00679643	1.19405	0.232458	0.77969	chr5	140501581	140505201	3621	+	45.79	q31.3	protein_coding	PCDHB4	protocadherin beta 4 [Source:HGNC Symbol;Acc:8689]
ENSG00000081842	256.26	0.014337	0.0066785	2.14674	0.0318137	0.579189	chr5	140207563	140391929	5374	+	40.2	q31.3	protein_coding	PCDHA6	protocadherin alpha 6 [Source:HGNC Symbol;Acc:8672]
ENSG00000081853	15553.4	-0.00200608	0.00374954	-0.535021	0.592635	0.902034	chr5	140718539	140892546	4653	+	45.17	q31.3	protein_coding	PCDHGA2	protocadherin gamma subfamily A, 2 [Source:HGNC Symbol;Acc:8700]
ENSG00000081870	2587.06	0.0084156	0.00450912	1.86635	0.0619924	0.643333	chr1	54382247	54411602	3236	-	40.17	p32.3	protein_coding	HSPB11	heat shock protein family B (small), member 11 [Source:HGNC Symbol;Acc:25019]
ENSG00000081913	2606.57	0.00232277	0.00297569	0.780584	0.435047	0.859061	chr18	60382672	60647666	9153	+	39.47	q21.33	protein_coding	PHLPP1	PH domain and leucine rich repeat protein phosphatase 1 [Source:HGNC Symbol;Acc:20610]
ENSG00000081923	15306.4	0.00930111	0.00366218	2.53977	0.0110924	0.508109	chr18	55313658	55470333	6652	-	42.99	q21.31	protein_coding	ATP8B1	ATPase, aminophospholipid transporter, class I, type 8B, member 1 [Source:HGNC Symbol;Acc:3706]
ENSG00000081985	75.7584	0.00690061	0.00720673	0.957523	0.338303	0.824588	chr1	67773047	67862583	4233	+	41.65	p31.3	protein_coding	IL12RB2	interleukin 12 receptor, beta 2 [Source:HGNC Symbol;Acc:5972]
ENSG00000082014	1227.76	-0.0025115	0.00352486	-0.712511	0.476149	0.870562	chr7	150935850	150974982	5198	-	56.14	q36.1	protein_coding	SMARCD3	SWI/SNF related, matrix associated, actin dependent regulator of chromatin, subfamily d, member 3 [Source:HGNC Symbol;Acc:11108]
ENSG00000082068	4341.09	0.000685431	0.00130776	0.524126	0.600191	0.905264	chr5	37379314	37753537	7039	+	39	p13.2	protein_coding	WDR70	WD repeat domain 70 [Source:HGNC Symbol;Acc:25495]
ENSG00000082074	285.543	-0.00585207	0.0158909	-0.368265	0.712676	0.938435	chr5	39105338	39274630	6100	-	37.97	p13.1	protein_coding	FYB	FYN binding protein [Source:HGNC Symbol;Acc:4036]
ENSG00000082126	412.512	0.00203473	0.00427479	0.475982	0.634087	0.916128	chr2	202509593	202563417	4978	-	41.38	q33.1	protein_coding	MPP4	membrane protein, palmitoylated 4 (MAGUK p55 subfamily member 4) [Source:HGNC Symbol;Acc:13680]
ENSG00000082146	10260.7	0.00380769	0.00164611	2.31314	0.0207149	0.555828	chr2	202252581	202345569	3242	+	38.23	q33.1	protein_coding	STRADB	STE20-related kinase adaptor beta [Source:HGNC Symbol;Acc:13205]
ENSG00000082153	34570.1	-1.33e-05	0.00289134	-0.00461034	0.996321	0.999277	chr2	201675317	201688569	4593	+	41.96	q33.1	protein_coding	BZW1	basic leucine zipper and W2 domains 1 [Source:HGNC Symbol;Acc:18380]
ENSG00000082175	159.098	0.00243879	0.00919646	0.265187	0.790865	0.957726	chr11	100900355	101001255	15305	-	37.73	q22.1	protein_coding	PGR	progesterone receptor [Source:HGNC Symbol;Acc:8910]
ENSG00000082196	626.935	0.00371547	0.00554055	0.670596	0.502478	0.879371	chr5	34019553	34043937	3576	-	40.08	p13.2	protein_coding	C1QTNF3	C1q and tumor necrosis factor related protein 3 [Source:HGNC Symbol;Acc:14326]
ENSG00000082212	13754.9	0.00841725	0.00398905	2.11009	0.0348508	0.585169	chr18	48405419	48474691	3427	+	38.58	q21.2	protein_coding	ME2	malic enzyme 2, NAD(+)-dependent, mitochondrial [Source:HGNC Symbol;Acc:6984]
ENSG00000082213	11130	0.0120304	0.00451617	2.66384	0.00772536	0.454461	chr5	31532373	31555165	4172	+	39.88	p13.3	protein_coding	C5orf22	chromosome 5 open reading frame 22 [Source:HGNC Symbol;Acc:25639]
ENSG00000082258	11582.1	0.000137508	0.00323921	0.0424511	0.966139	0.995431	chr2	135675805	135716912	9081	+	37.48	q21.3	protein_coding	CCNT2	cyclin T2 [Source:HGNC Symbol;Acc:1600]
ENSG00000082269	4970.79	0.00256544	0.00457355	0.560931	0.574845	0.897839	chr6	71122644	71270877	10589	+	36.09	q13	protein_coding	FAM135A	family with sequence similarity 135, member A [Source:HGNC Symbol;Acc:21084]
ENSG00000082397	33879.2	0.0037952	0.00349079	1.0872	0.276947	0.804039	chr18	5392383	5630699	10975	-	39.83	p11.31	protein_coding	EPB41L3	erythrocyte membrane protein band 4.1-like 3 [Source:HGNC Symbol;Acc:3380]
ENSG00000082438	6175.94	0.0223157	0.00554871	4.02179	5.78e-05	0.0557368	chr2	165510134	165700189	17176	-	36.27	q24.3	protein_coding	COBLL1	cordon-bleu WH2 repeat protein-like 1 [Source:HGNC Symbol;Acc:23571]
ENSG00000082458	2004.23	-0.00725648	0.00365564	-1.98501	0.0471435	0.615995	chrX	69664711	69725337	7841	+	46.89	q13.1	protein_coding	DLG3	discs, large homolog 3 (Drosophila) [Source:HGNC Symbol;Acc:2902]
ENSG00000082482	112759	0.00052315	0.00401697	0.130235	0.896381	0.979273	chr1	215179118	215410436	3910	+	36.37	q41	protein_coding	KCNK2	potassium channel, subfamily K, member 2 [Source:HGNC Symbol;Acc:6277]
ENSG00000082497	6020.25	-0.00555726	0.00555991	-0.999524	0.317541	0.81783	chr1	210406144	210419976	5467	+	43.15	q32.2	protein_coding	SERTAD4	SERTA domain containing 4 [Source:HGNC Symbol;Acc:25236]
ENSG00000082512	8464.96	0.00296582	0.00325416	0.911395	0.362087	0.833618	chr1	211499957	211548288	9022	+	44.65	q32.2	protein_coding	TRAF5	TNF receptor-associated factor 5 [Source:HGNC Symbol;Acc:12035]
ENSG00000082515	2187.08	-0.00321729	0.00310571	-1.03593	0.300235	0.811416	chr5	154320630	154348971	5267	+	38.83	q33.2	protein_coding	MRPL22	mitochondrial ribosomal protein L22 [Source:HGNC Symbol;Acc:14480]
ENSG00000082516	3546.79	-0.00151075	0.001489	-1.01461	0.310294	0.815834	chr5	154266976	154317769	5637	-	41.33	q33.2	protein_coding	GEMIN5	gem (nuclear organelle) associated protein 5 [Source:HGNC Symbol;Acc:20043]
ENSG00000082641	20785.1	-0.00150272	0.00327621	-0.458676	0.646467	0.918075	chr17	46125691	46138849	5825	+	54.35	q21.32	protein_coding	NFE2L1	nuclear factor, erythroid 2-like 1 [Source:HGNC Symbol;Acc:7781]
ENSG00000082684	31.2531	-0.00697063	0.021755	-0.320415	0.748653	0.948126	chr3	122628041	122747452	6223	-	50.16	q21.1	protein_coding	SEMA5B	sema domain, seven thrombospondin repeats (type 1 and type 1-like), transmembrane domain (TM) and short cytoplasmic domain, (semaphorin) 5B [Source:HGNC Symbol;Acc:10737]
ENSG00000082701	28791.3	-0.00180269	0.00212632	-0.847798	0.396551	0.846417	chr3	119540170	119813264	8006	-	37.15	q13.33	protein_coding	GSK3B	glycogen synthase kinase 3 beta [Source:HGNC Symbol;Acc:4617]
ENSG00000082781	28198.9	0.0036858	0.00410128	0.898694	0.368816	0.83507	chr3	124480795	124620265	6447	-	46.61	q21.2	protein_coding	ITGB5	integrin, beta 5 [Source:HGNC Symbol;Acc:6160]
ENSG00000082805	10811	-0.00130177	0.00268271	-0.485244	0.627503	0.914061	chr12	1099675	1605099	13484	+	39.35	p13.33	protein_coding	ERC1	ELKS/RAB6-interacting/CAST family member 1 [Source:HGNC Symbol;Acc:17072]
ENSG00000082898	27011.3	0.00191494	0.00361549	0.529649	0.596355	0.904002	chr2	61704984	61765761	11708	-	40.9	p15	protein_coding	XPO1	exportin 1 (CRM1 homolog, yeast) [Source:HGNC Symbol;Acc:12825]
ENSG00000082929	17.9317	-0.0149299	0.00905021	-1.64968	0.0990091	0.697948	chr4	5526296	5529528	1164	+	45.25	p16.2	protein_coding	C4orf6	chromosome 4 open reading frame 6 [Source:HGNC Symbol;Acc:13716]
ENSG00000082996	13500.7	0.00228333	0.00349204	0.653867	0.513197	0.881306	chr3	149530495	149679926	3635	+	36.39	q25.1	protein_coding	RNF13	ring finger protein 13 [Source:HGNC Symbol;Acc:10057]
ENSG00000083067	62.784	-0.00838586	0.00857462	-0.977987	0.328081	0.820556	chr9	73143979	74061820	19912	-	38.04	q21.13	protein_coding	TRPM3	transient receptor potential cation channel, subfamily M, member 3 [Source:HGNC Symbol;Acc:17992]
ENSG00000083093	5607.38	0.00715201	0.00328235	2.17893	0.029337	0.578631	chr16	23614488	23652631	4740	-	43.54	p12.2	protein_coding	PALB2	partner and localizer of BRCA2 [Source:HGNC Symbol;Acc:26144]
ENSG00000083097	11496.2	0.00152012	0.00151872	1.00092	0.316867	0.81783	chr6	83777385	83881069	10613	+	35.96	q14.1	protein_coding	DOPEY1	dopey family member 1 [Source:HGNC Symbol;Acc:21194]
ENSG00000083099	9920.45	0.00327528	0.00189175	1.73135	0.0833894	0.67334	chr6	90277863	90348472	8679	-	44.37	q15	protein_coding	LYRM2	LYR motif containing 2 [Source:HGNC Symbol;Acc:25229]
ENSG00000083123	6653.65	0.00598513	0.00290072	2.06333	0.0390816	0.592147	chr6	80816364	81055987	4102	+	36.82	q14.1	protein_coding	BCKDHB	branched chain keto acid dehydrogenase E1, beta polypeptide [Source:HGNC Symbol;Acc:987]
ENSG00000083168	21126.2	-0.00146035	0.00134146	-1.08863	0.276317	0.803626	chr8	41786997	41909508	11852	-	38.89	p11.21	protein_coding	KAT6A	K(lysine) acetyltransferase 6A [Source:HGNC Symbol;Acc:13013]
ENSG00000083223	19748.9	0.00571378	0.00317694	1.79852	0.0720945	0.657365	chr9	88902648	88969369	6707	-	37.99	q21.33	protein_coding	ZCCHC6	zinc finger, CCHC domain containing 6 [Source:HGNC Symbol;Acc:25817]
ENSG00000083290	5345.68	0.00226449	0.00242126	0.935249	0.34966	0.829578	chr17	19674142	19771249	9843	-	41.45	p11.2	protein_coding	ULK2	unc-51 like autophagy activating kinase 2 [Source:HGNC Symbol;Acc:13480]
ENSG00000083307	170.924	-0.015347	0.0546108	-0.281025	NA	NA	chr8	102504660	102681954	6060	+	40.92	q22.3	protein_coding	GRHL2	grainyhead-like 2 (Drosophila) [Source:HGNC Symbol;Acc:2799]
ENSG00000083312	79741.6	0.00334939	0.00420812	0.795936	0.426069	0.857136	chr5	72112139	72212560	11977	+	37.25	q13.2	protein_coding	TNPO1	transportin 1 [Source:HGNC Symbol;Acc:6401]
ENSG00000083444	20187.3	-0.0056196	0.00524328	-1.07177	0.283822	0.807217	chr1	11994262	12035595	5320	+	53.54	p36.22	protein_coding	PLOD1	procollagen-lysine, 2-oxoglutarate 5-dioxygenase 1 [Source:HGNC Symbol;Acc:9081]
ENSG00000083454	54.4511	0.00648259	0.00724588	0.894658	0.37097	0.83583	chr17	3575493	3599698	4190	-	57.94	p13.2	protein_coding	P2RX5	purinergic receptor P2X, ligand-gated ion channel, 5 [Source:HGNC Symbol;Acc:8536]
ENSG00000083457	2209.34	0.00302653	0.00297738	1.01651	0.309387	0.815666	chr17	3617922	3704537	6657	-	50.88	p13.2	protein_coding	ITGAE	integrin, alpha E (antigen CD103, human mucosal lymphocyte antigen 1; alpha polypeptide) [Source:HGNC Symbol;Acc:6147]
ENSG00000083520	21738.6	0.00268765	0.00236448	1.13668	0.255672	0.790375	chr13	73329540	73356234	7602	-	36.24	q22.1	protein_coding	DIS3	DIS3 mitotic control homolog (S. cerevisiae) [Source:HGNC Symbol;Acc:20604]
ENSG00000083535	12683.6	0.00892485	0.00537678	1.65989	0.0969369	0.696131	chr13	73356197	73590591	3669	+	37	q22.1	protein_coding	PIBF1	progesterone immunomodulatory binding factor 1 [Source:HGNC Symbol;Acc:23352]
ENSG00000083544	6939.76	0.0045932	0.0032611	1.40848	0.158989	0.737992	chr13	60970591	61148012	4112	+	36.41	q21.2	protein_coding	TDRD3	tudor domain containing 3 [Source:HGNC Symbol;Acc:20612]
ENSG00000083635	1535.55	0.000576781	0.0036748	0.156956	0.87528	0.974838	chr13	45513384	45563618	3492	-	38.71	q14.12	protein_coding	NUFIP1	nuclear fragile X mental retardation protein interacting protein 1 [Source:HGNC Symbol;Acc:8057]
ENSG00000083642	20152.4	0.00327064	0.0036853	0.887484	0.374818	0.837852	chr13	33160564	33352157	13212	+	36.62	q13.1	protein_coding	PDS5B	PDS5, regulator of cohesion maintenance, homolog B (S. cerevisiae) [Source:HGNC Symbol;Acc:20418]
ENSG00000083720	10747.9	0.00820494	0.00400802	2.04713	0.0406454	0.595544	chr5	41730167	41870621	4194	-	37.48	p13.1	protein_coding	OXCT1	3-oxoacid CoA transferase 1 [Source:HGNC Symbol;Acc:8527]
ENSG00000083750	6739.15	0.0031672	0.0021989	1.44036	0.149766	0.730782	chrX	55744172	55785207	2725	+	40.87	p11.21	protein_coding	RRAGB	Ras-related GTP binding B [Source:HGNC Symbol;Acc:19901]
ENSG00000083782	13.742	0.00429304	0.0154584	0.277716	0.781231	0.95465	chr12	91357456	91398803	1805	-	34.86	q21.33	protein_coding	EPYC	epiphycan [Source:HGNC Symbol;Acc:3053]
ENSG00000083799	11394.4	0.00328803	0.00215623	1.5249	0.127285	0.716763	chr16	50775961	50835846	12963	+	36.42	q12.1	protein_coding	CYLD	cylindromatosis (turban tumor syndrome) [Source:HGNC Symbol;Acc:2584]
ENSG00000083807	215.984	-0.00638344	0.00500492	-1.27543	0.202156	0.763733	chr19	58990879	59023780	8025	-	51.36	q13.43	protein_coding	SLC27A5	solute carrier family 27 (fatty acid transporter), member 5 [Source:HGNC Symbol;Acc:10999]
ENSG00000083812	534.986	-0.00750266	0.00627463	-1.19571	0.231808	0.77969	chr19	58978423	58984945	3795	+	59.31	q13.43	protein_coding	ZNF324	zinc finger protein 324 [Source:HGNC Symbol;Acc:14096]
ENSG00000083814	608.758	-0.00362983	0.00359898	-1.00857	0.31318	0.816365	chr19	58231119	58238992	3532	-	49.44	q13.43	protein_coding	ZNF671	zinc finger protein 671 [Source:HGNC Symbol;Acc:26279]
ENSG00000083817	1202.92	1.08e-05	0.00219648	0.0049311	0.996066	0.999277	chr19	58082934	58090295	2561	-	48.61	q13.43	protein_coding	ZNF416	zinc finger protein 416 [Source:HGNC Symbol;Acc:20645]
ENSG00000083828	1266.78	0.000811419	0.0021276	0.381377	0.702923	0.935031	chr19	58281023	58331307	3261	+	46.13	q13.43	protein_coding	ZNF586	zinc finger protein 586 [Source:HGNC Symbol;Acc:25949]
ENSG00000083838	482.436	-0.00280694	0.00327116	-0.858087	0.390844	0.843909	chr19	58985384	58992597	4923	+	59.14	q13.43	protein_coding	ZNF446	zinc finger protein 446 [Source:HGNC Symbol;Acc:21036]
ENSG00000083842	601.803	-0.00514458	0.00325393	-1.58104	0.11387	0.706931	chr19	58790317	58807254	2211	+	48.71	q13.43	protein_coding	ZNF8	Zinc finger protein 8 [Source:UniProtKB/Swiss-Prot;Acc:P17098]
ENSG00000083844	2491.63	-0.00122661	0.00196724	-0.623521	0.532942	0.886388	chr19	57702868	57724724	3042	+	46.53	q13.43	protein_coding	ZNF264	zinc finger protein 264 [Source:HGNC Symbol;Acc:13057]
ENSG00000083845	33987.3	-0.00857126	0.00648137	-1.32245	0.18602	0.75424	chr19	58897767	58906173	3617	+	51.15	q13.43	protein_coding	RPS5	ribosomal protein S5 [Source:HGNC Symbol;Acc:10426]
ENSG00000083857	105737	0.00232603	0.002952	0.787949	0.430726	0.858495	chr4	187508937	187647876	16168	-	41.53	q35.2	protein_coding	FAT1	FAT atypical cadherin 1 [Source:HGNC Symbol;Acc:3595]
ENSG00000083896	21766.3	0.00483886	0.00365899	1.32246	0.186016	0.75424	chr4	69176105	69215807	7032	-	35.4	q13.2	protein_coding	YTHDC1	YTH domain containing 1 [Source:HGNC Symbol;Acc:30626]
ENSG00000083937	24005.8	0.0043466	0.00648024	0.670747	0.502382	0.879371	chr3	87276421	87304698	3106	+	34.78	p11.2	protein_coding	CHMP2B	charged multivesicular body protein 2B [Source:HGNC Symbol;Acc:24537]
ENSG00000084070	2591.93	-0.00178446	0.00280766	-0.635567	0.525059	0.88442	chr1	40810522	40888998	3436	+	41.95	p34.2	protein_coding	SMAP2	small ArfGAP2 [Source:HGNC Symbol;Acc:25082]
ENSG00000084072	1929.36	-0.00360568	0.00319401	-1.12889	0.258944	0.792754	chr1	40157854	40229586	8071	+	45.04	p34.2	protein_coding	PPIE	peptidylprolyl isomerase E (cyclophilin E) [Source:HGNC Symbol;Acc:9258]
ENSG00000084073	18233	-0.000833749	0.00512035	-0.16283	0.870652	0.97392	chr1	40723779	40759856	3572	+	40.78	p34.2	protein_coding	ZMPSTE24	zinc metallopeptidase STE24 [Source:HGNC Symbol;Acc:12877]
ENSG00000084090	40601.7	0.000932877	0.00259871	0.358978	0.719612	0.940149	chr2	96850597	96874563	4414	-	42.97	q11.2	protein_coding	STARD7	StAR-related lipid transfer (START) domain containing 7 [Source:HGNC Symbol;Acc:18063]
ENSG00000084092	5851.27	0.00290249	0.00234867	1.2358	0.216532	0.770661	chr4	57829536	57844989	3415	-	45.66	q12	protein_coding	NOA1	nitric oxide associated 1 [Source:HGNC Symbol;Acc:28473]
ENSG00000084093	40258.8	0.00154534	0.00331654	0.46595	0.641251	0.916842	chr4	57774075	57802010	7875	+	42.81	q12	protein_coding	REST	RE1-silencing transcription factor [Source:HGNC Symbol;Acc:9966]
ENSG00000084110	36.7529	0.00118805	0.0108406	0.109593	0.912732	0.982827	chr12	96366440	96390143	5146	-	43.36	q23.1	protein_coding	HAL	histidine ammonia-lyase [Source:HGNC Symbol;Acc:4806]
ENSG00000084112	15559.2	0.00110373	0.00248006	0.445042	0.656289	0.921147	chr12	109176466	109251366	10039	-	48.53	q24.11	protein_coding	SSH1	slingshot protein phosphatase 1 [Source:HGNC Symbol;Acc:30579]
ENSG00000084207	6706.48	-0.0122013	0.00742856	-1.64249	0.100488	0.698414	chr11	67351066	67354131	1925	+	63.05	q13.2	protein_coding	GSTP1	glutathione S-transferase pi 1 [Source:HGNC Symbol;Acc:4638]
ENSG00000084234	213954	0.00397659	0.00350278	1.13527	0.256264	0.790533	chr11	129939732	130014699	7444	+	43.6	q24.3	protein_coding	APLP2	amyloid beta (A4) precursor-like protein 2 [Source:HGNC Symbol;Acc:598]
ENSG00000084444	3342.77	-0.000131924	0.00271087	-0.0486646	0.961187	0.993839	chr12	13197218	13295455	6807	+	43.23	p13.1	protein_coding	KIAA1467	KIAA1467 [Source:HGNC Symbol;Acc:29288]
ENSG00000084463	9072.57	0.00117677	0.00212001	0.555078	0.578841	0.898748	chr12	14939410	14956474	3418	-	37.58	p12.3	protein_coding	WBP11	WW domain binding protein 11 [Source:HGNC Symbol;Acc:16461]
ENSG00000084623	18686.3	-0.00267137	0.00351406	-0.760195	0.447138	0.862792	chr1	32687529	32697205	1725	+	50.5	p35.1	protein_coding	EIF3I	eukaryotic translation initiation factor 3, subunit I [Source:HGNC Symbol;Acc:3272]
ENSG00000084628	28.737	-0.0154686	0.0120658	-1.28202	0.199834	0.763733	chr1	31652592	31712401	2987	-	50.46	p35.2	protein_coding	NKAIN1	Na+/K+ transporting ATPase interacting 1 [Source:HGNC Symbol;Acc:25743]
ENSG00000084636	5934.1	-0.000586238	0.00482972	-0.121381	0.903389	0.980752	chr1	32117848	32169920	9365	-	56	p35.2	protein_coding	COL16A1	collagen, type XVI, alpha 1 [Source:HGNC Symbol;Acc:2193]
ENSG00000084652	17753.4	-0.00172091	0.00398709	-0.43162	0.666017	0.925449	chr1	32645287	32663886	5103	+	50.3	p35.1	protein_coding	TXLNA	taxilin alpha [Source:HGNC Symbol;Acc:30685]
ENSG00000084674	6.3343	0.0210692	0.0205065	1.02744	0.304213	0.813784	chr2	21224301	21266945	14828	-	42.96	p24.1	protein_coding	APOB	apolipoprotein B [Source:HGNC Symbol;Acc:603]
ENSG00000084676	12707.8	0.00240076	0.0024369	0.985168	0.324541	0.819388	chr2	24714783	24993571	8633	+	37.1	p23.3	protein_coding	NCOA1	nuclear receptor coactivator 1 [Source:HGNC Symbol;Acc:7668]
ENSG00000084693	11497	0.000228683	0.00251388	0.0909682	0.927518	0.986214	chr2	27265232	27293490	5283	+	48.47	p23.3	protein_coding	AGBL5	ATP/GTP binding protein-like 5 [Source:HGNC Symbol;Acc:26147]
ENSG00000084710	53.7062	0.0023657	0.00593813	0.398392	0.690341	0.930548	chr2	25264999	25378243	6828	+	48.29	p23.3	protein_coding	EFR3B	EFR3 homolog B (S. cerevisiae) [Source:HGNC Symbol;Acc:29155]
ENSG00000084731	3861.19	0.00366412	0.00283078	1.29439	0.195532	0.761889	chr2	26149471	26205618	6397	-	48.24	p23.3	protein_coding	KIF3C	kinesin family member 3C [Source:HGNC Symbol;Acc:6321]
ENSG00000084733	41834.1	0.00433401	0.00263071	1.64747	0.0994622	0.697948	chr2	26256976	26360323	3631	+	40.62	p23.3	protein_coding	RAB10	RAB10, member RAS oncogene family [Source:HGNC Symbol;Acc:9759]
ENSG00000084734	26.0004	-0.00144083	0.0114596	-0.125732	0.899944	0.979944	chr2	27719709	27746554	3149	+	45.33	p23.3	protein_coding	GCKR	glucokinase (hexokinase 4) regulator [Source:HGNC Symbol;Acc:4196]
ENSG00000084754	66781.2	-0.00540802	0.00611253	-0.884744	0.376295	0.838418	chr2	26413504	26467594	3971	-	41.93	p23.3	protein_coding	HADHA	hydroxyacyl-CoA dehydrogenase/3-ketoacyl-CoA thiolase/enoyl-CoA hydratase (trifunctional protein), alpha subunit [Source:HGNC Symbol;Acc:4801]
ENSG00000084764	405.76	-0.000237146	0.00486183	-0.0487771	0.961097	0.993839	chr2	27193480	27250064	3459	+	45.89	p23.3	protein_coding	MAPRE3	microtubule-associated protein, RP/EB family, member 3 [Source:HGNC Symbol;Acc:6892]
ENSG00000084774	4096.21	-0.00486744	0.00546372	-0.890865	0.373001	0.837342	chr2	27440258	27466811	8422	+	51.17	p23.3	protein_coding	CAD	carbamoyl-phosphate synthetase 2, aspartate transcarbamylase, and dihydroorotase [Source:HGNC Symbol;Acc:1424]
ENSG00000085063	126059	0.00798421	0.003237	2.46655	0.0136422	0.529546	chr11	33719807	33757991	4942	-	44.03	p13	protein_coding	CD59	CD59 molecule, complement regulatory protein [Source:HGNC Symbol;Acc:1689]
ENSG00000085117	392.081	-0.0146721	0.00678489	-2.16246	0.0305826	0.578631	chr11	44585977	44641913	4054	+	53.55	p11.2	protein_coding	CD82	CD82 molecule [Source:HGNC Symbol;Acc:6210]
ENSG00000085185	824.53	-0.00219134	0.00563329	-0.388998	0.697278	0.933098	chrX	129115083	129192058	7996	+	49.7	q26.1	protein_coding	BCORL1	BCL6 corepressor-like 1 [Source:HGNC Symbol;Acc:25657]
ENSG00000085224	21619.1	0.00399014	0.00470476	0.848107	0.396378	0.846327	chrX	76760356	77041702	12224	-	37.72	q21.1	protein_coding	ATRX	alpha thalassemia/mental retardation syndrome X-linked [Source:HGNC Symbol;Acc:886]
ENSG00000085231	25360.8	0.000963895	0.00294164	0.327673	0.743159	0.946599	chr5	68646811	68665840	4050	-	41.64	q13.2	protein_coding	TAF9	TAF9 RNA polymerase II, TATA box binding protein (TBP)-associated factor, 32kDa [Source:HGNC Symbol;Acc:11542]
ENSG00000085274	12008.6	0.00390277	0.0045524	0.8573	0.391279	0.843909	chr3	169490619	169507504	5730	+	37.29	q26.2	protein_coding	MYNN	myoneurin [Source:HGNC Symbol;Acc:14955]
ENSG00000085276	677.95	-0.00615124	0.00691457	-0.889606	0.373677	0.837342	chr3	168801287	169381406	9103	-	37.45	q26.2	protein_coding	MECOM	MDS1 and EVI1 complex locus [Source:HGNC Symbol;Acc:3498]
ENSG00000085365	9997.33	0.000623782	0.00436294	0.142973	0.886312	0.976763	chr5	77656339	77776562	6842	+	37.59	q14.1	protein_coding	SCAMP1	secretory carrier membrane protein 1 [Source:HGNC Symbol;Acc:10563]
ENSG00000085377	2888.98	-0.0030378	0.00317884	-0.955631	0.339259	0.824588	chr6	105725440	105850959	3762	-	40.95	q21	protein_coding	PREP	prolyl endopeptidase [Source:HGNC Symbol;Acc:9358]
ENSG00000085382	6228.69	0.000414374	0.00300041	0.138106	0.890157	0.977619	chr6	105175968	105307794	9238	-	37.39	q16.3	protein_coding	HACE1	HECT domain and ankyrin repeat containing E3 ubiquitin protein ligase 1 [Source:HGNC Symbol;Acc:21033]
ENSG00000085415	16644.8	-0.00165977	0.00242997	-0.683041	0.494581	0.876944	chr18	12947132	12987535	10481	+	43.55	p11.21	protein_coding	SEH1L	SEH1-like (S. cerevisiae) [Source:HGNC Symbol;Acc:30379]
ENSG00000085433	8117.96	0.00637741	0.00331737	1.92243	0.0545515	0.629333	chr1	109512836	109584850	4536	-	41.23	p13.3	protein_coding	WDR47	WD repeat domain 47 [Source:HGNC Symbol;Acc:29141]
ENSG00000085449	22905.4	0.00505334	0.00353981	1.42757	0.153415	0.733017	chr2	224720433	224810104	5516	-	42.72	q36.1	protein_coding	WDFY1	WD repeat and FYVE domain containing 1 [Source:HGNC Symbol;Acc:20451]
ENSG00000085465	127.844	-0.0136823	0.00528672	-2.58804	0.00965228	0.479225	chr1	111956936	111970399	2988	-	45.7	p13.2	protein_coding	OVGP1	oviductal glycoprotein 1, 120kDa [Source:HGNC Symbol;Acc:8524]
ENSG00000085491	13337.8	0.00182676	0.00277242	0.658906	0.509956	0.880712	chr1	108676658	108743471	6548	-	39.44	p13.3	protein_coding	SLC25A24	solute carrier family 25 (mitochondrial carrier; phosphate carrier), member 24 [Source:HGNC Symbol;Acc:20662]
ENSG00000085511	8943.82	-0.00280696	0.0019297	-1.45461	0.145777	0.727638	chr6	161412759	161538417	7522	+	38.79	q26	protein_coding	MAP3K4	mitogen-activated protein kinase kinase kinase 4 [Source:HGNC Symbol;Acc:6856]
ENSG00000085514	471.652	0.00362923	0.00439045	0.826618	0.408454	0.850917	chr7	99965153	99997719	2003	+	48.68	q22.1	protein_coding	PILRA	paired immunoglobin-like type 2 receptor alpha [Source:HGNC Symbol;Acc:20396]
ENSG00000085552	15.939	-0.0138233	0.0152968	-0.903677	0.366167	0.834621	chr1	159896829	159915386	6620	-	55.8	q23.2	protein_coding	IGSF9	immunoglobulin superfamily, member 9 [Source:HGNC Symbol;Acc:18132]
ENSG00000085563	25.541	-0.0131264	0.0086512	-1.5173	0.129192	0.718206	chr7	87133175	87342611	5552	-	37.05	q21.12	protein_coding	ABCB1	ATP-binding cassette, sub-family B (MDR/TAP), member 1 [Source:HGNC Symbol;Acc:40]
ENSG00000085644	565.409	0.00157758	0.00389362	0.405171	0.685352	0.93034	chr16	3179778	3192806	6443	+	53.47	p13.3	protein_coding	ZNF213	zinc finger protein 213 [Source:HGNC Symbol;Acc:13005]
ENSG00000085662	18749.2	-0.00875657	0.00536023	-1.63362	0.102339	0.698414	chr7	134127102	134144036	3660	-	50.04	q33	protein_coding	AKR1B1	aldo-keto reductase family 1, member B1 (aldose reductase) [Source:HGNC Symbol;Acc:381]
ENSG00000085719	27258.6	-0.000251665	0.002244	-0.11215	0.910704	0.982632	chr8	87497059	87573726	6792	+	38.39	q21.3	protein_coding	CPNE3	copine III [Source:HGNC Symbol;Acc:2316]
ENSG00000085721	5522.64	1.9e-05	0.00246466	0.007706	0.993852	0.998927	chr16	15153879	15188174	4156	-	42.09	p13.11	protein_coding	RRN3	RRN3 RNA polymerase I transcription factor homolog (S. cerevisiae) [Source:HGNC Symbol;Acc:30346]
ENSG00000085733	35960.5	0.00056606	0.00286597	0.197511	0.843428	0.968707	chr11	70244510	70282690	6949	+	52.81	q13.3	protein_coding	CTTN	cortactin [Source:HGNC Symbol;Acc:3338]
ENSG00000085741	183.431	-0.0325091	0.00863638	-3.7642	0.000167082	0.12729	chr11	75897369	75921780	2401	-	57.84	q13.5	protein_coding	WNT11	wingless-type MMTV integration site family, member 11 [Source:HGNC Symbol;Acc:12776]
ENSG00000085760	17960.5	0.00676531	0.00245488	2.75586	0.00585388	0.417414	chr2	55463731	55496483	3371	-	39.6	p16.1	protein_coding	MTIF2	mitochondrial translational initiation factor 2 [Source:HGNC Symbol;Acc:7441]
ENSG00000085788	11352.6	-0.000322355	0.00248371	-0.129788	0.896734	0.979273	chr8	38082736	38133076	10686	+	42.25	p11.23	protein_coding	DDHD2	DDHD domain containing 2 [Source:HGNC Symbol;Acc:29106]
ENSG00000085831	129.613	-0.00331943	0.00487345	-0.681126	0.495792	0.877034	chr1	51752930	51810788	9362	-	51.4	p32.3	protein_coding	TTC39A	tetratricopeptide repeat domain 39A [Source:HGNC Symbol;Acc:18657]
ENSG00000085832	22339.8	0.000849768	0.0026087	0.325744	0.744618	0.946664	chr1	51819935	51985000	7551	-	38.05	p32.3	protein_coding	EPS15	epidermal growth factor receptor pathway substrate 15 [Source:HGNC Symbol;Acc:3419]
ENSG00000085840	342.473	0.00556337	0.00546337	1.01831	0.308533	0.815666	chr1	52838501	52870131	3157	-	44.76	p32.3	protein_coding	ORC1	origin recognition complex, subunit 1 [Source:HGNC Symbol;Acc:8487]
ENSG00000085871	583.259	0.00161142	0.00297409	0.541818	0.587944	0.900716	chr4	140586922	140661899	3182	+	43.46	q31.1	protein_coding	MGST2	microsomal glutathione S-transferase 2 [Source:HGNC Symbol;Acc:7063]
ENSG00000085872	789.246	-0.00448284	0.00402073	-1.11493	0.26488	0.796005	chr19	16628700	16653341	6113	-	57.3	p13.11	protein_coding	CHERP	calcium homeostasis endoplasmic reticulum protein [Source:HGNC Symbol;Acc:16930]
ENSG00000085978	2566.2	-0.00239631	0.00358608	-0.668226	0.50399	0.879452	chr2	234118697	234204320	6047	+	45.33	q37.1	protein_coding	ATG16L1	autophagy related 16-like 1 (S. cerevisiae) [Source:HGNC Symbol;Acc:21498]
ENSG00000085982	7690.53	-0.000778409	0.00147577	-0.52746	0.597874	0.904828	chr2	234384166	234475428	9352	-	38.86	q37.1	protein_coding	USP40	ubiquitin specific peptidase 40 [Source:HGNC Symbol;Acc:20069]
ENSG00000085998	2794.69	-0.00590674	0.00479366	-1.2322	0.217874	0.770661	chr1	46654354	46685977	6366	-	49.39	p34.1	protein_coding	POMGNT1	protein O-linked mannose N-acetylglucosaminyltransferase 1 (beta 1,2-) [Source:HGNC Symbol;Acc:19139]
ENSG00000085999	604.97	0.000347365	0.00430225	0.0807403	0.935648	0.987932	chr1	46713360	46744145	3212	+	46.5	p34.1	protein_coding	RAD54L	RAD54-like (S. cerevisiae) [Source:HGNC Symbol;Acc:9826]
ENSG00000086015	5009.97	-0.00181706	0.00392081	-0.463441	0.643048	0.916958	chr1	46252659	46501796	7877	+	41.32	p34.1	protein_coding	MAST2	microtubule associated serine/threonine kinase 2 [Source:HGNC Symbol;Acc:19035]
ENSG00000086061	98411.2	0.00353054	0.00234938	1.50275	0.132902	0.720629	chr9	33025209	33039905	2730	+	41.22	p21.1	protein_coding	DNAJA1	DnaJ (Hsp40) homolog, subfamily A, member 1 [Source:HGNC Symbol;Acc:5229]
ENSG00000086062	49820.8	0.000643507	0.0040196	0.160092	0.872808	0.974375	chr9	33104080	33167354	5065	-	47.1	p21.1	protein_coding	B4GALT1	UDP-Gal:betaGlcNAc beta 1,4- galactosyltransferase, polypeptide 1 [Source:HGNC Symbol;Acc:924]
ENSG00000086065	10117	-0.000615146	0.00211766	-0.290484	0.771446	0.952947	chr9	33264940	33281977	2237	+	41.53	p13.3	protein_coding	CHMP5	charged multivesicular body protein 5 [Source:HGNC Symbol;Acc:26942]
ENSG00000086102	16069.1	0.00583014	0.00250671	2.32582	0.0200283	0.555592	chr9	33290509	33371155	7147	+	42.57	p13.3	protein_coding	NFX1	nuclear transcription factor, X-box binding 1 [Source:HGNC Symbol;Acc:7803]
ENSG00000086159	11.0515	-3.99e-05	0.011012	-0.00362114	0.997111	0.999374	chr12	50360977	50370922	5129	+	57.52	q13.12	protein_coding	AQP6	aquaporin 6, kidney specific [Source:HGNC Symbol;Acc:639]
ENSG00000086189	9294.42	0.00236313	0.00382476	0.617849	0.536675	0.887479	chr5	61683081	61699766	3736	-	39.95	q12.1	protein_coding	DIMT1	DIM1 dimethyladenosine transferase 1 homolog (S. cerevisiae) [Source:HGNC Symbol;Acc:30217]
ENSG00000086200	8572.52	0.00228249	0.00218348	1.04534	0.295864	0.811201	chr5	61699799	61924409	7540	+	38.3	q12.1	protein_coding	IPO11	importin 11 [Source:HGNC Symbol;Acc:20628]
ENSG00000086232	25157.7	0.00105984	0.00183856	0.57645	0.564311	0.895879	chr7	6061881	6098861	5544	-	44.71	p22.1	protein_coding	EIF2AK1	eukaryotic translation initiation factor 2-alpha kinase 1 [Source:HGNC Symbol;Acc:24921]
ENSG00000086289	7283.43	0.00174314	0.00723055	0.24108	0.809493	0.960414	chr7	37723446	37991543	2864	+	38.37	p14.1	protein_coding	EPDR1	ependymin related 1 [Source:HGNC Symbol;Acc:17572]
ENSG00000086300	45.2492	0.00405061	0.0115459	0.350825	0.725719	0.941796	chr7	26331541	26413949	3421	+	42.65	p15.2	protein_coding	SNX10	sorting nexin 10 [Source:HGNC Symbol;Acc:14974]
ENSG00000086475	8811.44	-0.00122174	0.00252484	-0.483889	0.628464	0.914312	chr10	13359424	13390297	3979	-	45.78	p13	protein_coding	SEPHS1	selenophosphate synthetase 1 [Source:HGNC Symbol;Acc:19685]
ENSG00000086504	317.592	-0.00947989	0.00860964	-1.10108	0.270863	0.800396	chr16	417384	420527	2404	-	64.85	p13.3	protein_coding	MRPL28	mitochondrial ribosomal protein L28 [Source:HGNC Symbol;Acc:14484]
ENSG00000086544	644.746	-0.0101237	0.00504418	-2.007	0.04475	0.609618	chr19	41223008	41246765	3385	+	51.32	q13.2	protein_coding	ITPKC	inositol-trisphosphate 3-kinase C [Source:HGNC Symbol;Acc:14897]
ENSG00000086548	2166.51	-0.00369246	0.0782677	-0.0471774	NA	NA	chr19	42254885	42276113	3052	+	45.92	q13.2	protein_coding	CEACAM6	carcinoembryonic antigen-related cell adhesion molecule 6 (non-specific cross reacting antigen) [Source:HGNC Symbol;Acc:1818]
ENSG00000086570	577.043	-0.01784	0.0102998	-1.73207	NA	NA	chr5	150883654	150948505	14537	-	46.35	q33.1	protein_coding	FAT2	FAT atypical cadherin 2 [Source:HGNC Symbol;Acc:3596]
ENSG00000086589	3270.28	0.000225738	0.00199186	0.11333	0.909769	0.982292	chr5	150070356	150080669	3631	-	43.27	q33.1	protein_coding	RBM22	RNA binding motif protein 22 [Source:HGNC Symbol;Acc:25503]
ENSG00000086598	94823.6	0.00587597	0.00350301	1.67741	0.0934629	0.689715	chr12	124069078	124083116	3822	+	42.28	q24.31	protein_coding	TMED2	transmembrane emp24 domain trafficking protein 2 [Source:HGNC Symbol;Acc:16996]
ENSG00000086619	1711.66	0.00223224	0.00534212	0.417857	0.676052	0.927388	chr1	236378855	236445319	5688	-	37.49	q42.3	protein_coding	ERO1LB	ERO1-like beta (S. cerevisiae) [Source:HGNC Symbol;Acc:14355]
ENSG00000086666	16928	6.22e-06	0.00649088	0.000957505	0.999236	0.999832	chr15	80351910	80430735	5065	+	38.17	q25.1	protein_coding	ZFAND6	zinc finger, AN1-type domain 6 [Source:HGNC Symbol;Acc:30164]
ENSG00000086696	82.8865	-0.0282917	0.0130148	-2.1738	0.0297201	0.578631	chr16	82068609	82132139	2688	+	42.39	q23.3	protein_coding	HSD17B2	hydroxysteroid (17-beta) dehydrogenase 2 [Source:HGNC Symbol;Acc:5211]
ENSG00000086712	7141.46	0.00125707	0.00244444	0.514256	0.607073	0.907821	chrX	16804550	16862642	4460	+	42.93	p22.2	protein_coding	TXLNG	taxilin gamma [Source:HGNC Symbol;Acc:18578]
ENSG00000086730	123.158	0.00512068	0.00479644	1.0676	0.285701	0.80874	chr7	73613982	73644161	4542	+	53.07	q11.23	protein_coding	LAT2	linker for activation of T cells family, member 2 [Source:HGNC Symbol;Acc:12749]
ENSG00000086758	40854.2	-0.00222931	0.00293742	-0.758934	0.447892	0.862838	chrX	53559057	53713673	17373	-	41.19	p11.22	protein_coding	HUWE1	HECT, UBA and WWE domain containing 1, E3 ubiquitin protein ligase [Source:HGNC Symbol;Acc:30892]
ENSG00000086827	3776.96	0.00276307	0.00199235	1.38684	0.165491	0.743008	chr11	113603909	113644533	2992	-	39.15	q23.2	protein_coding	ZW10	zw10 kinetochore protein [Source:HGNC Symbol;Acc:13194]
ENSG00000086848	3428.12	0.00179111	0.00182306	0.982471	0.325868	0.819413	chr11	111652919	111742305	8014	-	40.69	q23.1	protein_coding	ALG9	ALG9, alpha-1,2-mannosyltransferase [Source:HGNC Symbol;Acc:15672]
ENSG00000086991	903.944	0.0105213	0.00714992	1.47152	0.14115	0.724009	chr11	89057524	89322779	6327	-	35.71	q14.3	protein_coding	NOX4	NADPH oxidase 4 [Source:HGNC Symbol;Acc:7891]
ENSG00000087008	1118.31	0.00399479	0.00216146	1.84819	0.0645745	0.646883	chr4	8368009	8442450	3846	-	51.93	p16.1	protein_coding	ACOX3	acyl-CoA oxidase 3, pristanoyl [Source:HGNC Symbol;Acc:121]
ENSG00000087053	22940.4	0.00336636	0.00236295	1.42464	0.154261	0.734157	chr11	95566046	95658479	6119	-	36.56	q21	protein_coding	MTMR2	myotubularin related protein 2 [Source:HGNC Symbol;Acc:7450]
ENSG00000087074	4142.85	-0.00894369	0.00712484	-1.25528	0.209376	0.767041	chr19	49375649	49379314	3093	+	56.68	q13.33	protein_coding	PPP1R15A	protein phosphatase 1, regulatory subunit 15A [Source:HGNC Symbol;Acc:14375]
ENSG00000087076	317.707	-0.0113383	0.00947032	-1.19724	0.231211	0.7795	chr19	49316274	49339935	1281	-	51.49	q13.33	protein_coding	HSD17B14	hydroxysteroid (17-beta) dehydrogenase 14 [Source:HGNC Symbol;Acc:23238]
ENSG00000087077	17873.5	0.000598552	0.00653674	0.0915673	0.927042	0.986106	chr7	100464760	100471076	2802	+	56.45	q22.1	protein_coding	TRIP6	thyroid hormone receptor interactor 6 [Source:HGNC Symbol;Acc:12311]	MI0022722	hsa-mir-6875
ENSG00000087086	173376	-0.0100114	0.00683979	-1.4637	0.143276	0.726012	chr19	49468558	49470135	878	+	55.96	q13.33	protein_coding	FTL	ferritin, light polypeptide [Source:HGNC Symbol;Acc:3999]
ENSG00000087087	3897.46	-0.00329661	0.00426896	-0.772227	0.43998	0.860569	chr7	100472733	100486285	4587	+	53.16	q22.1	protein_coding	SRRT	serrate RNA effector molecule homolog (Arabidopsis) [Source:HGNC Symbol;Acc:24101]
ENSG00000087088	580.056	-0.00251131	0.00548116	-0.458171	0.64683	0.918213	chr19	49458072	49465055	2587	+	53.57	q13.33	protein_coding	BAX	BCL2-associated X protein [Source:HGNC Symbol;Acc:959]
ENSG00000087095	8843.92	0.010025	0.00441073	2.27287	0.0230337	0.565696	chr17	26368763	26523407	5288	+	37.3	q11.2	protein_coding	NLK	nemo-like kinase [Source:HGNC Symbol;Acc:29858]
ENSG00000087111	14202.5	0.00168884	0.00250523	0.674126	0.500231	0.878642	chr17	26880401	26898890	5990	-	47.27	q11.2	protein_coding	PIGS	phosphatidylinositol glycan anchor biosynthesis, class S [Source:HGNC Symbol;Acc:14937]
ENSG00000087116	17357.9	0.00269397	0.00329758	0.816954	0.413954	0.852702	chr5	178537852	178772431	7687	-	53.87	q35.3	protein_coding	ADAMTS2	ADAM metallopeptidase with thrombospondin type 1 motif, 2 [Source:HGNC Symbol;Acc:218]
ENSG00000087128	89.7559	-0.0159018	0.0785509	-0.202439	NA	NA	chr4	69313167	69363322	2138	+	36.69	q13.2	protein_coding	TMPRSS11E	transmembrane protease, serine 11E [Source:HGNC Symbol;Acc:24465]
ENSG00000087152	3034.39	0.00444436	0.00274308	1.62021	0.105188	0.700788	chr17	42269173	42277481	5301	-	59.15	q21.31	protein_coding	ATXN7L3	ataxin 7-like 3 [Source:HGNC Symbol;Acc:25416]
ENSG00000087157	2080.07	-0.00561622	0.00372406	-1.50809	0.131532	0.720492	chr17	76374721	76421195	4965	+	52.04	q25.3	protein_coding	PGS1	phosphatidylglycerophosphate synthase 1 [Source:HGNC Symbol;Acc:30029]
ENSG00000087191	13231.7	-0.00395687	0.00494322	-0.800464	0.423442	0.856907	chr17	61904512	61909379	4483	+	50.94	q23.3	protein_coding	PSMC5	proteasome (prosome, macropain) 26S subunit, ATPase, 5 [Source:HGNC Symbol;Acc:9552]
ENSG00000087206	3554.11	-0.00328403	0.00257351	-1.27609	0.201923	0.763733	chr5	176332006	176449634	4852	-	42.38	q35.2	protein_coding	UIMC1	ubiquitin interaction motif containing 1 [Source:HGNC Symbol;Acc:30298]
ENSG00000087237	33.8958	-0.0118526	0.00729928	-1.6238	0.104419	0.699751	chr16	56995762	57017757	2085	+	50.8	q13	protein_coding	CETP	cholesteryl ester transfer protein, plasma [Source:HGNC Symbol;Acc:1869]
ENSG00000087245	310930	-0.0012976	0.00383227	-0.338598	0.734913	0.944738	chr16	55423612	55540603	4933	+	45.67	q12.2	protein_coding	MMP2	matrix metallopeptidase 2 (gelatinase A, 72kDa gelatinase, 72kDa type IV collagenase) [Source:HGNC Symbol;Acc:7166]
ENSG00000087253	12727.6	0.00137508	0.00507735	0.270826	0.786525	0.956311	chr16	55542910	55620582	7439	+	35.52	q12.2	protein_coding	LPCAT2	lysophosphatidylcholine acyltransferase 2 [Source:HGNC Symbol;Acc:26032]
ENSG00000087258	262.459	-0.00348535	0.00927091	-0.375945	0.706958	0.936835	chr16	56225302	56391356	9813	+	49.47	q12.2	protein_coding	GNAO1	guanine nucleotide binding protein (G protein), alpha activating activity polypeptide O [Source:HGNC Symbol;Acc:4389]
ENSG00000087263	10942	-0.00185645	0.00235897	-0.786977	0.431296	0.858495	chr16	56485402	56513012	5806	+	40.39	q12.2	protein_coding	OGFOD1	2-oxoglutarate and iron-dependent oxygenase domain containing 1 [Source:HGNC Symbol;Acc:25585]
ENSG00000087266	2361.83	-0.00968655	0.00322708	-3.00165	0.00268524	0.385056	chr4	2794750	2842825	13968	+	59.23	p16.3	protein_coding	SH3BP2	SH3-domain binding protein 2 [Source:HGNC Symbol;Acc:10825]
ENSG00000087269	5987.13	-0.00171819	0.00339536	-0.506041	0.612828	0.910047	chr4	2939660	2965112	3538	-	49.99	p16.3	protein_coding	NOP14	NOP14 nucleolar protein [Source:HGNC Symbol;Acc:16821]
ENSG00000087274	14542.3	-0.000484004	0.00370309	-0.130703	0.89601	0.979273	chr4	2845584	2931803	13106	+	44.84	p16.3	protein_coding	ADD1	adducin 1 (alpha) [Source:HGNC Symbol;Acc:243]
ENSG00000087299	429.11	-0.001885	0.00303837	-0.6204	0.534994	0.886909	chr14	50704281	50779266	3911	-	40.78	q21.3	protein_coding	L2HGDH	L-2-hydroxyglutarate dehydrogenase [Source:HGNC Symbol;Acc:20499]
ENSG00000087301	2610.43	0.00563122	0.00443508	1.2697	0.204192	0.765509	chr14	52897308	53019240	4739	-	36.83	q22.1	protein_coding	TXNDC16	thioredoxin domain containing 16 [Source:HGNC Symbol;Acc:19965]
ENSG00000087302	9099.79	0.00613724	0.00346118	1.77316	0.0762018	0.665072	chr14	52456193	52471420	2334	+	35.82	q22.1	protein_coding	C14orf166	chromosome 14 open reading frame 166 [Source:HGNC Symbol;Acc:23169]
ENSG00000087303	21744.1	0.00357207	0.00419638	0.851227	0.394643	0.845539	chr14	52471521	52535712	6158	-	43.16	q22.1	protein_coding	NID2	nidogen 2 (osteonidogen) [Source:HGNC Symbol;Acc:13389]
ENSG00000087338	5009.14	0.00404983	0.00312923	1.29419	0.195598	0.761889	chr2	70056774	70108528	4922	+	37.77	p13.3	protein_coding	GMCL1	germ cell-less, spermatogenesis associated 1 [Source:HGNC Symbol;Acc:23843]
ENSG00000087365	28266	-0.00327146	0.00438046	-0.746829	0.455167	0.865035	chr11	65818200	65836779	9795	+	48.41	q13.1	protein_coding	SF3B2	splicing factor 3b, subunit 2, 145kDa [Source:HGNC Symbol;Acc:10769]
ENSG00000087448	22528.7	0.0013323	0.00258251	0.515893	0.605929	0.907638	chr12	27932953	27955973	7622	+	43.03	p11.22	protein_coding	KLHL42	kelch-like family member 42 [Source:HGNC Symbol;Acc:29252]
ENSG00000087460	208868	0.000566198	0.00251875	0.224793	0.82214	0.962858	chr20	57414773	57486247	13320	+	47.09	q13.32	protein_coding	GNAS	GNAS complex locus [Source:HGNC Symbol;Acc:4392]
ENSG00000087470	22990.9	0.00754144	0.00334874	2.25202	0.0243209	0.567542	chr12	32832134	32898486	7184	+	38.22	p11.21	protein_coding	DNM1L	dynamin 1-like [Source:HGNC Symbol;Acc:2973]
ENSG00000087494	970.978	-0.0130962	0.00804673	-1.62752	0.103627	0.699017	chr12	28111017	28125638	3377	-	40.26	p11.22	protein_coding	PTHLH	parathyroid hormone-like hormone [Source:HGNC Symbol;Acc:9607]
ENSG00000087495	834.838	0.0103187	0.00786849	1.3114	0.189723	0.756693	chr20	58152564	58422766	6095	+	47.63	q13.32	protein_coding	PHACTR3	phosphatase and actin regulator 3 [Source:HGNC Symbol;Acc:15833]
ENSG00000087502	17159	0.00568256	0.00418668	1.3573	0.174687	0.750953	chr12	29490285	29534122	5826	-	34.04	p11.22	protein_coding	ERGIC2	ERGIC and golgi 2 [Source:HGNC Symbol;Acc:30208]
ENSG00000087510	3021.73	-0.00615413	0.00461759	-1.33276	0.182611	0.753484	chr20	55204358	55214339	3112	+	48.97	q13.31	protein_coding	TFAP2C	transcription factor AP-2 gamma (activating enhancer binding protein 2 gamma) [Source:HGNC Symbol;Acc:11744]
ENSG00000087586	7710.33	0.00592583	0.00528985	1.12023	0.262617	0.793691	chr20	54944445	54967393	2928	-	42.93	q13.2	protein_coding	AURKA	aurora kinase A [Source:HGNC Symbol;Acc:11393]
ENSG00000087589	363.31	-0.0134552	0.00761959	-1.76587	0.0774169	0.666038	chr20	54987168	55034396	4025	+	45.37	q13.2	protein_coding	CASS4	Cas scaffolding protein family member 4 [Source:HGNC Symbol;Acc:15878]
ENSG00000087842	1084.85	0.0031895	0.00438315	0.727672	0.466815	0.868763	chrX	15402921	15511687	2512	-	38.99	p22.2	protein_coding	PIR	pirin (iron-binding nuclear protein) [Source:HGNC Symbol;Acc:30048]
ENSG00000087884	1883.23	0.000324003	0.00272984	0.11869	0.905521	0.981315	chr11	77532155	77629478	1943	+	41.83	q14.1	protein_coding	AAMDC	adipogenesis associated, Mth938 domain containing [Source:HGNC Symbol;Acc:30205]
ENSG00000087903	741.65	-0.00140508	0.00375446	-0.374243	0.708223	0.937136	chr19	5993175	6199583	9094	-	47.54	p13.3	protein_coding	RFX2	regulatory factor X, 2 (influences HLA class II expression) [Source:HGNC Symbol;Acc:9983]
ENSG00000087916	386.082	-0.0139209	0.0784002	-0.177562	NA	NA	chrX	115567790	115592625	4521	+	33.28	q23	protein_coding	SLC6A14	solute carrier family 6 (amino acid transporter), member 14 [Source:HGNC Symbol;Acc:11047]
ENSG00000087995	1604.89	-0.00206375	0.00150184	-1.37415	0.169396	0.748383	chr17	60501228	60527454	3114	+	45.27	q23.2	protein_coding	METTL2A	methyltransferase like 2A [Source:HGNC Symbol;Acc:25755]
ENSG00000088002	29.2178	-0.0238137	0.0154977	-1.5366	0.124392	0.713665	chr19	49055332	49102682	2822	+	51.75	q13.33	protein_coding	SULT2B1	sulfotransferase family, cytosolic, 2B, member 1 [Source:HGNC Symbol;Acc:11459]
ENSG00000088035	2920.79	0.0103308	0.00530435	1.9476	0.0514625	0.62572	chr1	63833261	63904233	4950	+	37.93	p31.3	protein_coding	ALG6	ALG6, alpha-1,3-glucosyltransferase [Source:HGNC Symbol;Acc:23157]
ENSG00000088038	3538.06	-0.00223109	0.00259524	-0.859684	0.389964	0.843533	chr19	54641444	54659419	6697	+	57.87	q13.42	protein_coding	CNOT3	CCR4-NOT transcription complex, subunit 3 [Source:HGNC Symbol;Acc:7879]
ENSG00000088179	5119.68	0.0030172	0.00384179	0.785365	0.43224	0.858495	chr2	120517207	120741394	12542	+	37.04	q14.2	protein_coding	PTPN4	protein tyrosine phosphatase, non-receptor type 4 (megakaryocyte) [Source:HGNC Symbol;Acc:9656]
ENSG00000088205	49829.3	0.00564179	0.00384958	1.46556	0.142769	0.725451	chr2	118572226	118589955	7851	+	39.26	q14.1	protein_coding	DDX18	DEAD (Asp-Glu-Ala-Asp) box polypeptide 18 [Source:HGNC Symbol;Acc:2741]
ENSG00000088247	6604.89	-0.0028185	0.00660785	-0.426537	0.669716	0.925747	chr19	6413359	6424805	4563	-	59.03	p13.3	protein_coding	KHSRP	KH-type splicing regulatory protein [Source:HGNC Symbol;Acc:6316]
ENSG00000088256	2573.53	-0.00247702	0.00439592	-0.563483	0.573106	0.897561	chr19	3094408	3124002	6242	+	61.66	p13.3	protein_coding	GNA11	guanine nucleotide binding protein (G protein), alpha 11 (Gq class) [Source:HGNC Symbol;Acc:4379]
ENSG00000088280	2236.34	-0.00166336	0.00342361	-0.485849	0.627074	0.914061	chr1	23755056	23811061	4988	-	49.67	p36.12	protein_coding	ASAP3	ArfGAP with SH3 domain, ankyrin repeat and PH domain 3 [Source:HGNC Symbol;Acc:14987]
ENSG00000088298	1202.36	-0.0037423	0.00480176	-0.779361	0.435767	0.85912	chr20	33703167	33865928	3380	-	46.07	q11.22	protein_coding	EDEM2	ER degradation enhancer, mannosidase alpha-like 2 [Source:HGNC Symbol;Acc:15877]
ENSG00000088305	460.614	0.00192481	0.00454187	0.423791	0.671718	0.92632	chr20	31350191	31397162	4630	+	49.4	q11.21	protein_coding	DNMT3B	DNA (cytosine-5-)-methyltransferase 3 beta [Source:HGNC Symbol;Acc:2979]
ENSG00000088325	25050.2	0.00385804	0.00588842	0.655192	0.512344	0.88127	chr20	30327074	30389608	3605	+	41.52	q11.21	protein_coding	TPX2	TPX2, microtubule-associated [Source:HGNC Symbol;Acc:1249]
ENSG00000088356	643.877	-0.00327247	0.00356525	-0.917879	0.358682	0.832786	chr20	30532758	30539895	1385	-	50.01	q11.21	protein_coding	PDRG1	p53 and DNA-damage regulated 1 [Source:HGNC Symbol;Acc:16119]
ENSG00000088367	5658.94	0.00192846	0.00243872	0.790767	0.42908	0.858219	chr20	34679426	34820721	7859	+	49.98	q11.23	protein_coding	EPB41L1	erythrocyte membrane protein band 4.1-like 1 [Source:HGNC Symbol;Acc:3378]
ENSG00000088386	161.025	-0.0152139	0.0784191	-0.194008	NA	NA	chr13	99336055	99404908	4192	-	44.51	q32.3	protein_coding	SLC15A1	solute carrier family 15 (oligopeptide transporter), member 1 [Source:HGNC Symbol;Acc:10920]
ENSG00000088387	5224.61	-0.00414877	0.00380013	-1.09174	0.274946	0.802134	chr13	99445741	99738879	10061	-	41.78	q32.3	protein_coding	DOCK9	dedicator of cytokinesis 9 [Source:HGNC Symbol;Acc:14132]
ENSG00000088448	9279.07	-0.00172788	0.00327302	-0.527914	0.597559	0.904776	chr13	111530887	111567416	4557	-	40	q34	protein_coding	ANKRD10	ankyrin repeat domain 10 [Source:HGNC Symbol;Acc:20265]
ENSG00000088451	1983.91	0.00374257	0.0034311	1.09078	0.27537	0.802134	chr13	95226308	95248511	2586	-	36.99	q32.1	protein_coding	TGDS	TDP-glucose 4,6-dehydratase [Source:HGNC Symbol;Acc:20324]
ENSG00000088538	338.4	-0.0062279	0.00391518	-1.59071	0.111676	0.704474	chr3	50712672	51421629	8755	+	40.15	p21.2	protein_coding	DOCK3	dedicator of cytokinesis 3 [Source:HGNC Symbol;Acc:2989]
ENSG00000088543	1195.46	-0.00420244	0.00541808	-0.775634	0.437965	0.859832	chr3	50595462	50608458	3242	-	55.98	p21.2	protein_coding	C3orf18	chromosome 3 open reading frame 18 [Source:HGNC Symbol;Acc:24837]
ENSG00000088682	2271.86	-0.00347675	0.0044876	-0.774746	0.43849	0.859861	chr16	57481337	57495187	4324	+	45.83	q21	protein_coding	COQ9	coenzyme Q9 [Source:HGNC Symbol;Acc:25302]
ENSG00000088726	184.843	-0.0222358	0.0784685	-0.283372	NA	NA	chr3	12775024	12810956	3562	-	48.61	p25.2	protein_coding	TMEM40	transmembrane protein 40 [Source:HGNC Symbol;Acc:25620]
ENSG00000088727	446.541	-0.00022843	0.00307835	-0.0742054	0.940847	0.989232	chr3	47269516	47324941	5867	-	48.45	p21.31	protein_coding	KIF9	kinesin family member 9 [Source:HGNC Symbol;Acc:16666]
ENSG00000088756	2748.64	6.97e-05	0.00713874	0.00976286	0.99221	0.998744	chr18	6729717	6915715	11910	+	39.1	p11.31	protein_coding	ARHGAP28	Rho GTPase activating protein 28 [Source:HGNC Symbol;Acc:25509]
ENSG00000088766	8275.55	0.00487483	0.00358824	1.35856	0.174286	0.750744	chr20	5986736	6020699	5370	+	39.37	p12.3	protein_coding	CRLS1	cardiolipin synthase 1 [Source:HGNC Symbol;Acc:16148]
ENSG00000088808	1033.76	0.000321022	0.00274647	0.116885	0.906951	0.981772	chr14	104200089	104313927	9031	-	44.51	q32.33	protein_coding	PPP1R13B	protein phosphatase 1, regulatory subunit 13B [Source:HGNC Symbol;Acc:14950]
ENSG00000088812	16413.8	0.00371256	0.00246136	1.50834	0.131469	0.720428	chr20	3451687	3631769	8753	+	40.34	p13	protein_coding	ATRN	attractin [Source:HGNC Symbol;Acc:885]
ENSG00000088826	602.813	-0.0175907	0.00508387	-3.4601	0.000539981	0.214143	chr20	4101627	4168394	4943	+	49.87	p13	protein_coding	SMOX	spermine oxidase [Source:HGNC Symbol;Acc:15862]
ENSG00000088832	35453.8	0.00611949	0.00275761	2.21913	0.0264778	0.577892	chr20	1349622	1373806	2369	-	45.46	p13	protein_coding	FKBP1A	FK506 binding protein 1A, 12kDa [Source:HGNC Symbol;Acc:3711]	MI0022716	hsa-mir-6869
ENSG00000088833	3817.17	-0.00390309	0.00289604	-1.34773	0.177744	0.752302	chr20	1422807	1454487	6617	-	45.86	p13	protein_coding	NSFL1C	NSFL1 (p97) cofactor (p47) [Source:HGNC Symbol;Acc:15912]
ENSG00000088836	79.3065	-0.000860747	0.00723457	-0.118977	0.905294	0.981238	chr20	3208063	3219836	4081	-	61.3	p13	protein_coding	SLC4A11	solute carrier family 4, sodium borate transporter, member 11 [Source:HGNC Symbol;Acc:16438]
ENSG00000088854	7791.03	-0.000375798	0.00257881	-0.145725	0.884138	0.976348	chr20	3229951	3388272	8864	-	43.79	p13	protein_coding	C20orf194	chromosome 20 open reading frame 194 [Source:HGNC Symbol;Acc:17721]
ENSG00000088876	2499.09	0.000779329	0.00251566	0.309791	0.75672	0.949548	chr20	2462463	2505348	4520	-	43.04	p13	protein_coding	ZNF343	zinc finger protein 343 [Source:HGNC Symbol;Acc:16017]
ENSG00000088881	59.6904	-0.0209454	0.00961509	-2.17839	0.0293769	0.578631	chr20	2673524	2740753	3716	+	49.22	p13	protein_coding	EBF4	early B-cell factor 4 [Source:HGNC Symbol;Acc:29278]
ENSG00000088882	110.06	-0.0215152	0.0110945	-1.93927	0.0524687	0.627247	chr20	2774715	2781283	2391	-	59.72	p13	protein_coding	CPXM1	carboxypeptidase X (M14 family), member 1 [Source:HGNC Symbol;Acc:15771]
ENSG00000088888	2735.21	-0.00411966	0.00530234	-0.776951	0.437188	0.859378	chr20	3827487	3849280	4240	+	53.77	p13	protein_coding	MAVS	mitochondrial antiviral signaling protein [Source:HGNC Symbol;Acc:29233]
ENSG00000088899	302.899	-0.00691754	0.00402735	-1.71764	0.085862	0.676555	chr20	3143263	3154192	5349	-	59.3	p13	protein_coding	LZTS3	Homo sapiens leucine zipper, putative tumor suppressor family member 3 (LZTS3), mRNA. [Source:RefSeq mRNA;Acc:NM_001282533]
ENSG00000088930	28188.2	-0.000917495	0.00141297	-0.649337	0.516121	0.881644	chr20	21283942	21370463	3489	+	37.22	p11.23	protein_coding	XRN2	5'-3' exoribonuclease 2 [Source:HGNC Symbol;Acc:12836]
ENSG00000088986	21231.7	0.00457089	0.00248095	1.84239	0.0654174	0.647907	chr12	120907653	120936296	2957	+	47.04	q24.31	protein_coding	DYNLL1	dynein, light chain, LC8-type 1 [Source:HGNC Symbol;Acc:15476]
ENSG00000089006	32783.4	0.00656135	0.00365951	1.79296	0.072979	0.659904	chr20	17922241	17949623	7894	-	42.13	p11.23	protein_coding	SNX5	sorting nexin 5 [Source:HGNC Symbol;Acc:14969]
ENSG00000089009	208241	-0.0031161	0.00297604	-1.04706	0.29507	0.811201	chr12	112842994	112856642	4447	-	45.67	q24.13	protein_coding	RPL6	ribosomal protein L6 [Source:HGNC Symbol;Acc:10362]
ENSG00000089012	55.6976	0.0175283	0.00740133	2.36826	0.0178721	0.549988	chr20	1609798	1638425	2242	-	43.73	p13	protein_coding	SIRPG	signal-regulatory protein gamma [Source:HGNC Symbol;Acc:15757]
ENSG00000089022	2793.11	6.49e-05	0.00147135	0.0441003	0.964824	0.995175	chr12	112279782	112334343	5576	+	43.96	q24.12	protein_coding	MAPKAPK5	mitogen-activated protein kinase-activated protein kinase 5 [Source:HGNC Symbol;Acc:6889]
ENSG00000089041	153.665	0.00381172	0.00505908	0.753441	0.451185	0.863252	chr12	121570622	121623876	3587	+	46.44	q24.31	protein_coding	P2RX7	purinergic receptor P2X, ligand-gated ion channel, 7 [Source:HGNC Symbol;Acc:8537]
ENSG00000089048	33131.3	0.00698594	0.00685981	1.01839	0.308494	0.815666	chr20	13694969	13765532	3216	-	37.98	p12.1	protein_coding	ESF1	ESF1, nucleolar pre-rRNA processing protein, homolog (S. cerevisiae) [Source:HGNC Symbol;Acc:15898]
ENSG00000089050	4019.11	0.00560613	0.00289906	1.93378	0.0531408	0.627678	chr20	18467184	18477887	3861	-	41.68	p11.23	protein_coding	RBBP9	retinoblastoma binding protein 9 [Source:HGNC Symbol;Acc:9892]
ENSG00000089053	11051.7	-0.00236355	0.00231079	-1.02283	0.306387	0.815064	chr12	121746048	121837699	12304	-	44.55	q24.31	protein_coding	ANAPC5	anaphase promoting complex subunit 5 [Source:HGNC Symbol;Acc:15713]
ENSG00000089057	4398.06	-0.00273433	0.0022877	-1.19523	0.231996	0.77969	chr20	4833002	4990939	7523	-	44.93	p13	protein_coding	SLC23A2	solute carrier family 23 (ascorbic acid transporter), member 2 [Source:HGNC Symbol;Acc:10973]
ENSG00000089060	840.997	-0.00206654	0.00466245	-0.443232	0.657598	0.921956	chr12	113736564	113797298	6768	-	49.93	q24.13	protein_coding	SLC8B1	solute carrier family 8 (sodium/lithium/calcium exchanger), member B1 [Source:HGNC Symbol;Acc:26175]
ENSG00000089063	11021.6	0.00312474	0.00335389	0.931676	0.351504	0.829691	chr20	5080486	5093749	2038	-	43.08	p13	protein_coding	TMEM230	transmembrane protein 230 [Source:HGNC Symbol;Acc:15876]
ENSG00000089091	724.189	-0.000512415	0.00232967	-0.219951	0.825909	0.964588	chr20	18364011	18447925	6637	-	41.71	p11.23	protein_coding	DZANK1	double zinc ribbon and ankyrin repeat domains 1 [Source:HGNC Symbol;Acc:15858]
ENSG00000089094	3771.46	0.00335789	0.00306479	1.09564	0.273238	0.801406	chr12	121866900	122018920	13623	-	50.77	q24.31	protein_coding	KDM2B	lysine (K)-specific demethylase 2B [Source:HGNC Symbol;Acc:13610]
ENSG00000089123	820.28	-0.00274003	0.00277144	-0.988667	0.322826	0.818668	chr20	13246709	13619587	3365	-	38.76	p12.1	protein_coding	TASP1	taspase, threonine aspartase, 1 [Source:HGNC Symbol;Acc:15859]
ENSG00000089127	454.5	-0.00974863	0.0125076	-0.77942	NA	NA	chr12	113344582	113369990	3910	+	43.26	q24.13	protein_coding	OAS1	2'-5'-oligoadenylate synthetase 1, 40/46kDa [Source:HGNC Symbol;Acc:8086]
ENSG00000089154	7420.48	-0.00268084	0.00458053	-0.585269	0.558367	0.895205	chr12	120565007	120632513	9654	-	49.67	q24.23	protein_coding	GCN1L1	GCN1 general control of amino-acid synthesis 1-like 1 (yeast) [Source:HGNC Symbol;Acc:4199]
ENSG00000089157	53864.9	-0.00492634	0.00437195	-1.12681	0.259824	0.792991	chr12	120634489	120639038	4001	-	48.92	q24.23	protein_coding	RPLP0	ribosomal protein, large, P0 [Source:HGNC Symbol;Acc:10371]
ENSG00000089159	6398.66	0.00272947	0.00296486	0.920608	0.357255	0.83146	chr12	120648250	120703574	7452	-	53	q24.31	protein_coding	PXN	paxillin [Source:HGNC Symbol;Acc:9718]
ENSG00000089163	83.1202	-0.00152759	0.00582111	-0.262422	0.792996	0.957849	chr12	120740119	120751052	1222	+	48.77	q24.31	protein_coding	SIRT4	sirtuin 4 [Source:HGNC Symbol;Acc:14932]
ENSG00000089177	2465.1	0.00297159	0.00282447	1.05209	0.29276	0.810112	chr20	16252749	16554078	6278	-	40.7	p12.1	protein_coding	KIF16B	kinesin family member 16B [Source:HGNC Symbol;Acc:15869]
ENSG00000089195	2380.74	0.00266468	0.00225873	1.17972	0.23811	0.783383	chr20	5917881	5931182	3754	-	42.51	p12.3	protein_coding	TRMT6	tRNA methyltransferase 6 homolog (S. cerevisiae) [Source:HGNC Symbol;Acc:20900]
ENSG00000089199	24.8239	0.00773944	0.0109058	0.70966	0.477915	0.870878	chr20	5892076	5906007	4535	+	42.87	p12.3	protein_coding	CHGB	chromogranin B (secretogranin 1) [Source:HGNC Symbol;Acc:1930]
ENSG00000089220	25724.8	0.000186946	0.00251697	0.0742741	0.940792	0.989211	chr12	118573663	118583389	1780	+	49.19	q24.23	protein_coding	PEBP1	phosphatidylethanolamine binding protein 1 [Source:HGNC Symbol;Acc:8630]
ENSG00000089225	8589.97	0.00286795	0.00410253	0.69907	0.484508	0.873799	chr12	114791736	114846247	4363	-	45.85	q24.21	protein_coding	TBX5	T-box 5 [Source:HGNC Symbol;Acc:11604]
ENSG00000089234	15331.6	0.00540766	0.00251717	2.14831	0.0316892	0.579189	chr12	112079950	112123790	4686	-	44.41	q24.12	protein_coding	BRAP	BRCA1 associated protein [Source:HGNC Symbol;Acc:1099]
ENSG00000089248	15440.5	0.00144056	0.00319556	0.450801	0.652133	0.919798	chr12	112451120	112461255	3083	+	47.22	q24.13	protein_coding	ERP29	endoplasmic reticulum protein 29 [Source:HGNC Symbol;Acc:13799]
ENSG00000089250	30.9381	-0.0306004	0.0215231	-1.42174	NA	NA	chr12	117645947	117889975	13144	-	47.35	q24.22	protein_coding	NOS1	nitric oxide synthase 1 (neuronal) [Source:HGNC Symbol;Acc:7872]
ENSG00000089280	18531.1	-0.00160634	0.00398521	-0.403076	0.686893	0.93034	chr16	31191431	31203127	7218	+	47.05	p11.2	protein_coding	FUS	fused in sarcoma [Source:HGNC Symbol;Acc:4010]
ENSG00000089289	12656.3	0.00303925	0.00320547	0.948144	0.343056	0.825651	chrX	69353299	69386174	1862	+	42.89	q13.1	protein_coding	IGBP1	immunoglobulin (CD79A) binding protein 1 [Source:HGNC Symbol;Acc:5461]
ENSG00000089327	4001.39	-0.0050437	0.00419047	-1.20361	0.22874	0.779127	chr19	35645633	35660786	2993	+	49.87	q13.12	protein_coding	FXYD5	FXYD domain containing ion transport regulator 5 [Source:HGNC Symbol;Acc:4029]
ENSG00000089335	6994.58	-0.000586735	0.00468533	-0.125228	0.900343	0.98016	chr19	35168544	35177302	5032	+	39.83	q13.11	protein_coding	ZNF302	zinc finger protein 302 [Source:HGNC Symbol;Acc:13848]
ENSG00000089351	724.228	-0.00821426	0.00588008	-1.39696	0.162424	0.74134	chr19	35485688	35517375	5942	+	55.68	q13.11	protein_coding	GRAMD1A	GRAM domain containing 1A [Source:HGNC Symbol;Acc:29305]
ENSG00000089356	744.729	-0.0055685	0.0782533	-0.07116	NA	NA	chr19	35606732	35615228	3385	+	53.87	q13.12	protein_coding	FXYD3	FXYD domain containing ion transport regulator 3 [Source:HGNC Symbol;Acc:4027]	MI0022734	hsa-mir-6887
ENSG00000089472	9079.13	0.00288625	0.0035239	0.819051	0.412757	0.85267	chrX	65382391	65488709	7113	+	38.5	q12	protein_coding	HEPH	hephaestin [Source:HGNC Symbol;Acc:4866]
ENSG00000089486	1188.55	-0.00456399	0.00450644	-1.01277	0.311169	0.815981	chr16	4560676	4588829	4268	-	51.97	p13.3	protein_coding	CDIP1	cell death-inducing p53 target 1 [Source:HGNC Symbol;Acc:13234]
ENSG00000089505	484.004	2.77e-05	0.00317381	0.00873309	0.993032	0.998927	chr16	66600294	66613040	1467	+	43.3	q21	protein_coding	CMTM1	CKLF-like MARVEL transmembrane domain containing 1 [Source:HGNC Symbol;Acc:19172]
ENSG00000089558	13.1156	-0.0114292	0.0111938	-1.02102	0.307244	0.815263	chr17	40308909	40333296	3924	-	55.01	q21.2	protein_coding	KCNH4	potassium voltage-gated channel, subfamily H (eag-related), member 4 [Source:HGNC Symbol;Acc:6253]
ENSG00000089597	40790.5	-0.000529838	0.00341502	-0.15515	0.876703	0.974838	chr11	62392298	62414104	4933	-	49.94	q12.3	protein_coding	GANAB	glucosidase, alpha; neutral AB [Source:HGNC Symbol;Acc:4138]
ENSG00000089639	181.465	0.00244812	0.00583975	0.419216	0.675058	0.92721	chr19	19740285	19754476	3740	-	56.14	p13.11	protein_coding	GMIP	GEM interacting protein [Source:HGNC Symbol;Acc:24852]
ENSG00000089682	7502.7	-5.7e-05	0.00465941	-0.0122314	0.990241	0.998302	chrX	106307650	106362057	6105	-	36.02	q22.3	protein_coding	RBM41	RNA binding motif protein 41 [Source:HGNC Symbol;Acc:25617]
ENSG00000089685	4032.12	0.00402903	0.00655952	0.614226	0.539066	0.888418	chr17	76210267	76221717	3815	+	49.27	q25.3	protein_coding	BIRC5	baculoviral IAP repeat containing 5 [Source:HGNC Symbol;Acc:593]
ENSG00000089692	30.3034	-0.0059179	0.00858418	-0.689397	0.490574	0.875441	chr12	6881678	6887621	3056	+	57.37	p13.31	protein_coding	LAG3	lymphocyte-activation gene 3 [Source:HGNC Symbol;Acc:6476]
ENSG00000089693	5494.9	-0.00404598	0.00459352	-0.880801	0.378426	0.839473	chr12	6857170	6876641	3773	-	52.29	p13.31	protein_coding	MLF2	myeloid leukemia factor 2 [Source:HGNC Symbol;Acc:7126]
ENSG00000089723	315.295	-0.00255019	0.00287614	-0.88667	0.375257	0.837868	chr14	94492675	94515276	4252	+	52.77	q32.12	protein_coding	OTUB2	OTU domain, ubiquitin aldehyde binding 2 [Source:HGNC Symbol;Acc:20351]
ENSG00000089737	14722.3	-0.00121443	0.00301181	-0.403223	0.686784	0.93034	chr14	94517266	94547591	6007	-	42.84	q32.12	protein_coding	DDX24	DEAD (Asp-Glu-Ala-Asp) box helicase 24 [Source:HGNC Symbol;Acc:13266]
ENSG00000089775	5162.22	0.00338066	0.00262534	1.2877	0.197849	0.763221	chr14	64915824	64971931	12229	-	42.25	q23.3	protein_coding	ZBTB25	zinc finger and BTB domain containing 25 [Source:HGNC Symbol;Acc:13112]
ENSG00000089818	3937.64	0.000812874	0.0016746	0.485413	0.627383	0.914061	chr12	8234807	8250367	4155	+	42.07	p13.31	protein_coding	NECAP1	NECAP endocytosis associated 1 [Source:HGNC Symbol;Acc:24539]
ENSG00000089820	666.029	-0.00158574	0.0053196	-0.298095	0.765631	0.9511	chrX	153172821	153200452	5580	-	58.14	q28	protein_coding	ARHGAP4	Rho GTPase activating protein 4 [Source:HGNC Symbol;Acc:674]
ENSG00000089847	44.1636	-0.00116959	0.00670834	-0.174348	0.861592	0.973234	chr19	4183351	4224811	4474	+	53.6	p13.3	protein_coding	ANKRD24	ankyrin repeat domain 24 [Source:HGNC Symbol;Acc:29424]
ENSG00000089876	16685.8	0.00630793	0.00275449	2.29005	0.0220183	0.560673	chr10	127524906	127585005	3948	-	41.45	q26.2	protein_coding	DHX32	DEAH (Asp-Glu-Ala-His) box polypeptide 32 [Source:HGNC Symbol;Acc:16717]
ENSG00000089902	8966.1	-0.000662245	0.00212493	-0.311655	0.755303	0.949236	chr14	103058998	103196913	6202	+	43.48	q32.31	protein_coding	RCOR1	REST corepressor 1 [Source:HGNC Symbol;Acc:17441]
ENSG00000089916	17628.3	0.000780822	0.00318733	0.244976	0.806475	0.960375	chr14	76618259	76720685	21987	+	39.76	q24.3	protein_coding	GPATCH2L	G patch domain containing 2-like [Source:HGNC Symbol;Acc:20210]
ENSG00000090006	649.862	-0.0124929	0.00708262	-1.76388	0.0777516	0.666548	chr19	41098789	41135725	8109	+	56.47	q13.2	protein_coding	LTBP4	latent transforming growth factor beta binding protein 4 [Source:HGNC Symbol;Acc:6717]
ENSG00000090013	1329.22	-0.00863324	0.00629893	-1.37059	0.170503	0.748383	chr19	40953696	40971747	1665	-	49.8	q13.2	protein_coding	BLVRB	biliverdin reductase B (flavin reductase (NADPH)) [Source:HGNC Symbol;Acc:1063]
ENSG00000090020	2094	-0.00198862	0.00335494	-0.592743	0.553353	0.893497	chr1	27425306	27493472	5974	-	51.71	p36.11	protein_coding	SLC9A1	solute carrier family 9, subfamily A (NHE1, cation proton antiporter 1), member 1 [Source:HGNC Symbol;Acc:11071]
ENSG00000090054	11578.1	0.00261082	0.00167953	1.5545	0.120066	0.710082	chr9	94794281	94877666	3658	-	41.6	q22.31	protein_coding	SPTLC1	serine palmitoyltransferase, long chain base subunit 1 [Source:HGNC Symbol;Acc:11277]
ENSG00000090060	81354.9	0.00623914	0.00321669	1.93962	0.0524261	0.627247	chr14	96967770	97033448	12766	+	36.57	q32.2	protein_coding	PAPOLA	poly(A) polymerase alpha [Source:HGNC Symbol;Acc:14981]
ENSG00000090061	9449.48	0.00636003	0.00335018	1.89841	0.0576416	0.634391	chr14	99947506	100001381	8220	+	50.14	q32.2	protein_coding	CCNK	cyclin K [Source:HGNC Symbol;Acc:1596]
ENSG00000090097	530.201	-0.00413225	0.00502446	-0.822426	0.410834	0.851493	chr3	51991470	52002426	3686	-	60.69	p21.2	protein_coding	PCBP4	poly(rC) binding protein 4 [Source:HGNC Symbol;Acc:8652]
ENSG00000090238	838.276	-0.00692248	0.00500855	-1.38213	0.166931	0.745093	chr16	30103635	30108236	3181	-	58.41	p11.2	protein_coding	YPEL3	yippee-like 3 (Drosophila) [Source:HGNC Symbol;Acc:18327]
ENSG00000090263	3614.16	0.000799759	0.00221291	0.361406	0.717796	0.939636	chr7	140705854	140715028	1818	-	42.26	q34	protein_coding	MRPS33	mitochondrial ribosomal protein S33 [Source:HGNC Symbol;Acc:16634]
ENSG00000090266	8574.18	0.0024249	0.00229505	1.05658	0.290704	0.808861	chr7	140390577	140422590	4447	+	43.57	q34	protein_coding	NDUFB2	NADH dehydrogenase (ubiquinone) 1 beta subcomplex, 2, 8kDa [Source:HGNC Symbol;Acc:7697]
ENSG00000090273	7016.92	-0.00453084	0.00598835	-0.756609	0.449284	0.863073	chr1	27226729	27273353	2856	+	48.43	p36.11	protein_coding	NUDC	nudC nuclear distribution protein [Source:HGNC Symbol;Acc:8045]
ENSG00000090316	3751.4	-0.00189792	0.00267012	-0.710799	0.477209	0.870699	chr4	1283639	1333935	9857	+	55.03	p16.3	protein_coding	MAEA	macrophage erythroblast attacher [Source:HGNC Symbol;Acc:13731]
ENSG00000090339	2477.76	0.00268041	0.00734408	0.364976	0.71513	0.938992	chr19	10381511	10397291	3706	+	52.08	p13.2	protein_coding	ICAM1	intercellular adhesion molecule 1 [Source:HGNC Symbol;Acc:5344]
ENSG00000090372	1239.09	-0.00675273	0.00495543	-1.36269	0.172979	0.749543	chr19	47222764	47250251	7641	-	57.35	q13.32	protein_coding	STRN4	striatin, calmodulin binding protein 4 [Source:HGNC Symbol;Acc:15721]
ENSG00000090376	6032.82	0.00419732	0.00432651	0.970141	0.331976	0.823292	chr12	66582659	66648402	10004	+	40.1	q14.3	protein_coding	IRAK3	interleukin-1 receptor-associated kinase 3 [Source:HGNC Symbol;Acc:17020]	MI0022214	hsa-mir-6502
ENSG00000090382	189.871	-0.026636	0.0175097	-1.52121	NA	NA	chr12	69742121	69748014	1764	+	36.61	q15	protein_coding	LYZ	lysozyme [Source:HGNC Symbol;Acc:6740]
ENSG00000090432	1856.44	-0.0057762	0.00622324	-0.928166	0.353321	0.830087	chr1	20825943	20834654	2436	-	47.53	p36.12	protein_coding	MUL1	mitochondrial E3 ubiquitin protein ligase 1 [Source:HGNC Symbol;Acc:25762]
ENSG00000090447	145.266	-0.0057439	0.00634014	-0.905957	0.364959	0.834536	chr16	4307187	4323076	7867	-	56.39	p13.3	protein_coding	TFAP4	transcription factor AP-4 (activating enhancer binding protein 4) [Source:HGNC Symbol;Acc:11745]
ENSG00000090470	3590	-0.00066025	0.00288878	-0.228557	0.819213	0.962322	chr15	65409717	65426174	3263	-	45.72	q22.31	protein_coding	PDCD7	programmed cell death 7 [Source:HGNC Symbol;Acc:8767]
ENSG00000090487	12229.8	-0.00293325	0.00168608	-1.73969	0.0819143	0.670759	chr15	65255362	65282648	3984	-	44.05	q22.31	protein_coding	SPG21	spastic paraplegia 21 (autosomal recessive, Mast syndrome) [Source:HGNC Symbol;Acc:20373]
ENSG00000090520	25982	0.00094313	0.00233204	0.404423	0.685902	0.93034	chr3	186285192	186315061	6040	+	40.86	q27.3	protein_coding	DNAJB11	DnaJ (Hsp40) homolog, subfamily B, member 11 [Source:HGNC Symbol;Acc:14889]
ENSG00000090530	3249.79	0.00440328	0.00547286	0.804567	0.42107	0.856168	chr3	189674517	189840226	5605	-	38.18	q28	protein_coding	LEPREL1	leprecan-like 1 [Source:HGNC Symbol;Acc:19317]
ENSG00000090534	33.2809	-0.00537331	0.0103112	-0.521112	0.602289	0.906014	chr3	184089723	184095932	1915	-	50.58	q27.1	protein_coding	THPO	thrombopoietin [Source:HGNC Symbol;Acc:11795]
ENSG00000090539	75.5082	-0.0130578	0.00712468	-1.83275	0.0668397	0.64867	chr3	184097861	184108524	6620	+	59.37	q27.1	protein_coding	CHRD	chordin [Source:HGNC Symbol;Acc:1949]
ENSG00000090554	161.186	-0.00249634	0.0054165	-0.460878	0.644886	0.917649	chr19	49977464	49989488	2902	+	53.99	q13.33	protein_coding	FLT3LG	fms-related tyrosine kinase 3 ligand [Source:HGNC Symbol;Acc:3766]
ENSG00000090565	1671.28	-0.00186238	0.00507574	-0.366917	0.713681	0.938633	chr16	475619	573011	6317	+	52.85	p13.3	protein_coding	RAB11FIP3	RAB11 family interacting protein 3 (class II) [Source:HGNC Symbol;Acc:17224]
ENSG00000090581	6053.62	-0.000826222	0.00343467	-0.240554	0.809901	0.960416	chr16	1401924	1413352	3672	+	56.39	p13.3	protein_coding	GNPTG	N-acetylglucosamine-1-phosphate transferase, gamma subunit [Source:HGNC Symbol;Acc:23026]
ENSG00000090612	7039.82	0.0089239	0.00471558	1.89243	0.0584342	0.63568	chr12	133707570	133783698	6905	+	40.51	q24.33	protein_coding	ZNF268	zinc finger protein 268 [Source:HGNC Symbol;Acc:13061]
ENSG00000090615	22142.4	0.000306902	0.00333888	0.0919175	0.926764	0.986008	chr12	133345495	133405444	10550	-	53.56	q24.33	protein_coding	GOLGA3	golgin A3 [Source:HGNC Symbol;Acc:4426]
ENSG00000090621	26235.4	-0.00422959	0.00301104	-1.4047	0.160112	0.739744	chr1	40026488	40042462	6782	-	47.27	p34.3	protein_coding	PABPC4	poly(A) binding protein, cytoplasmic 4 (inducible form) [Source:HGNC Symbol;Acc:8557]
ENSG00000090661	29.9803	-0.0178562	0.0109547	-1.63	0.103102	0.698414	chr19	8271620	8327305	4059	+	52.88	p13.2	protein_coding	CERS4	ceramide synthase 4 [Source:HGNC Symbol;Acc:23747]
ENSG00000090674	726.874	-0.00203532	0.00653122	-0.311629	0.755323	0.949236	chr19	7587512	7598895	3956	+	57.01	p13.2	protein_coding	MCOLN1	mucolipin 1 [Source:HGNC Symbol;Acc:13356]
ENSG00000090686	27397.1	0.00342853	0.00234933	1.45936	0.144465	0.72719	chr1	22004791	22110099	9497	-	41.84	p36.12	protein_coding	USP48	ubiquitin specific peptidase 48 [Source:HGNC Symbol;Acc:18533]
ENSG00000090776	1081.05	-0.0113883	0.00508104	-2.24134	0.0250044	0.570431	chrX	68048840	68061990	3314	+	56.43	q13.1	protein_coding	EFNB1	ephrin-B1 [Source:HGNC Symbol;Acc:3226]
ENSG00000090857	11564.3	0.0024839	0.00309806	0.80176	0.422692	0.856636	chr16	70147529	70195203	9148	+	47.38	q22.1	protein_coding	PDPR	pyruvate dehydrogenase phosphatase regulatory subunit [Source:HGNC Symbol;Acc:30264]
ENSG00000090861	28994.2	-0.00728576	0.00582886	-1.24995	0.211319	0.768292	chr16	70286198	70323446	4498	-	49.47	q22.1	protein_coding	AARS	alanyl-tRNA synthetase [Source:HGNC Symbol;Acc:20]
ENSG00000090863	57946.8	0.00148641	0.00297606	0.499457	0.617457	0.911591	chr16	74485856	74641012	9550	-	42.17	q23.1	protein_coding	GLG1	golgi glycoprotein 1 [Source:HGNC Symbol;Acc:4316]
ENSG00000090889	6461.88	0.00581773	0.00559692	1.03945	0.298595	0.811201	chrX	69509879	69640682	4723	+	40.49	q13.1	protein_coding	KIF4A	kinesin family member 4A [Source:HGNC Symbol;Acc:13339]
ENSG00000090905	20675.3	-0.00146869	0.00177466	-0.82759	0.407903	0.850733	chr16	24741016	24838953	12522	+	40.57	p12.1	protein_coding	TNRC6A	trinucleotide repeat containing 6A [Source:HGNC Symbol;Acc:11969]
ENSG00000090920	22.7559	0.0196742	0.0150817	1.30451	0.19206	0.758842	chr19	40353963	40440533	16564	-	51.95	q13.2	protein_coding	FCGBP	Fc fragment of IgG binding protein [Source:HGNC Symbol;Acc:13572]
ENSG00000090924	5243	-4.41e-05	0.00277377	-0.015882	0.987328	0.997667	chr19	39903225	39919054	9199	+	56.77	q13.2	protein_coding	PLEKHG2	pleckstrin homology domain containing, family G (with RhoGef domain) member 2 [Source:HGNC Symbol;Acc:29515]
ENSG00000090932	18.9362	0.00696775	0.00761637	0.914839	0.360276	0.833487	chr19	39989535	39999121	2618	+	56.84	q13.2	protein_coding	DLL3	delta-like 3 (Drosophila) [Source:HGNC Symbol;Acc:2909]
ENSG00000090971	697.66	-0.0110306	0.00621089	-1.77601	0.0757313	0.663566	chr19	55996371	55998935	2163	+	66.08	q13.42	protein_coding	NAT14	N-acetyltransferase 14 (GCN5-related, putative) [Source:HGNC Symbol;Acc:28918]
ENSG00000090975	442.651	0.000517363	0.0054964	0.0941275	0.925008	0.985681	chr12	123468027	123634562	9165	-	51.35	q24.31	protein_coding	PITPNM2	phosphatidylinositol transfer protein, membrane-associated 2 [Source:HGNC Symbol;Acc:21044]
ENSG00000090989	21891	0.00209079	0.00292926	0.713761	0.475375	0.870468	chr4	56719782	56771200	5347	+	34.99	q12	protein_coding	EXOC1	exocyst complex component 1 [Source:HGNC Symbol;Acc:30380]
ENSG00000091009	10737.3	0.00248935	0.0026274	0.947458	0.343406	0.825711	chr5	145583113	145718814	6900	+	39.81	q32	protein_coding	RBM27	RNA binding motif protein 27 [Source:HGNC Symbol;Acc:29243]
ENSG00000091039	99511	0.00954873	0.00447714	2.13278	0.032943	0.584723	chr12	76745577	76953589	9198	-	36.48	q21.2	protein_coding	OSBPL8	oxysterol binding protein-like 8 [Source:HGNC Symbol;Acc:16396]
ENSG00000091073	271.191	-0.0105169	0.0061734	-1.70359	0.0884584	0.682189	chr7	76090993	76135312	5042	+	54.28	q11.23	protein_coding	DTX2	deltex homolog 2 (Drosophila) [Source:HGNC Symbol;Acc:15973]
ENSG00000091106	109.272	0.000682815	0.00493103	0.138473	0.889867	0.977455	chr2	32449522	32490923	3624	-	42.88	p22.3	protein_coding	NLRC4	NLR family, CARD domain containing 4 [Source:HGNC Symbol;Acc:16412]
ENSG00000091127	4313.79	0.0029865	0.00287589	1.03846	0.299056	0.811201	chr7	105080108	105162714	4421	-	43	q22.3	protein_coding	PUS7	pseudouridylate synthase 7 homolog (S. cerevisiae) [Source:HGNC Symbol;Acc:26033]
ENSG00000091128	56.383	-0.00715654	0.00775763	-0.922517	0.356259	0.830992	chr7	107663993	107770801	7016	-	40.71	q31.1	protein_coding	LAMB4	laminin, beta 4 [Source:HGNC Symbol;Acc:6491]
ENSG00000091129	1040.87	0.00294814	0.00790119	0.373126	0.709054	0.937396	chr7	107788068	108097161	7939	-	39	q31.1	protein_coding	NRCAM	neuronal cell adhesion molecule [Source:HGNC Symbol;Acc:7994]
ENSG00000091136	163314	-0.000621878	0.0027351	-0.22737	0.820136	0.962383	chr7	107564244	107643700	8140	-	42.42	q31.1	protein_coding	LAMB1	laminin, beta 1 [Source:HGNC Symbol;Acc:6486]
ENSG00000091137	170.218	0.00259006	0.00488176	0.530558	0.595725	0.903823	chr7	107301080	107358254	5800	+	39.9	q22.3	protein_coding	SLC26A4	solute carrier family 26 (anion exchanger), member 4 [Source:HGNC Symbol;Acc:8818]
ENSG00000091138	13.4543	0.00382417	0.0116609	0.327947	0.742951	0.946599	chr7	107405912	107443670	3382	-	39.28	q31.1	protein_coding	SLC26A3	solute carrier family 26 (anion exchanger), member 3 [Source:HGNC Symbol;Acc:3018]
ENSG00000091140	34751.9	0.00369078	0.00200865	1.83744	0.0661443	0.64867	chr7	107531415	107572175	5299	+	36.67	q31.1	protein_coding	DLD	dihydrolipoamide dehydrogenase [Source:HGNC Symbol;Acc:2898]
ENSG00000091157	8189.05	0.00126508	0.00148518	0.851802	0.394324	0.84523	chr18	54318574	54698828	10685	+	36.25	q21.31	protein_coding	WDR7	WD repeat domain 7 [Source:HGNC Symbol;Acc:13490]
ENSG00000091164	22043.4	-0.0001564	0.00219614	-0.0712159	0.943226	0.990044	chr18	54264439	54318831	11298	-	38.58	q21.31	protein_coding	TXNL1	thioredoxin-like 1 [Source:HGNC Symbol;Acc:12436]
ENSG00000091262	82.699	-0.00816068	0.00584709	-1.39568	0.16281	0.741748	chr16	16242785	16317379	7559	-	49.86	p13.11	protein_coding	ABCC6	ATP-binding cassette, sub-family C (CFTR/MRP), member 6 [Source:HGNC Symbol;Acc:57]
ENSG00000091317	16154.1	0.00229958	0.00346977	0.662748	0.507492	0.880407	chr3	32522804	32544900	4413	-	38.68	p22.3	protein_coding	CMTM6	CKLF-like MARVEL transmembrane domain containing 6 [Source:HGNC Symbol;Acc:19177]
ENSG00000091409	23268.5	0.00893949	0.00499071	1.79123	0.073257	0.659904	chr2	173292082	173371181	6704	+	41.78	q31.1	protein_coding	ITGA6	integrin, alpha 6 [Source:HGNC Symbol;Acc:6142]
ENSG00000091428	141.401	-0.00443389	0.00862559	-0.514039	0.607225	0.907821	chr2	173600002	173917621	7161	+	40.56	q31.1	protein_coding	RAPGEF4	Rap guanine nucleotide exchange factor (GEF) 4 [Source:HGNC Symbol;Acc:16626]
ENSG00000091436	44131.9	0.00111083	0.00259594	0.427913	0.668714	0.925625	chr2	173940163	174132738	13799	+	38.91	q31.1	protein_coding	MLTK	Mitogen-activated protein kinase kinase kinase MLT [Source:UniProtKB/Swiss-Prot;Acc:Q9NYL2]
ENSG00000091483	9401.79	0.00467565	0.00241191	1.93857	0.0525539	0.627247	chr1	241660903	241683061	2142	-	36.87	q43	protein_coding	FH	fumarate hydratase [Source:HGNC Symbol;Acc:3700]
ENSG00000091490	7218.87	0.00155037	0.00452192	0.342857	0.731706	0.944038	chr4	25749055	25865382	7483	-	43.64	p15.2	protein_coding	SEL1L3	sel-1 suppressor of lin-12-like 3 (C. elegans) [Source:HGNC Symbol;Acc:29108]
ENSG00000091513	49.3986	-0.00745123	0.0108855	-0.684507	0.493655	0.876816	chr3	133464800	133497850	8565	+	45.21	q22.1	protein_coding	TF	transferrin [Source:HGNC Symbol;Acc:11740]
ENSG00000091527	70266.6	0.00214846	0.00179597	1.19627	0.231593	0.77969	chr3	133292574	133309105	4367	+	42.4	q22.1	protein_coding	CDV3	CDV3 homolog (mouse) [Source:HGNC Symbol;Acc:26928]
ENSG00000091536	73.6452	-0.00873171	0.00609445	-1.43273	0.151934	0.73162	chr17	18012020	18083116	19117	+	55.19	p11.2	protein_coding	MYO15A	myosin XVA [Source:HGNC Symbol;Acc:7594]
ENSG00000091542	3938.95	-0.00382975	0.00450376	-0.850346	0.395133	0.845695	chr17	18086392	18113268	3190	+	50.24	p11.2	protein_coding	ALKBH5	alkB, alkylation repair homolog 5 (E. coli) [Source:HGNC Symbol;Acc:25996]
ENSG00000091592	4266.23	-0.00259073	0.00284348	-0.911111	0.362237	0.833618	chr17	5402747	5522744	12811	-	46.74	p13.2	protein_coding	NLRP1	NLR family, pyrin domain containing 1 [Source:HGNC Symbol;Acc:14374]
ENSG00000091622	782.806	0.00175603	0.00656905	0.267319	0.789224	0.957106	chr17	6354584	6459814	10609	-	51.99	p13.2	protein_coding	PITPNM3	PITPNM family member 3 [Source:HGNC Symbol;Acc:21043]
ENSG00000091640	2614.52	-0.00365203	0.00413012	-0.884243	0.376565	0.838418	chr17	4862521	4871167	2831	-	51.65	p13.2	protein_coding	SPAG7	sperm associated antigen 7 [Source:HGNC Symbol;Acc:11216]
ENSG00000091651	2222.03	0.00669697	0.00450813	1.48553	0.137403	0.722511	chr16	46723555	46732306	4309	+	44.16	q11.2	protein_coding	ORC6	origin recognition complex, subunit 6 [Source:HGNC Symbol;Acc:17151]
ENSG00000091656	9814.66	0.00805684	0.00312041	2.58198	0.00982349	0.482271	chr8	77593454	77779521	15696	+	36.38	q21.11	protein_coding	ZFHX4	zinc finger homeobox 4 [Source:HGNC Symbol;Acc:30939]
ENSG00000091732	1330.55	0.000203941	0.00193246	0.105534	0.915952	0.983323	chr7	129658126	129691291	3011	-	44.46	q32.2	protein_coding	ZC3HC1	zinc finger, C3HC-type containing 1 [Source:HGNC Symbol;Acc:29913]
ENSG00000091831	480.47	0.0061746	0.00402396	1.53446	0.124917	0.714521	chr6	151977826	152450754	13629	+	39.66	q25.1	protein_coding	ESR1	estrogen receptor 1 [Source:HGNC Symbol;Acc:3467]
ENSG00000091844	1335.83	-0.00707201	0.00550061	-1.28568	0.198556	0.76362	chr6	153325594	153452384	7899	-	37.43	q25.2	protein_coding	RGS17	regulator of G-protein signaling 17 [Source:HGNC Symbol;Acc:14088]
ENSG00000091879	304.073	0.00183667	0.00393206	0.467103	0.640426	0.916842	chr8	6357172	6420930	6784	-	40.71	p23.1	protein_coding	ANGPT2	angiopoietin 2 [Source:HGNC Symbol;Acc:485]
ENSG00000091947	1552.66	-0.00226915	0.00426348	-0.532229	0.594567	0.903083	chr17	42088556	42101314	3029	-	49.94	q21.31	protein_coding	TMEM101	transmembrane protein 101 [Source:HGNC Symbol;Acc:28653]
ENSG00000091972	37.2973	0.028949	0.0136042	2.12794	0.0333421	0.585101	chr3	112051194	112081659	2991	+	38.61	q13.2	protein_coding	CD200	CD200 molecule [Source:HGNC Symbol;Acc:7203]
ENSG00000091986	266570	-0.000432289	0.00353094	-0.122429	0.902559	0.980568	chr3	112323407	112368377	5305	-	40.42	q13.2	protein_coding	CCDC80	coiled-coil domain containing 80 [Source:HGNC Symbol;Acc:30649]
ENSG00000092009	11.9573	-0.0191594	0.0142232	-1.34705	0.177964	0.752302	chr14	24974559	24977471	937	-	51.56	q12	protein_coding	CMA1	chymase 1, mast cell [Source:HGNC Symbol;Acc:2097]
ENSG00000092010	13467.9	-0.00396655	0.00436593	-0.908522	0.363602	0.834195	chr14	24605367	24608176	1781	+	57.4	q12	protein_coding	PSME1	proteasome (prosome, macropain) activator subunit 1 (PA28 alpha) [Source:HGNC Symbol;Acc:9568]
ENSG00000092020	6727.11	0.00954109	0.00465182	2.05104	0.0402627	0.59409	chr14	35554673	35591723	3863	-	42.2	q13.2	protein_coding	PPP2R3C	protein phosphatase 2, regulatory subunit B'', gamma [Source:HGNC Symbol;Acc:17485]
ENSG00000092036	2270.89	-0.00276604	0.00241775	-1.14406	0.252601	0.788745	chr14	23415437	23426370	2539	-	45.59	q11.2	protein_coding	HAUS4	HAUS augmin-like complex, subunit 4 [Source:HGNC Symbol;Acc:20163]	MI0017340	hsa-mir-4707
ENSG00000092051	44.97	-0.00905195	0.00661889	-1.36759	0.171439	0.748383	chr14	24037244	24048009	5307	-	56.69	q11.2	protein_coding	JPH4	junctophilin 4 [Source:HGNC Symbol;Acc:20156]
ENSG00000092068	3773.62	0.00418603	0.00494109	0.847187	0.396891	0.846597	chr14	23594504	23652883	5942	-	47.13	q11.2	protein_coding	SLC7A8	solute carrier family 7 (amino acid transporter light chain, L system), member 8 [Source:HGNC Symbol;Acc:11066]
ENSG00000092094	2360.32	-0.00322179	0.0040016	-0.805126	0.420747	0.856168	chr14	20914570	20923264	5041	-	45.15	q11.2	protein_coding	OSGEP	O-sialoglycoprotein endopeptidase [Source:HGNC Symbol;Acc:18028]
ENSG00000092096	417.6	-0.00575805	0.00383516	-1.50139	0.133256	0.720744	chr14	23815515	23822121	4278	-	57.86	q11.2	protein_coding	SLC22A17	solute carrier family 22, member 17 [Source:HGNC Symbol;Acc:23095]
ENSG00000092098	1103.73	-0.00472208	0.00535032	-0.882579	0.377464	0.838663	chr14	24615892	24629870	4982	+	52.92	q12	protein_coding	RNF31	ring finger protein 31 [Source:HGNC Symbol;Acc:16031]
ENSG00000092108	20359.8	0.00647361	0.00353422	1.83169	0.066997	0.649257	chr14	31091318	31205018	6571	+	36.17	q12	protein_coding	SCFD1	sec1 family domain containing 1 [Source:HGNC Symbol;Acc:20726]
ENSG00000092140	7373.69	0.00469912	0.00446172	1.05321	0.292246	0.809542	chr14	31028329	31089269	10025	+	35.48	q12	protein_coding	G2E3	G2/M-phase specific E3 ubiquitin protein ligase [Source:HGNC Symbol;Acc:20338]
ENSG00000092148	42272.3	0.000567876	0.00143359	0.396122	0.692015	0.931007	chr14	31569318	31677010	12417	-	39.35	q12	protein_coding	HECTD1	HECT domain containing E3 ubiquitin protein ligase 1 [Source:HGNC Symbol;Acc:20157]
ENSG00000092199	59675.2	-0.00218042	0.00170887	-1.27595	0.201974	0.763733	chr14	21677295	21737653	7315	-	39.78	q11.2	protein_coding	HNRNPC	heterogeneous nuclear ribonucleoprotein C (C1/C2) [Source:HGNC Symbol;Acc:5035]
ENSG00000092200	28.4004	-0.00154301	0.00599678	-0.257306	0.796942	0.958141	chr14	21756098	21819460	5494	+	44.4	q11.2	protein_coding	RPGRIP1	retinitis pigmentosa GTPase regulator interacting protein 1 [Source:HGNC Symbol;Acc:13436]
ENSG00000092201	37026	0.00267268	0.00180203	1.48315	0.138034	0.723042	chr14	21819631	21852425	7151	-	40.41	q11.2	protein_coding	SUPT16H	suppressor of Ty 16 homolog (S. cerevisiae) [Source:HGNC Symbol;Acc:11465]
ENSG00000092203	16161.2	6.93e-05	0.00108154	0.0640753	0.94891	0.991372	chr14	21944756	21967319	7076	+	43.84	q11.2	protein_coding	TOX4	TOX high mobility group box family member 4 [Source:HGNC Symbol;Acc:20161]
ENSG00000092208	1336.46	0.00421509	0.00334675	1.25946	0.207865	0.766549	chr14	39583427	39606177	2532	+	39.65	q21.1	protein_coding	GEMIN2	gem (nuclear organelle) associated protein 2 [Source:HGNC Symbol;Acc:10884]
ENSG00000092295	76.442	-0.0180102	0.00864542	-2.0832	0.0372328	0.588288	chr14	24718320	24733638	3735	-	54.94	q12	protein_coding	TGM1	transglutaminase 1 [Source:HGNC Symbol;Acc:11777]
ENSG00000092330	2783.23	0.0016592	0.00207264	0.800523	0.423408	0.856907	chr14	24708849	24711880	2712	-	53.3	q12	protein_coding	TINF2	TERF1 (TRF1)-interacting nuclear factor 2 [Source:HGNC Symbol;Acc:11824]
ENSG00000092345	26.792	0.0159713	0.02708	0.589784	NA	NA	chr3	16628299	16711813	3631	-	39.13	p24.3	protein_coding	DAZL	deleted in azoospermia-like [Source:HGNC Symbol;Acc:2685]
ENSG00000092421	286.175	-0.00433453	0.00574032	-0.755102	0.450188	0.863245	chr5	115779312	115910630	10956	-	40.58	q23.1	protein_coding	SEMA6A	sema domain, transmembrane domain (TM), and cytoplasmic domain, (semaphorin) 6A [Source:HGNC Symbol;Acc:10738]
ENSG00000092439	35934.7	0.00542101	0.00422022	1.28453	0.198955	0.763733	chr15	50844670	50979012	9198	-	38.89	q21.2	protein_coding	TRPM7	transient receptor potential cation channel, subfamily M, member 7 [Source:HGNC Symbol;Acc:17994]
ENSG00000092445	1320.9	-0.000518405	0.00429441	-0.120716	0.903916	0.980752	chr15	41849873	41871536	6697	+	54.42	q15.1	protein_coding	TYRO3	TYRO3 protein tyrosine kinase [Source:HGNC Symbol;Acc:12446]
ENSG00000092470	4978.21	0.00773073	0.00538533	1.43552	0.15114	0.73141	chr15	44119161	44160617	4078	+	41.87	q15.3	protein_coding	WDR76	WD repeat domain 76 [Source:HGNC Symbol;Acc:25773]
ENSG00000092529	1678.27	0.00322475	0.00267044	1.20757	0.227211	0.779121	chr15	42640301	42704516	5129	+	46.11	q15.1	protein_coding	CAPN3	calpain 3, (p94) [Source:HGNC Symbol;Acc:1480]
ENSG00000092531	11474.8	0.000568849	0.00196195	0.289941	0.771861	0.952947	chr15	42783431	42837547	5893	+	42.26	q15.1	protein_coding	SNAP23	synaptosomal-associated protein, 23kDa [Source:HGNC Symbol;Acc:11131]
ENSG00000092607	14982	-0.000543041	0.00238319	-0.227863	0.819753	0.962328	chr1	119425669	119532179	3806	-	41.12	p12	protein_coding	TBX15	T-box 15 [Source:HGNC Symbol;Acc:11594]
ENSG00000092621	8759.8	-0.013815	0.00645019	-2.14179	0.0322101	0.581079	chr1	120202421	120286838	5622	+	44.18	p12	protein_coding	PHGDH	phosphoglycerate dehydrogenase [Source:HGNC Symbol;Acc:8923]
ENSG00000092758	229.486	-0.00109252	0.00556703	-0.196249	0.844416	0.968958	chr20	61447596	61472511	4831	+	61.84	q13.33	protein_coding	COL9A3	collagen, type IX, alpha 3 [Source:HGNC Symbol;Acc:2219]
ENSG00000092820	15503.6	-0.00461279	0.00476844	-0.967358	0.333365	0.82363	chr6	159186773	159240444	3336	-	46.17	q25.3	protein_coding	EZR	ezrin [Source:HGNC Symbol;Acc:12691]
ENSG00000092841	106870	0.00161596	0.00442481	0.365204	0.714959	0.938992	chr12	56551945	56557280	4609	+	51.56	q13.2	protein_coding	MYL6	myosin, light chain 6, alkali, smooth muscle and non-muscle [Source:HGNC Symbol;Acc:7587]
ENSG00000092847	6802.04	-0.00229816	0.00192172	-1.19589	0.231739	0.77969	chr1	36335409	36395211	12886	+	44.91	p34.3	protein_coding	AGO1	argonaute RISC catalytic component 1 [Source:HGNC Symbol;Acc:3262]
ENSG00000092853	7071.2	0.0113744	0.00669142	1.69985	0.0891588	0.683638	chr1	36185819	36235568	5411	-	42.79	p34.3	protein_coding	CLSPN	claspin [Source:HGNC Symbol;Acc:19715]
ENSG00000092871	5445.82	0.0022082	0.00199931	1.10448	0.269386	0.799865	chr17	33333009	33416338	8512	-	43.34	q12	protein_coding	RFFL	ring finger and FYVE-like domain containing E3 ubiquitin protein ligase [Source:HGNC Symbol;Acc:24821]
ENSG00000092929	14.6606	-0.0392784	0.0114789	-3.42178	0.000622131	0.234465	chr17	73823306	73840798	7752	-	59.67	q25.1	protein_coding	UNC13D	unc-13 homolog D (C. elegans) [Source:HGNC Symbol;Acc:23147]
ENSG00000092931	2696.49	0.00071072	0.00136916	0.519091	0.603697	0.906223	chr17	74731947	74777531	6587	+	44.16	q25.1	protein_coding	MFSD11	major facilitator superfamily domain containing 11 [Source:HGNC Symbol;Acc:25458]	MI0003651	hsa-mir-636
ENSG00000092964	96898.5	-0.00588933	0.00370796	-1.58829	0.11222	0.705056	chr8	26371791	26515694	7052	+	44.92	p21.2	protein_coding	DPYSL2	dihydropyrimidinase-like 2 [Source:HGNC Symbol;Acc:3014]
ENSG00000092969	3911.14	0.00177709	0.00786189	0.226039	0.821171	0.962657	chr1	218519577	218617961	5151	+	41.85	q41	protein_coding	TGFB2	transforming growth factor, beta 2 [Source:HGNC Symbol;Acc:11768]
ENSG00000092978	5129.1	0.00111145	0.00248027	0.448117	0.654069	0.920171	chr1	217600334	217804424	8833	-	36.36	q41	protein_coding	GPATCH2	G patch domain containing 2 [Source:HGNC Symbol;Acc:25499]
ENSG00000093000	18132.1	0.00134605	0.00248872	0.54086	0.588604	0.901017	chr22	45559722	45583896	8318	+	43.62	q13.31	protein_coding	NUP50	nucleoporin 50kDa [Source:HGNC Symbol;Acc:8065]
ENSG00000093009	937.345	0.00769309	0.00549938	1.3989	0.161843	0.74073	chr22	19466982	19508135	2846	+	48.03	q11.21	protein_coding	CDC45	cell division cycle 45 [Source:HGNC Symbol;Acc:1739]
ENSG00000093010	5825.93	-0.00580411	0.00517857	-1.12079	0.262376	0.793622	chr22	19929130	19957498	5195	+	53.41	q11.21	protein_coding	COMT	catechol-O-methyltransferase [Source:HGNC Symbol;Acc:2228]
ENSG00000093072	1155.39	0.00301308	0.00551587	0.546257	0.584889	0.900697	chr22	17660194	17702879	5136	-	49.51	q11.1	protein_coding	CECR1	cat eye syndrome chromosome region, candidate 1 [Source:HGNC Symbol;Acc:1839]
ENSG00000093134	58.268	-0.0100893	0.0174179	-0.579248	NA	NA	chr6	133043926	133055904	3846	-	37.66	q23.2	protein_coding	VNN3	vanin 3 [Source:HGNC Symbol;Acc:16431]
ENSG00000093144	14248.8	0.000739753	0.00422602	0.175047	0.861042	0.973184	chr6	127609855	127664754	5678	-	36	q22.33	protein_coding	ECHDC1	enoyl CoA hydratase domain containing 1 [Source:HGNC Symbol;Acc:21489]
ENSG00000093167	28530	0.00245285	0.00248808	0.985842	0.324211	0.819255	chr3	37094117	37225180	10674	-	38.6	p22.2	protein_coding	LRRFIP2	leucine rich repeat (in FLII) interacting protein 2 [Source:HGNC Symbol;Acc:6703]
ENSG00000093183	11021.6	0.000560497	0.00199823	0.280497	0.779096	0.954513	chr3	42589461	42642572	8159	-	43.29	p22.1	protein_coding	SEC22C	SEC22 vesicle trafficking protein homolog C (S. cerevisiae) [Source:HGNC Symbol;Acc:16828]
ENSG00000093217	2082.91	0.00314684	0.00293403	1.07253	0.283481	0.807119	chr3	38388251	38462839	5343	+	44.83	p22.2	protein_coding	XYLB	xylulokinase homolog (H. influenzae) [Source:HGNC Symbol;Acc:12839]
ENSG00000094631	898.754	-0.00461121	0.00313955	-1.46875	0.141901	0.724803	chrX	48659784	48683392	10412	+	50.55	p11.23	protein_coding	HDAC6	histone deacetylase 6 [Source:HGNC Symbol;Acc:14064]
ENSG00000094755	630.315	-0.0224596	0.0783713	-0.286579	NA	NA	chr5	170190354	170241051	4621	+	45.34	q35.1	protein_coding	GABRP	gamma-aminobutyric acid (GABA) A receptor, pi [Source:HGNC Symbol;Acc:4089]
ENSG00000094804	3280.88	0.00705842	0.00531282	1.32856	0.183992	0.753849	chr17	38443885	38459171	3382	+	43.66	q21.2	protein_coding	CDC6	cell division cycle 6 [Source:HGNC Symbol;Acc:1744]
ENSG00000094841	1685.06	0.000824795	0.00244199	0.337756	0.735547	0.944883	chrX	74493920	74524435	2825	+	37.52	q13.3	protein_coding	UPRT	uracil phosphoribosyltransferase (FUR1) homolog (S. cerevisiae) [Source:HGNC Symbol;Acc:28334]
ENSG00000094880	6986.58	0.000108612	0.00188119	0.0577357	0.953959	0.992226	chr5	137523339	137549032	4616	-	41.22	q31.2	protein_coding	CDC23	cell division cycle 23 [Source:HGNC Symbol;Acc:1724]
ENSG00000094914	5468.71	-0.00222237	0.00612382	-0.362907	0.716675	0.939406	chr12	53701240	53718648	4138	-	49.39	q13.13	protein_coding	AAAS	achalasia, adrenocortical insufficiency, alacrimia [Source:HGNC Symbol;Acc:13666]
ENSG00000094916	66565.9	0.00181664	0.00349103	0.520372	0.602804	0.906036	chr12	54624724	54673886	12508	-	42.95	q13.13	protein_coding	CBX5	chromobox homolog 5 [Source:HGNC Symbol;Acc:1555]	MI0017335	hsa-mir-3198-2
ENSG00000094963	734.956	0.0165834	0.012141	1.3659	0.171971	0.748383	chr1	171154347	171181822	6239	+	38.87	q24.3	protein_coding	FMO2	flavin containing monooxygenase 2 (non-functional) [Source:HGNC Symbol;Acc:3770]
ENSG00000094975	13563.6	-5.11e-05	0.00382928	-0.0133316	0.989363	0.998107	chr1	172501489	172580971	7835	+	36.42	q24.3	protein_coding	SUCO	SUN domain containing ossification factor [Source:HGNC Symbol;Acc:1240]
ENSG00000095002	10986.8	0.00601943	0.00392663	1.53297	0.125282	0.714948	chr2	47630108	47789450	4552	+	44.66	p21	protein_coding	MSH2	mutS homolog 2 [Source:HGNC Symbol;Acc:7325]
ENSG00000095015	3783.99	-0.00229065	0.0026834	-0.853636	0.393307	0.844724	chr5	56111401	56191979	7716	+	38.07	q11.2	protein_coding	MAP3K1	mitogen-activated protein kinase kinase kinase 1, E3 ubiquitin protein ligase [Source:HGNC Symbol;Acc:6848]
ENSG00000095059	1545.17	-0.00609765	0.00533634	-1.14267	0.253177	0.789218	chr19	12786531	12792716	3006	-	54.74	p13.2	protein_coding	DHPS	deoxyhypusine synthase [Source:HGNC Symbol;Acc:2869]
ENSG00000095066	340.307	-0.00650421	0.00578386	-1.12454	0.260782	0.793342	chr19	12873817	12983554	5950	-	53.64	p13.2	protein_coding	HOOK2	hook microtubule-tethering protein 2 [Source:HGNC Symbol;Acc:19885]
ENSG00000095110	75.3005	-0.0047782	0.00582838	-0.819817	0.412321	0.852194	chr11	114392437	114430617	4317	-	37.45	q23.2	protein_coding	NXPE1	neurexophilin and PC-esterase domain family, member 1 [Source:HGNC Symbol;Acc:28527]
ENSG00000095139	115173	0.00564681	0.00233083	2.42266	0.0154074	0.534367	chr11	118443105	118473748	4177	+	42.33	q23.3	protein_coding	ARCN1	archain 1 [Source:HGNC Symbol;Acc:649]
ENSG00000095203	428.863	0.00908992	0.0073346	1.23932	0.215227	0.770301	chr9	111934255	112083244	7879	-	45.2	q31.3	protein_coding	EPB41L4B	erythrocyte membrane protein band 4.1 like 4B [Source:HGNC Symbol;Acc:19818]
ENSG00000095209	3701.98	-0.000566862	0.00423898	-0.133726	0.893619	0.978881	chr9	108456825	108538893	4511	+	37.52	q31.2	protein_coding	TMEM38B	transmembrane protein 38B [Source:HGNC Symbol;Acc:25535]
ENSG00000095261	14203.5	0.0031675	0.00200395	1.58063	0.113964	0.706931	chr9	123577774	123605262	4432	-	40.55	q33.2	protein_coding	PSMD5	proteasome (prosome, macropain) 26S subunit, non-ATPase, 5 [Source:HGNC Symbol;Acc:9563]
ENSG00000095303	12887.5	-0.00274304	0.00493655	-0.55566	0.578444	0.898748	chr9	125132824	125157982	5607	+	50.08	q33.2	protein_coding	PTGS1	prostaglandin-endoperoxide synthase 1 (prostaglandin G/H synthase and cyclooxygenase) [Source:HGNC Symbol;Acc:9604]
ENSG00000095319	9901.55	-0.00147217	0.00380434	-0.386972	0.698777	0.933403	chr9	131709978	131769375	8041	+	46.07	q34.11	protein_coding	NUP188	nucleoporin 188kDa [Source:HGNC Symbol;Acc:17859]
ENSG00000095321	2147.67	-0.000860852	0.00547409	-0.15726	0.87504	0.974838	chr9	131857089	131873468	3803	-	58.45	q34.11	protein_coding	CRAT	carnitine O-acetyltransferase [Source:HGNC Symbol;Acc:2342]
ENSG00000095380	2284.88	9.94e-05	0.00325509	0.0305485	0.97563	0.996693	chr9	100819021	100845357	4922	+	46.23	q22.33	protein_coding	NANS	N-acetylneuraminic acid synthase [Source:HGNC Symbol;Acc:19237]
ENSG00000095383	807.113	0.0020627	0.00499816	0.412692	0.679832	0.928619	chr9	100961311	101017915	3563	-	48.96	q22.33	protein_coding	TBC1D2	TBC1 domain family, member 2 [Source:HGNC Symbol;Acc:18026]
ENSG00000095397	266.955	0.00101672	0.00517861	0.196331	0.844351	0.968958	chr9	117164360	117267730	5542	-	48.36	q32	protein_coding	DFNB31	deafness, autosomal recessive 31 [Source:HGNC Symbol;Acc:16361]
ENSG00000095464	40.311	-1.63e-05	0.00744558	-0.00219006	0.998253	0.999555	chr10	95372345	95425767	3310	+	41.17	q23.33	protein_coding	PDE6C	phosphodiesterase 6C, cGMP-specific, cone, alpha prime [Source:HGNC Symbol;Acc:8787]
ENSG00000095485	1392.56	0.00359086	0.0030508	1.17702	0.239186	0.784253	chr10	101992055	102027437	3985	-	42.57	q24.31	protein_coding	CWF19L1	CWF19-like 1, cell cycle control (S. pombe) [Source:HGNC Symbol;Acc:25613]
ENSG00000095539	515.626	-0.00459962	0.00448374	-1.02585	0.304964	0.814156	chr10	102729275	102745628	5253	+	52.88	q24.31	protein_coding	SEMA4G	sema domain, immunoglobulin domain (Ig), transmembrane domain (TM) and short cytoplasmic domain, (semaphorin) 4G [Source:HGNC Symbol;Acc:10735]
ENSG00000095564	19722	0.00082496	0.00193254	0.426879	0.669467	0.925699	chr10	93683526	93790082	7673	+	37.37	q23.32	protein_coding	BTAF1	BTAF1 RNA polymerase II, B-TFIID transcription factor-associated, 170kDa [Source:HGNC Symbol;Acc:17307]
ENSG00000095574	4614	0.00161426	0.00197685	0.816586	0.414165	0.852779	chr10	124750322	124768333	4821	-	38.33	q26.13	protein_coding	IKZF5	IKAROS family zinc finger 5 (Pegasus) [Source:HGNC Symbol;Acc:14283]
ENSG00000095585	100.505	-0.000910924	0.0148394	-0.0613857	0.951052	0.99172	chr10	97951458	98031344	3706	-	42.75	q24.1	protein_coding	BLNK	B-cell linker [Source:HGNC Symbol;Acc:14211]
ENSG00000095587	62.2005	0.00392826	0.00653212	0.601376	0.54759	0.891667	chr10	98124363	98273675	8151	-	46.43	q24.1	protein_coding	TLL2	tolloid-like 2 [Source:HGNC Symbol;Acc:11844]
ENSG00000095627	34.9757	-0.0102124	0.0645375	-0.15824	NA	NA	chr10	115939029	115992063	5256	+	39.06	q25.3	protein_coding	TDRD1	tudor domain containing 1 [Source:HGNC Symbol;Acc:11712]
ENSG00000095637	843.36	0.0187403	0.00658821	2.84453	0.00444776	0.410483	chr10	97071528	97321171	10819	-	44.47	q24.1	protein_coding	SORBS1	sorbin and SH3 domain containing 1 [Source:HGNC Symbol;Acc:14565]
ENSG00000095739	953.325	0.00250089	0.00575781	0.434346	0.664037	0.925203	chr10	28966271	28971868	2314	+	47.11	p12.1	protein_coding	BAMBI	BMP and activin membrane-bound inhibitor [Source:HGNC Symbol;Acc:30251]
ENSG00000095752	124.155	0.00355872	0.00645448	0.551356	0.581389	0.899856	chr19	55875757	55881831	2671	-	60.87	q13.42	protein_coding	IL11	interleukin 11 [Source:HGNC Symbol;Acc:5966]
ENSG00000095787	42860.8	0.0112457	0.00533066	2.10963	0.0348901	0.585169	chr10	28821422	28912041	12188	+	37.79	p12.1	protein_coding	WAC	WW domain containing adaptor with coiled-coil [Source:HGNC Symbol;Acc:17327]
ENSG00000095794	2912.82	0.00131736	0.00330305	0.398831	0.690018	0.930404	chr10	35415719	35501886	5695	+	39.22	p11.21	protein_coding	CREM	cAMP responsive element modulator [Source:HGNC Symbol;Acc:2352]
ENSG00000095906	283.3	-0.00931297	0.0058021	-1.6051	0.108471	0.702491	chr16	1832902	1839192	4983	+	62.18	p13.3	protein_coding	NUBP2	nucleotide binding protein 2 [Source:HGNC Symbol;Acc:8042]
ENSG00000095951	11051.6	0.00109513	0.00278184	0.39367	0.693824	0.931216	chr6	12008995	12165232	10975	+	39.37	p24.1	protein_coding	HIVEP1	human immunodeficiency virus type I enhancer binding protein 1 [Source:HGNC Symbol;Acc:4920]
ENSG00000096060	3695.73	0.0106393	0.00555526	1.91519	0.0554687	0.63081	chr6	35541362	35696360	10628	-	41.97	p21.31	protein_coding	FKBP5	FK506 binding protein 5 [Source:HGNC Symbol;Acc:3721]
ENSG00000096063	9510.47	0.00381842	0.00172779	2.21	0.0271048	0.577892	chr6	35800743	35889119	6692	-	40.48	p21.31	protein_coding	SRPK1	SRSF protein kinase 1 [Source:HGNC Symbol;Acc:11305]
ENSG00000096070	5732.07	0.000448628	0.00316779	0.141622	0.887379	0.976763	chr6	36164521	36200567	6618	+	47.04	p21.31	protein_coding	BRPF3	bromodomain and PHD finger containing, 3 [Source:HGNC Symbol;Acc:14256]
ENSG00000096080	1021.31	-0.00441965	0.0044325	-0.9971	0.318716	0.81783	chr6	43639040	43655528	1284	-	49.03	p21.1	protein_coding	MRPS18A	mitochondrial ribosomal protein S18A [Source:HGNC Symbol;Acc:14515]
ENSG00000096092	10988.2	0.00712073	0.00305109	2.33383	0.0196047	0.555592	chr6	52535907	52551386	992	+	41.73	p12.2	protein_coding	TMEM14A	transmembrane protein 14A [Source:HGNC Symbol;Acc:21076]
ENSG00000096093	3359.64	-0.00105606	0.00211975	-0.498202	0.618342	0.912127	chr6	52285106	52387892	7510	+	40.96	p12.2	protein_coding	EFHC1	EF-hand domain (C-terminal) containing 1 [Source:HGNC Symbol;Acc:16406]
ENSG00000096384	272722	-0.00171382	0.00247986	-0.691096	0.489505	0.875441	chr6	44214824	44221620	2796	+	47.06	p21.1	protein_coding	HSP90AB1	heat shock protein 90kDa alpha (cytosolic), class B member 1 [Source:HGNC Symbol;Acc:5258]
ENSG00000096395	7.92931	-0.0124462	0.0142017	-0.876387	0.38082	0.840807	chr6	33762450	33771788	566	-	54.77	p21.31	protein_coding	MLN	motilin [Source:HGNC Symbol;Acc:7141]
ENSG00000096401	19793.4	0.00294823	0.00210313	1.40183	0.160966	0.74073	chr6	44355262	44418163	6423	+	38.5	p21.1	protein_coding	CDC5L	cell division cycle 5-like [Source:HGNC Symbol;Acc:1743]
ENSG00000096433	4035.58	-0.00183227	0.00568521	-0.322287	0.747236	0.947942	chr6	33588142	33664351	9870	+	55.13	p21.31	protein_coding	ITPR3	inositol 1,4,5-trisphosphate receptor, type 3 [Source:HGNC Symbol;Acc:6182]
ENSG00000096654	5610.52	0.00715971	0.00507739	1.41012	0.158505	0.737383	chr6	27418522	27440897	3122	-	38.79	p22.1	protein_coding	ZNF184	zinc finger protein 184 [Source:HGNC Symbol;Acc:12975]
ENSG00000096696	56516	-0.000779723	0.00595328	-0.130974	0.895796	0.979273	chr6	7541808	7586950	10093	+	42.32	p24.3	protein_coding	DSP	desmoplakin [Source:HGNC Symbol;Acc:3052]
ENSG00000096717	5338.81	0.00341799	0.00389258	0.878077	0.379902	0.83997	chr10	69644427	69678147	4551	+	40.87	q21.3	protein_coding	SIRT1	sirtuin 1 [Source:HGNC Symbol;Acc:14929]
ENSG00000096746	45337.1	0.00161865	0.0029465	0.549346	0.582768	0.90049	chr10	70090931	70102948	5373	+	39.82	q21.3	protein_coding	HNRNPH3	heterogeneous nuclear ribonucleoprotein H3 (2H9) [Source:HGNC Symbol;Acc:5043]
ENSG00000096872	9512.24	0.00459375	0.00668656	0.687012	0.492075	0.875995	chr9	26947037	27062928	3755	+	37.56	p21.2	protein_coding	IFT74	intraflagellar transport 74 homolog (Chlamydomonas) [Source:HGNC Symbol;Acc:21424]
ENSG00000096968	3761.65	-2.22e-05	0.0040232	-0.0055199	0.995596	0.999161	chr9	4985033	5128183	6068	+	37.53	p24.1	protein_coding	JAK2	Janus kinase 2 [Source:HGNC Symbol;Acc:6192]
ENSG00000097007	8924.24	-0.00748148	0.00477861	-1.56562	0.117437	0.708558	chr9	133589333	133763062	6276	+	44.47	q34.12	protein_coding	ABL1	c-abl oncogene 1, non-receptor tyrosine kinase [Source:HGNC Symbol;Acc:76]
ENSG00000097021	1882.2	-0.00427025	0.00524261	-0.814528	0.415342	0.853443	chr1	6324329	6454451	4892	-	54	p36.31	protein_coding	ACOT7	acyl-CoA thioesterase 7 [Source:HGNC Symbol;Acc:24157]
ENSG00000097033	36613.7	0.000960675	0.00313462	0.306473	0.759245	0.949833	chr1	87170259	87213867	6827	+	36.11	p22.3	protein_coding	SH3GLB1	SH3-domain GRB2-like endophilin B1 [Source:HGNC Symbol;Acc:10833]
ENSG00000097046	2645.57	0.00183731	0.0045093	0.407449	0.683678	0.930043	chr1	91966408	91991321	3599	+	36.66	p22.2	protein_coding	CDC7	cell division cycle 7 [Source:HGNC Symbol;Acc:1745]
ENSG00000097096	1780.96	0.00107751	0.00462062	0.233196	0.815609	0.961681	chr1	85622556	85666729	6451	-	36.31	p22.3	protein_coding	SYDE2	synapse defective 1, Rho GTPase, homolog 2 (C. elegans) [Source:HGNC Symbol;Acc:25841]
ENSG00000099139	3733.41	0.0114153	0.00570749	2.00006	0.0454938	0.611434	chr9	78505560	78977255	12705	+	40.14	q21.13	protein_coding	PCSK5	proprotein convertase subtilisin/kexin type 5 [Source:HGNC Symbol;Acc:8747]
ENSG00000099194	91055.7	-0.00602226	0.00311597	-1.93271	0.0532724	0.627678	chr10	102106881	102124591	5362	+	47.04	q24.31	protein_coding	SCD	stearoyl-CoA desaturase (delta-9-desaturase) [Source:HGNC Symbol;Acc:10571]
ENSG00000099203	1089.88	-0.0086928	0.00706734	-1.23	0.218699	0.770661	chr19	10943114	10946994	1513	-	56.25	p13.2	protein_coding	TMED1	transmembrane emp24 protein transport domain containing 1 [Source:HGNC Symbol;Acc:17291]
ENSG00000099204	2295.72	-0.00529124	0.00579319	-0.913356	0.361055	0.833618	chr10	116190872	116444762	9871	-	42.59	q25.3	protein_coding	ABLIM1	actin binding LIM protein 1 [Source:HGNC Symbol;Acc:78]
ENSG00000099219	5041.38	0.00420376	0.00234895	1.78964	0.0735121	0.660719	chr9	5765076	5833117	6528	-	39	p24.1	protein_coding	ERMP1	endoplasmic reticulum metallopeptidase 1 [Source:HGNC Symbol;Acc:23703]
ENSG00000099246	29955.4	-0.00118615	0.00524845	-0.226	0.821201	0.962657	chr10	27793197	27831143	6106	+	36.59	p12.1	protein_coding	RAB18	RAB18, member RAS oncogene family [Source:HGNC Symbol;Acc:14244]
ENSG00000099250	114421	-0.00189178	0.00193176	-0.979306	0.327429	0.820209	chr10	33466420	33625190	11517	-	41.34	p11.22	protein_coding	NRP1	neuropilin 1 [Source:HGNC Symbol;Acc:8004]
ENSG00000099256	4662.87	0.00501033	0.00331969	1.50927	0.131229	0.720249	chr10	25137536	25241533	2329	-	41.87	p12.1	protein_coding	PRTFDC1	phosphoribosyl transferase domain containing 1 [Source:HGNC Symbol;Acc:23333]
ENSG00000099260	852.506	0.00764737	0.00783146	0.976493	0.32882	0.821025	chr1	100111499	100160097	8244	+	37.53	p21.2	protein_coding	PALMD	palmdelphin [Source:HGNC Symbol;Acc:15846]
ENSG00000099282	12.6899	-0.0177712	0.0129036	-1.37723	0.168441	0.747223	chr10	71211229	71267425	2646	+	51.44	q22.1	protein_coding	TSPAN15	tetraspanin 15 [Source:HGNC Symbol;Acc:23298]
ENSG00000099284	1339.26	-0.00750511	0.00318842	-2.35386	0.0185796	0.551672	chr10	71812552	71872036	1980	+	45.79	q22.1	protein_coding	H2AFY2	H2A histone family, member Y2 [Source:HGNC Symbol;Acc:14453]
ENSG00000099290	32228.6	0.000962083	0.00226066	0.425576	0.670417	0.925937	chr10	51827648	51893269	5162	+	42.59	q11.23	protein_coding	FAM21A	family with sequence similarity 21, member A [Source:HGNC Symbol;Acc:23416]
ENSG00000099308	644.13	-0.0024921	0.00540664	-0.460934	0.644846	0.917649	chr19	18208603	18262502	6772	+	54.87	p13.11	protein_coding	MAST3	microtubule associated serine/threonine kinase 3 [Source:HGNC Symbol;Acc:19036]
ENSG00000099326	962.481	-0.00113603	0.00373078	-0.304503	0.760745	0.950476	chr19	59073298	59084942	6691	-	55.33	q13.43	protein_coding	MZF1	myeloid zinc finger 1 [Source:HGNC Symbol;Acc:13108]
ENSG00000099330	573.445	-0.0080378	0.00724303	-1.10973	0.267116	0.798203	chr19	17337013	17340028	1867	+	58.69	p13.11	protein_coding	OCEL1	occludin/ELL domain containing 1 [Source:HGNC Symbol;Acc:26221]
ENSG00000099331	6350.54	0.00165471	0.00456412	0.362548	0.716943	0.939492	chr19	17186591	17325346	9948	+	52.36	p13.11	protein_coding	MYO9B	myosin IXB [Source:HGNC Symbol;Acc:7609]
ENSG00000099337	909.645	0.00514049	0.00620711	0.828162	0.407579	0.850733	chr19	38810484	38819660	3113	+	53.62	q13.2	protein_coding	KCNK6	potassium channel, subfamily K, member 6 [Source:HGNC Symbol;Acc:6281]
ENSG00000099338	24.7165	0.000999764	0.008737	0.114429	0.908898	0.982106	chr19	38826415	38861589	9283	+	53.1	q13.2	protein_coding	CATSPERG	catsper channel auxiliary subunit gamma [Source:HGNC Symbol;Acc:25243]
ENSG00000099341	5578.28	-0.00417905	0.00506364	-0.825304	0.409199	0.85142	chr19	38865176	38874464	3105	+	53.6	q13.2	protein_coding	PSMD8	proteasome (prosome, macropain) 26S subunit, non-ATPase, 8 [Source:HGNC Symbol;Acc:9566]
ENSG00000099364	119.754	-0.00313647	0.00464643	-0.675028	0.499658	0.878496	chr16	30934376	30960104	4340	+	55.33	p11.2	protein_coding	FBXL19	F-box and leucine-rich repeat protein 19 [Source:HGNC Symbol;Acc:25300]
ENSG00000099365	126.953	-0.00651843	0.00679384	-0.959462	0.337326	0.824588	chr16	31000577	31021949	5408	-	55.21	p11.2	protein_coding	STX1B	syntaxin 1B [Source:HGNC Symbol;Acc:18539]
ENSG00000099377	1663.93	0.00651124	0.00444307	1.46548	0.14279	0.725451	chr16	30996519	31000473	2504	+	60.68	p11.2	protein_coding	HSD3B7	hydroxy-delta-5-steroid dehydrogenase, 3 beta- and steroid delta-isomerase 7 [Source:HGNC Symbol;Acc:18324]
ENSG00000099381	594.615	-0.00110917	0.00425117	-0.260909	0.794163	0.95792	chr16	30968615	30996437	6903	+	55.83	p11.2	protein_coding	SETD1A	SET domain containing 1A [Source:HGNC Symbol;Acc:29010]
ENSG00000099385	1181.07	-0.00141511	0.00257106	-0.550399	0.582046	0.900118	chr16	30844947	30906281	4398	-	48.81	p11.2	protein_coding	BCL7C	B-cell CLL/lymphoma 7C [Source:HGNC Symbol;Acc:1006]	MI0003892	hsa-mir-762
ENSG00000099622	5034.27	-0.00698907	0.00407195	-1.7164	0.0860897	0.676703	chr19	1259384	1274879	6890	+	62.55	p13.3	protein_coding	CIRBP	cold inducible RNA binding protein [Source:HGNC Symbol;Acc:1982]
ENSG00000099624	1304.4	-0.0149657	0.0084237	-1.77662	0.0756306	0.663566	chr19	1241749	1244824	2245	+	62.94	p13.3	protein_coding	ATP5D	ATP synthase, H+ transporting, mitochondrial F1 complex, delta subunit [Source:HGNC Symbol;Acc:837]
ENSG00000099625	122.586	-0.00249778	0.00512814	-0.487073	0.626206	0.913579	chr19	1228286	1238026	4543	-	70.01	p13.3	protein_coding	C19orf26	chromosome 19 open reading frame 26 [Source:HGNC Symbol;Acc:28617]
ENSG00000099783	22358.8	0.00174016	0.00256333	0.678868	0.497222	0.877557	chr19	8509651	8553998	5606	+	46.68	p13.2	protein_coding	HNRNPM	heterogeneous nuclear ribonucleoprotein M [Source:HGNC Symbol;Acc:5046]
ENSG00000099785	409.87	0.0024274	0.00416213	0.58321	0.559752	0.895577	chr19	8478154	8503901	2216	+	51.12	p13.2	protein_coding	2022-03-02	membrane-associated ring finger (C3HC4) 2, E3 ubiquitin protein ligase [Source:HGNC Symbol;Acc:28038]
ENSG00000099795	478.894	-0.0084851	0.00675379	-1.25635	0.208991	0.767041	chr19	14676890	14682874	531	-	57.48	p13.12	protein_coding	NDUFB7	NADH dehydrogenase (ubiquinone) 1 beta subcomplex, 7, 18kDa [Source:HGNC Symbol;Acc:7702]
ENSG00000099797	2271.58	-0.00267795	0.00324546	-0.825137	0.409294	0.85142	chr19	14627897	14676792	5749	+	53.54	p13.12	protein_coding	TECR	trans-2,3-enoyl-CoA reductase [Source:HGNC Symbol;Acc:4551]
ENSG00000099800	1568.56	-0.00905183	0.00735277	-1.23108	0.218294	0.770661	chr19	2425622	2427892	1973	-	64.99	p13.3	protein_coding	TIMM13	translocase of inner mitochondrial membrane 13 homolog (yeast) [Source:HGNC Symbol;Acc:11816]
ENSG00000099804	358.769	-0.00776157	0.00759117	-1.02245	0.306569	0.815064	chr19	531714	542097	2172	+	64.73	p13.3	protein_coding	CDC34	cell division cycle 34 [Source:HGNC Symbol;Acc:1734]
ENSG00000099810	4933.06	0.0013365	0.0023567	0.567105	0.570643	0.897371	chr9	21802542	21931646	7995	+	40.26	p21.3	protein_coding	MTAP	methylthioadenosine phosphorylase [Source:HGNC Symbol;Acc:7413]
ENSG00000099814	945.987	-0.0016906	0.00533784	-0.316719	0.751457	0.948935	chr14	105331617	105363107	7199	+	64.33	q32.33	protein_coding	CEP170B	centrosomal protein 170B [Source:HGNC Symbol;Acc:20362]
ENSG00000099817	968.157	-0.00370301	0.0051037	-0.725555	0.468111	0.868929	chr19	1086594	1095598	3991	-	61.55	p13.3	protein_coding	POLR2E	polymerase (RNA) II (DNA directed) polypeptide E, 25kDa [Source:HGNC Symbol;Acc:9192]
ENSG00000099821	433.762	-0.00259969	0.00540473	-0.481003	0.630514	0.914844	chr19	617223	633597	5701	-	61.15	p13.3	protein_coding	POLRMT	polymerase (RNA) mitochondrial (DNA directed) [Source:HGNC Symbol;Acc:9200]
[truncated: 14,526 more rows]

## Sheet: coding-linear-females
Gene_ID	baseMean	log2FoldChange	lfcSE	stat	pvalue	padj	Chromosome	Gene_Start_BP	Gene-End_bp	Gene_Length	Strand	Percent_GC_Content	Cytoband	Gene_Biotype	Gene_Name	Description	Accession	miRBase_ID
[truncated: 16,455 more rows]

[truncated: 5 more sheets: coding-linear-males, coding transcripts-spline model, coding-spline-females, coding-spline-males, Demographic data]
