# Supplementary material for: Transcriptomes of human primary skin fibroblasts of healthy individuals reveal age‐associated mRNAs and long noncoding RNAs
Source: Aging Cell. 2023 Jul 18;22(11):e13915. doi: 10.1111/acel.13915 (PMC10652340; doi:10.1111/acel.13915)
Supplement: Supplementary file 3 — Appendix S2 [file ACEL-22-e13915-s003.xlsx]

## Sheet: Dif. expressed (significant)
	mRNA							Protein
GeneID	baseMean	beta coefficient	lfcSE	stat	pvalue	padj	Gene name	ProteinID	AgeBeta	pvalue	BHAdjPval	UniprotAccession	Protein name
ENSG00000077420	2301.07	0.0181043	0.00552651	3.27591	0.00105323	0.292127	APBB1IP PREL1 RARP1 RIAM	AB1IP_HUMAN	0.00505723	0.000276493	0.0284662	Q7Z5R6	Amyloid beta A4 precursor protein-binding family B member 1-interacting protein (APBB1-interacting protein 1) (Proline-rich EVH1 ligand 1) (PREL-1) (Proline-rich protein 73) (Rap1-GTP-interacting adapter molecule) (RIAM) (Retinoic acid-responsive proline-rich protein 1) (RARP-1)
ENSG00000069431	14748.6	0.0273564	0.00736237	3.71571	0.000202638	0.139675	ABCC9 SUR2	ABCC9_HUMAN	0.00915193	0.000859594	0.0427638	O60706	ATP-binding cassette sub-family C member 9 (Sulfonylurea receptor 2)
ENSG00000011198	5609.65	0.00765525	0.00258952	2.95625	0.00311407	0.386919	ABHD5 NCIE2 CGI-58	ABHD5_HUMAN	0.00262575	0.000951404	0.0437975	Q8WTS1	1-acylglycerol-3-phosphate O-acyltransferase ABHD5 (EC 2.3.1.51) (Abhydrolase domain-containing protein 5) (Lipid droplet-binding protein CGI-58)
ENSG00000161533	10570.2	0.00454058	0.00141198	3.21575	0.00130103	0.303748	ACOX1 ACOX	ACOX1_HUMAN	0.0014483	0.0311424	0.17578	Q15067	Peroxisomal acyl-coenzyme A oxidase 1 (AOX) (EC 1.3.3.6) (Palmitoyl-CoA oxidase) (Straight-chain acyl-CoA oxidase) (SCOX) [Cleaved into: Peroxisomal acyl-CoA oxidase 1, A chain; Peroxisomal acyl-CoA oxidase 1, B chain; Peroxisomal acyl-CoA oxidase 1, C chain]
ENSG00000148700	74749.3	0.00722086	0.00298274	2.42088	0.0154831	0.534367	ADD3 ADDL	ADDG_HUMAN	0.00197534	0.020262	0.14641	Q9UEY8	Gamma-adducin (Adducin-like protein 70)
ENSG00000102393	3586.04	0.00708518	0.00224661	3.15373	0.001612	0.33627	GLA	AGAL_HUMAN	0.00251356	0.0247783	0.1601	P06280	Alpha-galactosidase A (EC 3.2.1.22) (Alpha-D-galactosidase A) (Alpha-D-galactoside galactohydrolase) (Galactosylgalactosylglucosylceramidase GLA) (EC 3.2.1.47) (Melibiase) (Agalsidase)
ENSG00000111452	2076.57	0.0177765	0.00761247	2.33519	0.0195336	0.555592	ADGRD1 GPR133 PGR25	AGRD1_HUMAN	0.0113261	0.0237986	0.157502	Q6QNK2	Adhesion G-protein coupled receptor D1 (G-protein coupled receptor 133) (G-protein coupled receptor PGR25)
ENSG00000186063	42725.8	0.0094782	0.00453011	2.09227	0.0364144	0.588288	AIDA C1orf80	AIDA_HUMAN	0.00104307	0.0369422	0.194451	Q96BJ3	Axin interactor, dorsalization-associated protein (Axin interaction partner and dorsalization antagonist)
ENSG00000001629	34771.4	0.00783301	0.00298935	2.62031	0.00878502	0.468641	ANKIB1 KIAA1386	AKIB1_HUMAN	0.00141727	0.00453502	0.0768386	Q9P2G1	Ankyrin repeat and IBR domain-containing protein 1 (EC 2.3.2.31)
ENSG00000184254	8152.09	-0.016414	0.00797553	-2.05805	0.0395853	0.592167	ALDH1A3 ALDH6	AL1A3_HUMAN	0.00962742	0.0139587	0.125676	P47895	Aldehyde dehydrogenase family 1 member A3 (EC 1.2.1.36) (Aldehyde dehydrogenase 6) (Retinaldehyde dehydrogenase 3) (RALDH-3) (RalDH3)
ENSG00000065413	955.451	0.00560081	0.00262943	2.13005	0.0331675	0.584775	ANKRD44	ANR44_HUMAN	0.00161809	0.0238638	0.157502	Q8N8A2	Serine/threonine-protein phosphatase 6 regulatory ankyrin repeat subunit B (PP6-ARS-B) (Serine/threonine-protein phosphatase 6 regulatory subunit ARS-B) (Ankyrin repeat domain-containing protein 44)
ENSG00000169604	128985	0.00887473	0.00315546	2.8125	0.00491576	0.410483	ANTXR1 ATR TEM8	ANTR1_HUMAN	0.00229174	0.0285774	0.169738	Q9H6X2	Anthrax toxin receptor 1 (Tumor endothelial marker 8)
ENSG00000163297	42153.9	0.00845571	0.0031892	2.65136	0.00801689	0.456194	ANTXR2 CMG2	ANTR2_HUMAN	0.00213232	0.0116975	0.114234	P58335	Anthrax toxin receptor 2 (Capillary morphogenesis gene 2 protein) (CMG-2)
ENSG00000138279	30424.3	0.0047006	0.00201121	2.3372	0.0194289	0.555592	ANXA7 ANX7 SNX OK/SW-cl.95	ANXA7_HUMAN	0.00100314	0.00579403	0.083027	P20073	Annexin A7 (Annexin VII) (Annexin-7) (Synexin)
ENSG00000021776	19995.7	0.00705821	0.00325982	2.16521	0.0303713	0.578631	AQR KIAA0560	AQR_HUMAN	-0.00113918	0.00450288	0.0765822	O60306	RNA helicase aquarius (EC 3.6.4.13) (Intron-binding protein of 160 kDa) (IBP160)
ENSG00000184867	7101.9	0.0084528	0.00411876	2.05227	0.0401436	0.593808	ARMCX2 ALEX2 KIAA0512	ARMX2_HUMAN	0.00104822	0.00642845	0.087298	Q7L311	Armadillo repeat-containing X-linked protein 2 (ARM protein lost in epithelial cancers on chromosome X 2) (Protein ALEX2)
ENSG00000142303	219.115	-0.00985693	0.0048861	-2.01734	0.0436599	0.605052	ADAMTS10	ATS10_HUMAN	-0.00486767	0.0467956	0.219398	Q9H324	A disintegrin and metalloproteinase with thrombospondin motifs 10 (ADAM-TS 10) (ADAM-TS10) (ADAMTS-10) (EC 3.4.24.-)
ENSG00000158019	2916.38	0.00383154	0.00183364	2.08957	0.0366561	0.588288	BABAM2 BRCC45 BRE	BABA2_HUMAN	0.00125955	0.00725003	0.0923987	Q9NXR7	BRISC and BRCA1-A complex member 2 (BRCA1-A complex subunit BRE) (BRCA1/BRCA2-containing complex subunit 45) (Brain and reproductive organ-expressed protein)
ENSG00000198604	21645.2	0.00547109	0.00274409	1.99378	0.0461766	0.613694	BAZ1A ACF1 WCRF180 HSPC317	BAZ1A_HUMAN	-0.00194357	0.0090341	0.101988	Q9NRL2	Bromodomain adjacent to zinc finger domain protein 1A (ATP-dependent chromatin-remodeling protein) (ATP-utilizing chromatin assembly and remodeling factor 1) (hACF1) (CHRAC subunit ACF1) (Williams syndrome transcription factor-related chromatin-remodeling factor 180) (WCRF180) (hWALp1)
ENSG00000138686	11742.6	0.00583971	0.00290652	2.00917	0.0445188	0.609618	BBS7 BBS2L1	BBS7_HUMAN	0.00173857	0.0226984	0.154233	Q8IWZ6	Bardet-Biedl syndrome 7 protein (BBS2-like protein 1)
ENSG00000159267	12474	0.00575461	0.00276003	2.08498	0.0370708	0.588288	HLCS	BPL1_HUMAN	0.00193511	0.0326275	0.180913	P50747	Biotin--protein ligase (EC 6.3.4.-) (Biotin apo-protein ligase) [Includes: Biotin--[methylmalonyl-CoA-carboxytransferase] ligase (EC 6.3.4.9); Biotin--[propionyl-CoA-carboxylase [ATP-hydrolyzing]] ligase (EC 6.3.4.10) (Holocarboxylase synthetase) (HCS); Biotin--[methylcrotonoyl-CoA-carboxylase] ligase (EC 6.3.4.11); Biotin--[acetyl-CoA-carboxylase] ligase (EC 6.3.4.15)]
ENSG00000160058	3595.15	-0.00678493	0.00274338	-2.47321	0.0133907	0.529546	BSDC1 UNQ2494/PRO5781	BSDC1_HUMAN	-0.00133125	0.0341883	0.18566	Q9NW68	BSD domain-containing protein 1
ENSG00000182985	5855.06	-0.0187077	0.00747245	-2.50355	0.0122955	0.524308	CADM1 IGSF4 IGSF4A NECL2 SYNCAM TSLC1	CADM1_HUMAN	-0.00807018	3.2e-05	0.0153227	Q9BY67	Cell adhesion molecule 1 (Immunoglobulin superfamily member 4) (IgSF4) (Nectin-like protein 2) (NECL-2) (Spermatogenic immunoglobulin superfamily) (SgIgSF) (Synaptic cell adhesion molecule) (SynCAM) (Tumor suppressor in lung cancer 1) (TSLC-1)
ENSG00000108468	55673	0.00825563	0.00381695	2.16289	0.0305498	0.578631	CBX1 CBX	CBX1_HUMAN	-0.00343599	0.000111488	0.0217099	P83916	Chromobox protein homolog 1 (HP1Hsbeta) (Heterochromatin protein 1 homolog beta) (HP1 beta) (Heterochromatin protein p25) (M31) (Modifier 1 protein) (p25beta)
ENSG00000108100	11697.7	0.00782126	0.00338737	2.30895	0.0209466	0.55729	CCNY C10orf9 CBCP1 CFP1	CCNY_HUMAN	0.00128229	0.011434	0.113285	Q8ND76	Cyclin-Y (Cyc-Y) (Cyclin box protein 1) (Cyclin fold protein 1) (cyclin-X)
ENSG00000163249	9891.29	0.00822709	0.00362642	2.26865	0.0232895	0.565696	CCNYL1	CCYL1_HUMAN	0.00216216	0.0292342	0.171421	Q8N7R7	Cyclin-Y-like protein 1
ENSG00000122674	17248.8	0.00888904	0.00379943	2.33957	0.0193058	0.554467	CCZ1 C7orf28A CGI-43	CCZ1_HUMAN	0.00161332	0.00765148	0.0944432	P86791	Vacuolar fusion protein CCZ1 homolog
ENSG00000085063	126059	0.00798421	0.003237	2.46655	0.0136422	0.529546	CD59 MIC11 MIN1 MIN2 MIN3 MSK21	CD59_HUMAN	0.00244003	0.000295539	0.0284662	P13987	CD59 glycoprotein (1F5 antigen) (20 kDa homologous restriction factor) (HRF-20) (HRF20) (MAC-inhibitory protein) (MAC-IP) (MEM43 antigen) (Membrane attack complex inhibition factor) (MACIF) (Membrane inhibitor of reactive lysis) (MIRL) (Protectin) (CD antigen CD59)
ENSG00000167258	19038.7	0.00519363	0.00257361	2.01804	0.0435874	0.604626	CDK12 CRK7 CRKRS KIAA0904	CDK12_HUMAN	-0.00149072	0.0183827	0.139521	Q9NYV4	Cyclin-dependent kinase 12 (EC 2.7.11.22) (EC 2.7.11.23) (Cdc2-related kinase, arginine/serine-rich) (CrkRS) (Cell division cycle 2-related protein kinase 7) (CDC2-related protein kinase 7) (Cell division protein kinase 12) (hCDK12)
ENSG00000154240	11396.3	0.00582736	0.00293546	1.98516	0.0471271	0.615995	CEP112 CCDC46	CE112_HUMAN	-0.00344861	0.0128403	0.120055	Q8N8E3	Centrosomal protein of 112 kDa (Cep112) (Coiled-coil domain-containing protein 46)
ENSG00000143702	68890.7	0.00772611	0.00364967	2.11693	0.0342658	0.585169	CEP170 FAM68A KAB KIAA0470	CE170_HUMAN	-0.00122413	0.0413362	0.204341	Q5SW79	Centrosomal protein of 170 kDa (Cep170) (KARP-1-binding protein) (KARP1-binding protein)
ENSG00000143942	403.473	0.0101839	0.005143	1.98016	0.0476859	0.618584	CHAC2	CHAC2_HUMAN	-0.00453613	0.0476251	0.220496	Q8WUX2	Glutathione-specific gamma-glutamylcyclotransferase 2 (Gamma-GCG 2) (EC 4.3.2.7) (Cation transport regulator-like protein 2)
ENSG00000141367	158341	0.00371504	0.00188348	1.97244	0.0485596	0.622107	CLTC CLH17 CLTCL2 KIAA0034	CLH1_HUMAN	0.000563424	0.0316811	0.177669	Q00610	Clathrin heavy chain 1 (Clathrin heavy chain on chromosome 17) (CLH-17)
ENSG00000120885	8053.84	-0.0169302	0.00855804	-1.97828	0.0478974	0.618584	CLU APOJ CLI KUB1 AAG4	CLUS_HUMAN	0.00494802	0.029322	0.171421	P10909	Clusterin (Aging-associated gene 4 protein) (Apolipoprotein J) (Apo-J) (Complement cytolysis inhibitor) (CLI) (Complement-associated protein SP-40,40) (Ku70-binding protein 1) (NA1/NA2) (Sulfated glycoprotein 2) (SGP-2) (Testosterone-repressed prostate message 2) (TRPM-2) [Cleaved into: Clusterin beta chain (ApoJalpha) (Complement cytolysis inhibitor a chain); Clusterin alpha chain (ApoJbeta) (Co…
ENSG00000142156	70906.6	-0.0102691	0.00484598	-2.1191	0.0340818	0.585101	COL6A1	CO6A1_HUMAN	-0.0019168	0.0443977	0.213163	P12109	Collagen alpha-1(VI) chain
ENSG00000082438	6175.94	0.0223157	0.00554871	4.02179	5.77583e-05	0.0557368	COBLL1 KIAA0977	COBL1_HUMAN	0.00392718	0.0122637	0.116709	Q53SF7	Cordon-bleu protein-like 1
ENSG00000136868	18510.1	0.00450929	0.00199426	2.26113	0.0237511	0.565696	SLC31A1 COPT1 CTR1	COPT1_HUMAN	0.00192398	0.0172573	0.136947	O15431	High affinity copper uptake protein 1 (Copper transporter 1) (hCTR1) (Solute carrier family 31 member 1)
ENSG00000119203	20674.2	0.0070649	0.00347516	2.03297	0.0420553	0.600939	CPSF3 CPSF73	CPSF3_HUMAN	-0.0014049	0.00395203	0.0737942	Q9UKF6	Cleavage and polyadenylation specificity factor subunit 3 (EC 3.1.27.-) (Cleavage and polyadenylation specificity factor 73 kDa subunit) (CPSF 73 kDa subunit) (mRNA 3'-end-processing endonuclease CPSF-73)
ENSG00000143162	37817.9	0.0225876	0.00710986	3.17694	0.00148836	0.319443	CREG1 CREG UNQ727/PRO1409	CREG1_HUMAN	0.00534918	0.000692845	0.039471	O75629	Protein CREG1 (Cellular repressor of E1A-stimulated genes 1)
ENSG00000198730	19944.1	0.00398439	0.00188761	2.11081	0.0347889	0.585169	CTR9 KIAA0155 SH2BP1	CTR9_HUMAN	-0.000890708	0.0271325	0.16518	Q6PD62	RNA polymerase-associated protein CTR9 homolog (SH2 domain-binding protein 1)
ENSG00000119979	24473.3	0.0102069	0.00344884	2.95953	0.00308112	0.385056	DENND10 FAM45A	DEN10_HUMAN	0.00186065	0.0139274	0.125602	Q8TCE6	DENN domain-containing protein 10 (Protein FAM45A)
ENSG00000105339	581.851	0.0107469	0.0046795	2.29658	0.0216426	0.560391	DENND3 KIAA0870	DEND3_HUMAN	0.00402814	0.0114632	0.113454	A2RUS2	DENN domain-containing protein 3
ENSG00000065357	7251.19	0.00567926	0.00265362	2.14019	0.0323391	0.581079	DGKA DAGK DAGK1	DGKA_HUMAN	0.00202423	0.00486815	0.0787805	P23743	Diacylglycerol kinase alpha (DAG kinase alpha) (EC 2.7.1.107) (80 kDa diacylglycerol kinase) (Diglyceride kinase alpha) (DGK-alpha)
ENSG00000149084	31319.7	0.00535886	0.00219929	2.43663	0.0148249	0.532035	HSD17B12 SDR12C1	DHB12_HUMAN	0.00255081	0.00324758	0.0691718	Q53GQ0	Very-long-chain 3-oxoacyl-CoA reductase (EC 1.1.1.330) (17-beta-hydroxysteroid dehydrogenase 12) (17-beta-HSD 12) (3-ketoacyl-CoA reductase) (KAR) (Estradiol 17-beta-dehydrogenase 12) (EC 1.1.1.62) (Short chain dehydrogenase/reductase family 12C member 1)
ENSG00000136770	11475.3	0.0103874	0.00341544	3.04132	0.00235543	0.385056	DNAJC1 HTJ1	DNJC1_HUMAN	0.00176519	0.000536718	0.0353201	Q96KC8	DnaJ homolog subfamily C member 1 (DnaJ protein homolog MTJ1)
ENSG00000087470	22990.9	0.00754144	0.00334874	2.25202	0.0243209	0.567542	DNM1L DLP1 DRP1	DNM1L_HUMAN	0.000735692	0.0335789	0.183704	O00429	Dynamin-1-like protein (EC 3.6.5.5) (Dnm1p/Vps1p-like protein) (DVLP) (Dynamin family member proline-rich carboxyl-terminal domain less) (Dymple) (Dynamin-like protein) (Dynamin-like protein 4) (Dynamin-like protein IV) (HdynIV) (Dynamin-related protein 1)
ENSG00000155792	2390.45	0.0150034	0.00677423	2.21478	0.0267754	0.577892	DEPTOR DEPDC6	DPTOR_HUMAN	0.00727673	0.00368827	0.0725444	Q8TB45	DEP domain-containing mTOR-interacting protein (DEP domain-containing protein 6)
ENSG00000109016	2347.23	0.00895255	0.00300412	2.98009	0.0028816	0.385056	DHRS7B SDR32C1 CGI-93 UNQ212/PRO238	DRS7B_HUMAN	0.00284078	0.000223012	0.0270597	Q6IAN0	Dehydrogenase/reductase SDR family member 7B (EC 1.1.-.-) (Short-chain dehydrogenase/reductase family 32C member 1)
ENSG00000130038	720.359	0.0118949	0.0042157	2.82156	0.00477901	0.410483	CRACR2A EFCAB4B	EFC4B_HUMAN	0.00407132	0.0171232	0.136947	Q9BSW2	EF-hand calcium-binding domain-containing protein 4B (Calcium release-activated calcium channel regulator 2A) (CRAC channel regulator 2A) (Calcium release-activated channel regulator 2A)
ENSG00000066044	2087.68	-0.00469469	0.00194588	-2.41263	0.0158377	0.537613	ELAVL1 HUR	ELAV1_HUMAN	-0.00165909	0.00103483	0.0449776	Q15717	ELAV-like protein 1 (Hu-antigen R) (HuR)
ENSG00000144036	11263.5	0.00472145	0.00230163	2.05135	0.0402324	0.593946	EXOC6B KIAA0919 SEC15B SEC15L2	EXC6B_HUMAN	0.00163425	0.00314695	0.0682053	Q9Y2D4	Exocyst complex component 6B (Exocyst complex component Sec15B) (SEC15-like protein 2)
ENSG00000077348	96.7958	-0.0171098	0.00767356	-2.22971	0.0257666	0.575254	EXOSC5 CML28 RRP46	EXOS5_HUMAN	-0.00211619	0.00682618	0.089304	Q9NQT4	Exosome complex component RRP46 (Chronic myelogenous leukemia tumor antigen 28) (Exosome component 5) (Ribosomal RNA-processing protein 46) (p12B)
ENSG00000138829	15766.6	-0.0222311	0.0104774	-2.12182	0.0338528	0.585101	FBN2	FBN2_HUMAN	-0.00836951	0.00745016	0.0931819	P35556	Fibrillin-2 [Cleaved into: Fibrillin-2 C-terminal peptide]
ENSG00000118496	32174.3	0.00916202	0.00440393	2.08042	0.037487	0.588288	FBXO30 FBX30	FBX30_HUMAN	-0.0009549	0.00667672	0.0885536	Q8TB52	F-box only protein 30
ENSG00000075426	26005.6	-0.00749724	0.00306879	-2.44306	0.0145634	0.532035	FOSL2 FRA2	FOSL2_HUMAN	-0.00309053	0.00262618	0.063897	P15408	Fos-related antigen 2 (FRA-2)
ENSG00000105255	66.9164	-0.0177504	0.00877808	-2.02213	0.0431632	0.602813	FSD1 GLFND MIR1 VLP27	FSD1_HUMAN	-0.0034101	0.00362681	0.0720964	Q9BTV5	Fibronectin type III and SPRY domain-containing protein 1 (MID1-related protein 1) (Microtubule-associated protein GLFND)
ENSG00000183044	1803.96	0.00682556	0.0030862	2.21164	0.0269917	0.577892	ABAT GABAT	GABT_HUMAN	0.00317946	0.0175581	0.137397	P80404	4-aminobutyrate aminotransferase, mitochondrial (EC 2.6.1.19) ((S)-3-amino-2-methylpropionate transaminase) (EC 2.6.1.22) (GABA aminotransferase) (GABA-AT) (Gamma-amino-N-butyrate transaminase) (GABA transaminase) (GABA-T) (L-AIBAT)
ENSG00000136542	65760	0.0141026	0.00422025	3.34165	0.000832831	0.259969	GALNT5	GALT5_HUMAN	0.00210473	0.0110446	0.112285	Q7Z7M9	Polypeptide N-acetylgalactosaminyltransferase 5 (EC 2.4.1.41) (Polypeptide GalNAc transferase 5) (GalNAc-T5) (pp-GaNTase 5) (Protein-UDP acetylgalactosaminyltransferase 5) (UDP-GalNAc:polypeptide N-acetylgalactosaminyltransferase 5)
ENSG00000173221	10811.5	0.0131252	0.00383604	3.42154	0.00062268	0.234465	GLRX GRX	GLRX1_HUMAN	0.00323423	0.0207386	0.148173	P35754	Glutaredoxin-1 (Thioltransferase-1) (TTase-1)
ENSG00000204590	3378.4	-0.00711083	0.00336762	-2.11153	0.034727	0.585169	GNL1 HSR1	GNL1_HUMAN	0.000870553	0.0182752	0.139059	P36915	Guanine nucleotide-binding protein-like 1 (GTP-binding protein HSR1)
ENSG00000076716	1087.09	0.0184391	0.00705694	2.6129	0.00897775	0.468641	GPC4 UNQ474/PRO937	GPC4_HUMAN	0.00662492	0.0210345	0.14877	O75487	Glypican-4 (K-glypican) [Cleaved into: Secreted glypican-4]
ENSG00000180875	36370.7	0.0184876	0.00489989	3.77307	0.00016125	0.12729	GREM2 CKTSF1B2 DAND3 PRDC	GREM2_HUMAN	0.00349317	0.00449231	0.0765822	Q9H772	Gremlin-2 (Cysteine knot superfamily 1, BMP antagonist 2) (DAN domain family member 3) (Protein related to DAN and cerberus)
ENSG00000198873	2586.01	-0.00620772	0.00264559	-2.34644	0.0189536	0.553353	GRK5 GPRK5	GRK5_HUMAN	-0.00175751	0.0303188	0.173784	P34947	G protein-coupled receptor kinase 5 (EC 2.7.11.16) (G protein-coupled receptor kinase GRK5)
ENSG00000155324	10666.7	0.0117038	0.00361545	3.23717	0.00120721	0.297186	GRAMD2B GRAMD3 NS3TP2	GRM2B_HUMAN	0.00501739	0.00500224	0.0793479	Q96HH9	GRAM domain-containing protein 2B (HCV NS3-transactivated protein 2)
ENSG00000128708	29440.5	0.0112524	0.00525311	2.14204	0.0321903	0.581079	HAT1 KAT1	HAT1_HUMAN	-0.00362528	0.00375887	0.0730226	O14929	Histone acetyltransferase type B catalytic subunit (EC 2.3.1.48) (Histone acetyltransferase 1)
ENSG00000110756	9068.06	0.00691355	0.00242723	2.84833	0.00439494	0.410483	HPS5 AIBP63 KIAA1017	HPS5_HUMAN	0.00118562	0.0236468	0.157135	Q9UPZ3	Hermansky-Pudlak syndrome 5 protein (Alpha-integrin-binding protein 63) (Ruby-eye protein 2 homolog) (Ru2)
ENSG00000080824	460972	0.00733899	0.00347922	2.10938	0.034912	0.585169	HSP90AA1 HSP90A HSPC1 HSPCA	HS90A_HUMAN	-0.000945836	0.00703567	0.0910446	P07900	Heat shock protein HSP 90-alpha (EC 3.6.4.10) (Heat shock 86 kDa) (HSP 86) (HSP86) (Lipopolysaccharide-associated protein 2) (LAP-2) (LPS-associated protein 2) (Renal carcinoma antigen NY-REN-38)
ENSG00000126803	6414.88	-0.0142184	0.00477466	-2.97789	0.0029024	0.385056	HSPA2	HSP72_HUMAN	-0.00603158	0.000194661	0.0266986	P54652	Heat shock-related 70 kDa protein 2 (Heat shock 70 kDa protein 2)
ENSG00000159217	817.843	-0.0126352	0.00526625	-2.39928	0.0164274	0.540707	IGF2BP1 CRDBP VICKZ1 ZBP1	IF2B1_HUMAN	-0.00459928	0.0221901	0.1517	Q9NZI8	Insulin-like growth factor 2 mRNA-binding protein 1 (IGF2 mRNA-binding protein 1) (IMP-1) (IMP1) (Coding region determinant-binding protein) (CRD-BP) (IGF-II mRNA-binding protein 1) (VICKZ family member 1) (Zipcode-binding protein 1) (ZBP-1)
ENSG00000114446	12687.9	0.00660045	0.00282518	2.33629	0.0194759	0.555592	IFT57 DERP8 ESRRBL1 HIPPI	IFT57_HUMAN	0.00147018	0.0472037	0.219415	Q9NWB7	Intraflagellar transport protein 57 homolog (Dermal papilla-derived protein 8) (Estrogen-related receptor beta-like protein 1) (HIP1-interacting protein) (MHS4R2)
ENSG00000196083	6429.77	0.0111027	0.00472465	2.34994	0.0187764	0.553353	IL1RAP C3orf13 IL1R3	IL1AP_HUMAN	0.00361921	0.000790953	0.0417641	Q9NPH3	Interleukin-1 receptor accessory protein (IL-1 receptor accessory protein) (IL-1RAcP) (EC 3.2.2.6) (Interleukin-1 receptor 3) (IL-1R-3) (IL-1R3)
ENSG00000213949	34865.7	0.0154767	0.00551806	2.80472	0.00503595	0.411221	ITGA1	ITA1_HUMAN	0.00230873	0.0379591	0.197248	P56199	Integrin alpha-1 (CD49 antigen-like family member A) (Laminin and collagen receptor) (VLA-1) (CD antigen CD49a)
ENSG00000135916	4995.46	-0.00775162	0.00362984	-2.13553	0.0327177	0.583597	ITM2C BRI3 hucep-14 NPD018 PSEC0047	ITM2C_HUMAN	-0.00287565	0.0011447	0.0464128	Q9NQX7	Integral membrane protein 2C (Cerebral protein 14) (Transmembrane protein BRI3) [Cleaved into: CT-BRI3]
ENSG00000163166	28438.8	0.00696237	0.00247382	2.81442	0.00488654	0.410483	IWS1 IWS1L	IWS1_HUMAN	-0.00111864	0.0135821	0.123923	Q96ST2	Protein IWS1 homolog (IWS1-like protein)
ENSG00000121361	3405.92	0.0301848	0.00675584	4.46796	7.897e-06	0.0214492	KCNJ8	KCNJ8_HUMAN	0.00974986	0.0237126	0.157349	Q15842	ATP-sensitive inward rectifier potassium channel 8 (Inward rectifier K(+) channel Kir6.1) (Potassium channel, inwardly rectifying subfamily J member 8) (uKATP-1)
ENSG00000184304	10583.1	0.00923631	0.00325207	2.84013	0.00450947	0.410483	PRKD1 PKD PKD1 PRKCM	KPCD1_HUMAN	0.00157916	0.0485585	0.222393	Q15139	Serine/threonine-protein kinase D1 (EC 2.7.11.13) (Protein kinase C mu type) (Protein kinase D) (nPKC-D1) (nPKC-mu)
ENSG00000103642	16501	0.0100593	0.0034414	2.92302	0.00346652	0.398237	LACTB MRPL56 UNQ843/PRO1781	LACTB_HUMAN	0.00328571	0.00357577	0.071597	P83111	Serine beta-lactamase-like protein LACTB, mitochondrial (EC 3.4.-.-)
ENSG00000064042	4961.44	0.023129	0.00665591	3.47496	0.000510937	0.211309	LIMCH1 KIAA1102	LIMC1_HUMAN	0.00897199	0.00167289	0.0528966	Q9UPQ0	LIM and calponin homology domains-containing protein 1
ENSG00000110031	8278.96	0.0105506	0.00411175	2.56597	0.0102888	0.493966	LPXN LDLP	LPXN_HUMAN	0.00361102	0.00408644	0.0742794	O60711	Leupaxin
ENSG00000148655	404.984	0.0226942	0.00535404	4.23871	2.24811e-05	0.0342541	LRMDA C10orf11 CDA017	LRMDA_HUMAN	0.00699815	0.00874095	0.100948	Q9H2I8	Leucine-rich melanocyte differentiation-associated protein
ENSG00000171298	374.184	-0.0144131	0.00649524	-2.21902	0.0264855	0.577892	GAA	LYAG_HUMAN	0.00291701	0.00845925	0.0992899	P10253	Lysosomal alpha-glucosidase (EC 3.2.1.20) (Acid maltase) (Aglucosidase alfa) [Cleaved into: 76 kDa lysosomal alpha-glucosidase; 70 kDa lysosomal alpha-glucosidase]
ENSG00000011566	19682.2	0.011391	0.00547956	2.07882	0.0376337	0.588288	MAP4K3 RAB8IPL1	M4K3_HUMAN	-0.00161045	0.0258277	0.162436	Q8IVH8	Mitogen-activated protein kinase kinase kinase kinase 3 (EC 2.7.11.1) (Germinal center kinase-related protein kinase) (GLK) (MAPK/ERK kinase kinase kinase 3) (MEK kinase kinase 3) (MEKKK 3)
ENSG00000129680	24131.9	0.0120735	0.00477401	2.52901	0.0114385	0.51289	MAP7D3 MDP3	MA7D3_HUMAN	-0.00241733	0.000287985	0.0284662	Q8IWC1	MAP7 domain-containing protein 3
ENSG00000143797	11213.6	0.00745184	0.00249586	2.98568	0.00282953	0.385056	MBOAT2 LPCAT4 OACT2	MBOA2_HUMAN	0.00210267	0.00942252	0.102964	Q6ZWT7	Lysophospholipid acyltransferase 2 (LPLAT 2) (EC 2.3.1.-) (1-acylglycerophosphate O-acyltransferase MBOAT2) (EC 2.3.1.51) (1-acylglycerophosphocholine O-acyltransferase MBOAT2) (EC 2.3.1.23) (1-acylglycerophosphoethanolamine MBOAT2 O-acyltransferase) (EC 2.3.1.n7) (Lysophosphatidic acid acyltransferase) (LPAAT) (Lyso-PA acyltransferase) (Lysophosphatidylcholine acyltransferase) (LPCAT) (Lyso-PC a…
ENSG00000163071	7328.29	0.00846835	0.00426931	1.98354	0.0473071	0.617274	SPATA18 MIEAP	MIEAP_HUMAN	0.00257665	0.0106131	0.109205	Q8TC71	Mitochondria-eating protein (Spermatogenesis-associated protein 18)
ENSG00000168404	2010.01	0.00555134	0.00268042	2.07107	0.0383522	0.589223	MLKL	MLKL_HUMAN	0.0021044	0.044702	0.213961	Q8NB16	Mixed lineage kinase domain-like protein (hMLKL)
ENSG00000115204	14844.3	0.00493523	0.00222955	2.21355	0.0268595	0.577892	MPV17	MPV17_HUMAN	0.00133542	0.0385896	0.198971	P39210	Protein Mpv17
ENSG00000039123	27210.5	0.00606024	0.00264774	2.28884	0.0220888	0.560673	MTREX DOB1 KIAA0052 MTR4 SKIV2L2	MTREX_HUMAN	-0.00160568	0.00936301	0.102572	P42285	Exosome RNA helicase MTR4 (EC 3.6.4.13) (ATP-dependent RNA helicase DOB1) (ATP-dependent RNA helicase SKIV2L2) (Superkiller viralicidic activity 2-like 2) (TRAMP-like complex helicase)
ENSG00000157483	16896.6	0.0110237	0.00347477	3.17249	0.0015114	0.321728	MYO1E MYO1C	MYO1E_HUMAN	0.00330406	0.000259136	0.0284662	Q12965	Unconventional myosin-Ie (Myosin-Ic) (Unconventional myosin 1E)
ENSG00000188554	61636.6	0.00515459	0.00227246	2.26828	0.0233119	0.565696	NBR1 1A13B KIAA0049 M17S2 MIG19	NBR1_HUMAN	-0.00184083	0.0208186	0.148277	Q14596	Next to BRCA1 gene 1 protein (Cell migration-inducing gene 19 protein) (Membrane component chromosome 17 surface marker 2) (Neighbor of BRCA1 gene 1 protein) (Protein 1A1-3B)
ENSG00000163536	204.709	0.00942693	0.00474194	1.98799	0.0468125	0.615364	SERPINI1 PI12	NEUS_HUMAN	0.00497009	0.028776	0.170161	Q99574	Neuroserpin (Peptidase inhibitor 12) (PI-12) (Serpin I1)
ENSG00000134697	22103	0.00810413	0.00389638	2.07991	0.0375334	0.588288	GNL2 NGP1	NOG2_HUMAN	-0.00181876	0.0102557	0.107391	Q13823	Nucleolar GTP-binding protein 2 (Autoantigen NGP-1)
ENSG00000126653	18818.4	0.0119292	0.0054912	2.17241	0.0298244	0.578631	NSRP1 CCDC55 NSRP70	NSRP1_HUMAN	-0.00199814	0.00322465	0.0691008	Q9H0G5	Nuclear speckle splicing regulatory protein 1 (Coiled-coil domain-containing protein 55) (Nuclear speckle-related protein 70) (NSrp70)
ENSG00000137996	19432.2	0.00781218	0.00259407	3.01155	0.00259915	0.385056	RTCA RPC RPC1 RTC1 RTCD1	O00442	0.00132759	0.00026101	0.0284662	O00442	RNA 3'-terminal phosphate cyclase (RNA cyclase) (RNA-3'-phosphate cyclase) (EC 6.5.1.4) (RNA terminal phosphate cyclase domain-containing protein 1) (RTC domain-containing protein 1)
ENSG00000067113	17546.3	0.00851862	0.00371819	2.29107	0.0219594	0.560673	PLPP1 LPP1 PPAP2A	O14494	0.00420392	0.017191	0.136947	O14494	Phospholipid phosphatase 1 (EC 3.1.3.-) (EC 3.1.3.106) (EC 3.1.3.4) (EC 3.1.3.81) (Lipid phosphate phosphohydrolase 1) (PAP2-alpha) (Phosphatidate phosphohydrolase type 2a) (Phosphatidic acid phosphatase 2a) (PAP-2a) (PAP2a)
ENSG00000108639	349.485	-0.0218965	0.00813027	-2.6932	0.00707692	0.448763	SYNGR2 UNQ352/PRO615	O43760	0.00442746	0.043502	0.21097	O43760	Synaptogyrin-2 (Cellugyrin)
ENSG00000162600	4335.08	0.00618624	0.00301809	2.04972	0.0403918	0.595388	OMA1 MPRP1	OMA1_HUMAN	0.00504339	0.0196003	0.14356	Q96E52	Metalloendopeptidase OMA1, mitochondrial (EC 3.4.24.-) (Metalloprotease-related protein 1) (MPRP-1) (Overlapping with the m-AAA protease 1 homolog)
ENSG00000091039	99511	0.00954873	0.00447714	2.13278	0.032943	0.584723	OSBPL8 KIAA1451 ORP8 OSBP10	OSBL8_HUMAN	0.0050319	4.27e-06	0.00570376	Q9BZF1	Oxysterol-binding protein-related protein 8 (ORP-8) (OSBP-related protein 8)
ENSG00000134996	6987.68	0.00650787	0.00312181	2.08465	0.0371013	0.588288	OSTF1	OSTF1_HUMAN	0.00121728	0.0412672	0.204301	Q92882	Osteoclast-stimulating factor 1
ENSG00000172137	59.1185	-0.0207399	0.00943799	-2.1975	0.0279851	0.578631	CALB2 CAB29	P22676	0.00623806	0.0116143	0.114104	P22676	Calretinin (CR) (29 kDa calbindin)
ENSG00000175130	2081.65	-0.0140296	0.00521887	-2.68824	0.00718297	0.451536	MARCKSL1 MLP MRP	P49006	-0.00383713	0.0113269	0.11302	P49006	MARCKS-related protein (MARCKS-like protein 1) (Macrophage myristoylated alanine-rich C kinase substrate) (Mac-MARCKS) (MacMARCKS)
ENSG00000075785	151671	0.00904809	0.00282942	3.19786	0.0013845	0.309463	RAB7A RAB7	P51149	0.000879082	0.0263414	0.163351	P51149	Ras-related protein Rab-7a
ENSG00000122787	7.59896	0.0249929	0.0124808	2.00251	0.0452303	0.611015	AKR1D1 SRD5B1	P51857	0.00654368	0.0067059	0.088744	P51857	Aldo-keto reductase family 1 member D1 (EC 1.3.1.3) (3-oxo-5-beta-steroid 4-dehydrogenase) (Delta(4)-3-ketosteroid 5-beta-reductase) (Delta(4)-3-oxosteroid 5-beta-reductase)
ENSG00000132541	5721.09	0.0115518	0.00426401	2.70914	0.00674577	0.446938	RIDA HRSP12	P52758	0.0023018	0.00365716	0.0723916	P52758	2-iminobutanoate/2-iminopropanoate deaminase (EC 3.5.99.10) (14.5 kDa translational inhibitor protein) (hp14.5) (p14.5) (Heat-responsive protein 12) (Reactive intermediate imine deaminase A homolog) (Translation inhibitor L-PSP ribonuclease) (UK114 antigen homolog)
ENSG00000138069	96580.4	0.00560611	0.00189445	2.95922	0.00308415	0.385056	RAB1A RAB1	P62820	0.000591577	0.0253739	0.161449	P62820	Ras-related protein Rab-1A (YPT1-related protein)
ENSG00000116711	1106.55	0.0142455	0.00536265	2.65642	0.00789743	0.454461	PLA2G4A CPLA2 PLA2G4	PA24A_HUMAN	0.00336264	0.0386199	0.198971	P47712	Cytosolic phospholipase A2 (cPLA2) (Phospholipase A2 group IVA) [Includes: Phospholipase A2 (EC 3.1.1.4) (Phosphatidylcholine 2-acylhydrolase); Lysophospholipase (EC 3.1.1.5)]
ENSG00000243708	229.843	-0.0101649	0.004571	-2.22378	0.0261631	0.577744	PLA2G4B	PA24B_HUMAN	-0.0336908	0.00532767	0.0807933	P0C869	Cytosolic phospholipase A2 beta (cPLA2-beta) (EC 3.1.1.4) (Lysophospholipase A1 group IVB) (EC 3.1.1.5) (Phospholipase A2 group IVB)
ENSG00000197111	10176.5	-0.00609817	0.00252829	-2.41197	0.0158665	0.537613	PCBP2	PCBP2_HUMAN	-0.000758136	0.0304965	0.174067	Q15366	Poly(rC)-binding protein 2 (Alpha-CP2) (Heterogeneous nuclear ribonucleoprotein E2) (hnRNP E2)
ENSG00000183570	221.923	-0.0205292	0.00732268	-2.80351	0.00505499	0.411221	PCBP3 PCBP3-OT1 PCBP3OT	PCBP3_HUMAN	-0.00168471	0.0471093	0.219398	P57721	Poly(rC)-binding protein 3 (Alpha-CP3) (PCBP3-overlapping transcript) (PCBP3-overlapping transcript 1)
ENSG00000112419	29172	0.00815247	0.00261069	3.12273	0.00179181	0.352328	PHACTR2 C6orf56 KIAA0680	PHAR2_HUMAN	0.00177729	0.0145992	0.127477	O75167	Phosphatase and actin regulator 2
ENSG00000102024	94191.4	0.00830469	0.00336426	2.46851	0.0135679	0.529546	PLS3	PLST_HUMAN	0.00192029	0.00790123	0.0964786	P13797	Plastin-3 (T-plastin)
ENSG00000204569	16965.3	0.0049781	0.00222494	2.23741	0.0252598	0.573545	PPP1R10 CAT53 FB19 PNUTS	PP1RA_HUMAN	-0.00137297	0.0159668	0.13272	Q96QC0	Serine/threonine-protein phosphatase 1 regulatory subunit 10 (MHC class I region proline-rich protein CAT53) (PP1-binding protein of 114 kDa) (Phosphatase 1 nuclear targeting subunit) (Protein FB19) (p99)
ENSG00000171497	16557.6	0.00820548	0.00389121	2.10872	0.0349687	0.585169	PPID CYP40 CYPD	PPID_HUMAN	-0.0018953	0.0134299	0.123379	Q08752	Peptidyl-prolyl cis-trans isomerase D (PPIase D) (EC 5.2.1.8) (40 kDa peptidyl-prolyl cis-trans isomerase) (Cyclophilin-40) (CYP-40) (Cyclophilin-related protein) (Rotamase D)
ENSG00000124212	14186.3	0.0165406	0.00668774	2.47328	0.0133879	0.529546	PTGIS CYP8 CYP8A1	PTGIS_HUMAN	0.0095626	1e-07	0.000937501	Q16647	Prostacyclin synthase (EC 5.3.99.4) (Hydroperoxy icosatetraenoate dehydratase) (EC 4.2.1.152) (Prostaglandin I2 synthase)
ENSG00000112655	9082.22	-0.0161976	0.00616083	-2.62912	0.00856054	0.467203	PTK7 CCK4	PTK7_HUMAN	-0.00176988	0.00651583	0.0874675	Q13308	Inactive tyrosine-protein kinase 7 (Colon carcinoma kinase 4) (CCK-4) (Protein-tyrosine kinase 7) (Pseudo tyrosine kinase receptor 7) (Tyrosine-protein kinase-like 7)
ENSG00000105889	2234.55	0.0111303	0.0045848	2.42765	0.0151972	0.534367	STEAP1B	Q6NZ63	0.0357817	0.00102762	0.0449776	Q6NZ63	STEAP family member 1B
ENSG00000120594	6280.96	0.0221908	0.00796791	2.78502	0.00535244	0.411221	PLXDC2 TEM7R UNQ2514/PRO6003	Q6UX71	0.00982366	0.000278871	0.0284662	Q6UX71	Plexin domain-containing protein 2 (Tumor endothelial marker 7-related protein)
ENSG00000164038	8925.36	0.00499852	0.00148953	3.35577	0.000791453	0.251786	SLC9B2 NHA2 NHEDC2	Q86UD5	0.0044543	0.00112572	0.0463332	Q86UD5	Sodium/hydrogen exchanger 9B2 (Na(+)/H(+) exchanger NHA2) (Na(+)/H(+) exchanger-like domain-containing protein 2) (NHE domain-containing protein 2) (Sodium/hydrogen exchanger-like domain-containing protein 2) (Solute carrier family 9 subfamily B member 2)
ENSG00000147649	65066.8	0.00888504	0.00375541	2.36593	0.0179848	0.549988	MTDH AEG1 LYRIC	Q86UE4	0.000636189	0.0242748	0.158712	Q86UE4	Protein LYRIC (3D3/LYRIC) (Astrocyte elevated gene-1 protein) (AEG-1) (Lysine-rich CEACAM1 co-isolated protein) (Metadherin) (Metastasis adhesion protein)
ENSG00000121039	14993.9	0.0181344	0.00589919	3.07405	0.00211177	0.373233	RDH10 SDR16C4 UNQ9375/PRO34191	Q8IZV5	0.0058194	0.0143545	0.12677	Q8IZV5	Retinol dehydrogenase 10 (EC 1.1.1.300) (Short chain dehydrogenase/reductase family 16C member 4)
ENSG00000108559	6901.33	0.00490847	0.00221975	2.21127	0.0270173	0.577892	NUP88	Q99567	-0.0011189	0.0018069	0.0551695	Q99567	Nuclear pore complex protein Nup88 (88 kDa nucleoporin) (Nucleoporin Nup88)
ENSG00000109762	9481.03	0.0105235	0.00310143	3.39311	0.000691045	0.246212	SNX25 MSTP043	Q9H3E2	0.00174561	0.00868057	0.100499	Q9H3E2	Sorting nexin-25
ENSG00000173517	73319	0.00660258	0.00260255	2.53697	0.0111816	0.509503	PEAK1 KIAA2002	Q9H792	0.00125144	0.0030739	0.0673408	Q9H792	Inactive tyrosine-protein kinase PEAK1 (Pseudopodium-enriched atypical kinase 1) (Sugen kinase 269) (Tyrosine-protein kinase SgK269)
ENSG00000134444	15831.6	0.00702759	0.00282037	2.49173	0.0127124	0.5283	RELCH KIAA1468	Q9P260	0.000753365	0.021522	0.149447	Q9P260	RAB11-binding protein RELCH (LisH domain and HEAT repeat-containing protein KIAA1468) (RAB11 binding and LisH domain, coiled-coil and HEAT repeat-containing) (RAB11-binding protein containing LisH, coiled-coil, and HEAT repeats)
ENSG00000072657	2436.69	-0.0156654	0.00781067	-2.00564	0.0448947	0.609618	TRHDE UNQ2507/PRO5995	Q9UKU6	-0.00753421	0.0101488	0.107141	Q9UKU6	Thyrotropin-releasing hormone-degrading ectoenzyme (TRH-DE) (TRH-degrading ectoenzyme) (EC 3.4.19.6) (Pyroglutamyl-peptidase II) (PAP-II) (TRH-specific aminopeptidase) (Thyroliberinase)
ENSG00000153339	13593.9	0.00882819	0.0041657	2.11926	0.0340688	0.585101	TRAPPC8 KIAA1012	Q9Y2L5	0.000795436	0.0246306	0.159844	Q9Y2L5	Trafficking protein particle complex subunit 8 (Protein TRS85 homolog)
ENSG00000029725	23507.2	0.00560242	0.00244757	2.28897	0.022081	0.560673	RABEP1 RAB5EP RABPT5 RABPT5A	RABE1_HUMAN	0.000883843	0.0230076	0.155206	Q15276	Rab GTPase-binding effector protein 1 (Rabaptin-4) (Rabaptin-5) (Rabaptin-5alpha) (Renal carcinoma antigen NY-REN-17)
ENSG00000188739	17444.8	0.00695046	0.00323118	2.15106	0.0314716	0.579189	RBM34 KIAA0117	RBM34_HUMAN	-0.00155285	0.0094726	0.103064	P42696	RNA-binding protein 34 (RNA-binding motif protein 34)
ENSG00000157110	5037.85	0.00769384	0.00258566	2.97559	0.00292428	0.385056	RBPMS HERMES	RBPMS_HUMAN	0.00306667	0.0113082	0.11302	Q93062	RNA-binding protein with multiple splicing (RBP-MS) (Heart and RRM expressed sequence) (Hermes)
ENSG00000131378	8728.51	0.00871388	0.00321517	2.71024	0.00672341	0.446938	RFTN1 KIAA0084 MIG2	RFTN1_HUMAN	0.00228125	0.00394974	0.0737942	Q14699	Raftlin (Cell migration-inducing gene 2 protein) (Raft-linking protein)
ENSG00000114686	32186.1	0.00759093	0.00340952	2.22639	0.0259878	0.576069	MRPL3 MRL3 RPML3	RM03_HUMAN	-0.00137041	0.0443436	0.213119	P09001	39S ribosomal protein L3, mitochondrial (L3mt) (MRP-L3) (Mitochondrial large ribosomal subunit protein uL3m)
ENSG00000141452	3752.79	0.00417663	0.00175885	2.37463	0.0175664	0.548954	RMC1 C18orf8 MIC1 WDR98	RMC1_HUMAN	0.00134906	0.00560994	0.0816413	Q96DM3	Regulator of MON1-CCZ1 complex (Colon cancer-associated protein Mic1) (Mic-1) (WD repeat-containing protein 98)
ENSG00000185483	8514.27	0.00946899	0.00446384	2.12127	0.0338993	0.585101	ROR1 NTRKR1	ROR1_HUMAN	0.00446097	0.00570548	0.0821361	Q01973	Inactive tyrosine-protein kinase transmembrane receptor ROR1 (Neurotrophic tyrosine kinase, receptor-related 1)
ENSG00000176783	10173	0.00491967	0.0021856	2.25094	0.0243891	0.567923	RUFY1 RABIP4 ZFYVE12	RUFY1_HUMAN	0.00245128	5.8e-05	0.0169449	Q96T51	RUN and FYVE domain-containing protein 1 (FYVE-finger protein EIP1) (La-binding protein 1) (Rab4-interacting protein) (Zinc finger FYVE domain-containing protein 12)
ENSG00000136824	29423.3	0.00927391	0.00471401	1.96731	0.0491478	0.623734	SMC2 CAPE SMC2L1 PRO0324	SMC2_HUMAN	-0.00427384	0.00264251	0.063961	O95347	Structural maintenance of chromosomes protein 2 (SMC protein 2) (SMC-2) (Chromosome-associated protein E) (hCAP-E) (XCAP-E homolog)
ENSG00000153147	72841.1	0.00743027	0.003591	2.06913	0.0385335	0.59059	SMARCA5 SNF2H WCRF135	SMCA5_HUMAN	-0.00135527	0.0422946	0.207106	O60264	SWI/SNF-related matrix-associated actin-dependent regulator of chromatin subfamily A member 5 (SWI/SNF-related matrix-associated actin-dependent regulator of chromatin A5) (EC 3.6.4.-) (Sucrose nonfermenting protein 2 homolog) (hSNF2H)
ENSG00000114520	10094.9	0.00719499	0.00351392	2.04757	0.0406023	0.595544	SNX4	SNX4_HUMAN	0.0011714	0.00560357	0.0816413	O95219	Sorting nexin-4
ENSG00000010072	3276.88	0.00749743	0.0029854	2.51137	0.0120264	0.523044	SPRTN C1orf124 DVC1 UNQ1880/PRO4323	SPRTN_HUMAN	-0.0041247	0.0453001	0.216159	Q9H040	DNA-dependent metalloprotease SPRTN (EC 3.4.24.-) (DNA damage protein targeting VCP) (DVC1) (Protein with SprT-like domain at the N terminus) (Spartan)
ENSG00000096063	9510.47	0.00381842	0.00172779	2.21	0.0271048	0.577892	SRPK1	SRPK1_HUMAN	-0.00125455	0.0476506	0.220505	Q96SB4	SRSF protein kinase 1 (EC 2.7.11.1) (SFRS protein kinase 1) (Serine/arginine-rich protein-specific kinase 1) (SR-protein-specific kinase 1)
ENSG00000136738	10716.7	0.00441333	0.00207616	2.12572	0.0335267	0.585101	STAM STAM1	STAM1_HUMAN	0.00154135	0.0356749	0.190463	Q92783	Signal transducing adapter molecule 1 (STAM-1)
ENSG00000112079	25031.6	0.00503006	0.00226255	2.22319	0.0262033	0.577799	STK38 NDR1	STK38_HUMAN	0.00164124	0.0028136	0.0649074	Q15208	Serine/threonine-protein kinase 38 (EC 2.7.11.1) (NDR1 protein kinase) (Nuclear Dbf2-related kinase 1)
ENSG00000110768	17143.1	0.00657966	0.00296359	2.22016	0.0264078	0.577892	GTF2H1 BTF2	TF2H1_HUMAN	0.00119122	0.0148276	0.128035	P32780	General transcription factor IIH subunit 1 (Basic transcription factor 2 62 kDa subunit) (BTF2 p62) (General transcription factor IIH polypeptide 1) (TFIIH basal transcription factor complex p62 subunit)
ENSG00000163513	71503	0.0086431	0.00290135	2.97899	0.002892	0.385056	TGFBR2	TGFR2_HUMAN	0.00198412	0.0305865	0.174356	P37173	TGF-beta receptor type-2 (TGFR-2) (EC 2.7.11.30) (TGF-beta type II receptor) (Transforming growth factor-beta receptor type II) (TGF-beta receptor type II) (TbetaR-II)
ENSG00000078237	2439.58	0.00914593	0.00335882	2.72296	0.00646995	0.442802	TIGAR C12orf5	TIGAR_HUMAN	0.00162997	0.0317768	0.177819	Q9NQ88	Fructose-2,6-bisphosphatase TIGAR (EC 3.1.3.46) (TP53-induced glycolysis and apoptosis regulator) (TP53-induced glycolysis regulatory phosphatase)
ENSG00000129636	14527.6	0.00621498	0.00306454	2.02803	0.0425571	0.601849	ITFG1 LNKN-1 TIP CDA08	TIP_HUMAN	0.00161729	0.00220559	0.058542	Q8TB96	T-cell immunomodulatory protein (Protein TIP) (Integrin-alpha FG-GAP repeat-containing protein 1) (Linkin)
ENSG00000136869	6220.95	0.00964819	0.0048897	1.97317	0.0484767	0.621799	TLR4	TLR4_HUMAN	0.0083959	0.0391867	0.200395	O00206	Toll-like receptor 4 (EC 3.2.2.6) (hToll) (CD antigen CD284)
ENSG00000169490	10338.3	0.00648892	0.00267408	2.4266	0.0152412	0.534367	TM2D2 BLP1	TM2D2_HUMAN	-0.0030572	0.0230064	0.155206	Q9BX73	TM2 domain-containing protein 2 (Beta-amyloid-binding protein-like protein 1) (BBP-like protein 1)
ENSG00000128872	11034.6	0.00787593	0.00341024	2.30949	0.0209163	0.55729	TMOD2 NTMOD	TMOD2_HUMAN	0.00285333	6.14e-05	0.0173812	Q9NZR1	Tropomodulin-2 (Neuronal tropomodulin) (N-Tmod)
ENSG00000026103	14789	0.00986797	0.00434285	2.27224	0.0230723	0.565696	FAS APT1 FAS1 TNFRSF6	TNR6_HUMAN	0.00231856	0.00138018	0.0492178	P25445	Tumor necrosis factor receptor superfamily member 6 (Apo-1 antigen) (Apoptosis-mediating surface antigen FAS) (FASLG receptor) (CD antigen CD95)
ENSG00000143337	18935.2	0.00430378	0.00193223	2.22737	0.0259228	0.57551	TOR1AIP1 LAP1	TOIP1_HUMAN	0.00137606	0.00217704	0.0581146	Q5JTV8	Torsin-1A-interacting protein 1 (Lamin-associated protein 1B) (LAP1B)
ENSG00000183578	409.297	0.0106208	0.00418777	2.53615	0.0112078	0.509503	TNFAIP8L3 TIPE3	TP8L3_HUMAN	0.00432159	0.0330717	0.182133	Q5GJ75	Tumor necrosis factor alpha-induced protein 8-like protein 3 (TNF alpha-induced protein 8-like protein 3) (TNFAIP8-like protein 3)
ENSG00000166340	61321.8	0.014191	0.0052457	2.70526	0.00682514	0.446938	TPP1 CLN2 GIG1 UNQ267/PRO304	TPP1_HUMAN	0.00192646	0.000951609	0.0437975	O14773	Tripeptidyl-peptidase 1 (TPP-1) (EC 3.4.14.9) (Cell growth-inhibiting gene 1 protein) (Lysosomal pepstatin-insensitive protease) (LPIC) (Tripeptidyl aminopeptidase) (Tripeptidyl-peptidase I) (TPP-I)
ENSG00000113312	14585.9	0.00748053	0.00323084	2.31535	0.0205938	0.555828	TTC1 TPR1	TTC1_HUMAN	-0.0010764	0.031848	0.177934	Q99614	Tetratricopeptide repeat protein 1 (TPR repeat protein 1)
ENSG00000100154	9582.97	-0.00514099	0.00253071	-2.03144	0.0422104	0.601849	TTC28 KIAA1043 TPRBK	TTC28_HUMAN	0.00137518	0.0160348	0.133168	Q96AY4	Tetratricopeptide repeat protein 28 (TPR repeat protein 28) (TPR repeat-containing big gene cloned at Keio)
ENSG00000025708	208.112	-0.0135914	0.00642935	-2.11396	0.0345187	0.585169	TYMP ECGF1	TYPH_HUMAN	0.00321212	0.000372599	0.0322333	P19971	Thymidine phosphorylase (TP) (EC 2.4.2.4) (Gliostatin) (Platelet-derived endothelial cell growth factor) (PD-ECGF) (TdRPase)
ENSG00000169021	8718.31	0.00708362	0.00348938	2.03005	0.0423516	0.601849	UQCRFS1	UCRI_HUMAN	0.000878942	0.0205119	0.14793	P47985	Cytochrome b-c1 complex subunit Rieske, mitochondrial (EC 7.1.1.8) (Complex III subunit 5) (Cytochrome b-c1 complex subunit 5) (Rieske iron-sulfur protein) (RISP) (Rieske protein UQCRFS1) (Ubiquinol-cytochrome c reductase iron-sulfur subunit) [Cleaved into: Cytochrome b-c1 complex subunit 9 (Su9) (Subunit 9) (8 kDa subunit 9) (Complex III subunit IX) (Cytochrome b-c1 complex subunit 11) (UQCRFS1 …
ENSG00000014123	25909.6	0.00751613	0.00382963	1.96263	0.0496895	0.623911	UFL1 KIAA0776 MAXER NLBP RCAD	UFL1_HUMAN	0.000951033	0.0144711	0.12677	O94874	E3 UFM1-protein ligase 1 (EC 2.3.2.-) (E3 UFM1-protein transferase 1) (Multiple alpha-helix protein located at ER) (Novel LZAP-binding protein) (Regulator of C53/LZAP and DDRGK1)
ENSG00000049245	26962.2	0.00463812	0.00209539	2.21349	0.0268642	0.577892	VAMP3 SYB3	VAMP3_HUMAN	0.000878936	0.0464484	0.218771	Q15836	Vesicle-associated membrane protein 3 (VAMP-3) (Cellubrevin) (CEB) (Synaptobrevin-3)
ENSG00000124333	19089.9	0.00759207	0.00348476	2.17865	0.029358	0.578631	VAMP7 SYBL1	VAMP7_HUMAN	0.00138715	0.0147105	0.127926	P51809	Vesicle-associated membrane protein 7 (VAMP-7) (Synaptobrevin-like protein 1) (Tetanus-insensitive VAMP) (Ti-VAMP)
ENSG00000131100	18592.3	0.00735285	0.00234572	3.13458	0.00172098	0.349259	ATP6V1E1 ATP6E ATP6E2	VATE1_HUMAN	0.00113661	0.0268853	0.164889	P36543	V-type proton ATPase subunit E 1 (V-ATPase subunit E 1) (V-ATPase 31 kDa subunit) (p31) (Vacuolar proton pump subunit E 1)
ENSG00000164961	25755.6	0.00597285	0.00248006	2.40834	0.0160251	0.539644	WASHC5 KIAA0196	WASC5_HUMAN	0.0011994	0.00307765	0.0673408	Q12768	WASH complex subunit 5 (Strumpellin) (WASH complex subunit strumpellin)
ENSG00000131725	9509.95	0.00826987	0.0031819	2.59903	0.00934867	0.475858	WDR44	WDR44_HUMAN	0.00131531	0.00391539	0.0737942	Q5JSH3	WD repeat-containing protein 44 (Rabphilin-11)
ENSG00000114251	67562.1	-0.0133354	0.00427435	-3.11987	0.00180928	0.352328	WNT5A	WNT5A_HUMAN	-0.00618558	0.000201854	0.0266986	P41221	Protein Wnt-5a
ENSG00000124535	9990.36	0.00617685	0.0031085	1.98708	0.0469133	0.615364	WRNIP1 WHIP	WRIP1_HUMAN	-0.000873113	0.0157296	0.131451	Q96S55	ATPase WRNIP1 (EC 3.6.1.-) (Werner helicase-interacting protein 1)
ENSG00000124207	78875.2	0.0139155	0.00615807	2.25971	0.0238391	0.565696	CSE1L CAS XPO2	XPO2_HUMAN	-0.00167763	0.00760514	0.0943171	P55060	Exportin-2 (Exp2) (Cellular apoptosis susceptibility protein) (Chromosome segregation 1-like protein) (Importin-alpha re-exporter)
ENSG00000132953	11359.9	0.00836472	0.00413161	2.02457	0.042912	0.602813	XPO4 KIAA1721	XPO4_HUMAN	-0.00104828	0.00272607	0.0644803	Q9C0E2	Exportin-4 (Exp4)
ENSG00000136758	49551.3	0.0050145	0.00218906	2.29071	0.02198	0.560673	YME1L1 FTSH1 YME1L UNQ1868/PRO4304	YMEL1_HUMAN	-0.0014291	0.0444116	0.213163	Q96TA2	ATP-dependent zinc metalloprotease YME1L1 (EC 3.4.24.-) (ATP-dependent metalloprotease FtsH1) (Meg-4) (Presenilin-associated metalloprotease) (PAMP) (YME1-like protein 1)
ENSG00000131732	9364.05	0.0063628	0.00279979	2.2726	0.0230505	0.565696	ZCCHC9	ZCHC9_HUMAN	-0.00149104	0.0275969	0.16624	Q8N567	Zinc finger CCHC domain-containing protein 9
											0.429	0.184041

## Sheet: Dif. expressed (nonsignificant)
	mRNA							Protein
GeneID	baseMean	beta coefficient	lfcSE	stat	pvalue	padj	Gene name	ProteinID	AgeBeta	pvalue	BHAdjPval	UniprotAccession	Protein name
ENSG00000166913	19759.7	-0.000569182	0.00310239	-0.183466	0.854433	0.971253	YWHAB	1433B_HUMAN	-3.28e-05	0.924637	0.970323	P31946	14-3-3 protein beta/alpha (Protein 1054) (Protein kinase C inhibitor protein 1) (KCIP-1) [Cleaved into: 14-3-3 protein beta/alpha, N-terminally processed]
ENSG00000108953	120967	0.00134695	0.00194789	0.691494	0.489255	0.875441	YWHAE	1433E_HUMAN	-0.000459973	0.121795	0.357549	P62258	14-3-3 protein epsilon (14-3-3E)
ENSG00000128245	14791.2	0.00180383	0.0037995	0.474753	0.634963	0.916128	YWHAH YWHA1	1433F_HUMAN	-0.000884535	0.0721655	0.270889	Q04917	14-3-3 protein eta (Protein AS1)
ENSG00000170027	42550.4	0.00494108	0.00384234	1.28596	0.198458	0.763493	YWHAG	1433G_HUMAN	0.000849124	0.0327724	0.181394	P61981	14-3-3 protein gamma (Protein kinase C inhibitor protein 1) (KCIP-1) [Cleaved into: 14-3-3 protein gamma, N-terminally processed]
ENSG00000175793	1222.87	-0.0103116	0.0782016	-0.131859	NA	NA	SFN HME1	1433S_HUMAN	-0.000263537	0.929562	0.972532	P31947	14-3-3 protein sigma (Epithelial cell marker protein 1) (Stratifin)
ENSG00000134308	76992.9	0.00603471	0.00354771	1.70102	0.0889401	0.683519	YWHAQ	1433T_HUMAN	-0.000330513	0.501304	0.737123	P27348	14-3-3 protein theta (14-3-3 protein T-cell) (14-3-3 protein tau) (Protein HS1)
ENSG00000164924	198833	0.00471571	0.00338706	1.39227	0.16384	0.74215	YWHAZ	1433Z_HUMAN	0.000127585	0.742336	0.882622	P63104	14-3-3 protein zeta/delta (Protein kinase C inhibitor protein 1) (KCIP-1)
ENSG00000068971	529.547	-0.00231985	0.00482899	-0.4804	0.630943	0.914983	PPP2R5B	2A5B_HUMAN	0.00190493	0.0184799	0.139917	Q15173	Serine/threonine-protein phosphatase 2A 56 kDa regulatory subunit beta isoform (PP2A B subunit isoform B'-beta) (PP2A B subunit isoform B56-beta) (PP2A B subunit isoform PR61-beta) (PP2A B subunit isoform R5-beta)
ENSG00000112640	2854.27	-0.000721065	0.00289923	-0.24871	0.803585	0.959572	PPP2R5D	2A5D_HUMAN	-0.000479452	0.127772	0.366218	Q14738	Serine/threonine-protein phosphatase 2A 56 kDa regulatory subunit delta isoform (PP2A B subunit isoform B'-delta) (PP2A B subunit isoform B56-delta) (PP2A B subunit isoform PR61-delta) (PP2A B subunit isoform R5-delta)
ENSG00000154001	16851.4	-0.000955741	0.00591824	-0.161491	0.871707	0.973984	PPP2R5E	2A5E_HUMAN	-4.37e-05	0.902785	0.962468	Q16537	Serine/threonine-protein phosphatase 2A 56 kDa regulatory subunit epsilon isoform (PP2A B subunit isoform B'-epsilon) (PP2A B subunit isoform B56-epsilon) (PP2A B subunit isoform PR61-epsilon) (PP2A B subunit isoform R5-epsilon)
ENSG00000078304	21156.4	0.00359483	0.00296721	1.21152	0.225697	0.778034	PPP2R5C KIAA0044	2A5G_HUMAN	-0.000519216	0.340923	0.610603	Q13362	Serine/threonine-protein phosphatase 2A 56 kDa regulatory subunit gamma isoform (PP2A B subunit isoform B'-gamma) (PP2A B subunit isoform B56-gamma) (PP2A B subunit isoform PR61-gamma) (PP2A B subunit isoform R5-gamma) (Renal carcinoma antigen NY-REN-29)
ENSG00000105568	9083.45	-0.0015314	0.00474396	-0.32281	0.746839	0.947707	PPP2R1A	2AAA_HUMAN	-0.000159394	0.605555	0.805357	P30153	Serine/threonine-protein phosphatase 2A 65 kDa regulatory subunit A alpha isoform (Medium tumor antigen-associated 61 kDa protein) (PP2A subunit A isoform PR65-alpha) (PP2A subunit A isoform R1-alpha)
ENSG00000137713	6554.17	0.00509176	0.00335504	1.51765	0.129104	0.718206	PPP2R1B	2AAB_HUMAN	-0.00229544	0.00596359	0.0845491	P30154	Serine/threonine-protein phosphatase 2A 65 kDa regulatory subunit A beta isoform (PP2A subunit A isoform PR65-beta) (PP2A subunit A isoform R1-beta)
ENSG00000221914	6649.57	-0.00202493	0.00305289	-0.663284	0.507149	0.880303	PPP2R2A	2ABA_HUMAN	2.94e-05	0.94081	0.977208	P63151	Serine/threonine-protein phosphatase 2A 55 kDa regulatory subunit B alpha isoform (PP2A subunit B isoform B55-alpha) (PP2A subunit B isoform PR55-alpha) (PP2A subunit B isoform R2-alpha) (PP2A subunit B isoform alpha)
ENSG00000175470	1120.79	-0.0043268	0.00262643	-1.64741	0.0994747	0.697948	PPP2R2D KIAA1541	2ABD_HUMAN	0.000199846	0.732744	0.878035	Q66LE6	Serine/threonine-protein phosphatase 2A 55 kDa regulatory subunit B delta isoform (PP2A subunit B isoform B55-delta) (PP2A subunit B isoform PR55-delta) (PP2A subunit B isoform R2-delta) (PP2A subunit B isoform delta)
ENSG00000099377	1663.93	0.00651124	0.00444307	1.46548	0.14279	0.725451	HSD3B7	3BHS7_HUMAN	0.00180996	0.0510738	0.228208	Q9H2F3	3 beta-hydroxysteroid dehydrogenase type 7 (3 beta-hydroxysteroid dehydrogenase type VII) (3-beta-HSD VII) (3-beta-hydroxy-Delta(5)-C27 steroid oxidoreductase) (C(27) 3-beta-HSD) (EC 1.1.1.-) (Cholest-5-ene-3-beta,7-alpha-diol 3-beta-dehydrogenase) (EC 1.1.1.181)
ENSG00000100092	300.758	-0.00565198	0.00692715	-0.815917	0.414548	0.853164	SH3BP1	3BP1_HUMAN	-0.000806928	0.268528	0.537689	Q9Y3L3	SH3 domain-binding protein 1
ENSG00000087266	2361.83	-0.00968655	0.00322708	-3.00165	0.00268524	0.385056	SH3BP2 3BP2 RES4-23	3BP2_HUMAN	-0.000300128	0.711432	0.866613	P78314	SH3 domain-binding protein 2 (3BP-2)
ENSG00000175137	857.212	0.00402566	0.00464573	0.866531	0.386199	0.842284	SH3BP5L KIAA1720 UNQ2766/PRO7133	3BP5L_HUMAN	0.00319345	0.014011	0.125685	Q7L8J4	SH3 domain-binding protein 5-like (SH3BP-5-like)
ENSG00000162882	76.7578	-0.0177555	0.00947483	-1.87396	0.0609359	0.641045	HAAO	3HAO_HUMAN	-0.00204923	0.203655	0.464993	P46952	3-hydroxyanthranilate 3,4-dioxygenase (EC 1.13.11.6) (3-hydroxyanthranilate oxygenase) (3-HAO) (h3HAO) (3-hydroxyanthranilic acid dioxygenase) (HAD)
ENSG00000106049	14852.3	0.00278268	0.00264976	1.05016	0.293642	0.811004	HIBADH	3HIDH_HUMAN	0.00144967	0.0868385	0.298215	P31937	3-hydroxyisobutyrate dehydrogenase, mitochondrial (HIBADH) (EC 1.1.1.31)
ENSG00000103152	859.099	-0.00863042	0.00633546	-1.36224	0.173122	0.749543	MPG AAG ANPG MID1	3MG_HUMAN	-0.00215196	0.00355855	0.071597	P29372	DNA-3-methyladenine glycosylase (EC 3.2.2.21) (3-alkyladenine DNA glycosylase) (3-methyladenine DNA glycosidase) (ADPG) (N-methylpurine-DNA glycosylase)
ENSG00000187840	1341.08	-0.00907695	0.0059161	-1.53428	0.124961	0.714521	EIF4EBP1	4EBP1_HUMAN	0.000962742	0.414308	0.673079	Q13541	Eukaryotic translation initiation factor 4E-binding protein 1 (4E-BP1) (eIF4E-binding protein 1) (Phosphorylated heat- and acid-stable protein regulated by insulin 1) (PHAS-I)
ENSG00000148730	29815.1	-0.00125299	0.00192008	-0.65257	0.514034	0.881583	EIF4EBP2	4EBP2_HUMAN	-0.000283311	0.766006	0.89498	Q13542	Eukaryotic translation initiation factor 4E-binding protein 2 (4E-BP2) (eIF4E-binding protein 2)
ENSG00000184708	4846.83	-0.00163545	0.00176809	-0.924982	0.354975	0.830563	EIF4ENIF1	4ET_HUMAN	-0.00149857	0.0397847	0.201796	Q9NRA8	Eukaryotic translation initiation factor 4E transporter (4E-T) (eIF4E transporter) (Eukaryotic translation initiation factor 4E nuclear import factor 1)
ENSG00000168003	7901.21	-0.0130554	0.00605597	-2.15578	0.0311005	0.579189	SLC3A2 MDU1	4F2_HUMAN	-0.000159815	0.896201	0.960009	P08195	4F2 cell-surface antigen heavy chain (4F2hc) (4F2 heavy chain antigen) (Lymphocyte activation antigen 4F2 large subunit) (Solute carrier family 3 member 2) (CD antigen CD98)
ENSG00000122643	5661.67	0.00223769	0.00574024	0.389825	0.696666	0.932603	NT5C3A NT5C3 P5N1 UMPH1 HSPC233	5NT3A_HUMAN	-0.000574858	0.289419	0.559032	Q9H0P0	Cytosolic 5'-nucleotidase 3A (EC 3.1.3.5) (7-methylguanosine phosphate-specific 5'-nucleotidase) (7-methylguanosine nucleotidase) (EC 3.1.3.91) (Cytosolic 5'-nucleotidase 3) (Cytosolic 5'-nucleotidase III) (cN-III) (Pyrimidine 5'-nucleotidase 1) (P5'N-1) (P5N-1) (PN-I) (Uridine 5'-monophosphate hydrolase 1) (p36)
ENSG00000141698	3233.29	-0.00350679	0.00312175	-1.12334	0.261293	0.793342	NT5C3B NT5C3L	5NT3B_HUMAN	-0.000423819	0.469568	0.71363	Q969T7	7-methylguanosine phosphate-specific 5'-nucleotidase (7-methylguanosine nucleotidase) (EC 3.1.3.91) (Cytosolic 5'-nucleotidase 3B) (Cytosolic 5'-nucleotidase III-like protein) (cN-III-like protein) (EC 3.1.3.5) (N(7)-methylguanylate 5'-phosphatase)
ENSG00000076685	13239.6	0.00102435	0.00196289	0.521856	0.601771	0.905942	NT5C2 NT5B NT5CP PNT5	5NTC_HUMAN	0.000212695	0.684371	0.852089	P49902	Cytosolic purine 5'-nucleotidase (EC 3.1.3.5) (Cytosolic 5'-nucleotidase II)
ENSG00000135318	51630.8	0.00791065	0.00330779	2.39152	0.0167787	0.541519	NT5E NT5 NTE	5NTD_HUMAN	0.00207962	0.0679443	0.261559	P21589	5'-nucleotidase (5'-NT) (EC 3.1.3.5) (Ecto-5'-nucleotidase) (CD antigen CD73)
ENSG00000142657	18558.1	-0.00625415	0.00487193	-1.28371	0.199243	0.763733	PGD PGDH	6PGD_HUMAN	9.68e-05	0.897561	0.960366	P52209	6-phosphogluconate dehydrogenase, decarboxylating (EC 1.1.1.44)
ENSG00000130313	619.859	-0.00767302	0.00580843	-1.32101	0.186497	0.754484	PGLS	6PGL_HUMAN	0.00132734	0.0243684	0.15899	O95336	6-phosphogluconolactonase (6PGL) (EC 3.1.1.31)
ENSG00000106268	711.19	-0.000887944	0.00615252	-0.144322	0.885246	0.976443	NUDT1 MTH1	8ODP_HUMAN	-0.0035544	0.00329059	0.0692432	P36639	7,8-dihydro-8-oxoguanine triphosphatase (EC 3.6.1.55) (2-hydroxy-dATP diphosphatase) (EC 3.6.1.56) (8-oxo-dGTPase) (Nucleoside diphosphate-linked moiety X motif 1) (Nudix motif 1)
ENSG00000233954	395.095	0.000783949	0.00309861	0.253001	0.800268	0.95889	UQCRHL	A0A096LP55	0.000568178	0.627114	0.818657	A0A096LP55	Cytochrome b-c1 complex subunit 6-like, mitochondrial
ENSG00000163694	715.997	0.00278748	0.00492892	0.565536	0.571709	0.897495	RBM47	A0AV96	0.00321874	0.0103129	0.107565	A0AV96	RNA-binding protein 47 (RNA-binding motif protein 47)
ENSG00000168936	1407.39	-0.0038602	0.00367449	-1.05054	0.29347	0.810916	TMEM129	A0AVI4	-0.000186446	0.843692	0.934854	A0AVI4	E3 ubiquitin-protein ligase TM129 (EC 2.3.2.27) (RING-type E3 ubiquitin transferase TM129)
ENSG00000033178	20277.7	0.00375673	0.0040953	0.917326	0.358972	0.832845	UBA6 MOP4 UBE1L2	A0AVT1	0.000676682	0.0751677	0.27665	A0AVT1	Ubiquitin-like modifier-activating enzyme 6 (Ubiquitin-activating enzyme 6) (EC 6.2.1.45) (Monocyte protein 4) (MOP-4) (Ubiquitin-activating enzyme E1-like protein 2) (E1-L2)
ENSG00000161618	362.871	-0.00446854	0.00496289	-0.900391	0.367912	0.834997	ALDH16A1	A16A1_HUMAN	-0.000281748	0.580079	0.790629	Q8IZ83	Aldehyde dehydrogenase family 16 member A1
ENSG00000085978	2566.2	-0.00239631	0.00358608	-0.668226	0.50399	0.879452	ATG16L1 APG16L UNQ9393/PRO34307	A16L1_HUMAN	0.000760799	0.0216129	0.149688	Q676U5	Autophagy-related protein 16-1 (APG16-like 1)
ENSG00000071205	5800.16	0.00285477	0.0016687	1.71078	0.0871223	0.678751	ARHGAP10 GRAF2	A1A4S6	0.000584145	0.222787	0.48632	A1A4S6	Rho GTPase-activating protein 10 (GTPase regulator associated with focal adhesion kinase 2) (Graf-related protein 2) (Rho-type GTPase-activating protein 10)
ENSG00000147485	57.39	-0.000368577	0.00961289	-0.0383419	0.969415	0.995884	PXDNL VPO2	A1KZ92	0.000930631	0.293186	0.563977	A1KZ92	Peroxidasin-like protein (EC 1.11.1.7) (Cardiac peroxidase) (Vascular peroxidase 2) (polysomal ribonuclease 1) (PRM1)
ENSG00000175899	2200.24	0.016177	0.00886134	1.82557	0.0679153	0.649323	A2M CPAMD5 FWP007	A2MG_HUMAN	-0.00382773	0.101705	0.325757	P01023	Alpha-2-macroglobulin (Alpha-2-M) (C3 and PZP-like alpha-2-macroglobulin domain-containing protein 5)
ENSG00000188266	364.176	0.0111259	0.00473745	2.3485	0.0188494	0.553353	HYKK AGPHD1	A2RU49	0.00328621	0.214171	0.478251	A2RU49	Hydroxylysine kinase (5-hydroxy-L-lysine kinase) (EC 2.7.1.81) (Aminoglycoside phosphotransferase domain-containing protein 1)
ENSG00000142192	181304	-0.000825741	0.00290718	-0.284035	0.776384	0.953884	APP A4 AD1	A4_HUMAN	8.2e-05	0.920234	0.968902	P05067	Amyloid-beta precursor protein (APP) (ABPP) (APPI) (Alzheimer disease amyloid protein) (Amyloid precursor protein) (Amyloid-beta A4 protein) (Cerebral vascular amyloid peptide) (CVAP) (PreA4) (Protease nexin-II) (PN-II) [Cleaved into: N-APP; Soluble APP-alpha (S-APP-alpha); Soluble APP-beta (S-APP-beta); C99 (Beta-secretase C-terminal fragment) (Beta-CTF); Amyloid-beta protein 42 (Abeta42) (Beta-…
ENSG00000128274	398.35	-0.00574587	0.00747088	-0.769103	0.441832	0.860717	A4GALT A14GALT A4GALT1	A4GAT_HUMAN	-0.00270736	0.14391	0.388823	Q9NPC4	Lactosylceramide 4-alpha-galactosyltransferase (EC 2.4.1.228) (Alpha-1,4-N-acetylglucosaminyltransferase) (Alpha-1,4-galactosyltransferase) (Alpha4Gal-T1) (CD77 synthase) (Globotriaosylceramide synthase) (Gb3 synthase) (P1/Pk synthase) (UDP-galactose:beta-D-galactosyl-beta1-R 4-alpha-D-galactosyltransferase)
ENSG00000165895	2470.74	-0.00385037	0.004092	-0.940952	0.34673	0.827772	ARHGAP42 GRAF3 TMEM133	A6NI28	0.00360073	0.278308	0.548572	A6NI28	Rho GTPase-activating protein 42 (Rho GTPase-activating protein 10-like) (Rho-type GTPase-activating protein 42)
ENSG00000170092	924.153	0.00515701	0.00421105	1.22464	0.220712	0.772907	SPDYE5	A6NIY4	0.00347839	0.503545	0.73856	A6NIY4	Speedy protein E5
ENSG00000134909	6378.32	0.000446907	0.00254721	0.17545	0.860726	0.972967	ARHGAP32 GRIT KIAA0712 RICS	A7KAX9	-0.00144059	0.15174	0.399128	A7KAX9	Rho GTPase-activating protein 32 (Brain-specific Rho GTPase-activating protein) (GAB-associated Cdc42/Rac GTPase-activating protein) (GC-GAP) (GTPase regulator interacting with TrkA) (Rho-type GTPase-activating protein 32) (Rho/Cdc42/Rac GTPase-activating protein RICS) (RhoGAP involved in the beta-catenin-N-cadherin and NMDA receptor signaling) (p200RhoGAP) (p250GAP)
ENSG00000253719	10201.9	-0.00405553	0.00225298	-1.80007	0.0718496	0.657046	ATXN7L3B	A7L3B_HUMAN	0.00224499	0.0698267	0.266173	Q96GX2	Ataxin-7-like protein 3B
ENSG00000112320	567.831	0.00560551	0.00543168	1.032	0.302071	0.812293	SOBP JXC1	A7XYQ1	-0.0105016	0.23247	0.496665	A7XYQ1	Sine oculis-binding protein homolog (Jackson circler protein 1)
ENSG00000094914	5468.71	-0.00222237	0.00612382	-0.362907	0.716675	0.939406	AAAS ADRACALA GL003	AAAS_HUMAN	-0.000432143	0.414468	0.67321	Q9NRG9	Aladin (Adracalin)
ENSG00000081760	1568.87	-0.00402023	0.00462566	-0.869115	0.384784	0.841988	AACS ACSF1	AACS_HUMAN	-0.000754458	0.318165	0.587706	Q86V21	Acetoacetyl-CoA synthetase (EC 6.2.1.16) (Acyl-CoA synthetase family member 1) (Protein sur-5 homolog)
ENSG00000103591	6108.58	-0.00314347	0.00371051	-0.847181	0.396894	0.846597	AAGAB	AAGAB_HUMAN	0.000360432	0.574316	0.786574	Q6PD74	Alpha- and gamma-adaptin-binding protein p34
ENSG00000115977	13150.1	0.00319058	0.00356971	0.893793	0.371433	0.83618	AAK1 KIAA1048	AAK1_HUMAN	-5e-05	0.863629	0.944503	Q2M2I8	AP2-associated protein kinase 1 (EC 2.7.11.1) (Adaptor-associated kinase 1)
ENSG00000111725	1918.36	-0.00504326	0.00274549	-1.83693	0.0662206	0.64867	PRKAB1 AMPK	AAKB1_HUMAN	0.000661389	0.189383	0.448065	Q9Y478	5'-AMP-activated protein kinase subunit beta-1 (AMPK subunit beta-1) (AMPKb)
ENSG00000131791	12066.9	0.0017051	0.00227463	0.749616	0.453486	0.864635	PRKAB2	AAKB2_HUMAN	0.00239958	0.00567406	0.082063	O43741	5'-AMP-activated protein kinase subunit beta-2 (AMPK subunit beta-2)
ENSG00000181929	9291.18	0.00160611	0.00125411	1.28067	0.20031	0.763733	PRKAG1	AAKG1_HUMAN	0.00200562	0.00475161	0.0784352	P54619	5'-AMP-activated protein kinase subunit gamma-1 (AMPK gamma1) (AMPK subunit gamma-1) (AMPKg)
ENSG00000106617	3837.95	0.00593458	0.00281383	2.10908	0.0349379	0.585169	PRKAG2	AAKG2_HUMAN	0.00185082	0.315552	0.585588	Q9UGJ0	5'-AMP-activated protein kinase subunit gamma-2 (AMPK gamma2) (AMPK subunit gamma-2) (H91620p)
ENSG00000127837	8475.34	0.000767997	0.00970907	0.079101	0.936952	0.988091	AAMP	AAMP_HUMAN	-0.000804568	0.207168	0.469685	Q13685	Angio-associated migratory cell protein
ENSG00000132356	23007.8	0.00417304	0.00309091	1.3501	0.176984	0.751715	PRKAA1 AMPK1	AAPK1_HUMAN	0.000519532	0.347493	0.616877	Q13131	5'-AMP-activated protein kinase catalytic subunit alpha-1 (AMPK subunit alpha-1) (EC 2.7.11.1) (Acetyl-CoA carboxylase kinase) (ACACA kinase) (EC 2.7.11.27) (Hydroxymethylglutaryl-CoA reductase kinase) (HMGCR kinase) (EC 2.7.11.31) (Tau-protein kinase PRKAA1) (EC 2.7.11.26)
ENSG00000131043	1949.93	-0.00315882	0.00358612	-0.880848	0.3784	0.839473	AAR2 C20orf4 CGI-23 PRO0225	AAR2_HUMAN	-0.000322427	0.418538	0.676306	Q9Y312	Protein AAR2 homolog (AAR2 splicing factor homolog)
ENSG00000266967	1150.68	-0.00278485	0.00573639	-0.485471	0.627342	0.914061	AARSD1	AASD1_HUMAN	-0.000700424	0.253678	0.520999	Q9BTE6	Alanyl-tRNA editing protein Aarsd1 (Alanyl-tRNA synthetase domain-containing protein 1)
ENSG00000108825	1119.83	-0.00276729	0.00595689	-0.464552	0.642252	0.916842	AARSD1	AASD1_HUMAN	-0.000700424	0.253678	0.520999	Q9BTE6	Alanyl-tRNA editing protein Aarsd1 (Alanyl-tRNA synthetase domain-containing protein 1)
ENSG00000008311	4501.02	-0.00132633	0.00197978	-0.66994	0.502896	0.879371	AASS	AASS_HUMAN	0.00106523	0.270638	0.539831	Q9UDR5	Alpha-aminoadipic semialdehyde synthase, mitochondrial (LKR/SDH) [Includes: Lysine ketoglutarate reductase (LKR) (LOR) (EC 1.5.1.8); Saccharopine dehydrogenase (SDH) (EC 1.5.1.9)]
ENSG00000120053	5146.56	-0.00187768	0.00249703	-0.751962	0.452074	0.863635	GOT1	AATC_HUMAN	0.000338519	0.457467	0.702749	P17174	Aspartate aminotransferase, cytoplasmic (cAspAT) (EC 2.6.1.1) (EC 2.6.1.3) (Cysteine aminotransferase, cytoplasmic) (Cysteine transaminase, cytoplasmic) (cCAT) (Glutamate oxaloacetate transaminase 1) (Transaminase A)
ENSG00000125166	9547.68	0.00185638	0.00309098	0.600581	0.548119	0.891918	GOT2 KYAT4	AATM_HUMAN	-0.000217137	0.715292	0.868708	P00505	Aspartate aminotransferase, mitochondrial (mAspAT) (EC 2.6.1.1) (EC 2.6.1.7) (Fatty acid-binding protein) (FABP-1) (Glutamate oxaloacetate transaminase 2) (Kynurenine aminotransferase 4) (Kynurenine aminotransferase IV) (Kynurenine--oxoglutarate transaminase 4) (Kynurenine--oxoglutarate transaminase IV) (Plasma membrane-associated fatty acid-binding protein) (FABPpm) (Transaminase A)
ENSG00000129968	311.456	0.000487177	0.00515368	0.0945298	0.924688	0.985681	ABHD17A C19orf27 FAM108A1	AB17A_HUMAN	0.00140283	0.0415443	0.204877	Q96GS6	Alpha/beta hydrolase domain-containing protein 17A (Abhydrolase domain-containing protein 17A) (EC 3.1.2.22)
ENSG00000107362	3339.74	0.00816806	0.00413896	1.97345	0.0484438	0.621652	ABHD17B C9orf77 FAM108B1 CGI-67	AB17B_HUMAN	0.00124953	0.114721	0.346797	Q5VST6	Alpha/beta hydrolase domain-containing protein 17B (Abhydrolase domain-containing protein 17B) (EC 3.1.2.22)
ENSG00000136379	2273	0.000537911	0.0024594	0.218716	0.826871	0.964914	ABHD17C FAM108C1	AB17C_HUMAN	0.000708364	0.441578	0.692011	Q6PCB6	Alpha/beta hydrolase domain-containing protein 17C (Abhydrolase domain-containing protein 17C) (EC 3.1.2.22)
ENSG00000179750	1135.53	0.00759821	0.00583958	1.30116	0.193205	0.759601	APOBEC3B	ABC3B_HUMAN	0.00033216	0.888178	0.95602	Q9UH17	DNA dC->dU-editing enzyme APOBEC-3B (A3B) (EC 3.5.4.38) (Phorbolin-1-related protein) (Phorbolin-2/3)
ENSG00000244509	9923.94	0.00315672	0.00274258	1.15101	0.24973	0.787677	APOBEC3C APOBEC1L PBI	ABC3C_HUMAN	0.000734054	0.449579	0.697888	Q9NRW3	DNA dC->dU-editing enzyme APOBEC-3C (A3C) (EC 3.5.4.38) (APOBEC1-like) (Phorbolin I)
ENSG00000243811	418.12	0.0021761	0.00473673	0.45941	0.64594	0.917698	APOBEC3D APOBEC3DE	ABC3D_HUMAN	-0.0103064	0.389111	0.652922	Q96AK3	DNA dC->dU-editing enzyme APOBEC-3D (A3D) (A3DE) (EC 3.5.4.38)
ENSG00000128394	680.662	-0.00107123	0.00415511	-0.257809	0.796554	0.958134	APOBEC3F	ABC3F_HUMAN	0.00385427	0.248877	0.514954	Q8IUX4	DNA dC->dU-editing enzyme APOBEC-3F (EC 3.5.4.38) (Apolipoprotein B mRNA-editing enzyme catalytic polypeptide-like 3F) (A3F)
ENSG00000239713	902.221	-0.000996199	0.00297415	-0.334952	0.737661	0.945124	APOBEC3G MDS019	ABC3G_HUMAN	0.000135202	0.957191	0.982427	Q9HC16	DNA dC->dU-editing enzyme APOBEC-3G (EC 3.5.4.-) (APOBEC-related cytidine deaminase) (APOBEC-related protein) (ARCD) (APOBEC-related protein 9) (ARP-9) (CEM-15) (CEM15) (Deoxycytidine deaminase) (A3G)
ENSG00000165029	25838.4	-0.00243382	0.00476999	-0.510235	0.609887	0.908506	ABCA1 ABC1 CERP	ABCA1_HUMAN	0.000866598	0.500626	0.736706	O95477	Phospholipid-transporting ATPase ABCA1 (EC 7.6.2.1) (ATP-binding cassette sub-family A member 1) (ATP-binding cassette transporter 1) (ABC-1) (ATP-binding cassette 1) (Cholesterol efflux regulatory protein)
ENSG00000107331	803.767	-0.00118263	0.00487572	-0.242555	0.80835	0.960414	ABCA2 ABC2 KIAA1062	ABCA2_HUMAN	0.0021373	0.0132098	0.122197	Q9BZC7	ATP-binding cassette sub-family A member 2 (EC 7.6.2.-) (ATP-binding cassette transporter 2) (ATP-binding cassette 2)
ENSG00000154265	3705.28	-0.00490654	0.00481543	-1.01892	0.308241	0.815666	ABCA5 KIAA1888	ABCA5_HUMAN	0.00142444	0.628152	0.818976	Q8WWZ7	ATP-binding cassette sub-family A member 5
ENSG00000154262	5823.34	1.26932e-06	0.00722866	0.000175595	0.99986	0.999962	ABCA6	ABCA6_HUMAN	0.00780138	0.0288836	0.170474	Q8N139	ATP-binding cassette sub-family A member 6
ENSG00000141338	1822.52	0.0134914	0.00880621	1.53203	0.125514	0.714948	ABCA8 KIAA0822	ABCA8_HUMAN	0.00416709	0.295898	0.566163	O94911	ABC-type organic anion transporter ABCA8 (EC 7.6.2.-) (ATP-binding cassette sub-family A member 8)
ENSG00000154258	2932.08	0.00428272	0.00918698	0.466172	0.641092	0.916842	ABCA9	ABCA9_HUMAN	0.013387	0.179043	0.434606	Q8IUA7	ATP-binding cassette sub-family A member 9
ENSG00000115657	1692.82	-0.00353433	0.00402351	-0.878419	0.379716	0.839913	ABCB6 MTABC3 PRP UMAT	ABCB6_HUMAN	0.00174702	0.0272496	0.16518	Q9NP58	ATP-binding cassette sub-family B member 6, mitochondrial (Mitochondrial ABC transporter 3) (Mt-ABC transporter 3) (P-glycoprotein-related protein) (Ubiquitously-expressed mammalian ABC half transporter)
ENSG00000131269	3414.24	0.00262134	0.00204311	1.28302	0.199487	0.763733	ABCB7 ABC7	ABCB7_HUMAN	-0.000118054	0.817233	0.922819	O75027	ATP-binding cassette sub-family B member 7, mitochondrial (ATP-binding cassette transporter 7) (ABC transporter 7 protein)
ENSG00000150967	1138.98	-0.00474914	0.00599837	-0.791739	0.428513	0.857859	ABCB9 KIAA1520	ABCB9_HUMAN	-0.00223743	0.522372	0.752064	Q9NP78	ATP-binding cassette sub-family B member 9 (ATP-binding cassette transporter 9) (ABC transporter 9 protein) (hABCB9) (TAP-like protein) (TAPL)
ENSG00000135776	6108.64	0.00305945	0.00245229	1.24759	0.212182	0.768423	ABCB10	ABCBA_HUMAN	0.000210947	0.738995	0.881117	Q9NRK6	ATP-binding cassette sub-family B member 10, mitochondrial (ATP-binding cassette transporter 10) (ABC transporter 10 protein) (Mitochondrial ATP-binding cassette 2) (M-ABC2)
ENSG00000101986	339.902	-0.00371061	0.00560026	-0.662578	0.507601	0.880407	ABCD1 ALD	ABCD1_HUMAN	0.000572153	0.256349	0.523627	P33897	ATP-binding cassette sub-family D member 1 (EC 7.6.2.4) (Adrenoleukodystrophy protein) (ALDP)
ENSG00000117528	8699.02	0.000337231	0.00358693	0.0940167	0.925096	0.985681	ABCD3 PMP70 PXMP1	ABCD3_HUMAN	0.000817614	0.0724184	0.271293	P28288	ATP-binding cassette sub-family D member 3 (70 kDa peroxisomal membrane protein) (PMP70)
ENSG00000119688	1810.39	-0.00172341	0.00302016	-0.570633	0.568248	0.896762	ABCD4 PXMP1L	ABCD4_HUMAN	0.00155707	0.0553029	0.236602	O14678	Lysosomal cobalamin transporter ABCD4 (ATP-binding cassette sub-family D member 4) (PMP70-related protein) (P70R) (Peroxisomal membrane protein 1-like) (PXMP1-L) (Peroxisomal membrane protein 69) (PMP69)
ENSG00000164163	40498.8	0.00753471	0.00428782	1.75724	0.0788775	0.667301	ABCE1 RLI RNASEL1 RNASELI RNS4I OK/SW-cl.40	ABCE1_HUMAN	-0.000375168	0.350769	0.619515	P61221	ATP-binding cassette sub-family E member 1 (2'-5'-oligoadenylate-binding protein) (HuHP68) (RNase L inhibitor) (Ribonuclease 4 inhibitor) (RNS4I)
ENSG00000204574	11748.8	0.000174188	0.0034582	0.0503694	0.959828	0.993537	ABCF1 ABC50	ABCF1_HUMAN	-5.15e-05	0.800298	0.913522	Q8NE71	ATP-binding cassette sub-family F member 1 (ATP-binding cassette 50) (TNF-alpha-stimulated ABC protein)
ENSG00000033050	10534.5	-0.00265101	0.00498717	-0.531566	0.595026	0.903352	ABCF2 HUSSY-18	ABCF2_HUMAN	-0.00108149	0.00878951	0.101174	Q9UG63	ATP-binding cassette sub-family F member 2 (Iron-inhibited ABC transporter 2)
ENSG00000161204	2879.34	-0.0057361	0.00570772	-1.00497	0.31491	0.8168	ABCF3	ABCF3_HUMAN	2.96e-05	0.937911	0.9753	Q9NUQ8	ATP-binding cassette sub-family F member 3
ENSG00000100997	1800.95	0.00358217	0.00524345	0.683171	0.494499	0.876921	ABHD12 C20orf22	ABD12_HUMAN	-0.000170113	0.755813	0.8896	Q8N2K0	Lysophosphatidylserine lipase ABHD12 (EC 3.1.-.-) (2-arachidonoylglycerol hydrolase ABHD12) (Abhydrolase domain-containing protein 12) (hABHD12) (Monoacylglycerol lipase ABHD12) (EC 3.1.1.23) (Oxidized phosphatidylserine lipase ABHD12) (EC 3.1.-.-)
ENSG00000140526	12722.2	0.00546459	0.00250597	2.18063	0.0292107	0.578631	ABHD2 LABH2	ABHD2_HUMAN	-0.000119554	0.914941	0.966887	P08910	Monoacylglycerol lipase ABHD2 (EC 3.1.1.23) (2-arachidonoylglycerol hydrolase) (Abhydrolase domain-containing protein 2) (Acetylesterase) (EC 3.1.1.6) (Lung alpha/beta hydrolase 2) (Progesterone-sensitive lipase) (EC 3.1.1.79) (Protein PHPS1-2)
ENSG00000100439	7138.36	0.00112073	0.00386491	0.289976	0.771835	0.952947	ABHD4	ABHD4_HUMAN	0.000851525	0.287563	0.558103	Q8TB40	(Lyso)-N-acylphosphatidylethanolamine lipase (EC 3.1.1.-) (Alpha/beta hydrolase domain-containing protein 4) (Abhydrolase domain-containing protein 4) (Alpha/beta-hydrolase 4)
ENSG00000163686	516.422	-0.00264118	0.00367082	-0.719508	0.471828	0.870137	ABHD6	ABHD6_HUMAN	0.00176027	0.00512435	0.0805118	Q9BV23	Monoacylglycerol lipase ABHD6 (EC 3.1.1.23) (2-arachidonoylglycerol hydrolase) (Abhydrolase domain-containing protein 6)
ENSG00000144827	7428.51	0.00371351	0.00195784	1.89674	0.0578627	0.634391	ABHD10	ABHDA_HUMAN	0.000395137	0.477767	0.719615	Q9NUJ1	Palmitoyl-protein thioesterase ABHD10, mitochondrial (EC 3.1.2.22) (Acyl-protein thioesterase ABHD10) (Alpha/beta hydrolase domain-containing protein 10) (Abhydrolase domain-containing protein 10) (Mycophenolic acid acyl-glucuronide esterase, mitochondrial) (EC 3.1.1.93)
ENSG00000106077	328.845	-0.00383359	0.00403176	-0.950846	0.341682	0.824948	ABHD11 WBSCR21 PP1226	ABHDB_HUMAN	-0.000984538	0.129835	0.36864	Q8NFV4	Protein ABHD11 (EC 3.-.-.-) (Alpha/beta hydrolase domain-containing protein 11) (Abhydrolase domain-containing protein 11) (Williams-Beuren syndrome chromosomal region 21 protein)
ENSG00000139826	2989.53	-0.00240549	0.00379471	-0.633906	0.526142	0.88442	ABHD13 C13orf6	ABHDD_HUMAN	0.000564605	0.406107	0.665967	Q7L211	Protein ABHD13 (EC 3.-.-.-) (Alpha/beta hydrolase domain-containing protein 13) (Abhydrolase domain-containing protein 13)
ENSG00000248487	539.523	-0.00450926	0.00636602	-0.708334	0.478738	0.871161	ABHD14A UNQ1913/PRO4373	ABHEA_HUMAN	0.0016776	0.433041	0.685794	Q9BUJ0	Protein ABHD14A (EC 3.-.-.-) (Alpha/beta hydrolase domain-containing protein 14A) (Abhydrolase domain-containing protein 14A)
ENSG00000114779	3344.85	0.00242996	0.00251672	0.965525	0.334282	0.823936	ABHD14B CIB	ABHEB_HUMAN	0.00284034	0.000463549	0.0338984	Q96IU4	Protein ABHD14B (EC 3.-.-.-) (Alpha/beta hydrolase domain-containing protein 14B) (Abhydrolase domain-containing protein 14B) (CCG1-interacting factor B)
ENSG00000136754	19182.3	0.00326311	0.00325879	1.00133	0.31667	0.817794	ABI1 SSH3BP1	ABI1_HUMAN	-0.000162206	0.542272	0.764285	Q8IZP0	Abl interactor 1 (Abelson interactor 1) (Abi-1) (Abl-binding protein 4) (AblBP4) (Eps8 SH3 domain-binding protein) (Eps8-binding protein) (Nap1-binding protein) (Nap1BP) (Spectrin SH3 domain-binding protein 1) (e3B1)
ENSG00000138443	26525.7	0.00201369	0.00282369	0.71314	0.475759	0.870562	ABI2 ARGBPIA	ABI2_HUMAN	-0.000695693	0.173009	0.427738	Q9NYB9	Abl interactor 2 (Abelson interactor 2) (Abi-2) (Abl-binding protein 3) (AblBP3) (Arg-binding protein 1) (ArgBP1)
ENSG00000119328	3737.95	0.00582254	0.0027072	2.15076	0.0314953	0.579189	ABITRAM C9orf6 FAM206A	ABITM_HUMAN	-0.000343799	0.677986	0.848119	Q9NX38	Protein Abitram (Actin-binding transcription modulator) (Protein Simiate)
ENSG00000097007	8924.24	-0.00748148	0.0047786	-1.56562	0.117437	0.708558	ABL1 ABL JTK7	ABL1_HUMAN	-0.000343654	0.25595	0.523041	P00519	Tyrosine-protein kinase ABL1 (EC 2.7.10.2) (Abelson murine leukemia viral oncogene homolog 1) (Abelson tyrosine-protein kinase 1) (Proto-oncogene c-Abl) (p150)
ENSG00000143322	19925.9	-0.00182291	0.00309811	-0.588393	0.556269	0.89448	ABL2 ABLL ARG	ABL2_HUMAN	-0.000115568	0.934483	0.974863	P42684	Tyrosine-protein kinase ABL2 (EC 2.7.10.2) (Abelson murine leukemia viral oncogene homolog 2) (Abelson tyrosine-protein kinase 2) (Abelson-related gene protein) (Tyrosine-protein kinase ARG)
ENSG00000099204	2295.72	-0.00529125	0.00579319	-0.913356	0.361055	0.833618	ABLIM1 ABLIM KIAA0059 LIMAB1	ABLM1_HUMAN	-0.00518537	0.684391	0.852089	O14639	Actin-binding LIM protein 1 (abLIM-1) (Actin-binding LIM protein family member 1) (Actin-binding double zinc finger protein) (LIMAB1) (Limatin)
ENSG00000173210	4448.52	0.00288817	0.00359627	0.803101	0.421916	0.856613	ABLIM3 KIAA0843 HMFN1661	ABLM3_HUMAN	0.00197622	0.0487571	0.222858	O94929	Actin-binding LIM protein 3 (abLIM-3) (Actin-binding LIM protein family member 3)
ENSG00000159842	7725.15	-0.000633208	0.00492189	-0.128651	0.897633	0.979513	ABR	ABR_HUMAN	0.000844163	0.116618	0.349592	Q12979	Active breakpoint cluster region-related protein
ENSG00000146386	2047.03	-0.0010566	0.00421964	-0.2504	0.802278	0.959293	ABRACL C6orf115 HSPC280 PRO2013	ABRAL_HUMAN	0.0011476	0.451361	0.698761	Q9P1F3	Costars family protein ABRACL (ABRA C-terminal-like protein)
ENSG00000163322	8820.49	0.000861622	0.00377881	0.228014	0.819635	0.962322	ABRAXAS1 ABRA1 CCDC98 FAM175A UNQ496/PRO1013	ABRX1_HUMAN	-0.000297892	0.599997	0.803426	Q6UWZ7	BRCA1-A complex subunit Abraxas 1 (Coiled-coil domain-containing protein 98) (Protein FAM175A)
ENSG00000165660	5346.67	0.00352919	0.00184552	1.9123	0.0558381	0.630841	ABRAXAS2 ABRO1 FAM175B KIAA0157	ABRX2_HUMAN	0.000901521	0.0507252	0.227612	Q15018	BRISC complex subunit Abraxas 2 (Abraxas brother protein 1) (Protein FAM175B)
ENSG00000146109	1129.89	-0.00417003	0.0022692	-1.83766	0.066112	0.64867	ABT1	ABT1_HUMAN	-0.00228533	0.0575618	0.240626	Q9ULW3	Activator of basal transcription 1 (hABT1) (Basal transcriptional activator)
ENSG00000114626	308.675	-0.00732613	0.00541307	-1.35341	0.175923	0.751592	ABTB1 BPOZ PP2259	ABTB1_HUMAN	-0.000953862	0.412945	0.672151	Q969K4	Ankyrin repeat and BTB/POZ domain-containing protein 1 (Elongation factor 1A-binding protein)
ENSG00000166016	904.136	0.000434002	0.00462251	0.0938888	0.925197	0.985681	ABTB2	ABTB2_HUMAN	0.00254276	0.0550417	0.236222	Q8N961	Ankyrin repeat and BTB/POZ domain-containing protein 2
ENSG00000151498	2624.64	-0.00177073	0.00194264	-0.911505	0.36203	0.833618	ACAD8 ARC42 IBD	ACAD8_HUMAN	0.00175326	0.148596	0.394647	Q9UKU7	Isobutyryl-CoA dehydrogenase, mitochondrial (IBDH) (EC 1.3.8.-) (Activator-recruited cofactor 42 kDa component) (ARC42) (Acyl-CoA dehydrogenase family member 8) (ACAD-8)
ENSG00000177646	2224.1	-0.00198747	0.00352217	-0.564274	0.572567	0.897495	ACAD9	ACAD9_HUMAN	0.000763174	0.128528	0.367102	Q9H845	Complex I assembly factor ACAD9, mitochondrial (Acyl-CoA dehydrogenase family member 9) (ACAD-9) (EC 1.3.8.-)
ENSG00000117054	14978.3	0.00783451	0.00305884	2.56126	0.0104292	0.498651	ACADM	ACADM_HUMAN	0.000399702	0.509417	0.742972	P11310	Medium-chain specific acyl-CoA dehydrogenase, mitochondrial (MCAD) (EC 1.3.8.7) (Medium chain acyl-CoA dehydrogenase) (MCADH)
ENSG00000122971	79.4617	-0.00840571	0.00665916	-1.26228	0.206849	0.766387	ACADS	ACADS_HUMAN	0.00129081	0.220566	0.483858	P16219	Short-chain specific acyl-CoA dehydrogenase, mitochondrial (SCAD) (EC 1.3.8.1) (Butyryl-CoA dehydrogenase)
ENSG00000072778	11731.5	-0.0052084	0.00576944	-0.902756	0.366656	0.834741	ACADVL VLCAD	ACADV_HUMAN	0.00137513	0.0117009	0.114234	P49748	Very long-chain specific acyl-CoA dehydrogenase, mitochondrial (VLCAD) (EC 1.3.8.9)
ENSG00000114331	22169.5	0.000210378	0.00372402	0.056492	0.95495	0.992485	ACAP2 CENTB2 KIAA0041	ACAP2_HUMAN	0.00143838	0.00692856	0.0899795	Q15057	Arf-GAP with coiled-coil, ANK repeat and PH domain-containing protein 2 (Centaurin-beta-2) (Cnt-b2)
ENSG00000131584	302.638	-0.00199492	0.00602525	-0.331094	0.740574	0.946012	ACAP3 CENTB5 KIAA1716	ACAP3_HUMAN	0.000595675	0.12555	0.362489	Q96P50	Arf-GAP with coiled-coil, ANK repeat and PH domain-containing protein 3 (Centaurin-beta-5) (Cnt-b5)
ENSG00000169359	5813.36	0.00278233	0.00271203	1.02592	0.304929	0.814156	SLC33A1 ACATN AT1	ACATN_HUMAN	0.00150367	0.110609	0.341784	O00400	Acetyl-coenzyme A transporter 1 (AT-1) (Acetyl-CoA transporter 1) (Solute carrier family 33 member 1)
ENSG00000107897	15527.1	0.00751598	0.00331864	2.26478	0.0235262	0.565696	ACBD5 KIAA1996	ACBD5_HUMAN	0.000996534	0.0671679	0.259823	Q5T8D3	Acyl-CoA-binding domain-containing protein 5
ENSG00000230124	520.2	-0.00340108	0.00265023	-1.28331	0.199382	0.763733	ACBD6	ACBD6_HUMAN	0.000262109	0.631511	0.820995	Q9BR61	Acyl-CoA-binding domain-containing protein 6
ENSG00000155368	9049.06	-0.000593294	0.00294686	-0.201331	0.84044	0.967925	DBI	ACBP_HUMAN	-0.000993818	0.444934	0.694688	P07108	Acyl-CoA-binding protein (ACBP) (Diazepam-binding inhibitor) (DBI) (Endozepine) (EP)
ENSG00000102977	549.105	-0.00289583	0.00531024	-0.545329	0.585527	0.900697	ACD PIP1 PTOP TINT1 TPP1	ACD_HUMAN	-0.00102021	0.728493	0.875973	Q96AP0	Adrenocortical dysplasia protein homolog (POT1 and TIN2-interacting protein)
ENSG00000111271	743.621	-0.00111962	0.00328515	-0.340812	0.733245	0.944387	ACAD10	ACD10_HUMAN	0.000569842	0.286084	0.556828	Q6JQN1	Acyl-CoA dehydrogenase family member 10 (ACAD-10) (EC 1.3.99.-)
ENSG00000240303	6649.7	0.000623746	0.00277593	0.224698	0.822214	0.96287	ACAD11	ACD11_HUMAN	0.00062235	0.537163	0.760756	Q709F0	Acyl-CoA dehydrogenase family member 11 (ACAD-11) (EC 1.3.8.-)
ENSG00000196177	3189.24	-0.0014107	0.00189818	-0.743187	0.457369	0.865669	ACADSB	ACDSB_HUMAN	0.000113163	0.814987	0.921955	P45954	Short/branched chain specific acyl-CoA dehydrogenase, mitochondrial (SBCAD) (EC 1.3.8.5) (2-methyl branched chain acyl-CoA dehydrogenase) (2-MEBCAD) (2-methylbutyryl-coenzyme A dehydrogenase) (2-methylbutyryl-CoA dehydrogenase)
ENSG00000159640	446.536	0.000153782	0.00673215	0.0228429	0.981776	0.996906	ACE DCP DCP1	ACE_HUMAN	0.00229185	0.118377	0.351712	P12821	Angiotensin-converting enzyme (ACE) (EC 3.2.1.-) (EC 3.4.15.1) (Dipeptidyl carboxypeptidase I) (Kininase II) (CD antigen CD143) [Cleaved into: Angiotensin-converting enzyme, soluble form]
ENSG00000100813	13163.6	-0.00275345	0.0031851	-0.86448	0.387324	0.842426	ACIN1 ACINUS KIAA0670	ACINU_HUMAN	-0.00152545	0.00629	0.086854	Q9UKV3	Apoptotic chromatin condensation inducer in the nucleus (Acinus)
ENSG00000061938	310.069	-0.00334185	0.00426454	-0.783638	0.433253	0.85858	TNK2 ACK1	ACK1_HUMAN	0.000633733	0.260962	0.529806	Q07912	Activated CDC42 kinase 1 (ACK-1) (EC 2.7.10.2) (EC 2.7.11.1) (Tyrosine kinase non-receptor protein 2)
ENSG00000129048	36485.4	-0.00262957	0.00652904	-0.40275	0.687132	0.93034	ACKR4 CCBP2 CCR11 CCRL1 VSHK1	ACKR4_HUMAN	-0.0039737	0.131871	0.371801	Q9NPB9	Atypical chemokine receptor 4 (C-C chemokine receptor type 11) (C-C CKR-11) (CC-CKR-11) (CCR-11) (CC chemokine receptor-like 1) (CCRL1) (CCX CKR)
ENSG00000136518	9179.53	0.00103964	0.0025088	0.4144	0.678581	0.928346	ACTL6A BAF53 BAF53A INO80K	ACL6A_HUMAN	-0.00182733	0.000558964	0.0353201	O96019	Actin-like protein 6A (53 kDa BRG1-associated factor A) (Actin-related protein Baf53a) (ArpNbeta) (BRG1-associated factor 53A) (BAF53A) (INO80 complex subunit K)
ENSG00000131473	29031.2	0.00185259	0.00268614	0.689684	0.490393	0.875441	ACLY	ACLY_HUMAN	-3.31e-05	0.932823	0.973814	P53396	ATP-citrate synthase (EC 2.3.3.8) (ATP-citrate (pro-S-)-lyase) (ACL) (Citrate cleavage enzyme)
ENSG00000181072	2986.09	0.00227452	0.010797	0.210663	0.83315	0.965957	CHRM2	ACM2_HUMAN	-0.0105608	0.199206	0.460006	P08172	Muscarinic acetylcholine receptor M2
ENSG00000162390	138.391	0.00891856	0.00447236	1.99415	0.0461355	0.613694	ACOT11 BFIT KIAA0707 THEA	ACO11_HUMAN	0.00192865	0.126712	0.36438	Q8WXI4	Acyl-coenzyme A thioesterase 11 (Acyl-CoA thioesterase 11) (EC 3.1.2.-) (Acyl-CoA thioester hydrolase 11) (Adipose-associated thioesterase) (Brown fat-inducible thioesterase) (BFIT) (Palmitoyl-coenzyme A thioesterase) (EC 3.1.2.2)
ENSG00000112304	14131.2	0.0069984	0.0040119	1.74441	0.081088	0.670759	ACOT13 THEM2 HT012 PNAS-27	ACO13_HUMAN	0.000157632	0.772076	0.898096	Q9NPJ3	Acyl-coenzyme A thioesterase 13 (Acyl-CoA thioesterase 13) (EC 3.1.2.-) (Hotdog-fold thioesterase superfamily member 2) (Palmitoyl-CoA hydrolase) (EC 3.1.2.2) (Thioesterase superfamily member 2) (THEM2) [Cleaved into: Acyl-coenzyme A thioesterase 13, N-terminally processed]
ENSG00000100412	4326.7	-0.00346775	0.00365185	-0.949587	0.342322	0.825446	ACO2	ACON_HUMAN	-2.13e-05	0.959666	0.983892	Q99798	Aconitate hydratase, mitochondrial (Aconitase) (EC 4.2.1.3) (Citrate hydro-lyase)
ENSG00000184227	1604.34	-0.000884901	0.00479434	-0.184572	0.853565	0.971104	ACOT1 CTE1	ACOT1_HUMAN	-0.000178065	0.824605	0.926552	Q86TX2	Acyl-coenzyme A thioesterase 1 (Acyl-CoA thioesterase 1) (EC 3.1.2.-) (CTE-I) (CTE-Ib) (Inducible cytosolic acyl-coenzyme A thioester hydrolase) (Long chain acyl-CoA thioester hydrolase) (Long chain acyl-CoA hydrolase) (Palmitoyl-coenzyme A thioesterase) (EC 3.1.2.2)
ENSG00000119673	1788.45	-0.0012467	0.00405949	-0.307107	0.758762	0.949806	ACOT2 PTE2 PTE2A	ACOT2_HUMAN	-0.00276435	0.327457	0.596984	P49753	Acyl-coenzyme A thioesterase 2, mitochondrial (Acyl-CoA thioesterase 2) (EC 3.1.2.2) (Acyl-coenzyme A thioester hydrolase 2a) (CTE-Ia) (Long-chain acyl-CoA thioesterase 2) (ZAP128)
ENSG00000101473	2028.36	-0.00510201	0.00341298	-1.49488	0.134945	0.722109	ACOT8 ACTEIII PTE1	ACOT8_HUMAN	0.00237148	0.000995281	0.0446785	O14734	Acyl-coenzyme A thioesterase 8 (Acyl-CoA thioesterase 8) (EC 3.1.2.1) (EC 3.1.2.11) (EC 3.1.2.2) (EC 3.1.2.3) (EC 3.1.2.5) (Choloyl-coenzyme A thioesterase) (EC 3.1.2.27) (HIV-Nef-associated acyl-CoA thioesterase) (Peroxisomal acyl-CoA thioesterase 2) (PTE-2) (Peroxisomal acyl-coenzyme A thioester hydrolase 1) (PTE-1) (Peroxisomal long-chain acyl-CoA thioesterase 1) (Thioesterase II) (hACTE-III) …
ENSG00000123130	4977.23	0.00243075	0.00203181	1.19635	0.23156	0.77969	ACOT9 CGI-16	ACOT9_HUMAN	0.000192582	0.704373	0.862963	Q9Y305	Acyl-coenzyme A thioesterase 9, mitochondrial (Acyl-CoA thioesterase 9) (EC 3.1.2.-) (Acyl-CoA thioester hydrolase 9)
ENSG00000168306	1501.08	0.00121281	0.00320049	0.378945	0.704729	0.936038	ACOX2	ACOX2_HUMAN	0.00249243	0.00210807	0.0576663	Q99424	Peroxisomal acyl-coenzyme A oxidase 2 (EC 1.17.99.3) (3-alpha,7-alpha,12-alpha-trihydroxy-5-beta-cholestanoyl-CoA 24-hydroxylase) (3-alpha,7-alpha,12-alpha-trihydroxy-5-beta-cholestanoyl-CoA oxidase) (Trihydroxycoprostanoyl-CoA oxidase) (THCA-CoA oxidase) (THCCox)
ENSG00000087008	1118.31	0.00399479	0.00216146	1.84819	0.0645745	0.646883	ACOX3 BRCOX PRCOX	ACOX3_HUMAN	0.000924824	0.12855	0.367102	O15254	Peroxisomal acyl-coenzyme A oxidase 3 (EC 1.3.3.6) (Branched-chain acyl-CoA oxidase) (BRCACox) (Pristanoyl-CoA oxidase)
ENSG00000164062	5099.06	-0.0047711	0.00609308	-0.783035	0.433606	0.85858	APEH D3F15S2 D3S48E DNF15S2	ACPH_HUMAN	0.000709416	0.136832	0.378678	P13798	Acylamino-acid-releasing enzyme (AARE) (EC 3.4.19.1) (Acyl-peptide hydrolase) (APH) (Acylaminoacyl-peptidase) (Oxidized protein hydrolase) (OPH)
ENSG00000004779	3634.56	0.00307431	0.00555311	0.553619	0.57984	0.89951	NDUFAB1	ACPM_HUMAN	0.00135656	0.417325	0.675163	O14561	Acyl carrier protein, mitochondrial (ACP) (CI-SDAP) (NADH-ubiquinone oxidoreductase 9.6 kDa subunit)
ENSG00000154930	869.733	-0.00466427	0.00547396	-0.852083	0.394168	0.84523	ACSS1 ACAS2L KIAA1846	ACS2L_HUMAN	0.00078452	0.592931	0.798601	Q9NUB1	Acetyl-coenzyme A synthetase 2-like, mitochondrial (EC 6.2.1.1) (Acetate--CoA ligase 2) (Acetyl-CoA synthetase 2) (AceCS2) (Acyl-CoA synthetase short-chain family member 1) (Propionate--CoA ligase) (EC 6.2.1.17)
ENSG00000131069	2210.86	-0.00298513	0.00386611	-0.772127	0.440039	0.860569	ACSS2 ACAS2	ACSA_HUMAN	0.00103177	0.196323	0.456931	Q9NR19	Acetyl-coenzyme A synthetase, cytoplasmic (EC 6.2.1.1) (Acetate--CoA ligase) (Acetyl-CoA synthetase) (ACS) (AceCS) (Acetyl-CoA synthetase 1) (AceCS1) (Acyl-CoA synthetase short-chain family member 2) (Acyl-activating enzyme) (Propionate--CoA ligase) (EC 6.2.1.17)
ENSG00000167107	136.544	-0.011445	0.00509013	-2.24847	0.024546	0.56893	ACSF2 UNQ493/PRO1009	ACSF2_HUMAN	0.000101471	0.876228	0.949439	Q96CM8	Medium-chain acyl-CoA ligase ACSF2, mitochondrial (EC 6.2.1.2)
ENSG00000176715	1347.85	0.000745485	0.00273835	0.272238	0.785439	0.955967	ACSF3 PSEC0197	ACSF3_HUMAN	0.000504501	0.453335	0.699657	Q4G176	Malonate--CoA ligase ACSF3, mitochondrial (EC 6.2.1.n3) (Acyl-CoA synthetase family member 3)
ENSG00000151726	6632.43	-0.00341301	0.00317073	-1.07641	0.281743	0.806716	ACSL1 FACL1 FACL2 LACS LACS1 LACS2	ACSL1_HUMAN	0.00150203	0.0296296	0.171996	P33121	Long-chain-fatty-acid--CoA ligase 1 (EC 6.2.1.3) (Acyl-CoA synthetase 1) (ACS1) (Arachidonate--CoA ligase) (EC 6.2.1.15) (Long-chain acyl-CoA synthetase 1) (LACS 1) (Long-chain acyl-CoA synthetase 2) (LACS 2) (Long-chain fatty acid-CoA ligase 2) (Palmitoyl-CoA ligase 1) (Palmitoyl-CoA ligase 2) (Phytanate--CoA ligase) (EC 6.2.1.24)
ENSG00000123983	38780.2	0.00674312	0.00419259	1.60834	0.10776	0.702181	ACSL3 ACS3 FACL3 LACS3	ACSL3_HUMAN	-0.000805834	0.127782	0.366218	O95573	Long-chain-fatty-acid--CoA ligase 3 (EC 6.2.1.3) (Arachidonate--CoA ligase) (EC 6.2.1.15) (Long-chain acyl-CoA synthetase 3) (LACS 3)
ENSG00000197142	924.968	0.00151799	0.00405424	0.374419	0.708092	0.937024	ACSL5 ACS5 FACL5 UNQ633/PRO1250	ACSL5_HUMAN	0.00166903	0.425132	0.680488	Q9ULC5	Long-chain-fatty-acid--CoA ligase 5 (EC 6.2.1.3) (Arachidonate--CoA ligase) (EC 6.2.1.15) (Long-chain acyl-CoA synthetase 5) (LACS 5)
ENSG00000111058	3155.11	0.00127694	0.00310526	0.411219	0.680912	0.929261	ACSS3	ACSS3_HUMAN	0.00453853	0.000271058	0.0284662	Q9H6R3	Acyl-CoA synthetase short-chain family member 3, mitochondrial (EC 6.2.1.1) (Acetate--CoA ligase 3) (Acyl-CoA synthetase short-chain family member 3) (Propionate--CoA ligase) (EC 6.2.1.17)
ENSG00000107796	90412.7	-0.00105602	0.00651728	-0.162034	0.871279	0.97392	ACTA2 ACTSA ACTVS GIG46	ACTA_HUMAN	-0.000999636	0.656097	0.836164	P62736	Actin, aortic smooth muscle (Alpha-actin-2) (Cell growth-inhibiting gene 46 protein) [Cleaved into: Actin, aortic smooth muscle, intermediate form]
ENSG00000075624	395838	0.00314598	0.00395266	0.795915	0.426081	0.857136	ACTB	ACTB_HUMAN	-0.00291036	0.0580445	0.241886	P60709	Actin, cytoplasmic 1 (Beta-actin) [Cleaved into: Actin, cytoplasmic 1, N-terminally processed]
ENSG00000169067	29.9616	0.00112073	0.0171658	0.0652887	0.947944	0.991154	ACTBL2	ACTBL_HUMAN	-0.000311081	0.898204	0.960834	Q562R1	Beta-actin-like protein 2 (Kappa-actin)
ENSG00000159251	5482.26	0.0178204	0.0115672	1.54061	0.123413	0.712855	ACTC1 ACTC	ACTC_HUMAN	-0.00729525	0.0257738	0.162377	P68032	Actin, alpha cardiac muscle 1 (Alpha-cardiac actin) [Cleaved into: Actin, alpha cardiac muscle 1, intermediate form]
ENSG00000184009	154430	0.0018188	0.00276962	0.656699	0.511374	0.88127	ACTG1 ACTG	ACTG_HUMAN	-0.00268127	0.0401913	0.20243	P63261	Actin, cytoplasmic 2 (Gamma-actin) [Cleaved into: Actin, cytoplasmic 2, N-terminally processed]
ENSG00000072110	17917.2	-0.00344666	0.00408767	-0.843184	0.399126	0.847677	ACTN1	ACTN1_HUMAN	-8.87e-05	0.858371	0.940823	P12814	Alpha-actinin-1 (Alpha-actinin cytoskeletal isoform) (F-actin cross-linking protein) (Non-muscle alpha-actinin-1)
ENSG00000077522	16.735	0.00383231	0.00769842	0.497804	0.618622	0.912127	ACTN2	ACTN2_HUMAN	-0.0348745	0.16477	0.417323	P35609	Alpha-actinin-2 (Alpha-actinin skeletal muscle isoform 2) (F-actin cross-linking protein)
ENSG00000130402	29061.6	-6.58372e-05	0.00446857	-0.0147334	0.988245	0.997792	ACTN4	ACTN4_HUMAN	-0.00128626	0.0228151	0.154577	O43707	Alpha-actinin-4 (Non-muscle alpha-actinin 4)
ENSG00000143632	16.4732	-0.0165499	0.00854838	-1.93602	0.0528648	0.627247	ACTA1 ACTA	ACTS_HUMAN	0.00434619	0.437832	0.689796	P68133	Actin, alpha skeletal muscle (Alpha-actin-1) [Cleaved into: Actin, alpha skeletal muscle, intermediate form]
ENSG00000115073	4159.05	-0.00212343	0.0041922	-0.50652	0.612492	0.909772	ACTR1B CTRN2	ACTY_HUMAN	0.00058835	0.265916	0.534751	P42025	Beta-centractin (Actin-related protein 1B) (ARP1B)
ENSG00000138107	15686.5	-0.00149882	0.0053139	-0.282055	0.777901	0.954449	ACTR1A CTRN1	ACTZ_HUMAN	0.0004022	0.218605	0.481777	P61163	Alpha-centractin (Centractin) (ARP1) (Actin-RPV) (Centrosome-associated actin homolog)
ENSG00000135503	6662.82	0.00645027	0.00346361	1.86229	0.0625615	0.643333	ACVR1B ACVRLK4 ALK4	ACV1B_HUMAN	-0.00169697	0.368033	0.633948	P36896	Activin receptor type-1B (EC 2.7.11.30) (Activin receptor type IB) (ACTR-IB) (Activin receptor-like kinase 4) (ALK-4) (Serine/threonine-protein kinase receptor R2) (SKR2)
ENSG00000139567	2605.43	0.00336658	0.00301303	1.11734	0.263849	0.795152	ACVRL1 ACVRLK1 ALK1	ACVL1_HUMAN	0.0013356	0.597954	0.801661	P37023	Serine/threonine-protein kinase receptor R3 (SKR3) (EC 2.7.11.30) (Activin receptor-like kinase 1) (ALK-1) (TGF-B superfamily receptor type I) (TSR-I)
ENSG00000115170	7227.52	-0.00561686	0.00384644	-1.46028	0.144214	0.726973	ACVR1 ACVRLK2	ACVR1_HUMAN	-0.00028275	0.754117	0.88842	Q04771	Activin receptor type-1 (EC 2.7.11.30) (Activin receptor type I) (ACTR-I) (Activin receptor-like kinase 2) (ALK-2) (Serine/threonine-protein kinase receptor R1) (SKR1) (TGF-B superfamily receptor type I) (TSR-I)
ENSG00000243989	1446.04	3.25027e-06	0.00461773	0.000703868	0.999438	0.999846	ACY1	ACY1_HUMAN	0.00276358	0.000567367	0.0353201	Q03154	Aminoacylase-1 (ACY-1) (EC 3.5.1.14) (N-acyl-L-amino-acid amidohydrolase)
ENSG00000108381	1117.05	0.000878382	0.00714284	0.122974	0.902128	0.980463	ASPA ACY2 ASP	ACY2_HUMAN	0.00190551	0.529766	0.756287	P45381	Aspartoacylase (EC 3.5.1.15) (Aminoacylase-2) (ACY-2)
ENSG00000119640	1952.12	-0.0010073	0.0031825	-0.316514	0.751613	0.948935	ACYP1 ACYPE	ACYP1_HUMAN	-0.000707199	0.559577	0.776441	P07311	Acylphosphatase-1 (EC 3.6.1.7) (Acylphosphatase, erythrocyte isozyme) (Acylphosphatase, organ-common type isozyme) (Acylphosphate phosphohydrolase 1)
ENSG00000170634	2110.2	0.0092849	0.0045538	2.03894	0.0414565	0.597097	ACYP2 ACYP	ACYP2_HUMAN	-0.000364244	0.80835	0.918275	P14621	Acylphosphatase-2 (EC 3.6.1.7) (Acylphosphatase, muscle type isozyme) (Acylphosphate phosphohydrolase 2)
ENSG00000196839	922.656	0.000224211	0.004388	0.0510963	0.959249	0.993537	ADA ADA1	ADA_HUMAN	0.00569978	0.000274305	0.0284662	P00813	Adenosine deaminase (EC 3.5.4.4) (Adenosine aminohydrolase)
ENSG00000137845	73110.5	0.00376856	0.00383339	0.983087	0.325565	0.819413	ADAM10 KUZ MADM	ADA10_HUMAN	0.000878842	0.0545293	0.235102	O14672	Disintegrin and metalloproteinase domain-containing protein 10 (ADAM 10) (EC 3.4.24.81) (CDw156) (Kuzbanian protein homolog) (Mammalian disintegrin-metalloprotease) (CD antigen CD156c)
ENSG00000148848	78549.2	0.00128434	0.00414281	0.310017	0.756548	0.949539	ADAM12 MLTN UNQ346/PRO545	ADA12_HUMAN	-0.00188517	0.201207	0.462226	O43184	Disintegrin and metalloproteinase domain-containing protein 12 (ADAM 12) (EC 3.4.24.-) (Meltrin-alpha)
ENSG00000143537	998.518	-0.00925443	0.00669383	-1.38253	0.166809	0.745093	ADAM15 MDC15	ADA15_HUMAN	0.000836851	0.258635	0.526456	Q13444	Disintegrin and metalloproteinase domain-containing protein 15 (ADAM 15) (EC 3.4.24.-) (Metalloprotease RGD disintegrin protein) (Metalloproteinase-like, disintegrin-like, and cysteine-rich protein 15) (MDC-15) (Metargidin)
ENSG00000151694	16812.6	0.000646609	0.00180907	0.357427	0.720772	0.940519	ADAM17 CSVP TACE	ADA17_HUMAN	0.00151329	0.20495	0.466695	P78536	Disintegrin and metalloproteinase domain-containing protein 17 (ADAM 17) (EC 3.4.24.86) (Snake venom-like protease) (TNF-alpha convertase) (TNF-alpha-converting enzyme) (CD antigen CD156b)
ENSG00000150594	2665.58	0.0082308	0.00677252	1.21532	0.224243	0.77683	ADRA2A ADRA2R ADRAR	ADA2A_HUMAN	-0.00086062	0.543894	0.765548	P08913	Alpha-2A adrenergic receptor (Alpha-2 adrenergic receptor subtype C10) (Alpha-2A adrenoreceptor) (Alpha-2A adrenoceptor) (Alpha-2AAR)
ENSG00000168803	2946.36	0.00402283	0.00203219	1.97955	0.0477536	0.618584	ADAL ADAL1	ADAL_HUMAN	0.000964359	0.178227	0.433865	Q6DHV7	Adenosine deaminase-like protein (EC 3.5.4.-) (Adenosine deaminase-like protein isoform 1) (N6-mAMP deaminase) (HsMAPDA) (N6-methyl-AMP aminohydrolase)
ENSG00000168615	121357	0.00332158	0.00224174	1.4817	0.13842	0.723042	ADAM9 KIAA0021 MCMP MDC9 MLTNG	ADAM9_HUMAN	-0.000836669	0.0590565	0.244523	Q13443	Disintegrin and metalloproteinase domain-containing protein 9 (ADAM 9) (EC 3.4.24.-) (Cellular disintegrin-related protein) (Meltrin-gamma) (Metalloprotease/disintegrin/cysteine-rich protein 9) (Myeloma cell metalloproteinase)
ENSG00000018510	16899.5	0.00412993	0.00353529	1.1682	0.242725	0.785882	AGPS AAG5	ADAS_HUMAN	0.000335426	0.428825	0.682772	O00116	Alkyldihydroxyacetonephosphate synthase, peroxisomal (Alkyl-DHAP synthase) (EC 2.5.1.26) (Aging-associated gene 5 protein) (Alkylglycerone-phosphate synthase)
ENSG00000189007	1982.36	0.00216639	0.00269265	0.804557	0.421075	0.856168	ADAT2 DEADC1	ADAT2_HUMAN	0.00859134	0.44756	0.696627	Q7Z6V5	tRNA-specific adenosine deaminase 2 (EC 3.5.4.33) (Deaminase domain-containing protein 1) (tRNA-specific adenosine-34 deaminase subunit ADAT2)
ENSG00000063761	386.4	-0.00395059	0.00425169	-0.92918	0.352796	0.83001	ADCK1	ADCK1_HUMAN	0.00394299	0.0714793	0.269395	Q86TW2	AarF domain-containing protein kinase 1 (EC 2.7.-.-)
ENSG00000138031	3547.77	-0.0022997	0.00340115	-0.676154	0.498943	0.878239	ADCY3 KIAA0511	ADCY3_HUMAN	0.00145837	0.0360475	0.191686	O60266	Adenylate cyclase type 3 (EC 4.6.1.1) (ATP pyrophosphate-lyase 3) (Adenylate cyclase type III) (AC-III) (Adenylate cyclase, olfactive type) (Adenylyl cyclase 3) (AC3)
ENSG00000174233	1652.35	-0.00521632	0.00513693	-1.01545	0.309889	0.815666	ADCY6 KIAA0422	ADCY6_HUMAN	0.000529778	0.513842	0.746513	O43306	Adenylate cyclase type 6 (EC 4.6.1.1) (ATP pyrophosphate-lyase 6) (Adenylate cyclase type VI) (Adenylyl cyclase 6) (Ca(2+)-inhibitable adenylyl cyclase)
ENSG00000121281	7920.43	-7.66668e-05	0.00196755	-0.0389657	0.968918	0.995817	ADCY7 KIAA0037	ADCY7_HUMAN	0.00295067	0.00085133	0.0427638	P51828	Adenylate cyclase type 7 (EC 4.6.1.1) (ATP pyrophosphate-lyase 7) (Adenylate cyclase type VII) (Adenylyl cyclase 7)
ENSG00000162104	6752.32	0.00319671	0.00441779	0.723598	0.469313	0.869598	ADCY9 KIAA0520	ADCY9_HUMAN	0.00249875	0.00148639	0.0508712	O60503	Adenylate cyclase type 9 (EC 4.6.1.1) (ATP pyrophosphate-lyase 9) (Adenylate cyclase type IX) (ACIX) (Adenylyl cyclase 9) (AC9)
ENSG00000087274	14542.3	-0.000484004	0.00370309	-0.130703	0.89601	0.979273	ADD1 ADDA	ADDA_HUMAN	0.000947177	0.137306	0.379542	P35611	Alpha-adducin (Erythrocyte adducin subunit alpha)
ENSG00000075340	2231.54	-0.00754937	0.00795163	-0.949411	0.342412	0.825446	ADD2 ADDB	ADDB_HUMAN	-0.00126458	0.62391	0.81607	P35612	Beta-adducin (Erythrocyte adducin subunit beta)
ENSG00000196616	5938.43	-0.0400123	0.0128813	-3.10624	0.00189485	0.362892	ADH1B ADH2	ADH1B_HUMAN	0.00907951	0.119159	0.35311	P00325	All-trans-retinol dehydrogenase [NAD(+)] ADH1B (EC 1.1.1.105) (Alcohol dehydrogenase 1B) (Alcohol dehydrogenase subunit beta)
ENSG00000197894	57403.6	-0.000324103	0.00241631	-0.134132	0.893298	0.978881	ADH5 ADHX FDH	ADHX_HUMAN	0.00202394	0.0878068	0.299356	P11766	Alcohol dehydrogenase class-3 (EC 1.1.1.1) (Alcohol dehydrogenase 5) (Alcohol dehydrogenase class chi chain) (Alcohol dehydrogenase class-III) (Glutathione-dependent formaldehyde dehydrogenase) (FALDH) (FDH) (GSH-FDH) (EC 1.1.1.-) (S-(hydroxymethyl)glutathione dehydrogenase) (EC 1.1.1.284)
ENSG00000117155	10607.3	0.0144748	0.00552213	2.62124	0.00876118	0.468641	SSX2IP KIAA0923	ADIP_HUMAN	-0.002304	0.669017	0.842743	Q9Y2D8	Afadin- and alpha-actinin-binding protein (ADIP) (Afadin DIL domain-interacting protein) (SSX2-interacting protein)
ENSG00000148671	303.597	-0.00762442	0.00723231	-1.05422	0.291784	0.809326	ADIRF AFRO APM2 C10orf116	ADIRF_HUMAN	-0.000741441	0.740436	0.881932	Q15847	Adipogenesis regulatory factor (Adipogenesis factor rich in obesity) (Adipose most abundant gene transcript 2 protein) (Adipose-specific protein 2) (apM-2)
ENSG00000156110	6496.08	0.00304954	0.00251563	1.21224	0.225422	0.77764	ADK	ADK_HUMAN	-0.000200552	0.696983	0.857959	P55263	Adenosine kinase (AK) (EC 2.7.1.20) (Adenosine 5'-phosphotransferase)
ENSG00000101126	8422.02	-0.00286022	0.00187434	-1.52599	0.127012	0.716252	ADNP ADNP1 KIAA0784	ADNP_HUMAN	-0.00225471	0.000855262	0.0427638	Q9H2P0	Activity-dependent neuroprotector homeobox protein (Activity-dependent neuroprotective protein)
ENSG00000159322	6680.83	-0.00154271	0.0023815	-0.647789	0.517121	0.881975	ADPGK PSEC0260	ADPGK_HUMAN	0.000779947	0.0616541	0.250341	Q9BRR6	ADP-dependent glucokinase (ADP-GK) (ADPGK) (EC 2.7.1.147) (RbBP-35)
ENSG00000149313	8906.58	0.000337103	0.00494654	0.0681492	0.945667	0.990604	AASDHPPT CGI-80 HAH-P HSPC223 x0005	ADPPT_HUMAN	-0.000607209	0.293531	0.564292	Q9NRN7	L-aminoadipate-semialdehyde dehydrogenase-phosphopantetheinyl transferase (EC 2.7.8.7) (4'-phosphopantetheinyl transferase) (Alpha-aminoadipic semialdehyde dehydrogenase-phosphopantetheinyl transferase) (AASD-PPT) (LYS5 ortholog)
ENSG00000144843	965.773	-0.000129116	0.0035263	-0.0366152	0.970792	0.996152	ADPRH ARH1	ADPRH_HUMAN	0.000370086	0.695185	0.856762	P54922	[Protein ADP-ribosylarginine] hydrolase (ADP-ribosylarginine hydrolase) (hARH1) (EC 3.2.2.19) (ADP-ribose-L-arginine cleaving enzyme)
ENSG00000170222	1757.84	0.00246092	0.00415371	0.592463	0.55354	0.893504	ADPRM C17orf48 MDS006 Nbla03831	ADPRM_HUMAN	-0.00186452	0.21743	0.481226	Q3LIE5	Manganese-dependent ADP-ribose/CDP-alcohol diphosphatase (EC 3.6.1.13) (EC 3.6.1.16) (EC 3.6.1.53) (ADPRibase-Mn) (CDP-choline phosphohydrolase)
ENSG00000116863	819.954	-0.00289059	0.00438276	-0.659537	0.509551	0.880686	ADPRS ADPRHL2 ARH3	ADPRS_HUMAN	8.45e-05	0.859337	0.94102	Q9NX46	ADP-ribose glycohydrolase ARH3 (ADP-ribosylhydrolase 3) (O-acetyl-ADP-ribose deacetylase ARH3) (EC 3.5.1.-) (Poly(ADP-ribose) glycohydrolase ARH3) (EC 3.2.1.143) ([Protein ADP-ribosylarginine] hydrolase-like protein 2) ([Protein ADP-ribosylserine] hydrolase) (EC 3.2.2.-)
ENSG00000130706	2206.87	-0.00243553	0.00468237	-0.520148	0.60296	0.906036	ADRM1 GP110	ADRM1_HUMAN	-0.000552583	0.212446	0.475632	Q16186	Proteasomal ubiquitin receptor ADRM1 (110 kDa cell membrane glycoprotein) (Gp110) (Adhesion-regulating molecule 1) (ARM-1) (Proteasome regulatory particle non-ATPase 13) (hRpn13) (Rpn13 homolog)
ENSG00000161513	484.9	-0.006229	0.00553396	-1.1256	0.260337	0.793342	FDXR ADXR	ADRO_HUMAN	0.00154185	0.101575	0.325487	P22570	NADPH:adrenodoxin oxidoreductase, mitochondrial (AR) (Adrenodoxin reductase) (EC 1.18.1.6) (Ferredoxin--NADP(+) reductase) (Ferredoxin reductase)
ENSG00000151729	3005.78	0.00424694	0.00299365	1.41865	0.156001	0.735303	SLC25A4 ANT1	ADT1_HUMAN	0.00216295	0.110628	0.341784	P12235	ADP/ATP translocase 1 (ADP,ATP carrier protein 1) (ADP,ATP carrier protein, heart/skeletal muscle isoform T1) (Adenine nucleotide translocator 1) (ANT 1) (Solute carrier family 25 member 4)
ENSG00000005022	21857.7	0.0044106	0.00312129	1.41307	0.157635	0.736264	SLC25A5 ANT2	ADT2_HUMAN	-0.000597283	0.25671	0.524249	P05141	ADP/ATP translocase 2 (ADP,ATP carrier protein 2) (ADP,ATP carrier protein, fibroblast isoform) (Adenine nucleotide translocator 2) (ANT 2) (Solute carrier family 25 member 5) [Cleaved into: ADP/ATP translocase 2, N-terminally processed]
ENSG00000169100	19210.8	-0.00564894	0.00467133	-1.20928	0.226555	0.778952	SLC25A6 ANT3 CDABP0051	ADT3_HUMAN	-0.000650364	0.168418	0.421858	P12236	ADP/ATP translocase 3 (ADP,ATP carrier protein 3) (ADP,ATP carrier protein, isoform T2) (ANT 2) (Adenine nucleotide translocator 3) (ANT 3) (Solute carrier family 25 member 6) [Cleaved into: ADP/ATP translocase 3, N-terminally processed]
ENSG00000137714	5293.4	-0.00142331	0.00355993	-0.399815	0.689293	0.93034	FDX1 ADX	ADX_HUMAN	-0.000102998	0.883873	0.953229	P10109	Adrenodoxin, mitochondrial (Adrenal ferredoxin) (Ferredoxin-1) (Hepatoredoxin)
ENSG00000106624	43093.5	0.00249973	0.00541416	0.461702	0.644295	0.917421	AEBP1 ACLP	AEBP1_HUMAN	0.00202896	0.02262	0.153925	Q8IUX7	Adipocyte enhancer-binding protein 1 (AE-binding protein 1) (Aortic carboxypeptidase-like protein)
ENSG00000181915	4770.02	0.00518733	0.00358099	1.44857	0.147457	0.728657	ADO C10orf22	AEDO_HUMAN	-0.0016003	0.0741541	0.274929	Q96SZ5	2-aminoethanethiol dioxygenase (EC 1.13.11.19) (Cysteamine dioxygenase)
ENSG00000078403	16865.1	0.00401008	0.00270298	1.48358	0.137921	0.723042	MLLT10 AF10	AF10_HUMAN	-0.00348024	0.0918541	0.307817	P55197	Protein AF-10 (ALL1-fused gene from chromosome 10 protein)
ENSG00000213190	4809.25	0.000134969	0.00406793	0.0331787	0.973532	0.996693	MLLT11 AF1Q	AF1Q_HUMAN	-0.00671772	0.000935305	0.0437975	Q13015	Protein AF1q
ENSG00000130396	4055.09	-0.00237375	0.00236216	-1.00491	0.314942	0.8168	AFDN AF6 MLLT4	AFAD_HUMAN	-0.00123743	0.0259753	0.16255	P55196	Afadin (ALL1-fused gene from chromosome 6 protein) (Protein AF-6) (Afadin adherens junction formation factor)
ENSG00000196526	16106.6	-0.00152434	0.00245356	-0.621275	0.534418	0.886776	AFAP1 AFAP	AFAP1_HUMAN	-0.00296407	0.000518928	0.0353201	Q8N556	Actin filament-associated protein 1 (110 kDa actin filament-associated protein) (AFAP-110)
ENSG00000072364	42673.1	0.00160848	0.00283615	0.567133	0.570624	0.897371	AFF4 AF5Q31 MCEF HSPC092	AFF4_HUMAN	-0.00118337	0.0359483	0.191424	Q9UHB7	AF4/FMR2 family member 4 (ALL1-fused gene from chromosome 5q31 protein) (Protein AF-5q31) (Major CDK9 elongation factor-associated protein)
ENSG00000135537	845.401	0.00611149	0.00290462	2.10406	0.0353735	0.586184	AFG1L AFG1 LACE1	AFG1L_HUMAN	0.000201932	0.692075	0.855412	Q8WV93	AFG1-like ATPase (Lactation elevated protein 1) (EC 3.6.-.-) (Protein AFG1 homolog)
ENSG00000141385	9163.01	-0.00073288	0.00282493	-0.259433	0.795301	0.95792	AFG3L2	AFG32_HUMAN	0.000653247	0.0827249	0.290236	Q9Y4W6	AFG3-like protein 2 (EC 3.4.24.-) (Paraplegin-like protein)
ENSG00000119844	12449.7	0.00242086	0.00158	1.53219	0.125476	0.714948	AFTPH AFTH	AFTIN_HUMAN	-0.000312697	0.489433	0.729001	Q6ULP2	Aftiphilin
ENSG00000139133	959.521	9.84905e-06	0.00474169	0.00207712	0.998343	0.999586	ALG10 ALG10A	AG10A_HUMAN	0.000157576	0.908905	0.96452	Q5BKT4	Dol-P-Glc:Glc(2)Man(9)GlcNAc(2)-PP-Dol alpha-1,2-glucosyltransferase (EC 2.4.1.256) (Alpha-1,2-glucosyltransferase ALG10-A) (Alpha-2-glucosyltransferase ALG10-A) (Asparagine-linked glycosylation protein 10 homolog A)
ENSG00000157985	4046.58	0.00168229	0.00207134	0.812173	0.416692	0.854155	AGAP1 CENTG2 KIAA1099	AGAP1_HUMAN	-0.00343851	0.227595	0.491745	Q9UPQ3	Arf-GAP with GTPase, ANK repeat and PH domain-containing protein 1 (AGAP-1) (Centaurin-gamma-2) (Cnt-g2) (GTP-binding and GTPase-activating protein 1) (GGAP1)
ENSG00000133612	1804.92	-0.00201877	0.0036947	-0.546395	0.584794	0.900697	AGAP3 CENTG3	AGAP3_HUMAN	0.000937242	0.0892999	0.302509	Q96P47	Arf-GAP with GTPase, ANK repeat and PH domain-containing protein 3 (AGAP-3) (CRAM-associated GTPase) (CRAG) (Centaurin-gamma-3) (Cnt-g3) (MR1-interacting protein) (MRIP-1)
ENSG00000173744	13783.1	0.00297073	0.00234767	1.2654	0.20573	0.766174	AGFG1 HRB RAB RIP	AGFG1_HUMAN	0.00118487	0.151293	0.398738	P52594	Arf-GAP domain and FG repeat-containing protein 1 (HIV-1 Rev-binding protein) (Nucleoporin-like protein RIP) (Rev-interacting protein) (Rev/Rex activation domain-binding protein)
ENSG00000106351	617.957	-0.00116912	0.00519616	-0.224996	0.821982	0.962832	AGFG2 HRBL RABR	AGFG2_HUMAN	0.000140452	0.872138	0.94731	O95081	Arf-GAP domain and FG repeat-containing protein 2 (HIV-1 Rev-binding protein-like protein) (Rev/Rex activation domain-binding protein related) (RAB-R)
ENSG00000164252	11543.1	0.00514987	0.00286097	1.80004	0.0718538	0.657046	AGGF1 GPATC7 GPATCH7 VG5Q	AGGF1_HUMAN	-0.0123399	0.0925559	0.308852	Q8N302	Angiogenic factor with G patch and FHA domains 1 (Angiogenic factor VG5Q) (hVG5Q) (G patch domain-containing protein 7) (Vasculogenesis gene on 5q protein)
ENSG00000006530	3755.5	0.000703235	0.00136655	0.514605	0.606829	0.907821	AGK MULK	AGK_HUMAN	8.35e-05	0.899646	0.961825	Q53H12	Acylglycerol kinase, mitochondrial (hAGK) (EC 2.7.1.107) (EC 2.7.1.138) (EC 2.7.1.94) (Multiple substrate lipid kinase) (HsMuLK) (MuLK) (Multi-substrate lipid kinase)
ENSG00000013375	24227.7	0.00292433	0.00134275	2.17787	0.0294157	0.578631	PGM3 AGM1	AGM1_HUMAN	0.000698234	0.100241	0.323395	O95394	Phosphoacetylglucosamine mutase (PAGM) (EC 5.4.2.3) (Acetylglucosamine phosphomutase) (N-acetylglucosamine-phosphate mutase) (Phosphoglucomutase-3) (PGM 3)
ENSG00000092847	6802.04	-0.00229816	0.00192172	-1.19589	0.231739	0.77969	AGO1 EIF2C1	AGO1_HUMAN	0.000951222	0.0403762	0.202859	Q9UL18	Protein argonaute-1 (Argonaute1) (hAgo1) (Argonaute RISC catalytic component 1) (Eukaryotic translation initiation factor 2C 1) (eIF-2C 1) (eIF2C 1) (Putative RNA-binding protein Q99)
ENSG00000123908	2918.87	-0.00383522	0.00302119	-1.26944	0.204284	0.765568	AGO2 EIF2C2	AGO2_HUMAN	0.000668439	0.0941217	0.312196	Q9UKV8	Protein argonaute-2 (Argonaute2) (hAgo2) (EC 3.1.26.n2) (Argonaute RISC catalytic component 2) (Eukaryotic translation initiation factor 2C 2) (eIF-2C 2) (eIF2C 2) (PAZ Piwi domain protein) (PPD) (Protein slicer)
ENSG00000126070	8541.11	-0.000435623	0.0024255	-0.179601	0.857466	0.972285	AGO3 EIF2C3	AGO3_HUMAN	0.000868065	0.0531778	0.232385	Q9H9G7	Protein argonaute-3 (Argonaute3) (hAgo3) (EC 3.1.26.n2) (Argonaute RISC catalytic component 3) (Eukaryotic translation initiation factor 2C 3) (eIF-2C 3) (eIF2C 3)
ENSG00000020181	30974.3	0.000980981	0.00356772	0.27496	0.783347	0.95506	ADGRA2 GPR124 KIAA1531 TEM5	AGRA2_HUMAN	-0.000218541	0.760605	0.892341	Q96PE1	Adhesion G protein-coupled receptor A2 (G-protein coupled receptor 124) (Tumor endothelial marker 5)
ENSG00000123146	5410.1	0.00155108	0.00384628	0.403266	0.686753	0.93034	ADGRE5 CD97	AGRE5_HUMAN	-0.00112043	0.151548	0.398962	P48960	Adhesion G protein-coupled receptor E5 (Leukocyte antigen CD97) (CD antigen CD97) [Cleaved into: Adhesion G protein-coupled receptor E5 subunit alpha; Adhesion G protein-coupled receptor E5 subunit beta]
ENSG00000188157	920.88	-0.00880439	0.00763672	-1.1529	0.248951	0.787677	AGRN AGRIN	AGRIN_HUMAN	-0.00259738	0.000909149	0.0436709	O00468	Agrin [Cleaved into: Agrin N-terminal 110 kDa subunit; Agrin C-terminal 110 kDa subunit; Agrin C-terminal 90 kDa fragment (C90); Agrin C-terminal 22 kDa fragment (C22)]
ENSG00000117114	13499.4	0.00361961	0.00454187	0.796943	0.425484	0.856964	ADGRL2 KIAA0786 LEC1 LPHH1 LPHN2	AGRL2_HUMAN	0.00131092	0.471062	0.714238	O95490	Adhesion G protein-coupled receptor L2 (Calcium-independent alpha-latrotoxin receptor 2) (CIRL-2) (Latrophilin homolog 1) (Latrophilin-2) (Lectomedin-1)
ENSG00000162618	3430.09	0.0132925	0.00595382	2.2326	0.0255752	0.575254	ADGRL4 ELTD1 ETL UNQ202/PRO228	AGRL4_HUMAN	-0.0125818	0.259109	0.526846	Q9HBW9	Adhesion G protein-coupled receptor L4 (EGF, latrophilin and seven transmembrane domain-containing protein 1) (EGF-TM7-latrophilin-related protein) (ETL protein)
ENSG00000164199	145.321	0.00304756	0.00306719	0.993599	0.320418	0.818668	ADGRV1 GPR98 KIAA0686 KIAA1943 MASS1 VLGR1	AGRV1_HUMAN	0.00627157	0.624335	0.816512	Q8WXG9	Adhesion G-protein coupled receptor V1 (ADGRV1) (EC 3.4.-.-) (G-protein coupled receptor 98) (Monogenic audiogenic seizure susceptibility protein 1 homolog) (Usher syndrome type-2C protein) (Very large G-protein coupled receptor 1) [Cleaved into: ADGRV1 subunit alpha; ADGRV1 subunit beta]
ENSG00000126705	856.036	-0.00321203	0.00328392	-0.978106	0.328022	0.820556	AHDC1	AHDC1_HUMAN	-0.00139338	0.0461162	0.218272	Q5TGY3	AT-hook DNA-binding motif-containing protein 1
ENSG00000124942	472843	-0.00411363	0.00385632	-1.06672	0.286097	0.80874	AHNAK PM227	AHNK_HUMAN	-0.000356171	0.373122	0.638944	Q09666	Neuroblast differentiation-associated protein AHNAK (Desmoyokin)
ENSG00000185567	33234.2	0.000993871	0.00369717	0.268819	0.788069	0.956948	AHNAK2 C14orf78 KIAA2019	AHNK2_HUMAN	-0.000378378	0.694356	0.856306	Q8IVF2	Protein AHNAK2
ENSG00000106546	34726.8	0.00372185	0.00444844	0.836664	0.402781	0.849485	AHR BHLHE76	AHR_HUMAN	0.000276396	0.83915	0.933767	P35869	Aryl hydrocarbon receptor (Ah receptor) (AhR) (Class E basic helix-loop-helix protein 76) (bHLHe76)
ENSG00000100591	5690.38	-0.00247702	0.0049197	-0.50349	0.61462	0.910802	AHSA1 C14orf3 HSPC322	AHSA1_HUMAN	0.00012616	0.734081	0.878621	O95433	Activator of 90 kDa heat shock protein ATPase homolog 1 (AHA1) (p38)
ENSG00000156709	6078.81	0.000987056	0.0030278	0.325998	0.744426	0.946664	AIFM1 AIF PDCD8	AIFM1_HUMAN	0.00127148	0.001825	0.0551757	O95831	Apoptosis-inducing factor 1, mitochondrial (EC 1.6.99.-) (Programmed cell death protein 8)
ENSG00000164022	15789.5	0.00276271	0.00376107	0.734553	0.462612	0.867262	AIMP1 EMAP2 SCYE1	AIMP1_HUMAN	0.000104503	0.746825	0.884635	Q12904	Aminoacyl tRNA synthase complex-interacting multifunctional protein 1 (Multisynthase complex auxiliary component p43) [Cleaved into: Endothelial monocyte-activating polypeptide 2 (EMAP-2) (Endothelial monocyte-activating polypeptide II) (EMAP-II) (Small inducible cytokine subfamily E member 1)]
ENSG00000106305	5057.32	-0.00106526	0.00266622	-0.399538	0.689497	0.930376	AIMP2 JTV1 PRO0992	AIMP2_HUMAN	0.0010116	0.0148259	0.128035	Q13155	Aminoacyl tRNA synthase complex-interacting multifunctional protein 2 (Multisynthase complex auxiliary component p38) (Protein JTV-1)
ENSG00000148798	759.748	0.00656491	0.00604759	1.08554	0.277682	0.804459	INA NEF5	AINX_HUMAN	-0.00266807	0.0460171	0.218243	Q16352	Alpha-internexin (Alpha-Inx) (66 kDa neurofilament protein) (NF-66) (Neurofilament-66) (Neurofilament 5)
ENSG00000110711	1722.19	-0.00690578	0.00702992	-0.982341	0.325932	0.819413	AIP XAP2	AIP_HUMAN	0.000133252	0.724849	0.874118	O00170	AH receptor-interacting protein (AIP) (Aryl-hydrocarbon receptor-interacting protein) (HBV X-associated protein 2) (XAP-2) (Immunophilin homolog ARA9)
ENSG00000129474	12630.7	-0.00494378	0.00463661	-1.06625	0.286311	0.80874	AJUBA JUB	AJUBA_HUMAN	0.000509087	0.797107	0.911886	Q96IF1	LIM domain-containing protein ajuba
ENSG00000197976	682.911	-0.00335698	0.00400361	-0.838488	0.401757	0.848772	AKAP17A CXYorf3 DXYS155E SFRS17A XE7	AK17A_HUMAN	-0.000319423	0.589374	0.796074	Q02040	A-kinase anchor protein 17A (AKAP-17A) (721P) (B-lymphocyte antigen) (Protein XE7) (Protein kinase A-anchoring protein 17A) (PRKA17A) (Splicing factor, arginine/serine-rich 17A)
ENSG00000117448	3473.73	-0.00577129	0.00361181	-1.59789	0.110067	0.702491	AKR1A1 ALDR1 ALR	AK1A1_HUMAN	0.000724884	0.340994	0.610603	P14550	Aldo-keto reductase family 1 member A1 (EC 1.1.1.2) (EC 1.1.1.372) (EC 1.1.1.54) (Alcohol dehydrogenase [NADP(+)]) (Aldehyde reductase) (Glucuronate reductase) (EC 1.1.1.19) (Glucuronolactone reductase) (EC 1.1.1.20)
ENSG00000227471	18.2884	-0.000995569	0.0142839	-0.0696988	0.944433	0.990411	AKR1B15	AK1BF_HUMAN	-0.00698374	0.025956	0.162538	C9JRZ8	Aldo-keto reductase family 1 member B15 (EC 1.1.1.-) (EC 1.1.1.300) (EC 1.1.1.54) (Estradiol 17-beta-dehydrogenase AKR1B15) (Farnesol dehydrogenase) (EC 1.1.1.216) (Testosterone 17beta-dehydrogenase) (EC 1.1.1.64)
ENSG00000187134	9680.11	-0.00350031	0.00585528	-0.597803	0.549971	0.89247	AKR1C1 DDH DDH1	AK1C1_HUMAN	0.00390511	0.284823	0.555858	Q04828	Aldo-keto reductase family 1 member C1 (EC 1.1.1.-) (EC 1.1.1.112) (EC 1.1.1.209) (EC 1.1.1.210) (EC 1.1.1.357) (EC 1.1.1.51) (EC 1.1.1.53) (EC 1.1.1.62) (EC 1.3.1.20) (20-alpha-hydroxysteroid dehydrogenase) (20-alpha-HSD) (EC 1.1.1.149) (Chlordecone reductase homolog HAKRC) (Dihydrodiol dehydrogenase 1) (DD1) (High-affinity hepatic bile acid-binding protein) (HBAB)
ENSG00000151632	5801.09	0.000333261	0.00588061	0.0566711	0.954807	0.992432	AKR1C2 DDH2	AK1C2_HUMAN	0.00767129	0.00065291	0.0376552	P52895	Aldo-keto reductase family 1 member C2 (EC 1.-.-.-) (EC 1.1.1.112) (EC 1.1.1.209) (EC 1.1.1.53) (EC 1.1.1.62) (EC 1.3.1.20) (3-alpha-HSD3) (Chlordecone reductase homolog HAKRD) (Dihydrodiol dehydrogenase 2) (DD-2) (DD2) (Dihydrodiol dehydrogenase/bile acid-binding protein) (DD/BABP) (Type III 3-alpha-hydroxysteroid dehydrogenase) (EC 1.1.1.357)
ENSG00000196139	4729.18	0.0050816	0.00536864	0.946534	0.343876	0.82592	AKR1C3 DDH1 HSD17B5 KIAA0119 PGFS	AK1C3_HUMAN	0.00515072	0.0028548	0.0649878	P42330	Aldo-keto reductase family 1 member C3 (EC 1.1.1.-) (EC 1.1.1.210) (EC 1.1.1.53) (EC 1.1.1.62) (17-beta-hydroxysteroid dehydrogenase type 5) (17-beta-HSD 5) (3-alpha-HSD type II, brain) (3-alpha-hydroxysteroid dehydrogenase type 2) (3-alpha-HSD type 2) (EC 1.1.1.357) (Chlordecone reductase homolog HAKRb) (Dihydrodiol dehydrogenase 3) (DD-3) (DD3) (Dihydrodiol dehydrogenase type I) (HA1753) (Prost…
ENSG00000108599	4318.83	0.00116601	0.00120209	0.969982	0.332055	0.823292	AKAP10	AKA10_HUMAN	-0.000217634	0.727114	0.875328	O43572	A-kinase anchor protein 10, mitochondrial (AKAP-10) (Dual specificity A kinase-anchoring protein 2) (D-AKAP-2) (Protein kinase A-anchoring protein 10) (PRKA10)
ENSG00000023516	30217.9	0.00465992	0.0040416	1.15299	0.248914	0.787677	AKAP11 AKAP220 KIAA0629	AKA11_HUMAN	-0.000792552	0.139189	0.382482	Q9UKA4	A-kinase anchor protein 11 (AKAP-11) (A-kinase anchor protein 220 kDa) (AKAP 220) (hAKAP220) (Protein kinase A-anchoring protein 11) (PRKA11)
ENSG00000131016	42258.9	0.002447	0.00411364	0.594849	0.551944	0.892869	AKAP12 AKAP250	AKA12_HUMAN	0.00185664	0.150742	0.398384	Q02952	A-kinase anchor protein 12 (AKAP-12) (A-kinase anchor protein 250 kDa) (AKAP 250) (Gravin) (Myasthenia gravis autoantigen)
ENSG00000118507	871.646	-0.00203877	0.00473628	-0.430459	0.666862	0.925493	AKAP7 AKAP18	AKA7G_HUMAN	0.00498359	0.140097	0.3834	Q9P0M2	A-kinase anchor protein 7 isoform gamma (AKAP-7 isoform gamma) (A-kinase anchor protein 18 kDa) (AKAP 18) (Protein kinase A-anchoring protein 7 isoform gamma) (PRKA7 isoform gamma)
ENSG00000121057	2004.03	-0.0034509	0.00418349	-0.824885	0.409437	0.85142	AKAP1 AKAP149 PRKA1	AKAP1_HUMAN	-0.00365492	0.0914697	0.307079	Q92667	A-kinase anchor protein 1, mitochondrial (A-kinase anchor protein 149 kDa) (AKAP 149) (Dual specificity A-kinase-anchoring protein 1) (D-AKAP-1) (Protein kinase A-anchoring protein 1) (PRKA1) (Spermatid A-kinase anchor protein 84) (S-AKAP84)
ENSG00000179841	323.914	0.00452901	0.00529651	0.855094	0.392499	0.844489	AKAP5 AKAP79	AKAP5_HUMAN	0.00142165	0.594377	0.799345	P24588	A-kinase anchor protein 5 (AKAP-5) (A-kinase anchor protein 79 kDa) (AKAP 79) (H21) (cAMP-dependent protein kinase regulatory subunit II high affinity-binding protein)
ENSG00000151320	7149.7	-0.00722184	0.00612863	-1.17838	0.238646	0.783809	AKAP6 AKAP100 KIAA0311	AKAP6_HUMAN	0.000545065	0.854818	0.939758	Q13023	A-kinase anchor protein 6 (AKAP-6) (A-kinase anchor protein 100 kDa) (AKAP 100) (Protein kinase A-anchoring protein 6) (PRKA6) (mAKAP)
ENSG00000105127	2051.85	-0.00160134	0.00314528	-0.509126	0.610664	0.908827	AKAP8 AKAP95	AKAP8_HUMAN	0.000298668	0.616721	0.812926	O43823	A-kinase anchor protein 8 (AKAP-8) (A-kinase anchor protein 95 kDa) (AKAP 95)
ENSG00000127914	47118.9	0.00893631	0.0054358	1.64397	0.100182	0.698414	AKAP9 AKAP350 AKAP450 KIAA0803	AKAP9_HUMAN	0.000116313	0.649719	0.832658	Q99996	A-kinase anchor protein 9 (AKAP-9) (A-kinase anchor protein 350 kDa) (AKAP 350) (hgAKAP 350) (A-kinase anchor protein 450 kDa) (AKAP 450) (AKAP 120-like protein) (Centrosome- and Golgi-localized PKN-associated protein) (CG-NAP) (Protein hyperion) (Protein kinase A-anchoring protein 9) (PRKA9) (Protein yotiao)
ENSG00000175756	2258.68	-0.00179512	0.00541216	-0.331684	0.740128	0.946012	AURKAIP1 AIP AKIP MRPS38	AKIP_HUMAN	-0.000919263	0.764173	0.893911	Q9NWT8	Aurora kinase A-interacting protein (AURKA-interacting protein) (28S ribosomal protein S38, mitochondrial) (MRP-S38) (Mitochondrial small ribosomal subunit protein mS38)
ENSG00000135334	3337.92	0.0029649	0.00274367	1.08063	0.279861	0.805606	AKIRIN2 C6orf166	AKIR2_HUMAN	0.00166331	0.734954	0.879103	Q53H80	Akirin-2
ENSG00000106948	1379.65	-0.00732068	0.0043321	-1.68987	0.0910533	0.685921	AKNA KIAA1968	AKNA_HUMAN	0.00395441	0.201277	0.462274	Q7Z591	Microtubule organization protein AKNA (AT-hook-containing transcription factor)
ENSG00000170776	26484.6	0.000440307	0.00208508	0.211171	0.832754	0.9659	AKAP13 BRX HT31 LBC	AKP13_HUMAN	-0.00108039	0.0149911	0.128497	Q12802	A-kinase anchor protein 13 (AKAP-13) (AKAP-Lbc) (Breast cancer nuclear receptor-binding auxiliary protein) (Guanine nucleotide exchange factor Lbc) (Human thyroid-anchoring protein 31) (Lymphoid blast crisis oncogene) (LBC oncogene) (Non-oncogenic Rho GTPase-specific GTP exchange factor) (Protein kinase A-anchoring protein 13) (PRKA13) (p47)
ENSG00000011243	1450.08	-0.00657273	0.00358164	-1.83512	0.0664883	0.64867	AKAP8L NAKAP NAKAP95 HRIHFB2018	AKP8L_HUMAN	0.000211081	0.57444	0.786574	Q9ULX6	A-kinase anchor protein 8-like (AKAP8-like protein) (Helicase A-binding protein 95) (HAP95) (Homologous to AKAP95 protein) (HA95) (Neighbor of A-kinase-anchoring protein 95) (Neighbor of AKAP95)
ENSG00000142208	3627.53	-0.00380208	0.00559429	-0.679635	0.496736	0.87717	AKT1 PKB RAC	AKT1_HUMAN	-0.000107813	0.808172	0.918261	P31749	RAC-alpha serine/threonine-protein kinase (EC 2.7.11.1) (Protein kinase B) (PKB) (Protein kinase B alpha) (PKB alpha) (Proto-oncogene c-Akt) (RAC-PK-alpha)
ENSG00000105221	6414.3	-0.00246808	0.00310951	-0.79372	0.427359	0.857664	AKT2	AKT2_HUMAN	-7.18e-05	0.89853	0.961001	P31751	RAC-beta serine/threonine-protein kinase (EC 2.7.11.1) (Protein kinase Akt-2) (Protein kinase B beta) (PKB beta) (RAC-PK-beta)
ENSG00000117020	16487.2	-0.000428356	0.00188971	-0.226678	0.820674	0.962523	AKT3 PKBG	AKT3_HUMAN	0.00058699	0.433218	0.685794	Q9Y243	RAC-gamma serine/threonine-protein kinase (EC 2.7.11.1) (Protein kinase Akt-3) (Protein kinase B gamma) (PKB gamma) (RAC-PK-gamma) (STK-2)
ENSG00000166971	5619.72	0.00366822	0.00301345	1.21728	0.223498	0.776132	AKTIP FTS	AKTIP_HUMAN	0.000283514	0.595679	0.800237	Q9H8T0	AKT-interacting protein (Ft1) (Fused toes protein homolog)
ENSG00000204673	1109.4	-0.00204237	0.00470362	-0.434213	0.664134	0.925291	AKT1S1 PRAS40	AKTS1_HUMAN	-0.000244383	0.704245	0.86292	Q96B36	Proline-rich AKT1 substrate 1 (40 kDa proline-rich AKT substrate)
ENSG00000152219	8889.6	0.00215305	0.00269085	0.800139	0.42363	0.856907	ARL14EP ARF7EP C11orf46	AL14E_HUMAN	-0.00100435	0.0263481	0.163351	Q8N8R7	ARL14 effector protein (ARF7 effector protein)
ENSG00000165092	729.405	0.0252205	0.013316	1.89401	0.058224	0.63448	ALDH1A1 ALDC ALDH1 PUMB1	AL1A1_HUMAN	0.00717094	0.118505	0.351712	P00352	Retinal dehydrogenase 1 (RALDH 1) (RalDH1) (EC 1.2.1.-) (EC 1.2.1.36) (ALDH-E1) (ALHDII) (Aldehyde dehydrogenase family 1 member A1) (Aldehyde dehydrogenase, cytosolic)
ENSG00000137124	11603	0.00419639	0.00402535	1.04249	0.297184	0.811201	ALDH1B1 ALDH5 ALDHX	AL1B1_HUMAN	-0.000787706	0.632646	0.821974	P30837	Aldehyde dehydrogenase X, mitochondrial (EC 1.2.1.3) (Aldehyde dehydrogenase 5) (Aldehyde dehydrogenase family 1 member B1)
ENSG00000136010	69207.4	0.00112763	0.00315993	0.356853	0.721202	0.940612	ALDH1L2	AL1L2_HUMAN	0.00223099	0.024069	0.157808	Q3SY69	Mitochondrial 10-formyltetrahydrofolate dehydrogenase (Mitochondrial 10-FTHFDH) (mtFDH) (EC 1.5.1.6) (Aldehyde dehydrogenase family 1 member L2)
ENSG00000072210	19710.2	0.00133273	0.00377187	0.353335	0.723838	0.941037	ALDH3A2 ALDH10 FALDH	AL3A2_HUMAN	0.00192574	0.0951301	0.314262	P51648	Aldehyde dehydrogenase family 3 member A2 (EC 1.2.1.3) (EC 1.2.1.94) (Aldehyde dehydrogenase 10) (Fatty aldehyde dehydrogenase) (Microsomal aldehyde dehydrogenase)
ENSG00000006534	2825.38	0.00130234	0.00485448	0.268275	0.788488	0.957097	ALDH3B1 ALDH7	AL3B1_HUMAN	0.00239515	0.0509282	0.227993	P43353	Aldehyde dehydrogenase family 3 member B1 (EC 1.2.1.28) (EC 1.2.1.5) (EC 1.2.1.7) (Aldehyde dehydrogenase 7)
ENSG00000159423	591.018	-0.00232539	0.00609868	-0.381294	0.702985	0.935031	ALDH4A1 ALDH4 P5CDH	AL4A1_HUMAN	-0.00128352	0.0477562	0.220557	P30038	Delta-1-pyrroline-5-carboxylate dehydrogenase, mitochondrial (P5C dehydrogenase) (EC 1.2.1.88) (Aldehyde dehydrogenase family 4 member A1) (L-glutamate gamma-semialdehyde dehydrogenase)
ENSG00000164904	27394.9	0.000897331	0.00321907	0.278755	0.780433	0.954513	ALDH7A1 ATQ1	AL7A1_HUMAN	0.000811594	0.128602	0.367103	P49419	Alpha-aminoadipic semialdehyde dehydrogenase (Alpha-AASA dehydrogenase) (EC 1.2.1.31) (Aldehyde dehydrogenase family 7 member A1) (EC 1.2.1.3) (Antiquitin-1) (Betaine aldehyde dehydrogenase) (EC 1.2.1.8) (Delta1-piperideine-6-carboxylate dehydrogenase) (P6c dehydrogenase)
ENSG00000143149	32103.2	0.00173831	0.00211035	0.823706	0.410107	0.85142	ALDH9A1 ALDH4 ALDH7 ALDH9	AL9A1_HUMAN	0.00111126	0.048802	0.222858	P49189	4-trimethylaminobutyraldehyde dehydrogenase (TMABA-DH) (TMABALDH) (EC 1.2.1.47) (Aldehyde dehydrogenase E3 isozyme) (Aldehyde dehydrogenase family 9 member A1) (EC 1.2.1.3) (Gamma-aminobutyraldehyde dehydrogenase) (EC 1.2.1.19) (R-aminobutyraldehyde dehydrogenase) [Cleaved into: 4-trimethylaminobutyraldehyde dehydrogenase, N-terminally processed]
ENSG00000166123	4327.64	-0.00252043	0.00385773	-0.653345	0.513534	0.881362	GPT2 AAT2 ALT2	ALAT2_HUMAN	-0.00108134	0.190271	0.449389	Q8TD30	Alanine aminotransferase 2 (ALT2) (EC 2.6.1.2) (Glutamate pyruvate transaminase 2) (GPT 2) (Glutamic--alanine transaminase 2) (Glutamic--pyruvic transaminase 2)
ENSG00000111275	2533.13	-0.0020929	0.00317037	-0.660144	0.509162	0.880578	ALDH2 ALDM	ALDH2_HUMAN	0.00238524	0.0642948	0.255185	P05091	Aldehyde dehydrogenase, mitochondrial (EC 1.2.1.3) (ALDH class 2) (ALDH-E2) (ALDHI)
ENSG00000149925	11495.1	-0.00772502	0.00615605	-1.25487	0.209527	0.767041	ALDOA ALDA	ALDOA_HUMAN	-7.45e-05	0.816288	0.922421	P04075	Fructose-bisphosphate aldolase A (EC 4.1.2.13) (Lung cancer antigen NY-LU-1) (Muscle-type aldolase)
ENSG00000109107	1359.16	-0.00489633	0.00509295	-0.961393	0.336354	0.824588	ALDOC ALDC	ALDOC_HUMAN	-0.000100842	0.855867	0.939758	P09972	Fructose-bisphosphate aldolase C (EC 4.1.2.13) (Brain-type aldolase)
ENSG00000085662	18749.2	-0.00875657	0.00536023	-1.63362	0.102339	0.698414	AKR1B1 ALDR1 ALR2	ALDR_HUMAN	0.000654015	0.525649	0.754052	P15121	Aldo-keto reductase family 1 member B1 (EC 1.1.1.300) (EC 1.1.1.372) (EC 1.1.1.54) (Aldehyde reductase) (Aldose reductase) (AR) (EC 1.1.1.21)
ENSG00000033011	2408.57	0.000248652	0.00309881	0.080241	0.936046	0.988023	ALG1 HMAT1 HMT1 PSEC0061 UNQ861/PRO1870	ALG1_HUMAN	0.00218949	0.00152673	0.0513101	Q9BT22	Chitobiosyldiphosphodolichol beta-mannosyltransferase (EC 2.4.1.142) (Asparagine-linked glycosylation protein 1 homolog) (Beta-1,4-mannosyltransferase) (GDP-Man:GlcNAc2-PP-dolichol mannosyltransferase) (GDP-mannose-dolichol diphosphochitobiose mannosyltransferase) (Mannosyltransferase-1) (MT-1) (hMat-1)
ENSG00000253710	4663.76	-0.0010408	0.00189829	-0.548284	0.583497	0.900503	ALG11 GT8	ALG11_HUMAN	0.00143585	0.0430122	0.20959	Q2TAA5	GDP-Man:Man(3)GlcNAc(2)-PP-Dol alpha-1,2-mannosyltransferase (EC 2.4.1.131) (Asparagine-linked glycosylation protein 11 homolog) (Glycolipid 2-alpha-mannosyltransferase)
ENSG00000182858	793.662	-0.00341964	0.00392238	-0.871826	0.383304	0.841416	ALG12 PP14673	ALG12_HUMAN	0.00203522	0.0109184	0.111487	Q9BV10	Dol-P-Man:Man(7)GlcNAc(2)-PP-Dol alpha-1,6-mannosyltransferase (EC 2.4.1.260) (Asparagine-linked glycosylation protein 12 homolog) (hALG12) (Dolichyl-P-Man:Man(7)GlcNAc(2)-PP-dolichyl-alpha-1,6-mannosyltransferase) (Mannosyltransferase ALG12 homolog) (Membrane protein SB87)
ENSG00000101901	6977.76	0.0041901	0.00277067	1.51231	0.130456	0.719602	ALG13 CXorf45 GLT28D1 MDS031	ALG13_HUMAN	8.38e-05	0.907194	0.9639	Q9NP73	Putative bifunctional UDP-N-acetylglucosamine transferase and deubiquitinase ALG13 (EC 2.4.1.141) (EC 3.4.19.12) (Asparagine-linked glycosylation 13 homolog) (Glycosyltransferase 28 domain-containing protein 1) (UDP-N-acetylglucosamine transferase subunit ALG13 homolog)
ENSG00000172339	1353.63	0.00310757	0.00198698	1.56396	0.117827	0.709755	ALG14	ALG14_HUMAN	0.00168556	0.248992	0.514954	Q96F25	UDP-N-acetylglucosamine transferase subunit ALG14 homolog
ENSG00000119523	8246.35	0.00380171	0.00241235	1.57594	0.11504	0.70708	ALG2 UNQ666/PRO1298	ALG2_HUMAN	0.00133495	0.00425658	0.0748962	Q9H553	Alpha-1,3/1,6-mannosyltransferase ALG2 (EC 2.4.1.132) (EC 2.4.1.257) (Asparagine-linked glycosylation protein 2 homolog) (GDP-Man:Man(1)GlcNAc(2)-PP-Dol alpha-1,3-mannosyltransferase) (GDP-Man:Man(1)GlcNAc(2)-PP-dolichol mannosyltransferase) (GDP-Man:Man(2)GlcNAc(2)-PP-Dol alpha-1,6-mannosyltransferase)
ENSG00000214160	2194.31	-0.00272307	0.00535483	-0.508526	0.611085	0.909091	ALG3 NOT NOT56L	ALG3_HUMAN	0.00132105	0.093879	0.311806	Q92685	Dol-P-Man:Man(5)GlcNAc(2)-PP-Dol alpha-1,3-mannosyltransferase (EC 2.4.1.258) (Asparagine-linked glycosylation protein 3 homolog) (Dol-P-Man-dependent alpha(1-3)-mannosyltransferase) (Dolichyl-P-Man:Man(5)GlcNAc(2)-PP-dolichyl mannosyltransferase) (Dolichyl-phosphate-mannose--glycolipid alpha-mannosyltransferase) (Not56-like protein)
ENSG00000120697	3963.13	0.000382321	0.00203999	0.187413	0.851337	0.970459	ALG5 HSPC149	ALG5_HUMAN	0.00131361	0.0231202	0.155516	Q9Y673	Dolichyl-phosphate beta-glucosyltransferase (DolP-glucosyltransferase) (EC 2.4.1.117) (Asparagine-linked glycosylation protein 5 homolog)
ENSG00000159063	15702	0.0121286	0.00448099	2.70667	0.00679609	0.446938	ALG8 HUSSY-02	ALG8_HUMAN	-0.000758715	0.555481	0.774334	Q9BVK2	Probable dolichyl pyrophosphate Glc1Man9GlcNAc2 alpha-1,3-glucosyltransferase (EC 2.4.1.265) (Asparagine-linked glycosylation protein 8 homolog) (Dol-P-Glc:Glc(1)Man(9)GlcNAc(2)-PP-dolichyl alpha-1,3-glucosyltransferase) (Dolichyl-P-Glc:Glc1Man9GlcNAc2-PP-dolichyl glucosyltransferase)
ENSG00000086848	3428.12	0.0017911	0.00182306	0.982471	0.325868	0.819413	ALG9 DIBD1	ALG9_HUMAN	-0.00130763	0.24526	0.510925	Q9H6U8	Alpha-1,2-mannosyltransferase ALG9 (EC 2.4.1.259) (EC 2.4.1.261) (Asparagine-linked glycosylation protein 9 homolog) (Disrupted in bipolar disorder protein 1) (Dol-P-Man:Man(6)GlcNAc(2)-PP-Dol alpha-1,2-mannosyltransferase) (Dol-P-Man:Man(8)GlcNAc(2)-PP-Dol alpha-1,2-mannosyltransferase)
ENSG00000100601	1451.86	0.00120541	0.00250506	0.481192	0.63038	0.914836	ALKBH1 ABH ABH1 ALKBH	ALKB1_HUMAN	4.72e-05	0.981477	0.99274	Q13686	Nucleic acid dioxygenase ALKBH1 (EC 1.14.11.-) (Alkylated DNA repair protein alkB homolog 1) (Alpha-ketoglutarate-dependent dioxygenase ABH1) (DNA 6mA demethylase) (DNA N6-methyl adenine demethylase ALKBH1) (EC 1.14.11.51) (DNA lyase ABH1) (EC 4.2.99.18) (DNA oxidative demethylase ALKBH1) (EC 1.14.11.33) (mRNA N(3)-methylcytidine demethylase) (EC 1.14.11.-)
ENSG00000189046	901.603	-0.00620365	0.00458756	-1.35228	0.176287	0.751592	ALKBH2 ABH2	ALKB2_HUMAN	-0.00278858	0.198646	0.459621	Q6NS38	DNA oxidative demethylase ALKBH2 (EC 1.14.11.33) (Alkylated DNA repair protein alkB homolog 2) (Alpha-ketoglutarate-dependent dioxygenase alkB homolog 2) (Oxy DC1)
ENSG00000166199	2180.49	-0.00309949	0.00324301	-0.955742	0.339203	0.824588	ALKBH3 ABH3 DEPC1	ALKB3_HUMAN	-0.00168843	0.127744	0.366218	Q96Q83	Alpha-ketoglutarate-dependent dioxygenase alkB homolog 3 (EC 1.14.11.54) (Alkylated DNA repair protein alkB homolog 3) (hABH3) (DEPC-1) (Prostate cancer antigen 1)
ENSG00000160993	323.561	-0.00540719	0.00422123	-1.28095	0.200211	0.763733	ALKBH4 ABH4	ALKB4_HUMAN	0.000984785	0.06365	0.25392	Q9NXW9	Alpha-ketoglutarate-dependent dioxygenase alkB homolog 4 (Alkylated DNA repair protein alkB homolog 4) (DNA N6-methyl adenine demethylase ALKBH4) (EC 1.14.11.51) (Lysine-specific demethylase ALKBH4) (EC 1.14.11.-)
ENSG00000091542	3938.95	-0.00382975	0.00450376	-0.850346	0.395133	0.845695	ALKBH5 ABH5 OFOXD1	ALKB5_HUMAN	-5.94e-05	0.893769	0.958724	Q6P6C2	RNA demethylase ALKBH5 (EC 1.14.11.53) (Alkylated DNA repair protein alkB homolog 5) (Alpha-ketoglutarate-dependent dioxygenase alkB homolog 5)
ENSG00000239382	615.23	-0.00218829	0.00642526	-0.340576	0.733423	0.944426	ALKBH6 ABH6	ALKB6_HUMAN	-0.00237934	0.31208	0.58225	Q3KRA9	Alpha-ketoglutarate-dependent dioxygenase alkB homolog 6 (EC 1.14.11.-) (Alkylated DNA repair protein alkB homolog 6)
ENSG00000125652	256.01	-0.0105825	0.00703961	-1.50328	0.132767	0.720629	ALKBH7 ABH7 SPATA11 UNQ6002/PRO34564	ALKB7_HUMAN	0.00016419	0.930388	0.972866	Q9BT30	Alpha-ketoglutarate-dependent dioxygenase alkB homolog 7, mitochondrial (EC 1.14.11.-) (Alkylated DNA repair protein alkB homolog 7) (Spermatogenesis cell proliferation-related protein) (Spermatogenesis-associated protein 11)
ENSG00000137760	4111.36	0.00247062	0.00209937	1.17684	0.23926	0.784253	ALKBH8 ABH8	ALKB8_HUMAN	0.00197384	0.0378283	0.196958	Q96BT7	Alkylated DNA repair protein alkB homolog 8 (Probable alpha-ketoglutarate-dependent dioxygenase ABH8) (S-adenosyl-L-methionine-dependent tRNA methyltransferase ABH8) (tRNA (carboxymethyluridine(34)-5-O)-methyltransferase ABH8) (EC 2.1.1.229)
ENSG00000116127	10429.4	0.00279526	0.00269968	1.0354	0.30048	0.811617	ALMS1 KIAA0328	ALMS1_HUMAN	0.000815243	0.593424	0.799097	Q8TCU4	Alstrom syndrome protein 1
ENSG00000073331	2521.44	-0.00127091	0.00209716	-0.606018	0.544503	0.890701	ALPK1 KIAA1527 LAK	ALPK1_HUMAN	0.000793775	0.320999	0.590837	Q96QP1	Alpha-protein kinase 1 (EC 2.7.11.1) (Chromosome 4 kinase) (Lymphocyte alpha-protein kinase)
ENSG00000198796	44631.2	0.00520172	0.00406869	1.27847	0.201082	0.763733	ALPK2 HAK	ALPK2_HUMAN	0.0013	0.131394	0.371216	Q86TB3	Alpha-protein kinase 2 (EC 2.7.11.1) (Heart alpha-protein kinase)
ENSG00000003393	11910.7	-0.000634552	0.00227971	-0.278348	0.780745	0.954513	ALS2 ALS2CR6 KIAA1563	ALS2_HUMAN	-0.000209595	0.737806	0.880561	Q96Q42	Alsin (Amyotrophic lateral sclerosis 2 chromosomal region candidate gene 6 protein) (Amyotrophic lateral sclerosis 2 protein)
ENSG00000242110	3291.84	0.00287966	0.00210113	1.37053	0.170522	0.748383	AMACR	AMACR_HUMAN	-0.000617306	0.741386	0.882166	Q9UHK6	Alpha-methylacyl-CoA racemase (EC 5.1.99.4) (2-methylacyl-CoA racemase)
ENSG00000145730	78820.8	0.00244495	0.00236399	1.03425	0.301019	0.811675	PAM	AMD_HUMAN	-0.000678474	0.520118	0.75096	P19021	Peptidyl-glycine alpha-amidating monooxygenase (PAM) [Includes: Peptidylglycine alpha-hydroxylating monooxygenase (PHM) (EC 1.14.17.3); Peptidyl-alpha-hydroxyglycine alpha-amidating lyase (EC 4.3.2.5) (Peptidylamidoglycolate lyase) (PAL)]
ENSG00000144233	3345.35	-0.00265304	0.00245004	-1.08286	0.278873	0.804839	AMMECR1L	AMERL_HUMAN	0.000432777	0.659042	0.837217	Q6DCA0	AMMECR1-like protein
ENSG00000139211	5975.47	0.00145692	0.00615953	0.236531	0.81302	0.96128	AMIGO2 ALI1	AMGO2_HUMAN	0.000274652	0.892339	0.95807	Q86SJ2	Amphoterin-induced protein 2 (AMIGO-2) (Alivin-1) (Differentially expressed in gastric adenocarcinomas) (DEGA)
ENSG00000101935	4646.88	0.00211839	0.00438407	0.483202	0.628952	0.914452	AMMECR1	AMMR1_HUMAN	-0.00276837	0.0286757	0.170017	Q9Y4X0	AMME syndrome candidate gene 1 protein
ENSG00000166025	18748	-0.00298594	0.00187225	-1.59485	0.110747	0.702491	AMOTL1	AMOL1_HUMAN	-0.000381707	0.663903	0.83909	Q8IY63	Angiomotin-like protein 1
ENSG00000114019	15297.1	0.00182243	0.00325061	0.560644	0.57504	0.897839	AMOTL2 KIAA0989	AMOL2_HUMAN	0.000197608	0.810535	0.919814	Q9Y2J4	Angiomotin-like protein 2 (Leman coiled-coil protein) (LCCP)
ENSG00000126016	6499.07	-0.000741706	0.00397487	-0.186599	0.851975	0.970459	AMOT KIAA1071	AMOT_HUMAN	-0.000873149	0.281392	0.552088	Q4VCS5	Angiomotin
ENSG00000176393	4312.15	-0.00143713	0.00357966	-0.401472	0.688073	0.93034	RNPEP APB	AMPB_HUMAN	0.00107766	0.0988962	0.320737	Q9H4A4	Aminopeptidase B (AP-B) (EC 3.4.11.6) (Arginine aminopeptidase) (Arginyl aminopeptidase)
ENSG00000116337	2015.72	-0.0049458	0.00432343	-1.14395	0.252643	0.788745	AMPD2	AMPD2_HUMAN	0.000914319	0.0714766	0.269395	Q01433	AMP deaminase 2 (EC 3.5.4.6) (AMP deaminase isoform L)
ENSG00000133805	1708.1	0.00291763	0.00406885	0.717064	0.473334	0.8702	AMPD3	AMPD3_HUMAN	0.00183626	0.408077	0.667834	Q01432	AMP deaminase 3 (EC 3.5.4.6) (AMP deaminase isoform E) (Erythrocyte AMP deaminase)
ENSG00000138792	562.86	0.0105748	0.00582525	1.81534	0.0694718	0.652566	ENPEP	AMPE_HUMAN	0.000233201	0.923229	0.970055	Q07075	Glutamyl aminopeptidase (EAP) (EC 3.4.11.7) (Aminopeptidase A) (AP-A) (Differentiation antigen gp160) (CD antigen CD249)
ENSG00000078053	3033.59	-0.000596334	0.00332127	-0.17955	0.857506	0.972285	AMPH AMPH1	AMPH_HUMAN	-0.00253779	0.0460467	0.218272	P49418	Amphiphysin
ENSG00000002549	8990.18	-0.000626954	0.00254922	-0.245939	0.805729	0.960375	LAP3 LAPEP PEPS	AMPL_HUMAN	0.000633674	0.169552	0.423563	P28838	Cytosol aminopeptidase (EC 3.4.11.1) (Cysteinylglycine-S-conjugate dipeptidase) (EC 3.4.13.23) (Leucine aminopeptidase 3) (LAP-3) (Leucyl aminopeptidase) (Peptidase S) (Proline aminopeptidase) (EC 3.4.11.5) (Prolyl aminopeptidase)
ENSG00000166825	35136.8	-0.00130818	0.00437786	-0.298817	0.765079	0.9511	ANPEP APN CD13 PEPN	AMPN_HUMAN	0.00245024	0.00487178	0.0787805	P15144	Aminopeptidase N (AP-N) (hAPN) (EC 3.4.11.2) (Alanyl aminopeptidase) (Aminopeptidase M) (AP-M) (Microsomal aminopeptidase) (Myeloid plasma membrane glycoprotein CD13) (gp150) (CD antigen CD13)
ENSG00000110497	1784.85	-0.00156805	0.0020667	-0.758721	0.448019	0.862838	AMBRA1 KIAA1736	AMRA1_HUMAN	-8.47e-05	0.931586	0.973253	Q9C0C7	Activating molecule in BECN1-regulated autophagy protein 1
ENSG00000163956	5621.64	-0.00371292	0.00384019	-0.966858	0.333615	0.82363	LRPAP1 A2MRAP	AMRP_HUMAN	-0.000176277	0.673793	0.845184	P30533	Alpha-2-macroglobulin receptor-associated protein (Alpha-2-MRAP) (Low density lipoprotein receptor-related protein-associated protein 1) (RAP)
ENSG00000196704	12633.9	0.00569767	0.00302388	1.88423	0.0595345	0.638106	AMZ2 BM-014	AMZ2_HUMAN	-0.00261323	0.164962	0.417534	Q86W34	Archaemetzincin-2 (EC 3.4.-.-) (Archeobacterial metalloproteinase-like protein 2)
ENSG00000076513	26148	0.00572211	0.00244537	2.33998	0.0192849	0.554467	ANKRD13A ANKRD13	AN13A_HUMAN	-0.000360296	0.561871	0.778289	Q8IZ07	Ankyrin repeat domain-containing protein 13A (Protein KE03)
ENSG00000118454	9306.07	0.00342776	0.00401666	0.853385	0.393446	0.844821	ANKRD13C	AN13C_HUMAN	0.00186316	0.0563144	0.237752	Q8N6S4	Ankyrin repeat domain-containing protein 13C
ENSG00000172932	611.147	-0.00655727	0.00366171	-1.79077	0.0733302	0.659904	ANKRD13D	AN13D_HUMAN	0.000801746	0.260356	0.52869	Q6ZTN6	Ankyrin repeat domain-containing protein 13D
ENSG00000140350	18965	0.00144993	0.00196946	0.736207	0.461605	0.866808	ANP32A C15orf1 LANP MAPM PHAP1	AN32A_HUMAN	-0.0018767	0.0273443	0.16549	P39687	Acidic leucine-rich nuclear phosphoprotein 32 family member A (Acidic nuclear phosphoprotein pp32) (pp32) (Leucine-rich acidic nuclear protein) (LANP) (Mapmodulin) (Potent heat-stable protein phosphatase 2A inhibitor I1PP2A) (Putative HLA-DR-associated protein I) (PHAPI)
ENSG00000136938	12433.1	-0.00333885	0.00347386	-0.961134	0.336485	0.824588	ANP32B APRIL PHAPI2	AN32B_HUMAN	-0.000949933	0.134005	0.375191	Q92688	Acidic leucine-rich nuclear phosphoprotein 32 family member B (Acidic protein rich in leucines) (Putative HLA-DR-associated protein I-2) (PHAPI2) (Silver-stainable protein SSP29)
ENSG00000143401	25994.2	0.00541215	0.00536725	1.00837	0.313279	0.816476	ANP32E	AN32E_HUMAN	-0.00198681	0.0188349	0.141118	Q9BTT0	Acidic leucine-rich nuclear phosphoprotein 32 family member E (LANP-like protein) (LANP-L)
ENSG00000108784	1439.85	-0.000248987	0.00628429	-0.0396205	0.968396	0.995769	NAGLU UFHSD1	ANAG_HUMAN	0.00304669	0.000133018	0.0234489	P54802	Alpha-N-acetylglucosaminidase (EC 3.2.1.50) (N-acetyl-alpha-glucosaminidase) (NAG) [Cleaved into: Alpha-N-acetylglucosaminidase 82 kDa form; Alpha-N-acetylglucosaminidase 77 kDa form]
ENSG00000176248	297.044	-0.00553769	0.00774437	-0.71506	0.474572	0.870319	ANAPC2 APC2 KIAA1406	ANC2_HUMAN	0.0010439	0.114042	0.345911	Q9UJX6	Anaphase-promoting complex subunit 2 (APC2) (Cyclosome subunit 2)
ENSG00000166140	949.203	-0.00280068	0.00404637	-0.692146	0.488846	0.875422	ZFYVE19 ANCHR MPFYVE	ANCHR_HUMAN	-0.000529765	0.408386	0.668076	Q96K21	Abscission/NoCut checkpoint regulator (ANCHR) (MLL partner containing FYVE domain) (Zinc finger FYVE domain-containing protein 19)
ENSG00000185722	16385	-0.000877588	0.00158491	-0.553715	0.579774	0.89951	ANKFY1 ANKHZN KIAA1255	ANFY1_HUMAN	0.000453216	0.043569	0.21097	Q9P2R3	Rabankyrin-5 (Rank-5) (Ankyrin repeat and FYVE domain-containing protein 1) (Ankyrin repeats hooked to a zinc finger motif)
ENSG00000013523	1382.72	-0.00140637	0.00337682	-0.416477	0.677061	0.927678	ANGEL1 KIAA0759	ANGE1_HUMAN	0.00919966	0.124467	0.360924	Q9UNK9	Protein angel homolog 1
ENSG00000174606	5112.53	0.000558456	0.00225086	0.248107	0.804051	0.959572	ANGEL2 KIAA0759L	ANGE2_HUMAN	0.00115229	0.077751	0.281125	Q5VTE6	Protein angel homolog 2
ENSG00000136859	32023.7	-0.000441182	0.00463115	-0.0952639	0.924105	0.985626	ANGPTL2 ARP2 UNQ170/PRO196	ANGL2_HUMAN	0.0025361	0.0400651	0.20243	Q9UKU9	Angiopoietin-related protein 2 (Angiopoietin-like protein 2)
ENSG00000154188	25655	0.00747598	0.00580844	1.28709	0.198063	0.763221	ANGPT1 KIAA0003	ANGP1_HUMAN	0.00299404	0.297956	0.568484	Q15389	Angiopoietin-1 (ANG-1)
ENSG00000029534	297.611	-0.00445146	0.00597693	-0.744774	0.456408	0.865298	ANK1 ANK	ANK1_HUMAN	-0.000653507	0.904195	0.962613	P16157	Ankyrin-1 (ANK-1) (Ankyrin-R) (Erythrocyte ankyrin)
ENSG00000145362	9941.2	-0.00160752	0.00389378	-0.412842	0.679722	0.928565	ANK2 ANKB	ANK2_HUMAN	0.00229661	0.0278866	0.167161	Q01484	Ankyrin-2 (ANK-2) (Ankyrin-B) (Brain ankyrin) (Non-erythroid ankyrin)
ENSG00000151150	799.26	-0.00542821	0.0103397	-0.52499	0.59959	0.905069	ANK3	ANK3_HUMAN	-0.0026806	0.567218	0.781755	Q12955	Ankyrin-3 (ANK-3) (Ankyrin-G)
ENSG00000132623	548.333	0.000927154	0.00467843	0.198176	0.842907	0.968608	ANKEF1 ANKRD5	ANKE1_HUMAN	-0.00475597	0.349459	0.618136	Q9NU02	Ankyrin repeat and EF-hand domain-containing protein 1 (Ankyrin repeat domain-containing protein 5)
ENSG00000154122	5783.2	0.00288201	0.00315904	0.912304	0.361608	0.833618	ANKH KIAA1581 UNQ241/PRO274	ANKH_HUMAN	0.00258739	0.287125	0.557599	Q9HCJ1	Progressive ankylosis protein homolog (ANK)
ENSG00000131503	26732.7	0.00251197	0.00228036	1.10157	0.27065	0.800258	ANKHD1 KIAA1085 MASK VBARP PP2500	ANKH1_HUMAN	-0.000936872	0.0100668	0.106824	Q8IWZ3	Ankyrin repeat and KH domain-containing protein 1 (HIV-1 Vpr-binding ankyrin repeat protein) (Multiple ankyrin repeats single KH domain) (hMASK)
ENSG00000176915	16163.4	0.0019517	0.00182878	1.06721	0.285875	0.80874	ANKLE2 KIAA0692 LEM4	ANKL2_HUMAN	-0.000440202	0.53287	0.757741	Q86XL3	Ankyrin repeat and LEM domain-containing protein 2 (LEM domain-containing protein 4)
ENSG00000103254	51.8857	-0.00562979	0.00874238	-0.643965	0.519598	0.883049	ANTKMT C16orf24 FAM173A RJD7	ANKMT_HUMAN	-0.00167377	0.252433	0.519718	Q9BQD7	Adenine nucleotide translocase lysine N-methyltransferase (ANT-KMT) (EC 2.1.1.-)
ENSG00000168096	798.656	-0.00888906	0.00474227	-1.87443	0.0608711	0.641045	ANKS3 KIAA1977	ANKS3_HUMAN	0.000347972	0.569373	0.783338	Q6ZW76	Ankyrin repeat and SAM domain-containing protein 3
ENSG00000106524	4622.06	0.00373183	0.00277502	1.3448	0.178691	0.75267	ANKMY2	ANKY2_HUMAN	-0.000483967	0.36048	0.628279	Q8IV38	Ankyrin repeat and MYND domain-containing protein 2
ENSG00000163516	1330.84	-0.00545955	0.00393459	-1.38758	0.165265	0.743008	ANKZF1 ZNF744	ANKZ1_HUMAN	-0.000996942	0.02352	0.156851	Q9H8Y5	Ankyrin repeat and zinc finger domain-containing protein 1 (Zinc finger protein 744)
ENSG00000011426	47203.3	0.00828466	0.00708511	1.16931	0.24228	0.785753	ANLN	ANLN_HUMAN	-0.00536494	0.0236345	0.157135	Q9NQW6	Anillin
ENSG00000126457	2306.26	-0.00933427	0.00738803	-1.26343	0.206434	0.766387	PRMT1 HMT2 HRMT1L2 IR1B4	ANM1_HUMAN	-0.00040786	0.574635	0.786574	Q99873	Protein arginine N-methyltransferase 1 (EC 2.1.1.319) (Histone-arginine N-methyltransferase PRMT1) (Interferon receptor 1-bound protein 4)
ENSG00000160310	8285.84	-0.00403935	0.00321699	-1.25563	0.20925	0.767041	PRMT2 HMT1 HRMT1L1	ANM2_HUMAN	0.0033625	0.421219	0.677668	P55345	Protein arginine N-methyltransferase 2 (EC 2.1.1.319) (Histone-arginine N-methyltransferase PRMT2)
ENSG00000185238	4875.23	0.000728534	0.00249983	0.291434	0.770719	0.952947	PRMT3 HRMT1L3	ANM3_HUMAN	-0.00166097	0.0139986	0.125685	O60678	Protein arginine N-methyltransferase 3 (EC 2.1.1.-) (Heterogeneous nuclear ribonucleoprotein methyltransferase-like protein 3)
ENSG00000100462	6071.49	-0.0028559	0.00258943	-1.10291	0.270067	0.79999	PRMT5 HRMT1L5 IBP72 JBP1 SKB1	ANM5_HUMAN	-0.000615852	0.0560691	0.237531	O14744	Protein arginine N-methyltransferase 5 (PRMT5) (EC 2.1.1.320) (72 kDa ICln-binding protein) (Histone-arginine N-methyltransferase PRMT5) (Jak-binding protein 1) (Shk1 kinase-binding protein 1 homolog) (SKB1 homolog) (SKB1Hs) [Cleaved into: Protein arginine N-methyltransferase 5, N-terminally processed]
ENSG00000198890	1420.7	-0.00153825	0.00422393	-0.364174	0.715728	0.939058	PRMT6 HRMT1L6	ANM6_HUMAN	-0.000822626	0.497141	0.735051	Q96LA8	Protein arginine N-methyltransferase 6 (EC 2.1.1.319) (Heterogeneous nuclear ribonucleoprotein methyltransferase-like protein 6) (Histone-arginine N-methyltransferase PRMT6)
ENSG00000132600	550.948	-0.00324839	0.00310523	-1.0461	0.295513	0.811201	PRMT7 KIAA1933	ANM7_HUMAN	0.00187188	0.0517437	0.229457	Q9NVM4	Protein arginine N-methyltransferase 7 (EC 2.1.1.321) (Histone-arginine N-methyltransferase PRMT7) ([Myelin basic protein]-arginine N-methyltransferase PRMT7)
ENSG00000164169	2720.77	0.00138276	0.00175845	0.786351	0.431662	0.858495	PRMT9 PRMT10	ANM9_HUMAN	0.000303705	0.598423	0.801943	Q6P2P2	Protein arginine N-methyltransferase 9 (Protein arginine N-methyltransferase 10) (EC 2.1.1.320)
ENSG00000160746	4326.19	-8.42869e-05	0.00256754	-0.0328279	0.973812	0.996693	ANO10 TMEM16K	ANO10_HUMAN	0.00168979	0.0201916	0.146354	Q9NW15	Anoctamin-10 (Transmembrane protein 16K)
ENSG00000177119	44599.9	0.00298054	0.00239227	1.2459	0.212799	0.768915	ANO6 TMEM16F	ANO6_HUMAN	0.00136795	0.0401563	0.20243	Q4KMQ2	Anoctamin-6 (Small-conductance calcium-activated nonselective cation channel) (SCAN channel) (Transmembrane protein 16F)
ENSG00000074855	199.063	0.00102466	0.00336028	0.304934	0.760416	0.950449	ANO8 KIAA1623 TMEM16H	ANO8_HUMAN	0.00151423	0.0519371	0.22954	Q9HCE9	Anoctamin-8 (Transmembrane protein 16H)
ENSG00000159899	3421.57	0.000378139	0.00308686	0.122499	0.902504	0.980568	NPR2 ANPRB	ANPRB_HUMAN	0.00194408	0.00283189	0.0649878	P20594	Atrial natriuretic peptide receptor 2 (EC 4.6.1.2) (Atrial natriuretic peptide receptor type B) (ANP-B) (ANPR-B) (NPR-B) (Guanylate cyclase B) (GC-B)
ENSG00000113389	8577.59	0.0149788	0.00482657	3.1034	0.0019131	0.362892	NPR3 ANPRC C5orf23 NPRC	ANPRC_HUMAN	0.00283696	0.715648	0.868806	P17342	Atrial natriuretic peptide receptor 3 (Atrial natriuretic peptide clearance receptor) (Atrial natriuretic peptide receptor type C) (ANP-C) (ANPR-C) (NPR-C)
ENSG00000167522	22762.9	0.0022478	0.00260214	0.863826	0.387683	0.842727	ANKRD11 ANCO1	ANR11_HUMAN	-0.00109753	0.142402	0.386646	Q6UB99	Ankyrin repeat domain-containing protein 11 (Ankyrin repeat-containing cofactor 1)
ENSG00000101745	61228.7	0.00541547	0.00629541	0.860226	0.389665	0.843424	ANKRD12 ANCO2 KIAA0874	ANR12_HUMAN	0.00128162	0.376194	0.642087	Q6UB98	Ankyrin repeat domain-containing protein 12 (Ankyrin repeat-containing cofactor 2) (GAC-1 protein)
ENSG00000134461	376.216	-0.00357005	0.00362711	-0.984268	0.324984	0.819413	ANKRD16	ANR16_HUMAN	-0.000583826	0.628936	0.819661	Q6P6B7	Ankyrin repeat domain-containing protein 16
ENSG00000132466	47424.3	0.0017062	0.00171704	0.993682	0.320378	0.818668	ANKRD17 GTAR KIAA0697	ANR17_HUMAN	-8.74e-05	0.796951	0.911886	O75179	Ankyrin repeat domain-containing protein 17 (Gene trap ankyrin repeat protein) (Serologically defined breast cancer antigen NY-BR-16)
ENSG00000107890	14515.1	0.00581703	0.00598987	0.971144	0.331476	0.823292	ANKRD26 KIAA1074	ANR26_HUMAN	0.00108891	0.639459	0.827033	Q9UPS8	Ankyrin repeat domain-containing protein 26
ENSG00000105186	6790.31	0.00229786	0.00173217	1.32658	0.184646	0.75424	ANKRD27 PP12899	ANR27_HUMAN	0.000481833	0.706602	0.863768	Q96NW4	Ankyrin repeat domain-containing protein 27 (VPS9 domain-containing protein)
ENSG00000206560	22629.8	-0.00176278	0.00263782	-0.66827	0.503961	0.879452	ANKRD28 KIAA0379	ANR28_HUMAN	-0.000764671	0.144081	0.388889	O15084	Serine/threonine-protein phosphatase 6 regulatory ankyrin repeat subunit A (PP6-ARS-A) (Serine/threonine-protein phosphatase 6 regulatory subunit ARS-A) (Ankyrin repeat domain-containing protein 28) (Phosphatase interactor targeting protein hnRNP K) (PITK)
ENSG00000198483	256.138	-0.00703091	0.00466968	-1.50565	0.132157	0.720629	ANKRD35	ANR35_HUMAN	-0.000922573	0.703452	0.8624	Q8N283	Ankyrin repeat domain-containing protein 35
ENSG00000154945	17796	0.00235998	0.0020973	1.12524	0.260486	0.793342	ANKRD40	ANR40_HUMAN	0.0021511	0.141413	0.385532	Q6AI12	Ankyrin repeat domain-containing protein 40
ENSG00000186106	1358.54	0.00265977	0.00354676	0.749915	0.453306	0.864635	ANKRD46	ANR46_HUMAN	0.00108597	0.552195	0.772214	Q86W74	Ankyrin repeat domain-containing protein 46 (Ankyrin repeat small protein) (ANK-S)
ENSG00000168876	2456.86	-0.000639292	0.00319733	-0.199945	0.841523	0.968395	ANKRD49 FGIF	ANR49_HUMAN	-6.39e-06	0.996462	0.998492	Q8WVL7	Ankyrin repeat domain-containing protein 49 (Fetal globin-inducing factor)
ENSG00000151458	31911.3	0.000316694	0.00283369	0.11176	0.911014	0.982662	ANKRD50 KIAA1223	ANR50_HUMAN	0.000172148	0.726594	0.875154	Q9ULJ7	Ankyrin repeat domain-containing protein 50
ENSG00000139645	3339.86	-0.00168066	0.00406388	-0.413562	0.679195	0.928462	ANKRD52	ANR52_HUMAN	-0.000507589	0.422308	0.678524	Q8NB46	Serine/threonine-protein phosphatase 6 regulatory ankyrin repeat subunit C (PP6-ARS-C) (Serine/threonine-protein phosphatase 6 regulatory subunit ARS-C) (Ankyrin repeat domain-containing protein 52)
ENSG00000100124	908.285	-0.00451796	0.0038176	-1.18346	0.236628	0.782713	ANKRD54 LIAR	ANR54_HUMAN	0.00101859	0.26222	0.530975	Q6NXT1	Ankyrin repeat domain-containing protein 54 (Lyn-interacting ankyrin repeat protein)
ENSG00000064999	3465.75	0.000467396	0.00221121	0.211376	0.832594	0.9659	ANKS1A ANKS1 KIAA0229 ODIN	ANS1A_HUMAN	0.000999064	0.0499671	0.22531	Q92625	Ankyrin repeat and SAM domain-containing protein 1A (Odin)
ENSG00000117601	18.5359	-0.01707	0.0105942	-1.61125	0.107125	0.701893	SERPINC1 AT3 PRO0309	ANT3_HUMAN	0.00509104	0.00126107	0.0470239	P01008	Antithrombin-III (ATIII) (Serpin C1)
ENSG00000122359	10594	0.00152158	0.00299895	0.507371	0.611895	0.909541	ANXA11 ANX11	ANX11_HUMAN	0.000562329	0.3657	0.631909	P50995	Annexin A11 (56 kDa autoantigen) (Annexin XI) (Annexin-11) (Calcyclin-associated annexin 50) (CAP-50)
ENSG00000135046	102301	0.0036931	0.00260685	1.41669	0.156573	0.735961	ANXA1 ANX1 LPC1	ANXA1_HUMAN	0.000377858	0.599486	0.80301	P04083	Annexin A1 (Annexin I) (Annexin-1) (Calpactin II) (Calpactin-2) (Chromobindin-9) (Lipocortin I) (Phospholipase A2 inhibitory protein) (p35)
ENSG00000182718	462609	0.00200783	0.00328475	0.61126	0.541027	0.889029	ANXA2 ANX2 ANX2L4 CAL1H LPC2D	ANXA2_HUMAN	-7.65e-06	0.981361	0.992731	P07355	Annexin A2 (Annexin II) (Annexin-2) (Calpactin I heavy chain) (Calpactin-1 heavy chain) (Chromobindin-8) (Lipocortin II) (Placental anticoagulant protein IV) (PAP-IV) (Protein I) (p36)
ENSG00000138772	1479.92	-0.00320683	0.00911023	-0.352004	0.724836	0.941317	ANXA3 ANX3	ANXA3_HUMAN	-0.00234764	0.199455	0.460353	P12429	Annexin A3 (35-alpha calcimedin) (Annexin III) (Annexin-3) (Inositol 1,2-cyclic phosphate 2-phosphohydrolase) (Lipocortin III) (Placental anticoagulant protein III) (PAP-III)
ENSG00000196975	34641.8	0.00556181	0.00323569	1.71889	0.0856339	0.67643	ANXA4 ANX4	ANXA4_HUMAN	0.00181815	0.0259137	0.162441	P09525	Annexin A4 (35-beta calcimedin) (Annexin IV) (Annexin-4) (Carbohydrate-binding protein p33/p41) (Chromobindin-4) (Endonexin I) (Lipocortin IV) (P32.5) (PP4-X) (Placental anticoagulant protein II) (PAP-II) (Protein II)
ENSG00000164111	265412	0.00259306	0.00295604	0.877208	0.380374	0.840277	ANXA5 ANX5 ENX2 PP4	ANXA5_HUMAN	0.0022501	0.021837	0.150298	P08758	Annexin A5 (Anchorin CII) (Annexin V) (Annexin-5) (Calphobindin I) (CBP-I) (Endonexin II) (Lipocortin V) (Placental anticoagulant protein 4) (PP4) (Placental anticoagulant protein I) (PAP-I) (Thromboplastin inhibitor) (Vascular anticoagulant-alpha) (VAC-alpha)
ENSG00000197043	20629.2	-0.000120574	0.00439859	-0.027412	0.978131	0.996906	ANXA6 ANX6	ANXA6_HUMAN	0.000196853	0.586785	0.794591	P08133	Annexin A6 (67 kDa calelectrin) (Annexin VI) (Annexin-6) (Calphobindin-II) (CPB-II) (Chromobindin-20) (Lipocortin VI) (Protein III) (p68) (p70)
ENSG00000002726	13.4404	-0.0103115	0.0178967	-0.576168	0.564502	0.895879	AOC1 ABP1 DAO1	AOC1_HUMAN	0.00122628	0.299247	0.569619	P19801	Amiloride-sensitive amine oxidase [copper-containing] (DAO) (Diamine oxidase) (EC 1.4.3.22) (Amiloride-binding protein 1) (Amine oxidase copper domain-containing protein 1) (Histaminase) (Kidney amine oxidase) (KAO)
ENSG00000189221	769.049	0.00549209	0.0075583	0.72663	0.467453	0.86885	MAOA	AOFA_HUMAN	0.00632149	0.381021	0.646546	P21397	Amine oxidase [flavin-containing] A (EC 1.4.3.4) (Monoamine oxidase type A) (MAO-A)
ENSG00000138356	18699.4	-0.00828969	0.00660818	-1.25446	0.209675	0.767041	AOX1 AO	AOXA_HUMAN	0.00523127	0.00440711	0.0759698	Q06278	Aldehyde oxidase (EC 1.2.3.1) (Aldehyde oxidase 1) (Azaheterocycle hydroxylase) (EC 1.17.3.-)
ENSG00000138660	4337.81	-0.00116082	0.00386428	-0.300397	0.763874	0.950933	AP1AR C4orf16 PRO0971	AP1AR_HUMAN	0.000526374	0.556231	0.774727	Q63HQ0	AP-1 complex-associated regulatory protein (2c18) (Adaptor-related protein complex 1-associated regulatory protein) (Gamma-1-adaptin brefeldin A resistance protein) (GBAR) (Gamma-BAR) (Gamma-A1-adaptin and kinesin interactor) (Gadkin)
ENSG00000100280	4187.32	-0.00314733	0.00551134	-0.571065	0.567956	0.896723	AP1B1 ADTB1 BAM22 CLAPB2	AP1B1_HUMAN	0.000532585	0.140995	0.38473	Q10567	AP-1 complex subunit beta-1 (Adaptor protein complex AP-1 subunit beta-1) (Adaptor-related protein complex 1 subunit beta-1) (Beta-1-adaptin) (Beta-adaptin 1) (Clathrin assembly protein complex 1 beta large chain) (Golgi adaptor HA1/AP1 adaptin beta subunit)
ENSG00000166747	33903.5	0.00336251	0.00188976	1.77933	0.0751861	0.663566	AP1G1 ADTG CLAPG1	AP1G1_HUMAN	0.000658757	0.026711	0.164401	O43747	AP-1 complex subunit gamma-1 (Adaptor protein complex AP-1 subunit gamma-1) (Adaptor-related protein complex 1 subunit gamma-1) (Clathrin assembly protein complex 1 gamma-1 large chain) (Gamma1-adaptin) (Golgi adaptor HA1/AP1 adaptin subunit gamma-1)
ENSG00000213983	1367.59	-0.00255104	0.00378296	-0.674351	0.500088	0.878642	AP1G2	AP1G2_HUMAN	-0.00309989	0.436435	0.68832	O75843	AP-1 complex subunit gamma-like 2 (Gamma2-adaptin) (G2ad)
ENSG00000072958	1497.51	-0.00137547	0.00568479	-0.241956	0.808814	0.960414	AP1M1 CLTNM	AP1M1_HUMAN	0.000311903	0.298931	0.569286	Q9BXS5	AP-1 complex subunit mu-1 (AP-mu chain family member mu1A) (Adaptor protein complex AP-1 subunit mu-1) (Adaptor-related protein complex 1 subunit mu-1) (Clathrin assembly protein complex 1 mu-1 medium chain 1) (Clathrin coat assembly protein AP47) (Clathrin coat-associated protein AP47) (Golgi adaptor HA1/AP1 adaptin mu-1 subunit) (Mu-adaptin 1) (Mu1A-adaptin)
ENSG00000106367	430.253	-0.000356762	0.00648538	-0.0550102	0.95613	0.992718	AP1S1 AP19 CLAPS1	AP1S1_HUMAN	0.000934748	0.050321	0.226469	P61966	AP-1 complex subunit sigma-1A (Adaptor protein complex AP-1 subunit sigma-1A) (Adaptor-related protein complex 1 subunit sigma-1A) (Clathrin assembly protein complex 1 sigma-1A small chain) (Clathrin coat assembly protein AP19) (Golgi adaptor HA1/AP1 adaptin sigma-1A subunit) (HA1 19 kDa subunit) (Sigma 1a subunit of AP-1 clathrin) (Sigma-adaptin 1A) (Sigma1A-adaptin)
ENSG00000182287	12123.6	-0.00551439	0.00505644	-1.09057	0.275464	0.802134	AP1S2 DC22	AP1S2_HUMAN	-0.000476464	0.433674	0.686311	P56377	AP-1 complex subunit sigma-2 (Adaptor protein complex AP-1 subunit sigma-1B) (Adaptor-related protein complex 1 subunit sigma-1B) (Clathrin assembly protein complex 1 sigma-1B small chain) (Golgi adaptor HA1/AP1 adaptin sigma-1B subunit) (Sigma 1B subunit of AP-1 clathrin) (Sigma-adaptin 1B) (Sigma1B-adaptin)
ENSG00000196961	2690.99	-0.00118995	0.00494547	-0.240615	0.809854	0.960416	AP2A1 ADTAA CLAPA1	AP2A1_HUMAN	0.00134471	0.000123064	0.0225449	O95782	AP-2 complex subunit alpha-1 (100 kDa coated vesicle protein A) (Adaptor protein complex AP-2 subunit alpha-1) (Adaptor-related protein complex 2 subunit alpha-1) (Alpha-adaptin A) (Alpha1-adaptin) (Clathrin assembly protein complex 2 alpha-A large chain) (Plasma membrane adaptor HA2/AP2 adaptin alpha A subunit)
ENSG00000183020	3782.3	-0.00272076	0.0056104	-0.484949	0.627713	0.914104	AP2A2 ADTAB CLAPA2 HIP9 HYPJ KIAA0899	AP2A2_HUMAN	0.00118084	0.0021657	0.0580635	O94973	AP-2 complex subunit alpha-2 (100 kDa coated vesicle protein C) (Adaptor protein complex AP-2 subunit alpha-2) (Adaptor-related protein complex 2 subunit alpha-2) (Alpha-adaptin C) (Alpha2-adaptin) (Clathrin assembly protein complex 2 alpha-C large chain) (Huntingtin yeast partner J) (Huntingtin-interacting protein 9) (HIP-9) (Huntingtin-interacting protein J) (Plasma membrane adaptor HA2/AP2 ada…
ENSG00000006125	48456.6	0.00155184	0.00167913	0.924195	0.355385	0.830574	AP2B1 ADTB2 CLAPB1	AP2B1_HUMAN	0.00120637	0.000916548	0.0436709	P63010	AP-2 complex subunit beta (AP105B) (Adaptor protein complex AP-2 subunit beta) (Adaptor-related protein complex 2 subunit beta) (Beta-2-adaptin) (Beta-adaptin) (Clathrin assembly protein complex 2 beta large chain) (Plasma membrane adaptor HA2/AP2 adaptin beta subunit)
ENSG00000161203	28430.5	0.00165889	0.00433881	0.382338	0.70221	0.934697	AP2M1 CLAPM1 KIAA0109	AP2M1_HUMAN	0.00135184	0.000101988	0.0217099	Q96CW1	AP-2 complex subunit mu (AP-2 mu chain) (Adaptin-mu2) (Adaptor protein complex AP-2 subunit mu) (Adaptor-related protein complex 2 subunit mu) (Clathrin assembly protein complex 2 mu medium chain) (Clathrin coat assembly protein AP50) (Clathrin coat-associated protein AP50) (HA2 50 kDa subunit) (Plasma membrane adaptor AP-2 50 kDa protein)
ENSG00000042753	2437.68	-0.0048591	0.00702583	-0.691604	0.489186	0.875441	AP2S1 AP17 CLAPS2	AP2S1_HUMAN	0.00143788	0.00344152	0.0704637	P53680	AP-2 complex subunit sigma (Adaptor protein complex AP-2 subunit sigma) (Adaptor-related protein complex 2 subunit sigma) (Clathrin assembly protein 2 sigma small chain) (Clathrin coat assembly protein AP17) (Clathrin coat-associated protein AP17) (HA2 17 kDa subunit) (Plasma membrane adaptor AP-2 17 kDa protein) (Sigma2-adaptin)
ENSG00000132842	24709.9	0.0042008	0.00229708	1.82876	0.0674361	0.649257	AP3B1 ADTB3A	AP3B1_HUMAN	0.000991229	0.00642807	0.087298	O00203	AP-3 complex subunit beta-1 (Adaptor protein complex AP-3 subunit beta-1) (Adaptor-related protein complex 3 subunit beta-1) (Beta-3A-adaptin) (Clathrin assembly protein complex 3 beta-1 large chain)
ENSG00000065000	9293.16	0.00167634	0.00265875	0.630498	0.528369	0.885448	AP3D1 PRO0039	AP3D1_HUMAN	0.000628527	0.0588095	0.243986	O14617	AP-3 complex subunit delta-1 (AP-3 complex subunit delta) (Adaptor-related protein complex 3 subunit delta-1) (Delta-adaptin)
ENSG00000185009	26837.3	0.00678004	0.00278197	2.43714	0.0148041	0.532035	AP3M1	AP3M1_HUMAN	0.000595064	0.0580787	0.241921	Q9Y2T2	AP-3 complex subunit mu-1 (AP-3 adaptor complex mu3A subunit) (Adaptor-related protein complex 3 subunit mu-1) (Mu-adaptin 3A) (Mu3A-adaptin)
ENSG00000070718	3027.2	-0.000754089	0.00235445	-0.320282	0.748755	0.948143	AP3M2	AP3M2_HUMAN	0.000735138	0.240694	0.505884	P53677	AP-3 complex subunit mu-2 (Adaptor-related protein complex 3 subunit mu-2) (Clathrin assembly protein assembly protein complex 3 mu-2 medium chain) (Clathrin coat assembly protein AP47 homolog 2) (Clathrin coat-associated protein AP47 homolog 2) (Golgi adaptor AP-1 47 kDa protein homolog 2) (HA1 47 kDa subunit homolog 2) (Mu3B-adaptin) (P47B)
ENSG00000177879	66877.2	0.00908604	0.00828922	1.09613	0.273023	0.801406	AP3S1 CLAPS3	AP3S1_HUMAN	0.000309113	0.550181	0.770468	Q92572	AP-3 complex subunit sigma-1 (AP-3 complex subunit sigma-3A) (Adaptor-related protein complex 3 subunit sigma-1) (Clathrin-associated/assembly/adaptor protein, small 3) (Sigma-3A-adaptin) (Sigma3A-adaptin) (Sigma-adaptin 3a)
ENSG00000157823	7438.32	-0.00158544	0.00331908	-0.477673	0.632883	0.915821	AP3S2	AP3S2_HUMAN	0.00141449	0.101785	0.325789	P59780	AP-3 complex subunit sigma-2 (AP-3 complex subunit sigma-3B) (Adaptor-related protein complex 3 subunit sigma-2) (Sigma-3B-adaptin) (Sigma3B-adaptin) (Sigma-adaptin 3b)
ENSG00000164978	1972.18	-0.00252265	0.00299743	-0.841604	0.40001	0.848286	NUDT2 APAH1	AP4A_HUMAN	-0.000442419	0.64748	0.831366	P50583	Bis(5'-nucleosyl)-tetraphosphatase [asymmetrical] (EC 3.6.1.17) (Diadenosine 5',5'''-P1,P4-tetraphosphate asymmetrical hydrolase) (Ap4A hydrolase) (Ap4Aase) (Diadenosine tetraphosphatase) (Nucleoside diphosphate-linked moiety X motif 2) (Nudix motif 2)
ENSG00000167302	473.179	0.000164319	0.00340826	0.0482121	0.961547	0.993839	TEPSIN C17orf56 ENTHD2	AP4AT_HUMAN	0.00127413	0.0277339	0.166743	Q96N21	AP-4 complex accessory subunit Tepsin (ENTH domain-containing protein 2) (Epsin for AP-4) (Tetra-epsin)
ENSG00000134262	2286.42	-0.00235865	0.002383	-0.989779	0.322282	0.818668	AP4B1	AP4B1_HUMAN	0.00137254	0.0272125	0.16518	Q9Y6B7	AP-4 complex subunit beta-1 (AP-4 adaptor complex subunit beta) (Adaptor-related protein complex 4 subunit beta-1) (Beta subunit of AP-4) (Beta4-adaptin)
ENSG00000081014	7430.39	0.00350697	0.00291187	1.20437	0.228446	0.779127	AP4E1	AP4E1_HUMAN	0.000180396	0.578332	0.789617	Q9UPM8	AP-4 complex subunit epsilon-1 (AP-4 adaptor complex subunit epsilon) (Adaptor-related protein complex 4 subunit epsilon-1) (Epsilon subunit of AP-4) (Epsilon-adaptin)
ENSG00000221838	1397.26	-0.00515372	0.00443348	-1.16245	0.245051	0.786521	AP4M1 MUARP2	AP4M1_HUMAN	0.000186416	0.69199	0.855412	O00189	AP-4 complex subunit mu-1 (AP-4 adaptor complex mu subunit) (Adaptor-related protein complex 4 subunit mu-1) (Mu subunit of AP-4) (Mu-adaptin-related protein 2) (mu-ARP2) (Mu4-adaptin) (mu4)
ENSG00000100478	528.541	0.000356619	0.00410282	0.0869204	0.930735	0.986867	AP4S1	AP4S1_HUMAN	0.00174238	0.0320122	0.178348	Q9Y587	AP-4 complex subunit sigma-1 (AP-4 adaptor complex subunit sigma-1) (Adaptor-related protein complex 4 subunit sigma-1) (Sigma-1 subunit of AP-4) (Sigma-4-adaptin) (Sigma4-adaptin)
ENSG00000254470	205.292	-0.0030277	0.00530357	-0.570879	0.568082	0.896762	AP5B1 PP1030	AP5B1_HUMAN	0.00157964	0.00553457	0.0816413	Q2VPB7	AP-5 complex subunit beta-1 (Adaptor-related protein complex 5 beta subunit) (Beta5)
ENSG00000053770	9566.03	0.00608701	0.00329991	1.8446	0.0650958	0.647907	AP5M1 C14orf108 MUDENG	AP5M1_HUMAN	0.000984711	0.189203	0.448065	Q9H0R1	AP-5 complex subunit mu-1 (Adaptor-related protein complex 5 subunit mu-1) (Mu5) (Mu-2-related death-inducing protein) (MuD) (Putative HIV-1 infection-related protein)
ENSG00000125843	368.878	0.000442604	0.00460265	0.0961629	0.923391	0.985626	AP5S1 C20orf29	AP5S1_HUMAN	0.00312423	0.0052557	0.0806305	Q9NUS5	AP-5 complex subunit sigma-1 (Adaptor-related protein complex 5 sigma subunit) (Sigma5)
ENSG00000242802	601.762	-0.00237844	0.00425933	-0.558407	0.576567	0.898384	AP5Z1 KIAA0415 SPG48	AP5Z1_HUMAN	0.00135168	0.0158105	0.131656	O43299	AP-5 complex subunit zeta-1 (Adaptor-related protein complex 5 zeta subunit) (Zeta5)
ENSG00000120868	5086.28	0.00165433	0.00205608	0.804606	0.421047	0.856168	APAF1 KIAA0413	APAF_HUMAN	-0.000199667	0.690719	0.854753	O14727	Apoptotic protease-activating factor 1 (APAF-1)
ENSG00000107282	1055.72	-4.20082e-05	0.00447751	-0.00938205	0.992514	0.998861	APBA1 MINT1 X11	APBA1_HUMAN	-0.000829305	0.326543	0.596693	Q02410	Amyloid-beta A4 precursor protein-binding family A member 1 (Adapter protein X11alpha) (Neuron-specific X11 protein) (Neuronal Munc18-1-interacting protein 1) (Mint-1)
ENSG00000011132	127.437	-0.00255487	0.00642496	-0.397648	0.69089	0.930816	APBA3 MINT3 X11L2	APBA3_HUMAN	0.00119554	0.0651304	0.256865	O96018	Amyloid-beta A4 precursor protein-binding family A member 3 (Adapter protein X11gamma) (Neuron-specific X11L2 protein) (Neuronal Munc18-1-interacting protein 3) (Mint-3)
ENSG00000166313	1241.03	-0.00549893	0.00723203	-0.760357	0.447041	0.862789	APBB1 FE65 RIR	APBB1_HUMAN	0.000198623	0.838979	0.933767	O00213	Amyloid-beta A4 precursor protein-binding family B member 1 (Protein Fe65)
ENSG00000163697	10047.1	0.0041034	0.00272366	1.50658	0.131919	0.720629	APBB2 FE65L FE65L1	APBB2_HUMAN	0.000466551	0.60115	0.803742	Q92870	Amyloid-beta A4 precursor protein-binding family B member 2 (Protein Fe65-like 1)
ENSG00000062725	19317.1	3.46102e-05	0.00272243	0.012713	0.989857	0.998236	APPBP2 KIAA0228 PAT1	APBP2_HUMAN	-0.000450852	0.717149	0.869833	Q92624	Amyloid protein-binding protein 2 (Amyloid beta precursor protein-binding protein 2) (APP-BP2) (Protein interacting with APP tail 1)
ENSG00000134982	35871.3	0.0113736	0.00491067	2.31611	0.0205523	0.555828	APC DP2.5	APC_HUMAN	-0.000599348	0.277043	0.547465	P25054	Adenomatous polyposis coli protein (Protein APC) (Deleted in polyposis 2.5)
ENSG00000153107	15500.5	0.00279007	0.00178776	1.56065	0.118607	0.709849	ANAPC1 TSG24	APC1_HUMAN	-0.000128344	0.568975	0.783187	Q9H1A4	Anaphase-promoting complex subunit 1 (APC1) (Cyclosome subunit 1) (Mitotic checkpoint regulator) (Testis-specific gene 24 protein)
ENSG00000164162	2378.45	0.00581339	0.00352714	1.64819	0.0993138	0.697948	ANAPC10 APC10	APC10_HUMAN	-0.00203373	0.0619571	0.250746	Q9UM13	Anaphase-promoting complex subunit 10 (APC10) (Cyclosome subunit 10)
ENSG00000166295	4855.23	0.000856573	0.00163681	0.52332	0.600752	0.905606	ANAPC16 C10orf104 CENP-27	APC16_HUMAN	9.59e-05	0.900141	0.962059	Q96DE5	Anaphase-promoting complex subunit 16 (APC16) (Cyclosome subunit 16)
ENSG00000053900	5333.7	0.00380911	0.00229282	1.66132	0.0966488	0.69567	ANAPC4 APC4	APC4_HUMAN	0.000181786	0.563462	0.779142	Q9UJX5	Anaphase-promoting complex subunit 4 (APC4) (Cyclosome subunit 4)
ENSG00000089053	11051.7	-0.00236355	0.00231079	-1.02283	0.306387	0.815064	ANAPC5 APC5	APC5_HUMAN	0.000428053	0.344936	0.61453	Q9UJX4	Anaphase-promoting complex subunit 5 (APC5) (Cyclosome subunit 5)
ENSG00000196510	5051.45	-0.00186871	0.00162706	-1.14852	0.250756	0.78803	ANAPC7 APC7	APC7_HUMAN	-0.000388439	0.354778	0.622713	Q9UJX3	Anaphase-promoting complex subunit 7 (APC7) (Cyclosome subunit 7)
ENSG00000154856	5457.8	-0.0154219	0.00834285	-1.84851	0.0645281	0.646883	APCDD1 DRAPC1 FP7019	APCD1_HUMAN	-0.0104681	0.0140121	0.125685	Q8J025	Protein APCDD1 (Adenomatosis polyposis coli down-regulated 1 protein)
ENSG00000198768	760.896	0.00294507	0.00501331	0.58745	0.556901	0.894527	APCDD1L	APCDL_HUMAN	-0.00113014	0.635533	0.824349	Q8NCL9	Protein APCDD1-like (Adenomatosis polyposis coli down-regulated 1 protein-like)
ENSG00000100823	38034	-0.00012281	0.00177508	-0.0691856	0.944842	0.990501	APEX1 APE APE1 APEX APX HAP1 REF1	APEX1_HUMAN	-0.000718535	0.122531	0.35806	P27695	DNA-(apurinic or apyrimidinic site) endonuclease (EC 3.1.-.-) (APEX nuclease) (APEN) (Apurinic-apyrimidinic endonuclease 1) (AP endonuclease 1) (APE-1) (REF-1) (Redox factor-1) [Cleaved into: DNA-(apurinic or apyrimidinic site) endonuclease, mitochondrial]
ENSG00000166181	37830.3	0.00278019	0.00322016	0.863368	0.387935	0.842831	API5 MIG8	API5_HUMAN	-0.00118812	0.00399999	0.0742794	Q9BZZ5	Apoptosis inhibitor 5 (API-5) (Antiapoptosis clone 11 protein) (AAC-11) (Cell migration-inducing gene 8 protein) (Fibroblast growth factor 2-interacting factor) (FIF) (Protein XAGL)
ENSG00000169621	3869.72	0.00280178	0.0048577	0.576771	0.564094	0.895868	APLF C2orf13 PALF XIP1	APLF_HUMAN	0.0032058	0.0482282	0.222058	Q8IW19	Aprataxin and PNK-like factor (EC 3.1.-.-) (Apurinic-apyrimidinic endonuclease APLF) (PNK and APTX-like FHA domain-containing protein) (XRCC1-interacting protein 1)
ENSG00000084234	213954	0.00397659	0.00350278	1.13527	0.256264	0.790533	APLP2 APPL2	APLP2_HUMAN	0.000535538	0.545068	0.766375	Q06481	Amyloid-like protein 2 (APLP-2) (APPH) (Amyloid protein homolog) (CDEI box-binding protein) (CDEBP)
ENSG00000101474	19404.4	0.00461091	0.00247434	1.86349	0.0623937	0.643333	APMAP C20orf3 UNQ1869/PRO4305	APMAP_HUMAN	0.000212924	0.444071	0.694258	Q9HDC9	Adipocyte plasma membrane-associated protein (Protein BSCv)
ENSG00000084674	6.3343	0.0210692	0.0205065	1.02744	0.304213	0.813784	APOB	APOB_HUMAN	-0.00352959	0.0512073	0.228242	P04114	Apolipoprotein B-100 (Apo B-100) [Cleaved into: Apolipoprotein B-48 (Apo B-48)]
ENSG00000130203	70.3492	-0.026635	0.0116284	-2.29051	0.0219918	0.560673	APOE	APOE_HUMAN	0.000264538	0.820239	0.923869	P02649	Apolipoprotein E (Apo-E)
ENSG00000128335	4031.01	5.54106e-05	0.00455306	0.01217	0.99029	0.998302	APOL2	APOL2_HUMAN	-0.0013854	0.258883	0.52673	Q9BQE5	Apolipoprotein L2 (Apolipoprotein L-II) (ApoL-II)
ENSG00000128284	2001.03	0.00277454	0.00550906	0.503631	0.61452	0.910785	APOL3	APOL3_HUMAN	0.000716688	0.690543	0.854753	O95236	Apolipoprotein L3 (Apolipoprotein L-III) (ApoL-III) (TNF-inducible protein CG12-1) (CG12_1)
ENSG00000221963	13921.3	0.000115821	0.00296324	0.0390859	0.968822	0.995816	APOL6 UNQ3095/PRO21341	APOL6_HUMAN	0.00540985	0.309255	0.579463	Q9BWW8	Apolipoprotein L6 (Apolipoprotein L-VI) (ApoL-VI)
ENSG00000198931	1169.23	-0.00749413	0.00771874	-0.9709	0.331598	0.823292	APRT	APT_HUMAN	0.00185173	0.00328813	0.0692432	P07741	Adenine phosphoribosyltransferase (APRT) (EC 2.4.2.7)
ENSG00000137074	5029.07	-0.00176361	0.0024877	-0.708933	0.478366	0.870878	APTX AXA1	APTX_HUMAN	0.000126221	0.868844	0.946291	Q7Z2E3	Aprataxin (EC 3.6.1.71) (EC 3.6.1.72) (Forkhead-associated domain histidine triad-like protein) (FHA-HIT)
ENSG00000240583	2666.19	0.0101608	0.00697128	1.45753	0.14497	0.727588	AQP1 CHIP28	AQP1_HUMAN	-0.000190446	0.919208	0.968881	P29972	Aquaporin-1 (AQP-1) (Aquaporin-CHIP) (Urine water channel) (Water channel protein for red blood cells and kidney proximal tubule)
ENSG00000169379	10066.7	0.00751358	0.00360551	2.08392	0.0371675	0.588288	ARL13B ARL2L1	AR13B_HUMAN	-0.000377566	0.74381	0.882946	Q3SXY8	ADP-ribosylation factor-like protein 13B (ADP-ribosylation factor-like protein 2-like 1) (ARL2-like protein 1)
ENSG00000102931	20487.8	0.00794589	0.00330487	2.40429	0.0162037	0.540707	ARL2BP BART BART1	AR2BP_HUMAN	0.00040583	0.61144	0.80985	Q9Y2Y0	ADP-ribosylation factor-like protein 2-binding protein (ARF-like 2-binding protein) (ARL2-binding protein) (Binder of ARF2 protein 1)
ENSG00000170540	25138.6	0.00202256	0.00434324	0.46568	0.641444	0.916842	ARL6IP1 ARL6IP ARMER KIAA0069	AR6P1_HUMAN	-0.000987552	0.19028	0.449389	Q15041	ADP-ribosylation factor-like protein 6-interacting protein 1 (ARL-6-interacting protein 1) (Aip-1) (Apoptotic regulator in the membrane of the endoplasmic reticulum)
ENSG00000182196	3239.43	-0.00411648	0.00617835	-0.666275	0.505235	0.880025	ARL6IP4	AR6P4_HUMAN	-0.00115508	0.107838	0.336517	Q66PJ3	ADP-ribosylation factor-like protein 6-interacting protein 4 (ARL-6-interacting protein 4) (Aip-4) (HSP-975) (HSVI-binding protein) (SR-15) (SRp25) (SR-25) (Splicing factor SRrp37)
ENSG00000177917	3704.41	0.00523723	0.00456084	1.1483	0.250844	0.788141	ARL6IP6 PFAAP1	AR6P6_HUMAN	-0.000450968	0.760753	0.892341	Q8N6S5	ADP-ribosylation factor-like protein 6-interacting protein 6 (ARL-6-interacting protein 6) (Aip-6) (Phosphonoformate immuno-associated protein 1)
ENSG00000078061	2088.09	-0.00132978	0.00422358	-0.314848	0.752877	0.948935	ARAF ARAF1 PKS PKS2	ARAF_HUMAN	0.0011325	0.0707211	0.267726	P10398	Serine/threonine-protein kinase A-Raf (EC 2.7.11.1) (Proto-oncogene A-Raf) (Proto-oncogene A-Raf-1) (Proto-oncogene Pks)
ENSG00000138085	5736.38	-0.00170328	0.00288048	-0.591319	0.554307	0.893515	ATRAID APR3 C2orf28 HSPC013 UNQ214/PRO240	ARAID_HUMAN	-0.000183837	0.87478	0.948987	Q6UW56	All-trans retinoic acid-induced differentiation factor (Apoptosis-related protein 3) (APR-3) (p18)
ENSG00000186635	1431.48	-0.0063826	0.00557938	-1.14396	0.252639	0.788745	ARAP1 CENTD2 KIAA0782	ARAP1_HUMAN	0.000674178	0.124851	0.361252	Q96P48	Arf-GAP with Rho-GAP domain, ANK repeat and PH domain-containing protein 1 (Centaurin-delta-2) (Cnt-d2)
ENSG00000120318	581.319	-0.00292175	0.00332408	-0.878964	0.379421	0.839749	ARAP3 CENTD3	ARAP3_HUMAN	-2.52e-05	0.974543	0.98969	Q8WWN8	Arf-GAP with Rho-GAP domain, ANK repeat and PH domain-containing protein 3 (Centaurin-delta-3) (Cnt-d3)
ENSG00000173020	506.311	-0.00738144	0.00713961	-1.03387	0.301197	0.811734	GRK2 ADRBK1 BARK BARK1	ARBK1_HUMAN	-0.000170244	0.662669	0.838477	P25098	Beta-adrenergic receptor kinase 1 (Beta-ARK-1) (EC 2.7.11.15) (G-protein coupled receptor kinase 2)
ENSG00000241685	9289.25	-3.61996e-05	0.00202255	-0.017898	0.98572	0.997374	ARPC1A SOP2L	ARC1A_HUMAN	-0.00179732	0.00202264	0.0575251	Q92747	Actin-related protein 2/3 complex subunit 1A (SOP2-like protein)
ENSG00000130429	6283.79	0.00434447	0.00303056	1.43355	0.1517	0.73162	ARPC1B ARC41	ARC1B_HUMAN	-5.47e-05	0.879007	0.950418	O15143	Actin-related protein 2/3 complex subunit 1B (Arp2/3 complex 41 kDa subunit) (p41-ARC)
ENSG00000176261	4377.73	0.0061961	0.00294973	2.10056	0.0356792	0.586745	ZBTB8OS ARCH	ARCH_HUMAN	-0.000874979	0.350854	0.619549	Q8IWT0	Protein archease (Protein ZBTB8OS) (Zinc finger and BTB domain-containing opposite strand protein 8)
ENSG00000119682	8854.21	0.000173767	0.00210608	0.0825075	0.934243	0.987502	AREL1 KIAA0317	AREL1_HUMAN	-0.000366419	0.627786	0.818976	O15033	Apoptosis-resistant E3 ubiquitin protein ligase 1 (EC 2.3.2.26) (Apoptosis-resistant HECT-type E3 ubiquitin transferase 1)
ENSG00000143761	31615.4	-0.00196688	0.00446254	-0.440753	0.659392	0.922634	ARF1	ARF1_HUMAN	0.00138054	0.0764546	0.27903	P84077	ADP-ribosylation factor 1
ENSG00000134287	22010.2	-0.00233401	0.0029199	-0.799345	0.424091	0.856907	ARF3	ARF3_HUMAN	0.000912606	0.563115	0.779088	P61204	ADP-ribosylation factor 3
ENSG00000168374	100403	0.00617122	0.003908	1.57912	0.114308	0.706931	ARF4 ARF2	ARF4_HUMAN	0.000948521	0.0648461	0.256306	P18085	ADP-ribosylation factor 4
ENSG00000004059	539.027	-0.00604841	0.00584808	-1.03426	0.301017	0.811675	ARF5	ARF5_HUMAN	0.000832794	0.225319	0.489135	P84085	ADP-ribosylation factor 5
ENSG00000101199	1822.4	-0.0053451	0.00631309	-0.846669	0.39718	0.846731	ARFGAP1 ARF1GAP	ARFG1_HUMAN	-0.00096464	0.062451	0.251686	Q8N6T3	ADP-ribosylation factor GTPase-activating protein 1 (ARF GAP 1) (ADP-ribosylation factor 1 GTPase-activating protein) (ARF1 GAP) (ARF1-directed GTPase-activating protein)
ENSG00000149182	1755.63	-0.00432918	0.00627984	-0.689377	0.490586	0.875441	ARFGAP2 ZNF289 Nbla10535	ARFG2_HUMAN	4.02e-05	0.905099	0.962813	Q8N6H7	ADP-ribosylation factor GTPase-activating protein 2 (ARF GAP 2) (GTPase-activating protein ZNF289) (Zinc finger protein 289)
ENSG00000242247	12644.6	-0.00276246	0.00330118	-0.836811	0.402699	0.849409	ARFGAP3 ARFGAP1	ARFG3_HUMAN	-0.00052617	0.18229	0.438185	Q9NP61	ADP-ribosylation factor GTPase-activating protein 3 (ARF GAP 3)
ENSG00000164144	10195.3	-0.000414827	0.00407075	-0.101904	0.918832	0.984245	ARFIP1	ARFP1_HUMAN	0.0007453	0.0909025	0.305834	P53367	Arfaptin-1 (ADP-ribosylation factor-interacting protein 1)
ENSG00000132254	2759.59	-0.00569187	0.00539323	-1.05537	0.291255	0.808879	ARFIP2 POR1	ARFP2_HUMAN	0.000813528	0.143522	0.388111	P53365	Arfaptin-2 (ADP-ribosylation factor-interacting protein 2) (Partner of RAC1) (Protein POR1)
ENSG00000101246	613.086	-0.00625271	0.00657838	-0.950493	0.341862	0.824948	ARFRP1 ARP1	ARFRP_HUMAN	0.00152155	0.00917627	0.101988	Q13795	ADP-ribosylation factor-related protein 1 (ARF-related protein 1) (ARP)
ENSG00000214944	1870.17	-0.00056892	0.00499203	-0.113966	0.909265	0.982292	ARHGEF28 KIAA1998 RGNEF	ARG28_HUMAN	-0.00355889	0.0638208	0.254274	Q8N1W1	Rho guanine nucleotide exchange factor 28 (190 kDa guanine nucleotide exchange factor) (p190-RhoGEF) (p190RhoGEF) (Rho guanine nucleotide exchange factor)
ENSG00000213214	1145.06	-0.00526558	0.00442693	-1.18944	0.234266	0.781066	ARHGEF35 ARHGEF5L	ARG35_HUMAN	0.00381205	0.424359	0.67995	A5YM69	Rho guanine nucleotide exchange factor 35 (Rho guanine nucleotide exchange factor 5-like protein)
ENSG00000074964	1309.63	0.00295337	0.00407864	0.724107	0.469	0.869301	ARHGEF10L GRINCHGEF KIAA1626	ARGAL_HUMAN	0.00231162	0.00403837	0.0742794	Q9HCE6	Rho guanine nucleotide exchange factor 10-like protein (GrinchGEF)
ENSG00000118520	114.255	0.00339642	0.00524992	0.646946	0.517667	0.882275	ARG1	ARGI1_HUMAN	-0.00445569	0.28178	0.552502	P05089	Arginase-1 (EC 3.5.3.1) (Liver-type arginase) (Type I arginase)
ENSG00000081181	12585	0.00156939	0.00325823	0.48167	0.63004	0.914811	ARG2	ARGI2_HUMAN	-0.00211475	0.650152	0.832658	P78540	Arginase-2, mitochondrial (EC 3.5.3.1) (Arginase II) (Kidney-type arginase) (Non-hepatic arginase) (Type II arginase)
ENSG00000134884	13216.5	-0.0051974	0.00407427	-1.27566	0.202075	0.763733	ARGLU1	ARGL1_HUMAN	-0.00273085	0.0410445	0.20345	Q9NWB6	Arginine and glutamate-rich protein 1
ENSG00000157978	1457.39	-0.00507452	0.00420624	-1.20643	0.227653	0.779127	LDLRAP1 ARH	ARH_HUMAN	0.000636537	0.476721	0.718504	Q5SW96	Low density lipoprotein receptor adapter protein 1 (Autosomal recessive hypercholesterolemia protein)
ENSG00000165801	4889.6	0.000101816	0.00270122	0.0376925	0.969933	0.995884	ARHGEF40 SOLO	ARH40_HUMAN	-0.000458246	0.230216	0.494803	Q8TER5	Rho guanine nucleotide exchange factor 40 (Protein SOLO)
ENSG00000076928	1921.97	-0.00464731	0.00626138	-0.742218	0.457955	0.865791	ARHGEF1	ARHG1_HUMAN	0.000497285	0.0511353	0.228242	Q92888	Rho guanine nucleotide exchange factor 1 (115 kDa guanine nucleotide exchange factor) (p115-RhoGEF) (p115RhoGEF) (Sub1.5)
ENSG00000116584	11346.2	-0.00275469	0.0036569	-0.753285	0.451278	0.863252	ARHGEF2 KIAA0651 LFP40	ARHG2_HUMAN	-0.00103983	0.0470074	0.219398	Q92974	Rho guanine nucleotide exchange factor 2 (Guanine nucleotide exchange factor H1) (GEF-H1) (Microtubule-regulated Rho-GEF) (Proliferating cell nucleolar antigen p40)
ENSG00000050327	1517.71	-0.0015259	0.00412853	-0.369599	0.711682	0.938061	ARHGEF5 TIM	ARHG5_HUMAN	0.00320336	0.0819304	0.288914	Q12774	Rho guanine nucleotide exchange factor 5 (Ephexin-3) (Guanine nucleotide regulatory protein TIM) (Oncogene TIM) (Transforming immortalized mammary oncogene) (p60 TIM)
ENSG00000129675	10422.2	-0.00104847	0.00224389	-0.467256	0.640317	0.916842	ARHGEF6 COOL2 KIAA0006 PIXA	ARHG6_HUMAN	-0.00237747	0.0300756	0.173199	Q15052	Rho guanine nucleotide exchange factor 6 (Alpha-Pix) (COOL-2) (PAK-interacting exchange factor alpha) (Rac/Cdc42 guanine nucleotide exchange factor 6)
ENSG00000102606	5463.96	-0.000204255	0.00205716	-0.09929	0.920908	0.984937	ARHGEF7 COOL1 KIAA0142 P85SPR PAK3BP PIXB Nbla10314	ARHG7_HUMAN	0.00129696	0.048869	0.222858	Q14155	Rho guanine nucleotide exchange factor 7 (Beta-Pix) (COOL-1) (PAK-interacting exchange factor beta) (p85)
ENSG00000104728	17187.4	-0.000961371	0.00223014	-0.431081	0.666409	0.925454	ARHGEF10 KIAA0294	ARHGA_HUMAN	-0.000107842	0.846044	0.935787	O15013	Rho guanine nucleotide exchange factor 10
ENSG00000132694	5546.38	-0.00273632	0.00296646	-0.922419	0.35631	0.830992	ARHGEF11 KIAA0380	ARHGB_HUMAN	0.000780195	0.055703	0.236991	O15085	Rho guanine nucleotide exchange factor 11 (PDZ-RhoGEF)
ENSG00000196914	60666.6	0.00325002	0.00253628	1.28141	0.20005	0.763733	ARHGEF12 KIAA0382 LARG	ARHGC_HUMAN	-0.000234712	0.580484	0.790707	Q9NZN5	Rho guanine nucleotide exchange factor 12 (Leukemia-associated RhoGEF)
ENSG00000110237	3287.51	-0.00299625	0.00277896	-1.07819	0.280949	0.806125	ARHGEF17 KIAA0337 TEM4	ARHGH_HUMAN	-0.00107568	0.00562716	0.0817523	Q96PE2	Rho guanine nucleotide exchange factor 17 (164 kDa Rho-specific guanine-nucleotide exchange factor) (p164-RhoGEF) (p164RhoGEF) (Tumor endothelial marker 4)
ENSG00000104880	1891.35	-0.00351084	0.00376826	-0.931688	0.351498	0.829691	ARHGEF18 KIAA0521	ARHGI_HUMAN	-0.000321472	0.308062	0.578654	Q6ZSZ5	Rho guanine nucleotide exchange factor 18 (114 kDa Rho-specific guanine nucleotide exchange factor) (p114-Rho-GEF) (p114RhoGEF) (Septin-associated RhoGEF) (SA-RhoGEF)
ENSG00000240771	1446.87	-0.00351598	0.00623601	-0.563819	0.572878	0.897561	ARHGEF25 GEFT	ARHGP_HUMAN	0.00186121	0.244622	0.510085	Q86VW2	Rho guanine nucleotide exchange factor 25 (Guanine nucleotide exchange factor GEFT) (Rac/Cdc42/Rho exchange factor GEFT) (RhoA/Rac/Cdc42 guanine nucleotide exchange factor GEFT) (p63RhoGEF)
ENSG00000153531	149.77	0.00408039	0.00589599	0.692061	0.488899	0.875441	ADPRHL1 ARH2	ARHL1_HUMAN	-0.00266042	0.499849	0.736706	Q8NDY3	[Protein ADP-ribosylarginine] hydrolase-like protein 1 (EC 3.2.-.-) (ADP-ribosylhydrolase 2)
ENSG00000166233	19918.8	0.00343684	0.00215653	1.59369	0.111007	0.702491	ARIH1 ARI MOP6 UBCH7BP HUSSY-27	ARI1_HUMAN	-7.86e-06	0.988511	0.995651	Q9Y4X5	E3 ubiquitin-protein ligase ARIH1 (EC 2.3.2.31) (H7-AP2) (HHARI) (Monocyte protein 6) (MOP-6) (Protein ariadne-1 homolog) (ARI-1) (UbcH7-binding protein) (UbcM4-interacting protein) (Ubiquitin-conjugating enzyme E2-binding protein 1)
ENSG00000117713	6613.11	-0.00126934	0.00270798	-0.468739	0.639256	0.916842	ARID1A BAF250 BAF250A C1orf4 OSA1 SMARCF1	ARI1A_HUMAN	-0.00195035	0.00587835	0.0837217	O14497	AT-rich interactive domain-containing protein 1A (ARID domain-containing protein 1A) (B120) (BRG1-associated factor 250) (BAF250) (BRG1-associated factor 250a) (BAF250A) (Osa homolog 1) (hOSA1) (SWI-like protein) (SWI/SNF complex protein p270) (SWI/SNF-related, matrix-associated, actin-dependent regulator of chromatin subfamily F member 1) (hELD)
ENSG00000049618	11314.5	-0.00521241	0.00277161	-1.88064	0.0600204	0.639761	ARID1B BAF250B DAN15 KIAA1235 OSA2	ARI1B_HUMAN	-0.00035643	0.403474	0.664139	Q8NFD5	AT-rich interactive domain-containing protein 1B (ARID domain-containing protein 1B) (BRG1-associated factor 250b) (BAF250B) (BRG1-binding protein hELD/OSA1) (Osa homolog 2) (hOsa2) (p250R)
ENSG00000177479	9067.1	-0.00369125	0.00219504	-1.68163	0.0926408	0.688304	ARIH2 ARI2 TRIAD1 HT005	ARI2_HUMAN	-0.000379667	0.447638	0.696627	O95376	E3 ubiquitin-protein ligase ARIH2 (ARI-2) (Protein ariadne-2 homolog) (EC 2.3.2.31) (RING-type E3 ubiquitin transferase ARIH2) (Triad1 protein)
ENSG00000116017	1065.54	-0.00247916	0.00316956	-0.782179	0.43411	0.858741	ARID3A DRIL1 DRIL3 DRX E2FBP1	ARI3A_HUMAN	0.000382221	0.762946	0.893161	Q99856	AT-rich interactive domain-containing protein 3A (ARID domain-containing protein 3A) (B-cell regulator of IgH transcription) (Bright) (Dead ringer-like protein 1) (E2F-binding protein 1)
ENSG00000032219	31712.7	0.00566491	0.00519215	1.09105	0.275249	0.802134	ARID4A RBBP1 RBP1	ARI4A_HUMAN	-0.00202783	0.0172069	0.136947	P29374	AT-rich interactive domain-containing protein 4A (ARID domain-containing protein 4A) (Retinoblastoma-binding protein 1) (RBBP-1)
ENSG00000054267	28747.6	0.00359381	0.0035937	1.00003	0.317296	0.81783	ARID4B BRCAA1 RBBP1L1 RBP1L1 SAP180	ARI4B_HUMAN	-0.00141897	0.0248903	0.16049	Q4LE39	AT-rich interactive domain-containing protein 4B (ARID domain-containing protein 4B) (180 kDa Sin3-associated polypeptide) (Sin3-associated polypeptide p180) (Breast cancer-associated antigen BRCAA1) (Histone deacetylase complex subunit SAP180) (Retinoblastoma-binding protein 1-like 1)
ENSG00000150347	72736.4	0.000941038	0.00322835	0.291492	0.770675	0.952947	ARID5B DESRT MRF2	ARI5B_HUMAN	-0.000740045	0.473783	0.715821	Q14865	AT-rich interactive domain-containing protein 5B (ARID domain-containing protein 5B) (MRF1-like protein) (Modulator recognition factor 2) (MRF-2)
ENSG00000189079	8120.45	0.00242647	0.00357541	0.678653	0.497358	0.877637	ARID2 BAF200 KIAA1557	ARID2_HUMAN	-0.00139664	0.044051	0.211942	Q68CP9	AT-rich interactive domain-containing protein 2 (ARID domain-containing protein 2) (BRG1-associated factor 200) (BAF200) (Zinc finger protein with activation potential) (Zipzap/p200)
ENSG00000164080	4684.3	-0.00287864	0.00315266	-0.913082	0.3612	0.833618	RAD54L2 ARIP4 KIAA0809	ARIP4_HUMAN	-0.00134655	0.372273	0.638075	Q9Y4B4	Helicase ARIP4 (EC 3.6.4.12) (Androgen receptor-interacting protein 4) (RAD54-like protein 2)
ENSG00000053371	1567.03	-0.00208156	0.00356123	-0.584507	0.558879	0.89527	AKR7A2 AFAR AFAR1 AKR7	ARK72_HUMAN	0.000692563	0.204003	0.465608	O43488	Aflatoxin B1 aldehyde reductase member 2 (EC 1.1.1.n11) (AFB1 aldehyde reductase 1) (AFB1-AR 1) (Aldoketoreductase 7) (Succinic semialdehyde reductase) (SSA reductase)
ENSG00000120805	26787.9	0.00398955	0.00272982	1.46147	0.143886	0.726338	ARL1	ARL1_HUMAN	0.00146078	0.0257557	0.162377	P40616	ADP-ribosylation factor-like protein 1
ENSG00000175414	4800.44	0.00216485	0.00262652	0.824227	0.409811	0.85142	ARL10 ARL10A	ARL10_HUMAN	-0.000721568	0.465358	0.709619	Q8N8L6	ADP-ribosylation factor-like protein 10
ENSG00000185305	3325.61	0.00304564	0.00439925	0.692309	0.488743	0.875348	ARL15 ARFRP2	ARL15_HUMAN	0.00229512	0.00862983	0.100287	Q9NXU5	ADP-ribosylation factor-like protein 15 (ADP-ribosylation factor-related protein 2) (ARF-related protein 2)
ENSG00000213465	1488.01	-0.00718562	0.00726567	-0.988983	0.322672	0.818668	ARL2	ARL2_HUMAN	0.000313489	0.621366	0.81526	P36404	ADP-ribosylation factor-like protein 2
ENSG00000138175	4600.2	-0.00225659	0.00276128	-0.817225	0.4138	0.852702	ARL3 ARFL3	ARL3_HUMAN	-0.00053359	0.407047	0.666966	P36405	ADP-ribosylation factor-like protein 3
ENSG00000188042	17162.2	0.00800122	0.00561784	1.42425	0.154374	0.734193	ARL4C ARL7	ARL4C_HUMAN	-0.00351152	0.450991	0.698761	P56559	ADP-ribosylation factor-like protein 4C (ADP-ribosylation factor-like protein 7) (ADP-ribosylation factor-like protein LAK)
ENSG00000162980	11005.5	0.00374795	0.00546266	0.686104	0.492647	0.876322	ARL5A ARFLP5 ARL5	ARL5A_HUMAN	0.000545212	0.786702	0.906625	Q9Y689	ADP-ribosylation factor-like protein 5A
ENSG00000165997	7611.29	-0.00301149	0.00596848	-0.504565	0.613864	0.910418	ARL5B ARL8	ARL5B_HUMAN	0.000915163	0.528419	0.755474	Q96KC2	ADP-ribosylation factor-like protein 5B (ADP-ribosylation factor-like protein 8)
ENSG00000113966	887.571	0.00126022	0.003998	0.315212	0.752601	0.948935	ARL6 BBS3	ARL6_HUMAN	0.00138228	0.110516	0.341784	Q9H0F7	ADP-ribosylation factor-like protein 6 (Bardet-Biedl syndrome 3 protein)
ENSG00000143862	569.125	0.00259933	0.00460501	0.564458	0.572442	0.897495	ARL8A ARL10B GIE2	ARL8A_HUMAN	0.00194956	0.0963234	0.316549	Q96BM9	ADP-ribosylation factor-like protein 8A (ADP-ribosylation factor-like protein 10B) (Novel small G protein indispensable for equal chromosome segregation 2)
ENSG00000134108	17769.7	0.00204572	0.00606855	0.337102	0.73604	0.944883	ARL8B ARL10C GIE1	ARL8B_HUMAN	0.00259669	0.000846121	0.0427638	Q9NVJ2	ADP-ribosylation factor-like protein 8B (ADP-ribosylation factor-like protein 10C) (Novel small G protein indispensable for equal chromosome segregation 1)
ENSG00000126522	1958.47	-0.000343903	0.00552188	-0.06228	0.95034	0.991545	ASL	ARLY_HUMAN	0.000505574	0.490214	0.729195	P04424	Argininosuccinate lyase (ASAL) (EC 4.3.2.1) (Arginosuccinase)
ENSG00000170632	8475.27	0.0031636	0.00439623	0.719617	0.471761	0.870137	ARMC10 SVH PSEC0198	ARM10_HUMAN	0.00168777	0.00517192	0.0805118	Q8N2F6	Armadillo repeat-containing protein 10 (Splicing variant involved in hepatocarcinogenesis protein)
ENSG00000104442	8018.81	0.00355167	0.00371375	0.956355	0.338893	0.824588	ARMC1 ARCP	ARMC1_HUMAN	-0.000108564	0.729228	0.876493	Q9NVT9	Armadillo repeat-containing protein 1
ENSG00000140691	381.416	-0.00369978	0.00536552	-0.689548	0.490479	0.875441	ARMC5	ARMC5_HUMAN	-0.000418268	0.401565	0.662121	Q96C12	Armadillo repeat-containing protein 5
ENSG00000105676	432.967	-0.00441864	0.00593928	-0.743969	0.456895	0.865581	ARMC6	ARMC6_HUMAN	-0.000672237	0.092713	0.309143	Q6NXE6	Armadillo repeat-containing protein 6
ENSG00000125449	484.392	-0.00207374	0.00464737	-0.446217	0.65544	0.920774	ARMC7	ARMC7_HUMAN	0.000697523	0.500415	0.736706	Q9H6L4	Armadillo repeat-containing protein 7
ENSG00000114098	8592.63	0.00124434	0.00178624	0.696623	0.486039	0.873994	ARMC8 S863-2	ARMC8_HUMAN	-0.000187765	0.722497	0.873262	Q8IUR7	Armadillo repeat-containing protein 8
ENSG00000135931	8299.49	4.25923e-05	0.00509283	0.00836319	0.993327	0.998927	ARMC9 KIAA1868	ARMC9_HUMAN	0.00110057	0.383618	0.648713	Q7Z3E5	LisH domain-containing protein ARMC9 (Armadillo repeat-containing protein 9) (Melanoma/melanocyte-specific tumor antigen KU-MEL-1) (NS21)
ENSG00000120029	4163.92	0.0013625	0.00150614	0.904626	0.365663	0.834621	ARMH3 C10orf76	ARMD3_HUMAN	0.0011186	0.0409403	0.20345	Q5T2E6	Armadillo-like helical domain-containing protein 3
ENSG00000146476	7552.97	0.000182935	0.00252334	0.072497	0.942206	0.989655	ARMT1 C6orf211	ARMT1_HUMAN	0.000768356	0.20001	0.460758	Q9H993	Damage-control phosphatase ARMT1 (EC 3.1.3.-) (Acidic residue methyltransferase 1) (Protein-glutamate O-methyltransferase) (EC 2.1.1.-) (Sugar phosphate phosphatase ARMT1)
ENSG00000126947	9174.48	3.76141e-05	0.00309693	0.0121456	0.990309	0.998302	ARMCX1 ALEX1 AD032	ARMX1_HUMAN	0.00115774	0.0394787	0.201008	Q9P291	Armadillo repeat-containing X-linked protein 1 (ARM protein lost in epithelial cancers on chromosome X 1) (Protein ALEX1)
ENSG00000102401	38194.1	-0.00318082	0.00317677	-1.00128	0.316694	0.817794	ARMCX3 ALEX3 BM-017 UNQ2517/PRO6007	ARMX3_HUMAN	0.000341725	0.411095	0.670372	Q9UH62	Armadillo repeat-containing X-linked protein 3 (ARM protein lost in epithelial cancers on chromosome X 3) (Protein ALEX3)
ENSG00000196440	2723.14	0.00193968	0.00252903	0.766968	0.4431	0.860808	ARMCX4	ARMX4_HUMAN	-0.000288981	0.729104	0.876482	Q5H9R4	Armadillo repeat-containing X-linked protein 4
ENSG00000143437	18149.7	-0.0026422	0.00272784	-0.968604	0.332743	0.823315	ARNT BHLHE2	ARNT_HUMAN	-0.000403662	0.541833	0.764243	P27540	Aryl hydrocarbon receptor nuclear translocator (ARNT protein) (Class E basic helix-loop-helix protein 2) (bHLHe2) (Dioxin receptor, nuclear translocator) (Hypoxia-inducible factor 1-beta) (HIF-1-beta) (HIF1-beta)
ENSG00000172379	5349.58	-0.00010495	0.00484509	-0.021661	0.982718	0.996906	ARNT2 BHLHE1 KIAA0307	ARNT2_HUMAN	-0.00201455	0.231596	0.495594	Q9HBZ2	Aryl hydrocarbon receptor nuclear translocator 2 (ARNT protein 2) (Class E basic helix-loop-helix protein 1) (bHLHe1)
ENSG00000187051	1205.37	-0.00550337	0.00455652	-1.2078	0.227124	0.779121	RPS19BP1 AROS	AROS_HUMAN	-0.00275574	0.00207191	0.0576663	Q86WX3	Active regulator of SIRT1 (40S ribosomal protein S19-binding protein 1) (RPS19-binding protein 1) (S19BP)
ENSG00000131966	14915	0.00231933	0.00366423	0.632965	0.526757	0.884594	ACTR10 ACTR11 ARP11	ARP10_HUMAN	0.000315616	0.24195	0.507472	Q9NZ32	Actin-related protein 10 (Actin-related protein 11) (hARP11)
ENSG00000128989	38916.2	0.00273539	0.00365018	0.749386	0.453624	0.864635	ARPP19	ARP19_HUMAN	-0.00092853	0.524222	0.752814	P56211	cAMP-regulated phosphoprotein 19 (ARPP-19)
ENSG00000138071	130807	0.00353379	0.00280758	1.25866	0.208153	0.766729	ACTR2 ARP2	ARP2_HUMAN	-6.37e-05	0.798199	0.912576	P61160	Actin-related protein 2 (Actin-like protein 2)
ENSG00000115091	142264	0.00510732	0.00430573	1.18617	0.235556	0.781896	ACTR3 ARP3	ARP3_HUMAN	-3.31e-05	0.89876	0.961099	P61158	Actin-related protein 3 (Actin-like protein 3)
ENSG00000101442	558.775	-0.00427367	0.00304538	-1.40333	0.160519	0.740443	ACTR5 ARP5	ARP5_HUMAN	-0.000281088	0.529507	0.756287	Q9H9F9	Actin-related protein 5 (hARP5) (Sarcoma antigen NY-SAR-16)
ENSG00000136950	3663.76	0.000450262	0.00351297	0.128171	0.898013	0.979581	ARPC5L	ARP5L_HUMAN	0.000458349	0.232876	0.496783	Q9BPX5	Actin-related protein 2/3 complex subunit 5-like protein (Arp2/3 complex 16 kDa subunit 2) (ARC16-2)
ENSG00000075089	2540.91	-0.000262493	0.00590356	-0.0444635	0.964535	0.995163	ACTR6 CDA12	ARP6_HUMAN	-0.00129915	0.118473	0.351712	Q9GZN1	Actin-related protein 6 (hArp6) (hARPX)
ENSG00000113812	6199.15	0.000956194	0.00226075	0.422954	0.672329	0.926566	ACTR8 ARP8 INO80N	ARP8_HUMAN	-0.000939133	0.169627	0.423638	Q9H981	Actin-related protein 8 (hArp8) (INO80 complex subunit N)
ENSG00000163466	140550	0.00183318	0.00255434	0.717672	0.472959	0.8702	ARPC2 ARC34 PRO2446	ARPC2_HUMAN	7.02e-05	0.838547	0.933767	O15144	Actin-related protein 2/3 complex subunit 2 (Arp2/3 complex 34 kDa subunit) (p34-ARC)
ENSG00000111229	10851.6	-0.00181269	0.00256649	-0.706289	0.480008	0.87134	ARPC3 ARC21	ARPC3_HUMAN	0.000452748	0.218269	0.481777	O15145	Actin-related protein 2/3 complex subunit 3 (Arp2/3 complex 21 kDa subunit) (p21-ARC)
ENSG00000241553	12976.9	-0.00192701	0.00481888	-0.399887	0.68924	0.93034	ARPC4 ARC20	ARPC4_HUMAN	0.000430162	0.439553	0.690441	P59998	Actin-related protein 2/3 complex subunit 4 (Arp2/3 complex 20 kDa subunit) (p20-ARC)
ENSG00000162704	36610.5	0.00437852	0.00286944	1.52591	0.127032	0.716252	ARPC5 ARC16	ARPC5_HUMAN	-0.000208146	0.509516	0.742972	O15511	Actin-related protein 2/3 complex subunit 5 (Arp2/3 complex 16 kDa subunit) (p16-ARC)
ENSG00000242498	2239.51	-0.00318321	0.00321305	-0.990716	0.321824	0.818668	ARPIN C15orf38	ARPIN_HUMAN	0.000722339	0.206572	0.468793	Q7Z6K5	Arpin (Arp2/3 inhibition protein)
ENSG00000137486	881.448	-0.00458372	0.00563571	-0.813336	0.416025	0.853998	ARRB1 ARR1	ARRB1_HUMAN	-0.000147941	0.903408	0.962613	P49407	Beta-arrestin-1 (Arrestin beta-1) (Non-visual arrestin-2)
ENSG00000197070	134.661	-0.00975064	0.00716961	-1.36	0.173831	0.750211	ARRDC1	ARRD1_HUMAN	0.00168489	0.0130093	0.121197	Q8N5I2	Arrestin domain-containing protein 1 (Alpha-arrestin 1)
ENSG00000113369	26548.1	-0.00162115	0.00422889	-0.383352	0.701459	0.934546	ARRDC3 KIAA1376	ARRD3_HUMAN	-0.000542088	0.510031	0.743403	Q96B67	Arrestin domain-containing protein 3 (TBP-2-like inducible membrane protein) (TLIMP)
ENSG00000100299	456.242	-0.00782107	0.00792971	-0.9863	0.323986	0.819161	ARSA	ARSA_HUMAN	0.00349206	1.1e-05	0.00859982	P15289	Arylsulfatase A (ASA) (EC 3.1.6.8) (Cerebroside-sulfatase) [Cleaved into: Arylsulfatase A component B; Arylsulfatase A component C]
ENSG00000006756	3470.39	-0.00194442	0.00257528	-0.755033	0.450229	0.863245	ARSD	ARSD_HUMAN	-0.000620341	0.49055	0.729462	P51689	Arylsulfatase D (ASD) (EC 3.1.6.-)
ENSG00000180801	8360.97	-0.00172376	0.00310588	-0.555	0.578894	0.898748	ARSJ UNQ372/PRO708	ARSJ_HUMAN	-0.00188904	0.474098	0.715821	Q5FYB0	Arylsulfatase J (ASJ) (EC 3.1.6.-)
ENSG00000164291	4199.31	0.00566252	0.00437101	1.29547	0.195157	0.761324	ARSK TSULF UNQ630/PRO1246	ARSK_HUMAN	0.000202296	0.868911	0.946291	Q6UWY0	Arylsulfatase K (ASK) (EC 3.1.6.-) (Telethon sulfatase)
ENSG00000173409	5166.65	0.0072358	0.00403263	1.79431	0.0727635	0.658982	ARV1 HT035	ARV1_HUMAN	-0.00538778	0.279532	0.549956	Q9H2C2	Protein ARV1 (hARV1)
ENSG00000099889	201.139	-0.00212978	0.00634636	-0.33559	0.73718	0.945095	ARVCF	ARVC_HUMAN	0.00149681	0.172787	0.427528	O00192	Armadillo repeat protein deleted in velo-cardio-facial syndrome
ENSG00000171428	1281.78	0.00789308	0.00252944	3.12048	0.00180555	0.352328	NAT1 AAC1	ARY1_HUMAN	0.0024806	0.0719433	0.270598	P18440	Arylamine N-acetyltransferase 1 (EC 2.3.1.5) (Arylamide acetylase 1) (Monomorphic arylamine N-acetyltransferase) (MNAT) (N-acetyltransferase type 1) (NAT-1)
ENSG00000214435	996.805	0.00179104	0.00424237	0.422179	0.672894	0.926867	AS3MT CYT19	AS3MT_HUMAN	-0.000737112	0.645392	0.830108	Q9HBK9	Arsenite methyltransferase (EC 2.1.1.137) (Methylarsonite methyltransferase) (S-adenosyl-L-methionine:arsenic(III) methyltransferase)
ENSG00000104763	10760.8	0.00526778	0.00276641	1.90419	0.0568851	0.633169	ASAH1 ASAH HSD-33 HSD33	ASAH1_HUMAN	0.00396256	0.00199478	0.0569946	Q13510	Acid ceramidase (AC) (ACDase) (Acid CDase) (EC 3.5.1.23) (Acylsphingosine deacylase) (N-acylethanolamine hydrolase ASAH1) (EC 3.5.1.-) (N-acylsphingosine amidohydrolase) (Putative 32 kDa heart protein) (PHP32) [Cleaved into: Acid ceramidase subunit alpha; Acid ceramidase subunit beta]
ENSG00000153317	44325.3	0.00624498	0.00300975	2.07492	0.0379943	0.588288	ASAP1 DDEF1 KIAA1249	ASAP1_HUMAN	-0.000293385	0.522887	0.752064	Q9ULH1	Arf-GAP with SH3 domain, ANK repeat and PH domain-containing protein 1 (130 kDa phosphatidylinositol 4,5-bisphosphate-dependent ARF1 GTPase-activating protein) (ADP-ribosylation factor-directed GTPase-activating protein 1) (ARF GTPase-activating protein 1) (Development and differentiation-enhancing factor 1) (DEF-1) (Differentiation-enhancing factor 1) (PIP2-dependent ARF1 GAP)
ENSG00000151693	13372.8	0.00139919	0.00444612	0.3147	0.75299	0.94894	ASAP2 DDEF2 KIAA0400	ASAP2_HUMAN	0.00164744	0.000127105	0.0228374	O43150	Arf-GAP with SH3 domain, ANK repeat and PH domain-containing protein 2 (Development and differentiation-enhancing factor 2) (Paxillin-associated protein with ARF GAP activity 3) (PAG3) (Pyk2 C-terminus-associated protein) (PAP)
ENSG00000088280	2236.34	-0.00166336	0.00342361	-0.485849	0.627074	0.914061	ASAP3 DDEFL1 UPLC1	ASAP3_HUMAN	0.00212636	0.0197955	0.144379	Q8TDY4	Arf-GAP with SH3 domain, ANK repeat and PH domain-containing protein 3 (Development and differentiation-enhancing factor-like 1) (Protein up-regulated in liver cancer 1)
ENSG00000196372	1067.11	-0.00404807	0.00390405	-1.03689	0.299787	0.811416	ASB13	ASB13_HUMAN	0.00112014	0.484908	0.725072	Q8WXK3	Ankyrin repeat and SOCS box protein 13 (ASB-13)
ENSG00000115239	3604.13	0.00243407	0.00295742	0.823041	0.410485	0.851493	ASB3	ASB3_HUMAN	0.000994127	0.516299	0.74799	Q9Y575	Ankyrin repeat and SOCS box protein 3 (ASB-3)
ENSG00000148331	573.23	-0.00250935	0.00460701	-0.54468	0.585974	0.900697	ASB6	ASB6_HUMAN	-1.54e-05	0.983009	0.993536	Q9NWX5	Ankyrin repeat and SOCS box protein 6 (ASB-6)
ENSG00000183475	6263.73	-0.00218264	0.00182197	-1.19796	0.230934	0.779382	ASB7	ASB7_HUMAN	0.000198841	0.87344	0.94813	Q9H672	Ankyrin repeat and SOCS box protein 7 (ASB-7)
ENSG00000177981	5561.87	0.00216615	0.00140162	1.54546	0.122235	0.712003	ASB8 PP14212	ASB8_HUMAN	0.00325551	0.240403	0.505762	Q9H765	Ankyrin repeat and SOCS box protein 8 (ASB-8)
ENSG00000103490	430.751	-0.00523986	0.00566061	-0.925671	0.354617	0.830563	PYCARD ASC CARD5 TMS1	ASC_HUMAN	0.000106288	0.920504	0.968902	Q9ULZ3	Apoptosis-associated speck-like protein containing a CARD (hASC) (Caspase recruitment domain-containing protein 5) (PYD and CARD domain-containing protein) (Target of methylation-induced silencing 1)
ENSG00000138303	8631.38	0.00119796	0.00230629	0.51943	0.603461	0.906183	ASCC1 CGI-18	ASCC1_HUMAN	0.000624474	0.310168	0.580308	Q8N9N2	Activating signal cointegrator 1 complex subunit 1 (ASC-1 complex subunit p50) (Trip4 complex subunit p50)
ENSG00000100325	2889.52	-0.0025795	0.00446132	-0.578192	0.563134	0.895861	ASCC2 ASC1P100	ASCC2_HUMAN	-0.000155084	0.669733	0.843068	Q9H1I8	Activating signal cointegrator 1 complex subunit 2 (ASC-1 complex subunit p100) (Trip4 complex subunit p100)
ENSG00000112249	50517.6	0.00879345	0.00367476	2.39293	0.0167142	0.540707	ASCC3 HELIC1	ASCC3_HUMAN	0.000233146	0.434337	0.686916	Q8N3C0	Activating signal cointegrator 1 complex subunit 3 (EC 3.6.4.12) (ASC-1 complex subunit p200) (ASC1p200) (Helicase, ATP binding 1) (Trip4 complex subunit p200)
ENSG00000111875	15437.4	0.00256775	0.00338128	0.7594	0.447613	0.862838	ASF1A CGI-98 HSPC146	ASF1A_HUMAN	-0.00341302	0.00208681	0.0576663	Q9Y294	Histone chaperone ASF1A (Anti-silencing function protein 1 homolog A) (hAsf1) (hAsf1a) (CCG1-interacting factor A) (CIA) (hCIA)
ENSG00000105011	356.001	0.00756076	0.00637101	1.18674	0.235329	0.781896	ASF1B	ASF1B_HUMAN	-0.000132464	0.942383	0.977959	Q9NVP2	Histone chaperone ASF1B (Anti-silencing function protein 1 homolog B) (hAsf1) (hAsf1b) (CCG1-interacting factor A-II) (CIA-II) (hCIA-II)
ENSG00000116539	26142.4	0.000147295	0.00222399	0.0662302	0.947195	0.990875	ASH1L KIAA1420 KMT2H	ASH1L_HUMAN	-0.00103734	0.225245	0.489135	Q9NR48	Histone-lysine N-methyltransferase ASH1L (EC 2.1.1.359) (EC 2.1.1.367) (ASH1-like protein) (huASH1) (Absent small and homeotic disks protein 1 homolog) (Lysine N-methyltransferase 2H)
ENSG00000129691	6879.81	-0.00152874	0.00318707	-0.47967	0.631462	0.91514	ASH2L ASH2L1	ASH2L_HUMAN	-0.000834782	0.182761	0.439069	Q9UBL3	Set1/Ash2 histone methyltransferase complex subunit ASH2 (ASH2-like protein)
ENSG00000135974	8385.86	-0.00150033	0.00408138	-0.367604	0.713169	0.938631	C2orf49	ASHWN_HUMAN	-0.00212255	0.00410932	0.0745495	Q9BVC5	Ashwin
ENSG00000166311	5273.38	0.0011887	0.00525862	0.226048	0.821164	0.962657	SMPD1 ASM	ASM_HUMAN	0.00381445	0.000360675	0.0314933	P17405	Sphingomyelin phosphodiesterase (EC 3.1.4.12) (Acid sphingomyelinase) (aSMase)
ENSG00000172594	2046.9	8.87332e-05	0.00473639	0.0187344	0.985053	0.997282	SMPDL3A ASML3A	ASM3A_HUMAN	0.00374161	0.00273654	0.064524	Q92484	Acid sphingomyelinase-like phosphodiesterase 3a (ASM-like phosphodiesterase 3a) (EC 3.1.4.-)
ENSG00000169093	1966.86	-0.00448775	0.00570509	-0.786621	0.431504	0.858495	ASMTL	ASML_HUMAN	0.00173856	0.0124955	0.117805	O95671	Probable bifunctional dTTP/UTP pyrophosphatase/methyltransferase protein [Includes: dTTP/UTP pyrophosphatase (dTTPase/UTPase) (EC 3.6.1.9) (Nucleoside triphosphate pyrophosphatase) (Nucleotide pyrophosphatase) (Nucleotide PPase); N-acetylserotonin O-methyltransferase-like protein (ASMTL) (EC 2.1.1.-)]
ENSG00000138381	9845.09	0.00456483	0.00232095	1.96679	0.0492069	0.623734	ASNSD1 NS3TP1 Nbla00058	ASND1_HUMAN	0.000887457	0.243237	0.508858	Q9NWL6	Asparagine synthetase domain-containing protein 1 (HCV NS3-transactivated protein 1)
ENSG00000070669	18231.9	-0.00689339	0.0047431	-1.45335	0.146127	0.728004	ASNS TS11	ASNS_HUMAN	-0.00125768	0.333654	0.603778	P08243	Asparagine synthetase [glutamine-hydrolyzing] (EC 6.3.5.4) (Cell cycle control protein TS11) (Glutamine-dependent asparagine synthetase)
ENSG00000169696	293.165	-0.00548051	0.00644734	-0.850041	0.395302	0.845762	ASPSCR1 ASPL RCC17 TUG UBXD9 UBXN9	ASPC1_HUMAN	-0.000629254	0.0513682	0.228649	Q9BZE9	Tether containing UBX domain for GLUT4 (Alveolar soft part sarcoma chromosomal region candidate gene 1 protein) (Alveolar soft part sarcoma locus) (Renal papillary cell carcinoma protein 17) (UBX domain-containing protein 9)
ENSG00000038002	3806.4	0.0020197	0.00405894	0.497594	0.61877	0.912181	AGA	ASPG_HUMAN	0.00109033	0.236601	0.500693	P20933	N(4)-(beta-N-acetylglucosaminyl)-L-asparaginase (EC 3.5.1.26) (Aspartylglucosaminidase) (Glycosylasparaginase) (N4-(N-acetyl-beta-glucosaminyl)-L-asparagine amidase) [Cleaved into: Glycosylasparaginase alpha chain; Glycosylasparaginase beta chain]
ENSG00000198363	385900	0.00431451	0.0028489	1.51445	0.129913	0.718927	ASPH BAH	ASPH_HUMAN	4.39e-05	0.937265	0.975261	Q12797	Aspartyl/asparaginyl beta-hydroxylase (EC 1.14.11.16) (Aspartate beta-hydroxylase) (ASP beta-hydroxylase) (Peptide-aspartate beta-dioxygenase)
ENSG00000066279	27067.1	0.00769133	0.00825286	0.931959	0.351358	0.829691	ASPM MCPH5	ASPM_HUMAN	-0.00329052	0.0536191	0.233427	Q8IZT6	Abnormal spindle-like microcephaly-associated protein (Abnormal spindle protein homolog) (Asp homolog)
ENSG00000143514	7835.63	-0.000483338	0.00248613	-0.194414	0.845852	0.969491	TP53BP2 ASPP2 BBP	ASPP2_HUMAN	-0.00199769	0.000900634	0.0436709	Q13625	Apoptosis-stimulating of p53 protein 2 (Bcl2-binding protein) (Bbp) (Renal carcinoma antigen NY-REN-51) (Tumor suppressor p53-binding protein 2) (53BP2) (p53-binding protein 2) (p53BP2)
ENSG00000130707	5075.68	-0.0190668	0.00707116	-2.69642	0.00700898	0.446938	ASS1 ASS	ASSY_HUMAN	6.38e-05	0.96743	0.986865	P00966	Argininosuccinate synthase (EC 6.3.4.5) (Citrulline--aspartate ligase)
ENSG00000034533	3985.25	0.00633486	0.00280726	2.25659	0.0240334	0.565879	ASTE1 HT001	ASTE1_HUMAN	-0.00023362	0.76484	0.894441	Q2TB18	Protein asteroid homolog 1
ENSG00000089351	724.228	-0.00821426	0.00588008	-1.39696	0.162424	0.74134	GRAMD1A KIAA1533	ASTRA_HUMAN	-0.000638704	0.244802	0.510305	Q96CP6	Protein Aster-A (GRAM domain-containing protein 1A)
ENSG00000023171	2850.78	0.00486312	0.00329082	1.47778	0.139466	0.723849	GRAMD1B KIAA1201 UNQ3032/PRO9834	ASTRB_HUMAN	-0.000492265	0.76475	0.894441	Q3KR37	Protein Aster-B (GRAM domain-containing protein 1B)
ENSG00000178075	993.788	0.0040415	0.00562252	0.718806	0.472261	0.8702	GRAMD1C UNQ2543/PRO6095	ASTRC_HUMAN	-0.00125467	0.569347	0.783338	Q8IYS0	Protein Aster-C (GRAM domain-containing protein 1C)
ENSG00000171456	7087.11	-0.00143482	0.00246694	-0.581618	0.560824	0.895594	ASXL1 KIAA0978	ASXL1_HUMAN	0.000435735	0.913915	0.96646	Q8IXJ9	Polycomb group protein ASXL1 (Additional sex combs-like protein 1)
ENSG00000143970	15447.5	0.000979204	0.00200174	0.489177	0.624716	0.913204	ASXL2 ASXH2 KIAA1685	ASXL2_HUMAN	0.000155351	0.825453	0.927282	Q76L83	Putative Polycomb group protein ASXL2 (Additional sex combs-like protein 2)
ENSG00000141431	18.5811	-0.0176473	0.011932	-1.47898	0.139145	0.723849	ASXL3 KIAA1713	ASXL3_HUMAN	0.00132234	0.77478	0.900232	Q9C0F0	Putative Polycomb group protein ASXL3 (Additional sex combs-like protein 3)
ENSG00000206190	5125.03	0.00306125	0.00452908	0.67591	0.499098	0.878326	ATP10A ATP10C ATPVA ATPVC KIAA0566	AT10A_HUMAN	-0.00126617	0.373932	0.639862	O60312	Phospholipid-transporting ATPase VA (EC 7.6.2.1) (ATPase class V type 10A) (Aminophospholipid translocase VA) (P4-ATPase flippase complex alpha subunit ATP10A)
ENSG00000145246	14100.4	0.00667747	0.00299567	2.22904	0.0258111	0.575254	ATP10D ATPVD KIAA1487	AT10D_HUMAN	0.00152842	0.194281	0.455343	Q9P241	Phospholipid-transporting ATPase VD (EC 7.6.2.1) (ATPase class V type 10D) (P4-ATPase flippase complex alpha subunit ATP10D)
ENSG00000068650	4778.3	0.00136928	0.00228509	0.599224	0.549024	0.892133	ATP11A ATPIH ATPIS KIAA1021	AT11A_HUMAN	-5.27e-05	0.936379	0.975191	P98196	Probable phospholipid-transporting ATPase IH (EC 7.6.2.1) (ATPase IS) (ATPase class VI type 11A) (P4-ATPase flippase complex alpha subunit ATP11A)
ENSG00000058063	32887.1	0.00568396	0.00364136	1.56094	0.118537	0.709849	ATP11B ATPIF ATPIR KIAA0956	AT11B_HUMAN	0.000396002	0.539749	0.762686	Q9Y2G3	Probable phospholipid-transporting ATPase IF (EC 7.6.2.1) (ATPase IR) (ATPase class VI type 11B) (P4-ATPase flippase complex alpha subunit ATP11B)
ENSG00000101974	18513.1	0.00459818	0.00420683	1.09303	0.274382	0.802134	ATP11C ATPIG ATPIQ	AT11C_HUMAN	0.000115774	0.786542	0.906625	Q8NB49	Phospholipid-transporting ATPase IG (EC 7.6.2.1) (ATPase IQ) (ATPase class VI type 11C) (P4-ATPase flippase complex alpha subunit ATP11C)
ENSG00000105726	1484.48	-0.0028248	0.00538174	-0.524886	0.599663	0.905069	ATP13A1 ATP13A KIAA1825 CGI-152	AT131_HUMAN	0.00135636	0.000984288	0.0445271	Q9HD20	Endoplasmic reticulum transmembrane helix translocase (EC 7.4.2.-) (Endoplasmic reticulum P5A-ATPase)
ENSG00000159363	670.693	-0.00257133	0.00631635	-0.407091	0.683941	0.930106	ATP13A2 PARK9	AT132_HUMAN	-7.7e-05	0.90726	0.9639	Q9NQ11	Polyamine-transporting ATPase 13A2 (EC 7.6.2.-)
ENSG00000133657	71048.3	0.00541199	0.00457076	1.18405	0.236394	0.782644	ATP13A3 AFURS1	AT133_HUMAN	-0.000191146	0.832089	0.930375	Q9H7F0	Probable cation-transporting ATPase 13A3 (EC 7.2.2.-) (ATPase family homolog up-regulated in senescence cells 1)
ENSG00000163399	47591.9	2.0067e-06	0.00320642	0.000625837	0.999501	0.999846	ATP1A1	AT1A1_HUMAN	0.000903237	0.0257733	0.162377	P05023	Sodium/potassium-transporting ATPase subunit alpha-1 (Na(+)/K(+) ATPase alpha-1 subunit) (EC 7.2.2.13) (Sodium pump subunit alpha-1)
ENSG00000143153	12729.4	0.00408403	0.00439726	0.928767	0.35301	0.83001	ATP1B1 ATP1B	AT1B1_HUMAN	0.000883499	0.148395	0.3945	P05026	Sodium/potassium-transporting ATPase subunit beta-1 (Sodium/potassium-dependent ATPase subunit beta-1)
ENSG00000069849	24714.2	0.00184584	0.00280323	0.658469	0.510237	0.880738	ATP1B3	AT1B3_HUMAN	0.000942495	0.0264649	0.163611	P54709	Sodium/potassium-transporting ATPase subunit beta-3 (Sodium/potassium-dependent ATPase subunit beta-3) (ATPB-3) (CD antigen CD298)
ENSG00000174437	119355	0.00522229	0.00241952	2.1584	0.0308968	0.579189	ATP2A2 ATP2B	AT2A2_HUMAN	0.000815452	0.11316	0.345396	P16615	Sarcoplasmic/endoplasmic reticulum calcium ATPase 2 (SERCA2) (SR Ca(2+)-ATPase 2) (EC 7.2.2.10) (Calcium pump 2) (Calcium-transporting ATPase sarcoplasmic reticulum type, slow twitch skeletal muscle isoform) (Endoplasmic reticulum class 1/2 Ca(2+) ATPase)
ENSG00000070961	29539.5	0.000743388	0.00272729	0.272574	0.785181	0.955807	ATP2B1 PMCA1	AT2B1_HUMAN	0.000418024	0.450663	0.698498	P20020	Plasma membrane calcium-transporting ATPase 1 (EC 7.2.2.10) (Plasma membrane calcium ATPase isoform 1) (PMCA1) (Plasma membrane calcium pump isoform 1)
ENSG00000067842	7.64768	-0.00328597	0.0139425	-0.23568	0.813681	0.961335	ATP2B3	AT2B3_HUMAN	0.00230393	0.533348	0.757741	Q16720	Plasma membrane calcium-transporting ATPase 3 (PMCA3) (EC 7.2.2.10) (Plasma membrane calcium ATPase isoform 3) (Plasma membrane calcium pump isoform 3)
ENSG00000058668	82785.3	0.00513706	0.00328577	1.56343	0.117952	0.709849	ATP2B4 ATP2B2 MXRA1	AT2B4_HUMAN	-3.97e-06	0.995168	0.998158	P23634	Plasma membrane calcium-transporting ATPase 4 (PMCA4) (EC 7.2.2.10) (Matrix-remodeling-associated protein 1) (Plasma membrane calcium ATPase isoform 4) (Plasma membrane calcium pump isoform 4)
ENSG00000017260	35496	0.0023181	0.00199443	1.16229	0.245117	0.786521	ATP2C1 KIAA1347 PMR1L HUSSY-28	AT2C1_HUMAN	-0.000455308	0.382237	0.64755	P98194	Calcium-transporting ATPase type 2C member 1 (ATPase 2C1) (EC 7.2.2.10) (ATP-dependent Ca(2+) pump PMR1)
ENSG00000164089	29.1831	-0.00242736	0.0186656	-0.130044	0.896531	0.979273	ETNPPL AGXT2L1	AT2L1_HUMAN	0.0104611	0.045749	0.217745	Q8TBG4	Ethanolamine-phosphate phospho-lyase (EC 4.2.3.2) (Alanine--glyoxylate aminotransferase 2-like 1)
ENSG00000175309	9396.87	0.000594536	0.00250379	0.237455	0.812304	0.961119	PHYKPL AGXT2L2 PP9286	AT2L2_HUMAN	0.000186537	0.87917	0.950484	Q8IUZ5	5-phosphohydroxy-L-lysine phospho-lyase (EC 4.2.3.134) (Alanine--glyoxylate aminotransferase 2-like 2)
ENSG00000116459	30662.9	0.00410798	0.00246828	1.66431	0.0960508	0.695119	ATP5PB ATP5F1	AT5F1_HUMAN	0.00084334	0.167144	0.42013	P24539	ATP synthase F(0) complex subunit B1, mitochondrial (ATP synthase peripheral stalk-membrane subunit b) (ATP synthase proton-transporting mitochondrial F(0) complex subunit B1) (ATP synthase subunit b) (ATPase subunit b)
ENSG00000087152	3034.39	0.00444436	0.00274308	1.62021	0.105188	0.700788	ATXN7L3	AT7L3_HUMAN	-0.00289307	0.0880042	0.299644	Q14CW9	Ataxin-7-like protein 3 (SAGA-associated factor 11 homolog)
ENSG00000081923	15306.4	0.00930111	0.00366218	2.53977	0.0110924	0.508109	ATP8B1 ATPIC FIC1 PFIC	AT8B1_HUMAN	0.0010737	0.261288	0.530015	O43520	Phospholipid-transporting ATPase IC (EC 7.6.2.1) (ATPase class I type 8B member 1) (Familial intrahepatic cholestasis type 1) (P4-ATPase flippase complex alpha subunit ATP8B1)
ENSG00000143515	10859.2	0.000697137	0.00448693	0.155371	0.876529	0.974838	ATP8B2 ATPID KIAA1137	AT8B2_HUMAN	0.00324245	0.00109268	0.0459859	P98198	Phospholipid-transporting ATPase ID (EC 7.6.2.1) (ATPase class I type 8B member 2) (P4-ATPase flippase complex alpha subunit ATP8B2)
ENSG00000138138	24543.7	-0.000206347	0.00560232	-0.0368324	0.970619	0.996089	ATAD1 FNP001	ATAD1_HUMAN	0.000525753	0.61858	0.814114	Q8NBU5	Outer mitochondrial transmembrane helix translocase (EC 7.4.2.-) (ATPase family AAA domain-containing protein 1) (hATAD1) (Thorase)
ENSG00000156802	11598.3	0.00709223	0.00437967	1.61935	0.105372	0.700788	ATAD2 L16 PRO2000	ATAD2_HUMAN	-0.00247146	0.138828	0.381828	Q6PL18	ATPase family AAA domain-containing protein 2 (EC 3.6.1.-) (AAA nuclear coregulator cancer-associated protein) (ANCCA)
ENSG00000176208	2707.63	0.00878791	0.0066128	1.32892	0.183873	0.753849	ATAD5 C17orf41 FRAG1	ATAD5_HUMAN	-0.00277516	0.41307	0.672237	Q96QE3	ATPase family AAA domain-containing protein 5 (Chromosome fragility-associated gene 1 protein)
ENSG00000137343	643.78	-0.000509097	0.00304517	-0.167182	0.867227	0.97392	ATAT1 C6orf134 MEC17 Nbla00487	ATAT_HUMAN	0.00151858	0.110216	0.341437	Q5SQI0	Alpha-tubulin N-acetyltransferase 1 (Alpha-TAT) (Alpha-TAT1) (TAT) (EC 2.3.1.108) (Acetyltransferase mec-17 homolog)
ENSG00000197785	433.442	0.000176083	0.00692473	0.0254281	0.979713	0.996906	ATAD3A	ATD3A_HUMAN	-0.000639037	0.395831	0.658286	Q9NVI7	ATPase family AAA domain-containing protein 3A
ENSG00000160072	282.224	-0.00539812	0.00755398	-0.714605	0.474853	0.870467	ATAD3B KIAA1273 TOB3	ATD3B_HUMAN	-0.00128629	0.109443	0.34005	Q5T9A4	ATPase family AAA domain-containing protein 3B (AAA-TOB3)
ENSG00000115966	25416.7	0.00267885	0.00473409	0.565863	0.571487	0.897495	ATF2 CREB2 CREBP1	ATF2_HUMAN	-0.0011729	0.147227	0.39346	P15336	Cyclic AMP-dependent transcription factor ATF-2 (cAMP-dependent transcription factor ATF-2) (Activating transcription factor 2) (Cyclic AMP-responsive element-binding protein 2) (CREB-2) (cAMP-responsive element-binding protein 2) (HB16) (cAMP response element-binding protein CRE-BP1)
ENSG00000118217	19132.8	0.00130905	0.0016828	0.777903	0.436626	0.859199	ATF6	ATF6A_HUMAN	-0.00196621	0.135832	0.377047	P18850	Cyclic AMP-dependent transcription factor ATF-6 alpha (cAMP-dependent transcription factor ATF-6 alpha) (Activating transcription factor 6 alpha) (ATF6-alpha) [Cleaved into: Processed cyclic AMP-dependent transcription factor ATF-6 alpha]
ENSG00000213676	2318.55	-0.00324227	0.00511637	-0.633706	0.526272	0.88442	ATF6B CREBL1 G13	ATF6B_HUMAN	-0.000705401	0.53468	0.759002	Q99941	Cyclic AMP-dependent transcription factor ATF-6 beta (cAMP-dependent transcription factor ATF-6 beta) (Activating transcription factor 6 beta) (ATF6-beta) (Protein G13) (cAMP response element-binding protein-related protein) (Creb-rp) (cAMP-responsive element-binding protein-like 1) [Cleaved into: Processed cyclic AMP-dependent transcription factor ATF-6 beta]
ENSG00000170653	12821.2	0.00503161	0.00214475	2.34601	0.0189756	0.553353	ATF7 ATFA	ATF7_HUMAN	0.00021007	0.791129	0.908384	P17544	Cyclic AMP-dependent transcription factor ATF-7 (cAMP-dependent transcription factor ATF-7) (Activating transcription factor 7) (Transcription factor ATF-A)
ENSG00000152348	74728.3	0.000807526	0.00258142	0.312822	0.754416	0.949106	ATG10 APG10L PP12616	ATG10_HUMAN	-0.000238393	0.948565	0.979598	Q9H0Y0	Ubiquitin-like-conjugating enzyme ATG10 (EC 2.3.2.-) (Autophagy-related protein 10) (APG10-like)
ENSG00000145782	14750.4	0.00388479	0.00394653	0.984355	0.324941	0.819413	ATG12 APG12 APG12L	ATG12_HUMAN	0.00319661	0.0225751	0.153843	O94817	Ubiquitin-like protein ATG12 (Autophagy-related protein 12) (APG12-like)
ENSG00000175224	6727.71	-0.00133529	0.0029786	-0.448294	0.653941	0.920117	ATG13 KIAA0652	ATG13_HUMAN	-8.91e-06	0.989797	0.996302	O75143	Autophagy-related protein 13
ENSG00000110046	400.744	-0.00630152	0.0065524	-0.961712	0.336194	0.824588	ATG2A KIAA0404	ATG2A_HUMAN	9.44e-05	0.840274	0.934036	Q2TAZ0	Autophagy-related protein 2 homolog A
ENSG00000066739	12124.3	3.5005e-05	0.00216936	0.0161361	0.987126	0.997602	ATG2B C14orf103	ATG2B_HUMAN	0.000188631	0.612258	0.810245	Q96BY7	Autophagy-related protein 2 homolog B
ENSG00000144848	38464.8	0.00622482	0.00296802	2.0973	0.0359672	0.587936	ATG3 APG3 APG3L	ATG3_HUMAN	4.29e-05	0.928449	0.972151	Q9NT62	Ubiquitin-like-conjugating enzyme ATG3 (EC 2.3.2.-) (Autophagy-related protein 3) (APG3-like) (hApg3) (Protein PC3-96)
ENSG00000101844	2534.52	0.00885563	0.00267688	3.3082	0.000938986	0.271836	ATG4A APG4A AUTL2	ATG4A_HUMAN	-0.00101025	0.243407	0.509035	Q8WYN0	Cysteine protease ATG4A (EC 3.4.22.-) (AUT-like 2 cysteine endopeptidase) (Autophagin-2) (Autophagy-related cysteine endopeptidase 2) (Autophagy-related protein 4 homolog A) (hAPG4A)
ENSG00000168397	870.87	-0.00248882	0.00425924	-0.584335	0.558995	0.89527	ATG4B APG4B AUTL1 KIAA0943	ATG4B_HUMAN	0.000133606	0.826424	0.927408	Q9Y4P1	Cysteine protease ATG4B (EC 3.4.22.-) (AUT-like 1 cysteine endopeptidase) (Autophagin-1) (Autophagy-related cysteine endopeptidase 1) (Autophagy-related protein 4 homolog B) (hAPG4B)
ENSG00000125703	1375.28	0.00133054	0.0043691	0.304534	0.760721	0.950476	ATG4C APG4C AUTL1 AUTL3	ATG4C_HUMAN	-0.000623779	0.713651	0.867956	Q96DT6	Cysteine protease ATG4C (EC 3.4.22.-) (AUT-like 3 cysteine endopeptidase) (Autophagin-3) (Autophagy-related cysteine endopeptidase 3) (Autophagy-related protein 4 homolog C)
ENSG00000057663	11119	0.00428405	0.00266956	1.60478	0.108542	0.702491	ATG5 APG5L ASP	ATG5_HUMAN	0.00156845	0.00160802	0.0525257	Q9H1Y0	Autophagy protein 5 (APG5-like) (Apoptosis-specific protein)
ENSG00000197548	6171.62	-0.00239103	0.00282784	-0.845529	0.397815	0.847269	ATG7 APG7L	ATG7_HUMAN	0.00032964	0.562997	0.779088	O95352	Ubiquitin-like modifier-activating enzyme ATG7 (ATG12-activating enzyme E1 ATG7) (Autophagy-related protein 7) (APG7-like) (hAGP7) (Ubiquitin-activating enzyme E1-like protein)
ENSG00000198925	9924.77	-0.00428104	0.00528829	-0.809533	0.418209	0.855359	ATG9A APG9L1	ATG9A_HUMAN	0.00188852	0.00184042	0.0551757	Q7Z3C6	Autophagy-related protein 9A (APG9-like 1) (mATG9)
ENSG00000123395	2071.5	-0.00593363	0.00583636	-1.01667	0.309312	0.815666	ATG101 C12orf44 PP894	ATGA1_HUMAN	0.000216308	0.644967	0.830087	Q9BSB4	Autophagy-related protein 101
ENSG00000130770	6021.16	0.00821314	0.00400893	2.04871	0.0404901	0.595439	ATP5IF1 ATPI ATPIF1	ATIF1_HUMAN	0.0019825	0.567078	0.781738	Q9UII2	ATPase inhibitor, mitochondrial (ATP synthase F1 subunit epsilon) (Inhibitor of F(1)F(o)-ATPase) (IF(1)) (IF1)
ENSG00000178031	16858.2	0.00612088	0.00314088	1.94878	0.0513221	0.625531	ADAMTSL1 ADAMTSR1 C9orf94 UNQ528/PRO1071	ATL1_HUMAN	-0.000246281	0.850956	0.938774	Q8N6G6	ADAMTS-like protein 1 (ADAMTSL-1) (Punctin-1)
ENSG00000198513	3361.5	0.00221057	0.00416047	0.531326	0.595193	0.90351	ATL1 GBP3 SPG3A	ATLA1_HUMAN	0.00086909	0.61575	0.812219	Q8WXF7	Atlastin-1 (EC 3.6.5.-) (Brain-specific GTP-binding protein) (GTP-binding protein 3) (GBP-3) (hGBP3) (Guanine nucleotide-binding protein 3) (Spastic paraplegia 3 protein A)
ENSG00000119787	5654.16	-0.000456358	0.00184503	-0.247345	0.804641	0.959877	ATL2 ARL6IP2	ATLA2_HUMAN	-0.000839167	0.192571	0.453311	Q8NHH9	Atlastin-2 (EC 3.6.5.-) (ADP-ribosylation factor-like protein 6-interacting protein 2) (ARL-6-interacting protein 2) (Aip-2)
ENSG00000184743	34443.5	0.00220073	0.00224614	0.979782	0.327194	0.820134	ATL3	ATLA3_HUMAN	0.00163761	0.000156848	0.0248378	Q6DD88	Atlastin-3 (EC 3.6.5.-)
ENSG00000149311	22938.6	0.000300668	0.00338294	0.0888778	0.929179	0.986402	ATM	ATM_HUMAN	0.000296513	0.592798	0.798601	Q13315	Serine-protein kinase ATM (EC 2.7.11.1) (Ataxia telangiectasia mutated) (A-T mutated)
ENSG00000111676	4243.68	-0.00291933	0.00384044	-0.760156	0.447161	0.862792	ATN1 D12S755E DRPLA	ATN1_HUMAN	-0.000155021	0.826996	0.927634	P54259	Atrophin-1 (Dentatorubral-pallidoluysian atrophy protein)
ENSG00000177556	1709.53	0.00177904	0.00278386	0.639056	0.522787	0.884065	ATOX1 HAH1	ATOX1_HUMAN	-0.000188175	0.817943	0.923116	O00244	Copper transport protein ATOX1 (Metal transport protein ATX1)
ENSG00000124172	9278.29	0.00341788	0.00362562	0.942702	0.345833	0.826676	ATP5F1E ATP5E	ATP5E_HUMAN	-0.000841809	0.539416	0.762403	P56381	ATP synthase subunit epsilon, mitochondrial (ATPase subunit epsilon) (ATP synthase F1 subunit epsilon)
ENSG00000167863	17782.9	0.0020176	0.00561926	0.35905	0.719558	0.940149	ATP5PD ATP5H My032	ATP5H_HUMAN	0.000751839	0.0741294	0.274929	O75947	ATP synthase subunit d, mitochondrial (ATPase subunit d) (ATP synthase peripheral stalk subunit d)
ENSG00000169020	2312.11	0.00207248	0.00391116	0.52989	0.596188	0.904002	ATP5ME ATP5I ATP5K	ATP5I_HUMAN	1.62e-06	0.997338	0.999052	P56385	ATP synthase subunit e, mitochondrial (ATPase subunit e) (ATP synthase membrane subunit e) [Cleaved into: ATP synthase subunit e, mitochondrial, N-terminally processed]
ENSG00000167283	11824.6	-0.00306452	0.00370463	-0.827212	0.408117	0.850733	ATP5MG ATP5L	ATP5L_HUMAN	0.000286893	0.523002	0.752064	O75964	ATP synthase subunit g, mitochondrial (ATPase subunit g) (ATP synthase membrane subunit g)
ENSG00000125375	1752.28	0.00342419	0.00196801	1.73993	0.0818715	0.670759	DMAC2L ATP5S ATPW	ATP5S_HUMAN	-0.000226211	0.837191	0.933028	Q99766	ATP synthase subunit s, mitochondrial (ATP synthase-coupling factor B) (FB) (Distal membrane arm assembly complex 2-like protein) (Mitochondrial ATP synthase regulatory component factor B)
ENSG00000198899	111752	0.00968862	0.00800367	1.21052	0.226079	0.77846	MT-ATP6 ATP6 ATPASE6 MTATP6	ATP6_HUMAN	0.00207271	0.0479044	0.220804	P00846	ATP synthase subunit a (F-ATPase protein 6)
ENSG00000156411	6165.33	0.000715034	0.00264176	0.270666	0.786648	0.956311	ATP5MPL C14orf2 MP68 PRO1574	ATP68_HUMAN	0.000182164	0.97541	0.989925	P56378	ATP synthase subunit ATP5MPL, mitochondrial (6.8 kDa mitochondrial proteolipid protein) (MLQ) (ATP synthase membrane subunit 6.8PL)
ENSG00000165240	5135.76	0.000473805	0.00156781	0.302209	0.762493	0.950571	ATP7A MC1 MNK	ATP7A_HUMAN	0.00102791	0.0245639	0.159628	Q04656	Copper-transporting ATPase 1 (EC 7.2.2.8) (Copper pump 1) (Menkes disease-associated protein)
ENSG00000123191	647.988	0.000829292	0.00323348	0.256471	0.797587	0.958302	ATP7B PWD WC1 WND	ATP7B_HUMAN	0.00163237	0.341884	0.610858	P35670	Copper-transporting ATPase 2 (EC 7.2.2.8) (Copper pump 2) (Wilson disease-associated protein) [Cleaved into: WND/140 kDa]
ENSG00000054793	15810.9	0.00130796	0.00274104	0.477176	0.633237	0.915908	ATP9A ATPIIA KIAA0611	ATP9A_HUMAN	0.00124169	0.030872	0.174704	O75110	Probable phospholipid-transporting ATPase IIA (EC 7.6.2.1) (ATPase class II type 9A)
ENSG00000166377	2827.7	-0.000636833	0.00158697	-0.401289	0.688208	0.93034	ATP9B ATPIIB NEO1L HUSSY-20	ATP9B_HUMAN	0.00139219	0.0265155	0.163629	O43861	Probable phospholipid-transporting ATPase IIB (EC 7.6.2.1) (ATPase class II type 9B)
ENSG00000152234	50123.2	0.000143113	0.00247128	0.0579103	0.95382	0.992226	ATP5F1A ATP5A ATP5A1 ATP5AL2 ATPM	ATPA_HUMAN	0.000424271	0.106916	0.335545	P25705	ATP synthase subunit alpha, mitochondrial (ATP synthase F1 subunit alpha)
ENSG00000110955	135645	0.00147009	0.00282279	0.520792	0.602512	0.906014	ATP5F1B ATP5B ATPMB ATPSB	ATPB_HUMAN	0.000516129	0.0518201	0.229457	P06576	ATP synthase subunit beta, mitochondrial (EC 7.1.2.2) (ATP synthase F1 subunit beta)
ENSG00000099624	1304.4	-0.0149657	0.0084237	-1.77662	0.0756306	0.663566	ATP5F1D ATP5D	ATPD_HUMAN	0.000866134	0.106787	0.335365	P30049	ATP synthase subunit delta, mitochondrial (ATP synthase F1 subunit delta) (F-ATPase delta subunit)
ENSG00000123472	8427.96	0.00273359	0.00165176	1.65496	0.097933	0.697545	ATPAF1 ATP11	ATPF1_HUMAN	6.26e-05	0.905881	0.962982	Q5TC12	ATP synthase mitochondrial F1 complex assembly factor 1 (ATP11 homolog)
ENSG00000171953	935.708	-0.00454826	0.00514402	-0.884184	0.376597	0.838418	ATPAF2 ATP12 LP3663	ATPF2_HUMAN	0.000444929	0.687615	0.853545	Q8N5M1	ATP synthase mitochondrial F1 complex assembly factor 2 (ATP12 homolog)
ENSG00000165629	19914.6	0.0029716	0.00258092	1.15137	0.249579	0.787677	ATP5F1C ATP5C ATP5C1 ATP5CL1	ATPG_HUMAN	0.000644738	0.126299	0.363715	P36542	ATP synthase subunit gamma, mitochondrial (ATP synthase F1 subunit gamma) (F-ATPase gamma subunit)
ENSG00000241468	4355.37	0.00143186	0.00424639	0.337195	0.73597	0.944883	ATP5MF ATP5J2 ATP5JL	ATPK_HUMAN	0.0011861	0.0143943	0.12677	P56134	ATP synthase subunit f, mitochondrial (ATP synthase membrane subunit f)
ENSG00000241837	12033.4	0.00360317	0.00339096	1.06258	0.287972	0.808861	ATP5PO ATP5O ATPO	ATPO_HUMAN	0.000460959	0.0849704	0.294029	P48047	ATP synthase subunit O, mitochondrial (ATP synthase peripheral stalk subunit OSCP) (Oligomycin sensitivity conferral protein) (OSCP)
ENSG00000175054	13467	0.00447879	0.00245419	1.82495	0.0680079	0.649366	ATR FRP1	ATR_HUMAN	-0.0007034	0.347623	0.616946	Q13535	Serine/threonine-protein kinase ATR (EC 2.7.11.1) (Ataxia telangiectasia and Rad3-related protein) (FRAP-related protein 1)
ENSG00000177674	611.891	-0.00722988	0.00548562	-1.31797	0.187514	0.754682	AGTRAP ATRAP	ATRAP_HUMAN	0.00205516	0.0787147	0.283294	Q6RW13	Type-1 angiotensin II receptor-associated protein (AT1 receptor-associated protein)
ENSG00000164053	481.752	0.00083205	0.00291335	0.285599	0.775185	0.953601	ATRIP AGS1	ATRIP_HUMAN	0.000114986	0.911966	0.965496	Q8WXE1	ATR-interacting protein (ATM and Rad3-related-interacting protein)
ENSG00000088812	16413.8	0.00371256	0.00246136	1.50834	0.131469	0.720428	ATRN KIAA0548 MGCA	ATRN_HUMAN	0.000531659	0.240348	0.50576	O75882	Attractin (DPPT-L) (Mahogany homolog)
ENSG00000085224	21619.1	0.00399014	0.00470476	0.848107	0.396378	0.846327	ATRX RAD54L XH2	ATRX_HUMAN	-0.000596088	0.0595564	0.245342	P46100	Transcriptional regulator ATRX (EC 3.6.4.12) (ATP-dependent helicase ATRX) (X-linked helicase II) (X-linked nuclear protein) (XNP) (Znf-HX)
ENSG00000154734	68966.7	0.00622958	0.00517665	1.2034	0.228822	0.779127	ADAMTS1 KIAA1346 METH1	ATS1_HUMAN	0.00049434	0.725718	0.874663	Q9UHI8	A disintegrin and metalloproteinase with thrombospondin motifs 1 (ADAM-TS 1) (ADAM-TS1) (ADAMTS-1) (EC 3.4.24.-) (METH-1)
ENSG00000087116	17357.9	0.00269397	0.00329758	0.816954	0.413954	0.852702	ADAMTS2 PCINP PCPNI	ATS2_HUMAN	-0.000313793	0.689123	0.854753	O95450	A disintegrin and metalloproteinase with thrombospondin motifs 2 (ADAM-TS 2) (ADAM-TS2) (ADAMTS-2) (EC 3.4.24.14) (Procollagen I N-proteinase) (PC I-NP) (Procollagen I/II amino propeptide-processing enzyme) (Procollagen N-endopeptidase) (pNPI)
ENSG00000154736	28773.1	-0.000627152	0.00446077	-0.140593	0.888192	0.976899	ADAMTS5 ADAMTS11 ADMP2	ATS5_HUMAN	-0.000878868	0.649874	0.832658	Q9UNA0	A disintegrin and metalloproteinase with thrombospondin motifs 5 (ADAM-TS 5) (ADAM-TS5) (ADAMTS-5) (EC 3.4.24.-) (A disintegrin and metalloproteinase with thrombospondin motifs 11) (ADAM-TS 11) (ADAMTS-11) (ADMP-2) (Aggrecanase-2)
ENSG00000136378	393.467	0.00655609	0.00663632	0.987911	0.323196	0.818673	ADAMTS7	ATS7_HUMAN	0.00549878	0.113332	0.345808	Q9UKP4	A disintegrin and metalloproteinase with thrombospondin motifs 7 (ADAM-TS 7) (ADAM-TS7) (ADAMTS-7) (EC 3.4.24.-) (COMPase)
ENSG00000124788	14046.8	-0.00176989	0.00297203	-0.595515	0.551499	0.892575	ATXN1 ATX1 SCA1	ATX1_HUMAN	-0.000613683	0.512586	0.745848	P54253	Ataxin-1 (Spinocerebellar ataxia type 1 protein)
ENSG00000130638	19074.3	0.00125916	0.00158094	0.79646	0.425765	0.856964	ATXN10 SCA10	ATX10_HUMAN	-0.00144287	0.0183108	0.139201	Q9UBB4	Ataxin-10 (Brain protein E46 homolog) (Spinocerebellar ataxia type 10 protein)
ENSG00000224470	4623.3	-0.00386465	0.00270922	-1.42648	0.15373	0.733135	ATXN1L BOAT BOAT1	ATX1L_HUMAN	-0.00163218	0.0844608	0.292916	P0C7T5	Ataxin-1-like (Brother of ataxin-1) (Brother of ATXN1)
ENSG00000204842	10673.3	0.00307772	0.00212243	1.4501	0.147031	0.728492	ATXN2 ATX2 SCA2 TNRC13	ATX2_HUMAN	-0.000331459	0.34255	0.611649	Q99700	Ataxin-2 (Spinocerebellar ataxia type 2 protein) (Trinucleotide repeat-containing gene 13 protein)
ENSG00000168488	3301.98	-0.00513101	0.00324021	-1.58354	0.113298	0.706219	ATXN2L A2D A2LG A2LP A2RP	ATX2L_HUMAN	-0.00114766	0.000561888	0.0353201	Q8WWM7	Ataxin-2-like protein (Ataxin-2 domain protein) (Ataxin-2-related protein)
ENSG00000066427	9249.25	0.000949968	0.00274099	0.346578	0.728908	0.943186	ATXN3 ATX3 MJD MJD1 SCA3	ATX3_HUMAN	-0.000683256	0.243962	0.50924	P54252	Ataxin-3 (EC 3.4.19.12) (Machado-Joseph disease protein 1) (Spinocerebellar ataxia type 3 protein)
ENSG00000163635	14233.5	0.00506219	0.00294434	1.7193	0.0855605	0.67643	ATXN7 SCA7	ATX7_HUMAN	-0.00311335	0.0275343	0.16597	O15265	Ataxin-7 (Spinocerebellar ataxia type 7 protein)
ENSG00000148090	1590.51	-0.000985162	0.0036269	-0.271626	0.785909	0.95609	AUH	AUHM_HUMAN	0.000531807	0.553698	0.773338	Q13825	Methylglutaconyl-CoA hydratase, mitochondrial (EC 4.2.1.18) (AU-specific RNA-binding enoyl-CoA hydratase) (AU-binding protein/enoyl-CoA hydratase) (Itaconyl-CoA hydratase) (EC 4.2.1.56)
ENSG00000115307	3729.67	-0.00180297	0.00368787	-0.488892	0.624918	0.913251	AUP1	AUP1_HUMAN	0.000936838	0.0228851	0.154827	Q9Y679	Lipid droplet-regulating VLDL assembly factor AUP1 (Ancient ubiquitous protein 1)
ENSG00000087586	7710.33	0.00592583	0.00528985	1.12023	0.262617	0.793691	AURKA AIK AIRK1 ARK1 AURA AYK1 BTAK IAK1 STK15 STK6	AURKA_HUMAN	-0.00118748	0.724309	0.874092	O14965	Aurora kinase A (EC 2.7.11.1) (Aurora 2) (Aurora/IPL1-related kinase 1) (ARK-1) (Aurora-related kinase 1) (hARK1) (Breast tumor-amplified kinase) (Serine/threonine-protein kinase 15) (Serine/threonine-protein kinase 6) (Serine/threonine-protein kinase aurora-A)
ENSG00000178999	487.848	0.00477084	0.00706754	0.675035	0.499653	0.878496	AURKB AIK2 AIM1 AIRK2 ARK2 STK1 STK12 STK5	AURKB_HUMAN	-0.0023734	0.11191	0.343163	Q96GD4	Aurora kinase B (EC 2.7.11.1) (Aurora 1) (Aurora- and IPL1-like midbody-associated protein 1) (AIM-1) (Aurora/IPL1-related kinase 2) (ARK-2) (Aurora-related kinase 2) (STK-1) (Serine/threonine-protein kinase 12) (Serine/threonine-protein kinase 5) (Serine/threonine-protein kinase aurora-B)
ENSG00000116675	903.666	-0.00987361	0.00682225	-1.44727	0.147823	0.728791	DNAJC6 KIAA0473	AUXI_HUMAN	0.00317857	0.412335	0.67151	O75061	Putative tyrosine-protein phosphatase auxilin (EC 3.1.3.48) (DnaJ homolog subfamily C member 6)
ENSG00000169857	3572.3	0.000450732	0.00451078	0.0999233	0.920405	0.98487	AVEN	AVEN_HUMAN	-0.00039946	0.300754	0.571244	Q9NQS1	Cell death regulator Aven
ENSG00000105778	9181.71	-0.000241988	0.00237043	-0.102086	0.918688	0.984245	AVL9 KIAA0241	AVL9_HUMAN	-0.000391975	0.746192	0.884401	Q8NBF6	Late secretory pathway protein AVL9 homolog
ENSG00000121989	5886.01	-0.000565469	0.0063188	-0.08949	0.928692	0.986364	ACVR2A ACVR2	AVR2A_HUMAN	0.00366308	0.117428	0.350072	P27037	Activin receptor type-2A (EC 2.7.11.30) (Activin receptor type IIA) (ACTR-IIA) (ACTRIIA)
ENSG00000163512	21764.2	0.00736	0.00398765	1.8457	0.0649358	0.647841	AZI2 NAP1 TBKBP2	AZI2_HUMAN	0.000617034	0.619472	0.81437	Q9H6S1	5-azacytidine-induced protein 2 (NF-kappa-B-activating kinase-associated protein 1) (Nak-associated protein 1) (TILP)
ENSG00000155096	25313.9	-0.00288821	0.00518869	-0.556635	0.577777	0.898674	AZIN1 OAZI OAZIN	AZIN1_HUMAN	-0.000865337	0.613466	0.81086	O14977	Antizyme inhibitor 1 (AZI) (AZI1) (Ornithine decarboxylase antizyme inhibitor)
ENSG00000171552	2367.05	-0.00320074	0.00552173	-0.579661	0.562143	0.895658	BCL2L1 BCL2L BCLX	B2CL1_HUMAN	2.4e-05	0.978593	0.991648	Q07817	Bcl-2-like protein 1 (Bcl2-L-1) (Apoptosis regulator Bcl-X)
ENSG00000129473	5363.1	0.000710033	0.00189603	0.374483	0.708045	0.937024	BCL2L2 BCLW KIAA0271	B2CL2_HUMAN	0.00224401	0.359264	0.626934	Q92843	Bcl-2-like protein 2 (Bcl2-L-2) (Apoptosis regulator Bcl-W)
ENSG00000258643	6058.71	0.00246643	0.00174943	1.40985	0.158584	0.737503	BCL2L2 BCLW KIAA0271	B2CL2_HUMAN	0.00224401	0.359264	0.626934	Q92843	Bcl-2-like protein 2 (Bcl2-L-2) (Apoptosis regulator Bcl-W)
ENSG00000126453	235.714	-0.00232412	0.00555789	-0.418165	0.675826	0.927384	BCL2L12 BPR	B2L12_HUMAN	-0.00181981	0.0719877	0.270656	Q9HB09	Bcl-2-like protein 12 (Bcl2-L-12) (Bcl-2-related proline-rich protein)
ENSG00000166710	164144	0.00653471	0.00462939	1.41157	0.158076	0.73645	B2M CDABP0092 HDCMA22P	B2MG_HUMAN	0.000298836	0.786723	0.906625	P61769	Beta-2-microglobulin [Cleaved into: Beta-2-microglobulin form pI 5.3]
ENSG00000164889	2078.11	-0.00247799	0.00487737	-0.508059	0.611412	0.909308	SLC4A2 AE2 EPB3L1 HKB3 MPB3L	B3A2_HUMAN	0.00053559	0.420769	0.677282	P04920	Anion exchange protein 2 (AE 2) (Anion exchanger 2) (Non-erythroid band 3-like protein) (BND3L) (Solute carrier family 4 member 2)
ENSG00000149541	459.005	-0.00402733	0.00693071	-0.581084	0.561184	0.895594	B3GAT3	B3GA3_HUMAN	-0.00132677	0.209462	0.471864	O94766	Galactosylgalactosylxylosylprotein 3-beta-glucuronosyltransferase 3 (EC 2.4.1.135) (Beta-1,3-glucuronyltransferase 3) (Glucuronosyltransferase I) (GlcAT-I) (UDP-GlcUA:Gal beta-1,3-Gal-R glucuronyltransferase) (GlcUAT-I)
ENSG00000169255	2416.68	0.00348468	0.00369486	0.943117	0.345621	0.826432	B3GALNT1 B3GALT3 UNQ531/PRO1074	B3GL1_HUMAN	-0.000692768	0.544968	0.76635	O75752	UDP-GalNAc:beta-1,3-N-acetylgalactosaminyltransferase 1 (Beta-1,3-GalNAc-T1) (EC 2.4.1.79) (Beta-1,3-galactosyltransferase 3) (Beta-1,3-GalTase 3) (Beta3Gal-T3) (Beta3GalT3) (b3Gal-T3) (Beta-3-Gx-T3) (Galactosylgalactosylglucosylceramide beta-D-acetyl-galactosaminyltransferase) (Globoside synthase) (UDP-N-acetylgalactosamine:globotriaosylceramide beta-1,3-N-acetylgalactosaminyltransferase)
ENSG00000187676	1502.64	0.00771064	0.00355531	2.16877	0.0301003	0.578631	B3GLCT B3GALTL B3GTL	B3GLT_HUMAN	0.000768233	0.394274	0.657926	Q6Y288	Beta-1,3-glucosyltransferase (Beta3Glc-T) (EC 2.4.1.-) (Beta 3-glucosyltransferase) (Beta-3-glycosyltransferase-like)
ENSG00000170340	2170.04	0.00210804	0.00508221	0.414787	0.678298	0.928337	B3GNT2 B3GALT7 B3GNT1	B3GN2_HUMAN	-0.00143127	0.81292	0.920917	Q9NY97	N-acetyllactosaminide beta-1,3-N-acetylglucosaminyltransferase 2 (EC 2.4.1.149) (Beta-1,3-N-acetylglucosaminyltransferase 1) (BGnT-1) (Beta-1,3-Gn-T1) (Beta3Gn-T1) (Beta-1,3-galactosyltransferase 7) (Beta-1,3-GalTase 7) (Beta3Gal-T7) (Beta3GalT7) (b3Gal-T7) (Beta-3-Gx-T7) (UDP-Gal:beta-GlcNAc beta-1,3-galactosyltransferase 7) (UDP-GlcNAc:betaGal beta-1,3-N-acetylglucosaminyltransferase 2) (BGnT-2…
ENSG00000237172	5308.71	0.00106681	0.00317021	0.336511	0.736486	0.944883	B3GNT9 UNQ1922/PRO4397	B3GN9_HUMAN	0.00280833	0.199631	0.460532	Q6UX72	UDP-GlcNAc:betaGal beta-1,3-N-acetylglucosaminyltransferase 9 (BGnT-9) (Beta-1,3-Gn-T9) (Beta-1,3-N-acetylglucosaminyltransferase 9) (Beta3Gn-T9) (EC 2.4.1.-)
ENSG00000162630	6707.48	0.0177745	0.00688145	2.58296	0.00979563	0.482271	B3GALT2	B3GT2_HUMAN	-0.00573488	0.193734	0.45494	O43825	Beta-1,3-galactosyltransferase 2 (Beta-1,3-GalTase 2) (Beta3Gal-T2) (Beta3GalT2) (EC 2.4.1.86) (UDP-galactose:2-acetamido-2-deoxy-D-glucose 3beta-galactosyltransferase 2)
ENSG00000235863	104.454	-0.00198592	0.00556944	-0.356575	0.72141	0.94063	B3GALT4 GALT4	B3GT4_HUMAN	0.000833151	0.762543	0.892899	O96024	Beta-1,3-galactosyltransferase 4 (Beta-1,3-GalTase 4) (Beta3Gal-T4) (Beta3GalT4) (GalT4) (b3Gal-T4) (EC 2.4.1.62) (Gal-T2) (Ganglioside galactosyltransferase) (UDP-galactose:beta-N-acetyl-galactosamine-beta-1,3-galactosyltransferase)
ENSG00000183778	435.835	-0.00979646	0.00583041	-1.68023	0.0929117	0.688446	B3GALT5	B3GT5_HUMAN	0.00524938	0.131708	0.371542	Q9Y2C3	Beta-1,3-galactosyltransferase 5 (Beta-1,3-GalTase 5) (Beta3Gal-T5) (Beta3GalT5) (b3Gal-T5) (EC 2.4.1.-) (Beta-3-Gx-T5) (UDP-Gal:beta-GlcNAc beta-1,3-galactosyltransferase 5) (UDP-galactose:beta-N-acetylglucosamine beta-1,3-galactosyltransferase 5)
ENSG00000176022	2870.19	-0.00113416	0.00464962	-0.243925	0.807289	0.960405	B3GALT6	B3GT6_HUMAN	-0.00255937	0.00202893	0.0575251	Q96L58	Beta-1,3-galactosyltransferase 6 (Beta-1,3-GalTase 6) (Beta3Gal-T6) (Beta3GalT6) (EC 2.4.1.134) (GAG GalTII) (Galactosyltransferase II) (Galactosylxylosylprotein 3-beta-galactosyltransferase) (UDP-Gal:betaGal beta 1,3-galactosyltransferase polypeptide 6)
ENSG00000174684	1704.29	-0.000877222	0.00331954	-0.264261	0.791579	0.957779	B4GAT1 B3GNT1 B3GNT6	B4GA1_HUMAN	0.000525263	0.394293	0.657926	O43505	Beta-1,4-glucuronyltransferase 1 (EC 2.4.1.-) (I-beta-1,3-N-acetylglucosaminyltransferase) (iGnT) (N-acetyllactosaminide beta-1,3-N-acetylglucosaminyltransferase) (Poly-N-acetyllactosamine extension enzyme) (UDP-GlcNAc:betaGal beta-1,3-N-acetylglucosaminyltransferase 1)
ENSG00000135454	1081.44	0.00209141	0.00443441	0.471632	0.637189	0.916554	B4GALNT1 GALGT SIAT2	B4GN1_HUMAN	0.000963062	0.688367	0.854106	Q00973	Beta-1,4 N-acetylgalactosaminyltransferase 1 (EC 2.4.1.92) ((N-acetylneuraminyl)-galactosylglucosylceramide) (GM2/GD2 synthase) (GalNAc-T)
ENSG00000086062	49820.8	0.000643507	0.0040196	0.160092	0.872808	0.974375	B4GALT1 GGTB2	B4GT1_HUMAN	6.38e-05	0.938854	0.975611	P15291	Beta-1,4-galactosyltransferase 1 (Beta-1,4-GalTase 1) (Beta4Gal-T1) (b4Gal-T1) (EC 2.4.1.-) (Beta-N-acetylglucosaminyl-glycolipid beta-1,4-galactosyltransferase) (Beta-N-acetylglucosaminylglycopeptide beta-1,4-galactosyltransferase) (EC 2.4.1.38) (Lactose synthase A protein) (EC 2.4.1.22) (N-acetyllactosamine synthase) (EC 2.4.1.90) (Nal synthase) (Neolactotriaosylceramide beta-1,4-galactosyltran…
ENSG00000117411	4064.79	-0.000917717	0.00424978	-0.215945	0.829031	0.965345	B4GALT2	B4GT2_HUMAN	8.6e-07	0.999236	0.999664	O60909	Beta-1,4-galactosyltransferase 2 (Beta-1,4-GalTase 2) (Beta4Gal-T2) (b4Gal-T2) (EC 2.4.1.-) (Beta-N-acetylglucosaminyl-glycolipid beta-1,4-galactosyltransferase) (Beta-N-acetylglucosaminylglycopeptide beta-1,4-galactosyltransferase) (EC 2.4.1.38) (Lactose synthase A protein) (EC 2.4.1.22) (N-acetyllactosamine synthase) (EC 2.4.1.90) (Nal synthase) (UDP-Gal:beta-GlcNAc beta-1,4-galactosyltransfera…
ENSG00000158850	1018.45	-0.00739114	0.00605536	-1.2206	0.222239	0.774535	B4GALT3	B4GT3_HUMAN	-0.00104871	0.301734	0.572279	O60512	Beta-1,4-galactosyltransferase 3 (Beta-1,4-GalTase 3) (Beta4Gal-T3) (b4Gal-T3) (EC 2.4.1.-) (Beta-N-acetylglucosaminyl-glycolipid beta-1,4-galactosyltransferase) (Beta-N-acetylglucosaminylglycopeptide beta-1,4-galactosyltransferase) (EC 2.4.1.38) (N-acetyllactosamine synthase) (EC 2.4.1.90) (Nal synthase) (Neolactotriaosylceramide beta-1,4-galactosyltransferase) (EC 2.4.1.275) (UDP-Gal:beta-GlcNA…
ENSG00000121578	7637.34	0.00353535	0.00226807	1.55875	0.119056	0.709849	B4GALT4 UNQ552/PRO1109	B4GT4_HUMAN	-0.00126581	0.140081	0.3834	O60513	Beta-1,4-galactosyltransferase 4 (Beta-1,4-GalTase 4) (Beta4Gal-T4) (b4Gal-T4) (EC 2.4.1.-) (Beta-N-acetylglucosaminyl-glycolipid beta-1,4-galactosyltransferase) (Lactotriaosylceramide beta-1,4-galactosyltransferase) (EC 2.4.1.275) (N-acetyllactosamine synthase) (EC 2.4.1.90) (Nal synthase) (UDP-Gal:beta-GlcNAc beta-1,4-galactosyltransferase 4) (UDP-galactose:beta-N-acetylglucosamine beta-1,4-gal…
ENSG00000027847	625.888	-0.00159202	0.00486657	-0.327134	0.743567	0.946599	B4GALT7 XGALT1 UNQ748/PRO1478	B4GT7_HUMAN	-0.000723326	0.357781	0.625608	Q9UBV7	Beta-1,4-galactosyltransferase 7 (Beta-1,4-GalTase 7) (Beta4Gal-T7) (b4Gal-T7) (EC 2.4.1.-) (Proteoglycan UDP-galactose:beta-xylose beta1,4-galactosyltransferase I) (UDP-Gal:beta-GlcNAc beta-1,4-galactosyltransferase 7) (UDP-galactose:beta-N-acetylglucosamine beta-1,4-galactosyltransferase 7) (UDP-galactose:beta-xylose beta-1,4-galactosyltransferase) (XGPT) (XGalT-1) (Xylosylprotein 4-beta-galact…
ENSG00000117262	7937.81	0.00203471	0.00191805	1.06082	0.28877	0.808861	GPR89A	B7ZAQ6	0.000908178	0.0056011	0.0816413	GPHRA_HUMAN	Golgi pH regulator A
ENSG00000108641	424.944	-0.00810407	0.00370761	-2.18579	0.0288308	0.578631	B9D1 MKSR1	B9D1_HUMAN	0.00133911	0.230004	0.494621	Q9UPM9	B9 domain-containing protein 1 (MKS1-related protein 1)
ENSG00000123810	122.189	-0.00728388	0.0048492	-1.50208	0.133077	0.720744	B9D2 MKSR2	B9D2_HUMAN	0.000184768	0.92473	0.970323	Q9BPU9	B9 domain-containing protein 2 (MKS1-related protein 2)
ENSG00000164929	3844.54	0.0020544	0.00410814	0.500081	0.617018	0.911407	BAALC	BAALC_HUMAN	-0.00239352	0.0102644	0.107391	Q8WXS3	Brain and acute leukemia cytoplasmic protein
ENSG00000105393	4142.94	-0.00571897	0.00733707	-0.779463	0.435707	0.85912	BABAM1 C19orf62 MERIT40 NBA1 HSPC142	BABA1_HUMAN	0.00100176	0.0157926	0.131624	Q9NWV8	BRISC and BRCA1-A complex member 1 (Mediator of RAP80 interactions and targeting subunit of 40 kDa) (New component of the BRCA1-A complex)
ENSG00000174943	657.228	-0.00284437	0.0030326	-0.937933	0.348279	0.829064	KCTD13 BACURD1 PDIP1 POLDIP1 FKSG86 PP6832	BACD1_HUMAN	-0.00663147	0.108386	0.337559	Q8WZ19	BTB/POZ domain-containing adapter for CUL3-mediated RhoA degradation protein 1 (hBACURD1) (BTB/POZ domain-containing protein KCTD13) (Polymerase delta-interacting protein 1) (TNFAIP1-like protein)
ENSG00000110906	35642.5	-0.00360622	0.0037983	-0.949431	0.342402	0.825446	KCTD10 ULR061 MSTP028	BACD3_HUMAN	-0.000717415	0.25456	0.521517	Q9H3F6	BTB/POZ domain-containing adapter for CUL3-mediated RhoA degradation protein 3 (hBACURD3) (BTB/POZ domain-containing protein KCTD10) (Potassium channel tetramerization domain-containing protein 10)
ENSG00000186318	25544.3	0.00383449	0.00180482	2.12458	0.0336217	0.585101	BACE1 BACE KIAA1149	BACE1_HUMAN	0.00256988	0.212538	0.475632	P56817	Beta-secretase 1 (EC 3.4.23.46) (Aspartyl protease 2) (ASP2) (Asp 2) (Beta-site amyloid precursor protein cleaving enzyme 1) (Beta-site APP cleaving enzyme 1) (Memapsin-2) (Membrane-associated aspartic protease 2)
ENSG00000182240	17010.1	-0.00522241	0.00469947	-1.11128	0.266449	0.797889	BACE2 AEPLC ALP56 ASP21 CDA13 UNQ418/PRO852	BACE2_HUMAN	9.49e-05	0.912754	0.965892	Q9Y5Z0	Beta-secretase 2 (EC 3.4.23.45) (Aspartic-like protease 56 kDa) (Aspartyl protease 1) (ASP1) (Asp 1) (Beta-site amyloid precursor protein cleaving enzyme 2) (Beta-site APP cleaving enzyme 2) (Down region aspartic protease) (DRAP) (Memapsin-1) (Membrane-associated aspartic protease 1) (Theta-secretase)
ENSG00000097021	1882.2	-0.00427025	0.00524261	-0.814528	0.415342	0.853443	ACOT7 BACH	BACH_HUMAN	-0.00128007	0.0965729	0.316956	O00154	Cytosolic acyl coenzyme A thioester hydrolase (EC 3.1.2.2) (Acyl-CoA thioesterase 7) (Brain acyl-CoA hydrolase) (BACH) (hBACH) (CTE-IIa) (CTE-II) (Long chain acyl-CoA thioester hydrolase)
ENSG00000156273	22572.4	-0.00579382	0.00338175	-1.71326	0.086665	0.678206	BACH1	BACH1_HUMAN	0.000433542	0.457994	0.703326	O14867	Transcription regulator protein BACH1 (BTB and CNC homolog 1) (HA2303)
ENSG00000112182	605.087	0.00147523	0.00728089	0.202617	0.839435	0.967537	BACH2	BACH2_HUMAN	-0.00217306	0.487303	0.727447	Q9BYV9	Transcription regulator protein BACH2 (BTB and CNC homolog 2)
ENSG00000002330	371.936	-0.00730774	0.00817252	-0.894184	0.371223	0.836131	BAD BBC6 BCL2L8	BAD_HUMAN	-0.000758566	0.779544	0.90296	Q92934	Bcl2-associated agonist of cell death (BAD) (Bcl-2-binding component 6) (Bcl-2-like protein 8) (Bcl2-L-8) (Bcl-xL/Bcl-2-associated death promoter) (Bcl2 antagonist of cell death)
ENSG00000175334	3479.35	-0.000656753	0.00529183	-0.124107	0.901231	0.980261	BANF1 BAF BCRG1	BAF_HUMAN	-0.000631997	0.412664	0.671927	O75531	Barrier-to-autointegration factor (Breakpoint cluster region protein 1) [Cleaved into: Barrier-to-autointegration factor, N-terminally processed]
ENSG00000107262	5026.35	-0.00557786	0.00393969	-1.41581	0.15683	0.736213	BAG1 HAP	BAG1_HUMAN	0.00188824	0.026968	0.164941	Q99933	BAG family molecular chaperone regulator 1 (BAG-1) (Bcl-2-associated athanogene 1)
ENSG00000112208	46073.5	0.0113167	0.00524131	2.15913	0.0308401	0.579189	BAG2	BAG2_HUMAN	-0.000492168	0.419564	0.677027	O95816	BAG family molecular chaperone regulator 2 (BAG-2) (Bcl-2-associated athanogene 2)
ENSG00000151929	5282.56	0.0017904	0.00245148	0.730336	0.465185	0.868005	BAG3 BIS	BAG3_HUMAN	0.000305868	0.659095	0.837217	O95817	BAG family molecular chaperone regulator 3 (BAG-3) (Bcl-2-associated athanogene 3) (Bcl-2-binding protein Bis) (Docking protein CAIR-1)
ENSG00000156735	8908.48	-0.0015081	0.00590712	-0.255302	0.79849	0.958625	BAG4 SODD	BAG4_HUMAN	-0.000390642	0.59547	0.800237	O95429	BAG family molecular chaperone regulator 4 (BAG-4) (Bcl-2-associated athanogene 4) (Silencer of death domains)
ENSG00000166170	11458.3	2.42251e-05	0.00111805	0.0216673	0.982713	0.996906	BAG5 KIAA0873	BAG5_HUMAN	-6.53e-05	0.903919	0.962613	Q9UL15	BAG family molecular chaperone regulator 5 (BAG-5) (Bcl-2-associated athanogene 5)
ENSG00000204463	6658.63	-0.00381137	0.00566943	-0.672266	0.501414	0.879288	BAG6 BAT3 G3	BAG6_HUMAN	-0.00045367	0.168628	0.42193	P46379	Large proline-rich protein BAG6 (BAG family molecular chaperone regulator 6) (BCL2-associated athanogene 6) (BAG-6) (HLA-B-associated transcript 3) (Protein G3) (Protein Scythe)
ENSG00000175866	391.004	-0.00836934	0.00625994	-1.33697	0.181233	0.753484	BAIAP2	BAIP2_HUMAN	-0.00332806	0.00918066	0.101988	Q9UQB8	Brain-specific angiogenesis inhibitor 1-associated protein 2 (BAI-associated protein 2) (BAI1-associated protein 2) (Protein BAP2) (Fas ligand-associated factor 3) (FLAF3) (Insulin receptor substrate p53/p58) (IRS-58) (IRSp53/58) (Insulin receptor substrate protein of 53 kDa) (IRSp53) (Insulin receptor substrate p53)
ENSG00000030110	658.49	-0.0031469	0.00695719	-0.452323	0.651036	0.919525	BAK1 BAK BCL2L7 CDN1	BAK_HUMAN	0.00178003	0.0320497	0.178414	Q16611	Bcl-2 homologous antagonist/killer (Apoptosis regulator BAK) (Bcl-2-like protein 7) (Bcl2-L-7)
ENSG00000172530	601.731	-0.00439184	0.00307252	-1.42939	0.152892	0.731775	BANP BEND1 SMAR1	BANP_HUMAN	0.000267178	0.592863	0.798601	Q8N9N5	Protein BANP (BEN domain-containing protein 1) (Btg3-associated nuclear protein) (Scaffold/matrix-associated region-1-binding protein)
ENSG00000163930	3246.94	-0.00508842	0.00553311	-0.919631	0.357766	0.832381	BAP1 KIAA0272 hucep-6	BAP1_HUMAN	-0.000601858	0.385943	0.650644	Q92560	Ubiquitin carboxyl-terminal hydrolase BAP1 (EC 3.4.19.12) (BRCA1-associated protein 1) (Cerebral protein 6)
ENSG00000258315	2699.89	0.00103677	0.00355422	0.2917	0.770516	0.952941	BAP18 C17orf49	BAP18_HUMAN	-0.000742602	0.29337	0.564098	Q8IXM2	Chromatin complexes subunit BAP18 (BPTF-associated protein of 18 kDa)
ENSG00000075790	15814.1	0.00503287	0.00475795	1.05778	0.290155	0.808861	BCAP29 BAP29	BAP29_HUMAN	0.00223085	0.0507747	0.227612	Q9UHQ4	B-cell receptor-associated protein 29 (BCR-associated protein 29) (Bap29)
ENSG00000185825	3767.88	-0.0075432	0.00597943	-1.26153	0.207119	0.766387	BCAP31 BAP31 DXS1357E	BAP31_HUMAN	-0.000590035	0.534309	0.75867	P51572	B-cell receptor-associated protein 31 (BCR-associated protein 31) (Bap31) (6C6-AG tumor-associated antigen) (Protein CDM) (p28)
ENSG00000138376	6361.25	0.00753054	0.00571389	1.31794	0.187525	0.754682	BARD1	BARD1_HUMAN	-0.00404622	0.176041	0.431269	Q99728	BRCA1-associated RING domain protein 1 (BARD-1) (EC 2.3.2.27) (RING-type E3 ubiquitin transferase BARD1)
ENSG00000172270	9803.16	-0.00687042	0.00599604	-1.14583	0.251867	0.788732	BSG UNQ6505/PRO21383	BASI_HUMAN	-0.000137024	0.743147	0.882801	P35613	Basigin (5F7) (Collagenase stimulatory factor) (Extracellular matrix metalloproteinase inducer) (EMMPRIN) (Hepatoma-associated antigen) (HAb18G) (Leukocyte activation antigen M6) (OK blood group antigen) (Tumor cell-derived collagenase stimulatory factor) (TCSF) (CD antigen CD147)
ENSG00000176788	34126.2	0.0103143	0.00474083	2.17563	0.0295827	0.578631	BASP1 NAP22	BASP1_HUMAN	0.00143796	0.17413	0.429147	P80723	Brain acid soluble protein 1 (22 kDa neuronal tissue-enriched acidic protein) (Neuronal axonal membrane protein NAP-22)
ENSG00000087088	580.056	-0.0025113	0.00548116	-0.458171	0.64683	0.918213	BAX BCL2L4	BAX_HUMAN	0.00054489	0.352261	0.620156	Q07812	Apoptosis regulator BAX (Bcl-2-like protein 4) (Bcl2-L-4)
ENSG00000076108	7346.53	-0.0041931	0.00312328	-1.34253	0.179424	0.752697	BAZ2A KIAA0314 TIP5	BAZ2A_HUMAN	0.00101163	0.420882	0.677282	Q9UIF9	Bromodomain adjacent to zinc finger domain protein 2A (Transcription termination factor I-interacting protein 5) (TTF-I-interacting protein 5) (Tip5) (hWALp3)
ENSG00000123636	21050.5	0.00213434	0.00307186	0.694805	0.487178	0.874783	BAZ2B KIAA1476	BAZ2B_HUMAN	0.00124743	0.292929	0.563714	Q9UIF8	Bromodomain adjacent to zinc finger domain protein 2B (hWALp4)
ENSG00000105327	114.772	-0.00297399	0.00545684	-0.545002	0.585752	0.900697	BBC3 PUMA	BBC3_HUMAN	-0.000335524	0.896792	0.960045	Q9BXH1	Bcl-2-binding component 3, isoforms 1/2 (JFY-1) (p53 up-regulated modulator of apoptosis)
ENSG00000174483	2118.93	0.00243947	0.00244739	0.996766	0.318878	0.81783	BBS1 BBS2L2	BBS1_HUMAN	0.00241955	0.0187864	0.140868	Q8NFJ9	Bardet-Biedl syndrome 1 protein (BBS2-like protein 2)
ENSG00000125124	11677.3	-0.00110356	0.00234036	-0.471536	0.637258	0.916554	BBS2	BBS2_HUMAN	0.00172025	0.0418466	0.205775	Q9BXC9	Bardet-Biedl syndrome 2 protein
ENSG00000140463	4844.79	0.00335791	0.00178718	1.87889	0.06026	0.640209	BBS4	BBS4_HUMAN	0.0012704	0.299955	0.570538	Q96RK4	Bardet-Biedl syndrome 4 protein
ENSG00000163093	1111.48	-0.0060135	0.00548404	-1.09655	0.27284	0.801406	BBS5	BBS5_HUMAN	0.000608888	0.719154	0.871134	Q8N3I7	Bardet-Biedl syndrome 5 protein
ENSG00000114439	22547.7	0.00171567	0.00213904	0.802075	0.422509	0.856636	BBX HBP2	BBX_HUMAN	0.000256897	0.726015	0.874856	Q8WY36	HMG box transcription factor BBX (Bobby sox homolog) (HMG box-containing protein 2)
ENSG00000187244	46.0903	-0.0201901	0.00913387	-2.21046	0.027073	0.577892	BCAM LU MSK19	BCAM_HUMAN	-0.00486555	0.0669819	0.259784	P50895	Basal cell adhesion molecule (Auberger B antigen) (B-CAM cell surface glycoprotein) (F8/G253 antigen) (Lutheran antigen) (Lutheran blood group glycoprotein) (CD antigen CD239)
ENSG00000050820	729.571	-0.00511587	0.00567578	-0.901352	0.367401	0.83476	BCAR1 CAS CASS1 CRKAS	BCAR1_HUMAN	-0.00141015	0.0287153	0.170017	P56945	Breast cancer anti-estrogen resistance protein 1 (CRK-associated substrate) (Cas scaffolding protein family member 1) (p130cas)
ENSG00000137936	6914.03	0.00793886	0.00341739	2.32308	0.0201751	0.555592	BCAR3 NSP2 SH2D3B UNQ271/PRO308	BCAR3_HUMAN	-0.000383589	0.66793	0.841913	O75815	Breast cancer anti-estrogen resistance protein 3 (Novel SH2-containing protein 2) (SH2 domain-containing protein 3B)
ENSG00000141376	3268.98	-0.00140953	0.00250182	-0.563402	0.573161	0.897599	BCAS3	BCAS3_HUMAN	0.00115075	0.0448351	0.214487	Q9H6U6	Breast carcinoma-amplified sequence 3 (GAOB1)
ENSG00000124243	584.824	-0.00423708	0.00484721	-0.874128	0.382049	0.841416	BCAS4	BCAS4_HUMAN	0.00158934	0.133827	0.374918	Q8TDM0	Breast carcinoma-amplified sequence 4
ENSG00000060982	34613.7	0.00227658	0.00382415	0.595315	0.551633	0.892686	BCAT1 BCT1 ECA39	BCAT1_HUMAN	-0.00084499	0.488034	0.728038	P54687	Branched-chain-amino-acid aminotransferase, cytosolic (BCAT(c)) (EC 2.6.1.42) (Protein ECA39)
ENSG00000105552	729.045	-0.00224781	0.00498739	-0.450699	0.652207	0.919824	BCAT2 BCATM BCT2 ECA40	BCAT2_HUMAN	0.000107827	0.912353	0.965623	O15382	Branched-chain-amino-acid aminotransferase, mitochondrial (BCAT(m)) (EC 2.6.1.42) (Placental protein 18) (PP18)
ENSG00000107949	16381.6	0.00186525	0.00154367	1.20832	0.226924	0.779121	BCCIP TOK1	BCCIP_HUMAN	-0.00199599	0.0219778	0.150763	Q9P287	BRCA2 and CDKN1A-interacting protein (P21- and CDK-associated protein 1) (Protein TOK-1)
ENSG00000117174	20671.1	0.00365724	0.00254192	1.43877	0.150215	0.731161	ZNHIT6 BCD1 C1orf181	BCD1_HUMAN	-0.000881699	0.270419	0.539624	Q9NWK9	Box C/D snoRNA protein 1 (Serologically defined breast cancer antigen NY-BR-75) (Zinc finger HIT domain-containing protein 6)
ENSG00000103507	1870.41	-0.00125631	0.00495669	-0.253458	0.799915	0.95889	BCKDK	BCKD_HUMAN	-0.000918441	0.263742	0.532902	O14874	[3-methyl-2-oxobutanoate dehydrogenase [lipoamide]] kinase, mitochondrial (EC 2.7.11.4) (Branched-chain alpha-ketoacid dehydrogenase kinase) (BCKD-kinase) (BCKDHKIN)
ENSG00000142867	3965.67	0.00153343	0.00195726	0.783459	0.433358	0.85858	BCL10 CIPER CLAP	BCL10_HUMAN	7.86e-05	0.916441	0.967493	O95999	B-cell lymphoma/leukemia 10 (B-cell CLL/lymphoma 10) (Bcl-10) (CARD-containing molecule enhancing NF-kappa-B) (CARD-like apoptotic protein) (hCLAP) (CED-3/ICH-1 prodomain homologous E10-like regulator) (CIPER) (Cellular homolog of vCARMEN) (cCARMEN) (Cellular-E10) (c-E10) (Mammalian CARD-containing adapter molecule E10) (mE10)
ENSG00000069399	680.424	-0.00505182	0.0052015	-0.971225	0.331436	0.823292	BCL3 BCL4 D19S37	BCL3_HUMAN	-0.0042628	0.288883	0.558522	P20749	B-cell lymphoma 3 protein (BCL-3) (Proto-oncogene BCL3)
ENSG00000106635	2251.62	-4.69451e-05	0.00412164	-0.0113899	0.990912	0.998366	BCL7B	BCL7B_HUMAN	-0.0011291	0.457256	0.702656	Q9BQE9	B-cell CLL/lymphoma 7 protein family member B (allergen Hom s 3)
ENSG00000099385	1181.07	-0.00141511	0.00257106	-0.550399	0.582046	0.900118	BCL7C	BCL7C_HUMAN	-0.00258885	0.082581	0.290032	Q8WUZ0	B-cell CLL/lymphoma 7 protein family member C
ENSG00000186174	5290.9	-0.0012315	0.00395812	-0.311133	0.755699	0.949263	BCL9L DLNB11	BCL9L_HUMAN	-0.00259581	0.00279806	0.0649074	Q86UU0	B-cell CLL/lymphoma 9-like protein (B-cell lymphoma 9-like protein) (BCL9-like protein) (Protein BCL9-2)
ENSG00000173681	3642.73	0.00260797	0.00256506	1.01673	0.309283	0.815666	BCLAF3 CXorf23	BCLA3_HUMAN	0.00308817	0.0516926	0.229437	A2AJT9	BCLAF1 and THRAP3 family member 3
ENSG00000029363	120383	0.00413953	0.00408548	1.01323	0.310951	0.815834	BCLAF1 BTF KIAA0164	BCLF1_HUMAN	-0.00167634	0.0073282	0.0923987	Q9NYF8	Bcl-2-associated transcription factor 1 (Btf) (BCLAF1 and THRAP3 family member 1)
ENSG00000183337	6321.04	0.00252897	0.00249476	1.01371	0.310719	0.815834	BCOR KIAA1575	BCOR_HUMAN	0.00272728	0.245896	0.511216	Q6W2J9	BCL-6 corepressor (BCoR)
ENSG00000186716	1308	-0.00508769	0.00488677	-1.04112	0.297822	0.811201	BCR BCR1 D22S11	BCR_HUMAN	0.000367784	0.57998	0.790629	P11274	Breakpoint cluster region protein (EC 2.7.11.1) (Renal carcinoma antigen NY-REN-26)
ENSG00000074582	986.899	-0.00417924	0.00431502	-0.968533	0.332778	0.823315	BCS1L BCS1	BCS1_HUMAN	0.000328344	0.473854	0.715821	Q9Y276	Mitochondrial chaperone BCS1 (h-BCS1) (BCS1-like protein)
ENSG00000038219	54610.9	0.00339324	0.00423305	0.801606	0.422781	0.856689	BOD1L1 BOD1L FAM44A KIAA1327	BD1L1_HUMAN	-0.000968846	0.0727692	0.271884	Q8NFC6	Biorientation of chromosomes in cell division protein 1-like 1
ENSG00000161267	608.863	-0.00588074	0.0042961	-1.36886	0.171044	0.748383	BDH1 BDH SDR9C1	BDH_HUMAN	0.00041442	0.657663	0.836676	Q02338	D-beta-hydroxybutyrate dehydrogenase, mitochondrial (EC 1.1.1.30) (3-hydroxybutyrate dehydrogenase) (BDH) (Short chain dehydrogenase/reductase family 9C member 1)
ENSG00000145734	32712	0.00314363	0.00400671	0.78459	0.432694	0.85858	BDP1 KIAA1241 KIAA1689 TFNR	BDP1_HUMAN	0.00346159	0.114903	0.346974	A6H8Y1	Transcription factor TFIIIB component B'' homolog (Transcription factor IIIB 150) (TFIIIB150) (Transcription factor-like nuclear regulator)
ENSG00000126581	5577.45	-0.00126548	0.00210217	-0.601987	0.547183	0.891667	BECN1 GT197	BECN1_HUMAN	0.000806597	0.146256	0.39255	Q14457	Beclin-1 (Coiled-coil myosin-like BCL2-interacting protein) (Protein GT197) [Cleaved into: Beclin-1-C 35 kDa; Beclin-1-C 37 kDa]
ENSG00000178409	472.451	-0.00432102	0.00306844	-1.40822	0.159067	0.737992	BEND3 KIAA1553	BEND3_HUMAN	-0.00199541	0.19447	0.455485	Q5T5X7	BEN domain-containing protein 3
ENSG00000105829	7447.2	-8.44596e-05	0.00563664	-0.014984	0.988045	0.997792	BET1	BET1_HUMAN	0.000190387	0.682747	0.851202	O15155	BET1 homolog (hBET1) (Golgi vesicular membrane-trafficking protein p18)
ENSG00000177951	8164.14	-0.00136122	0.00368079	-0.369818	0.711518	0.937999	BET1L GS15	BET1L_HUMAN	-2.23e-05	0.973956	0.98931	Q9NYM9	BET1-like protein (Golgi SNARE with a size of 15 kDa) (GOS-15) (GS15) (Vesicle transport protein GOS15)
ENSG00000170266	17660.8	0.00143167	0.00227653	0.628879	0.529428	0.885694	GLB1 ELNR1	BGAL_HUMAN	0.00343168	1.33e-05	0.00872032	P16278	Beta-galactosidase (EC 3.2.1.23) (Acid beta-galactosidase) (Lactase) (Elastin receptor 1)
ENSG00000120708	279552	0.00402913	0.00417584	0.964866	0.334612	0.823967	TGFBI BIGH3	BGH3_HUMAN	-0.00035076	0.78932	0.90731	Q15582	Transforming growth factor-beta-induced protein ig-h3 (Beta ig-h3) (Kerato-epithelin) (RGD-containing collagen-associated protein) (RGD-CAP)
ENSG00000169919	2708.64	-0.00201039	0.0031196	-0.644436	0.519293	0.882985	GUSB	BGLR_HUMAN	0.00350598	0.010707	0.109808	P08236	Beta-glucuronidase (EC 3.2.1.31) (Beta-G1)
ENSG00000139644	82164.3	-0.00177312	0.00200233	-0.885531	0.37587	0.838418	TMBIM6 BI1 TEGT	BI1_HUMAN	0.00148275	0.112118	0.343675	P55061	Bax inhibitor 1 (BI-1) (Testis-enhanced gene transcript protein) (Transmembrane BAX inhibitor motif-containing protein 6)
ENSG00000006453	1076.25	0.00372778	0.00372542	1.00063	0.317003	0.81783	BAIAP2L1 IRTKS	BI2L1_HUMAN	-0.00269183	0.307837	0.5786	Q9UHR4	Brain-specific angiogenesis inhibitor 1-associated protein 2-like protein 1 (BAI1-associated protein 2-like protein 1) (Insulin receptor tyrosine kinase substrate)
ENSG00000122870	38458.6	0.00148064	0.0027002	0.548345	0.583455	0.900503	BICC1	BICC1_HUMAN	0.00216918	0.00729065	0.0923987	Q9H694	Protein bicaudal C homolog 1 (Bic-C)
ENSG00000151746	5166.81	-8.11969e-05	0.00173976	-0.0466714	0.962775	0.994343	BICD1	BICD1_HUMAN	-0.00109043	0.174387	0.429327	Q96G01	Protein bicaudal D homolog 1 (Bic-D 1)
ENSG00000185963	11902.1	0.00384222	0.00472092	0.813871	0.415719	0.853718	BICD2 KIAA0699	BICD2_HUMAN	-0.00112438	0.0213844	0.149408	Q8TD16	Protein bicaudal D homolog 2 (Bic-D 2)
ENSG00000063169	122.74	-0.000633603	0.00442822	-0.143083	0.886225	0.976747	BICRA GLTSCR1	BICRA_HUMAN	0.00108163	0.380483	0.645895	Q9NZM4	BRD4-interacting chromatin-remodeling complex-associated protein (Glioma tumor suppressor candidate region gene 1 protein)
ENSG00000015475	2650.92	-0.00118121	0.0036713	-0.32174	0.747649	0.948048	BID	BID_HUMAN	7.81e-05	0.876009	0.949439	P55957	BH3-interacting domain death agonist (p22 BID) (BID) [Cleaved into: BH3-interacting domain death agonist p15 (p15 BID); BH3-interacting domain death agonist p13 (p13 BID); BH3-interacting domain death agonist p11 (p11 BID)]
ENSG00000106605	4617.48	-0.00274216	0.00365142	-0.750987	0.452661	0.863959	BLVRA BLVR BVR	BIEA_HUMAN	-0.000278411	0.717386	0.869895	P53004	Biliverdin reductase A (BVR A) (EC 1.3.1.24) (Biliverdin-IX alpha-reductase)
ENSG00000066777	23802.1	0.00409039	0.00275319	1.48569	0.137362	0.722511	ARFGEF1 ARFGEP1 BIG1	BIG1_HUMAN	0.000389186	0.317364	0.587156	Q9Y6D6	Brefeldin A-inhibited guanine nucleotide-exchange protein 1 (Brefeldin A-inhibited GEP 1) (ADP-ribosylation factor guanine nucleotide-exchange factor 1) (p200 ARF guanine nucleotide exchange factor) (p200 ARF-GEP1)
ENSG00000124198	26567.9	0.00109276	0.00191679	0.5701	0.56861	0.896778	ARFGEF2 ARFGEP2 BIG2	BIG2_HUMAN	0.000771179	0.0595031	0.245342	Q9Y6D5	Brefeldin A-inhibited guanine nucleotide-exchange protein 2 (Brefeldin A-inhibited GEP 2) (ADP-ribosylation factor guanine nucleotide-exchange factor 2)
ENSG00000136717	2029.29	-0.00584932	0.00589438	-0.992356	0.321024	0.818668	BIN1 AMPHL	BIN1_HUMAN	-0.000695475	0.29791	0.568484	O00499	Myc box-dependent-interacting protein 1 (Amphiphysin II) (Amphiphysin-like protein) (Box-dependent myc-interacting protein 1) (Bridging integrator 1)
ENSG00000147439	802.364	-0.00378285	0.004925	-0.768091	0.442433	0.860717	BIN3	BIN3_HUMAN	-9.05e-05	0.900472	0.962059	Q9NQY0	Bridging integrator 3
ENSG00000044574	230698	0.0021585	0.001725	1.25131	0.210823	0.768292	HSPA5 GRP78	BIP_HUMAN	0.000248292	0.483884	0.724809	P11021	Endoplasmic reticulum chaperone BiP (EC 3.6.4.10) (78 kDa glucose-regulated protein) (GRP-78) (Binding-immunoglobulin protein) (BiP) (Heat shock protein 70 family protein 5) (HSP70 family protein 5) (Heat shock protein family A member 5) (Immunoglobulin heavy chain-binding protein)
ENSG00000110330	23929.8	0.00504298	0.00601639	0.838207	0.401915	0.848772	BIRC2 API1 MIHB RNF48	BIRC2_HUMAN	0.00175953	0.27773	0.548242	Q13490	Baculoviral IAP repeat-containing protein 2 (EC 2.3.2.27) (Cellular inhibitor of apoptosis 1) (C-IAP1) (IAP homolog B) (Inhibitor of apoptosis protein 2) (hIAP-2) (hIAP2) (RING finger protein 48) (RING-type E3 ubiquitin transferase BIRC2) (TNFR2-TRAF-signaling complex protein 2)
ENSG00000089685	4032.12	0.00402903	0.00655951	0.614226	0.539066	0.888418	BIRC5 API4 IAP4	BIRC5_HUMAN	-0.00513375	0.118927	0.352628	O15392	Baculoviral IAP repeat-containing protein 5 (Apoptosis inhibitor 4) (Apoptosis inhibitor survivin)
ENSG00000115760	28654.7	0.000607112	0.00175052	0.346819	0.728727	0.943164	BIRC6 KIAA1289	BIRC6_HUMAN	-0.000368576	0.15127	0.398738	Q9NR09	Baculoviral IAP repeat-containing protein 6 (EC 2.3.2.27) (BIR repeat-containing ubiquitin-conjugating enzyme) (BRUCE) (RING-type E3 ubiquitin transferase BIRC6) (Ubiquitin-conjugating BIR domain enzyme apollon) (APOLLON)
ENSG00000135441	1492.84	-0.00595203	0.00708049	-0.840624	0.400559	0.848286	BLOC1S1 BLOS1 GCN5L1 RT14	BL1S1_HUMAN	0.00173219	0.000419528	0.033323	P78537	Biogenesis of lysosome-related organelles complex 1 subunit 1 (BLOC-1 subunit 1) (GCN5-like protein 1) (Protein RT14)
ENSG00000196072	6565.68	0.00794811	0.00533314	1.49033	0.136139	0.722511	BLOC1S2 BLOS2 CEAP	BL1S2_HUMAN	0.00265874	0.0182277	0.139059	Q6QNY1	Biogenesis of lysosome-related organelles complex 1 subunit 2 (BLOC-1 subunit 2) (Centrosome-associated protein)
ENSG00000189114	726.903	-0.00386816	0.003614	-1.07033	0.284473	0.808153	BLOC1S3 BLOS3	BL1S3_HUMAN	0.00102631	0.0983444	0.320315	Q6QNY0	Biogenesis of lysosome-related organelles complex 1 subunit 3 (BLOC-1 subunit 3)
ENSG00000186222	1136.07	-0.0035653	0.00229739	-1.55189	0.120688	0.710711	BLOC1S4 CNO	BL1S4_HUMAN	0.0013668	0.0496189	0.224499	Q9NUP1	Biogenesis of lysosome-related organelles complex 1 subunit 4 (BLOC-1 subunit 4) (Protein cappuccino homolog)
ENSG00000104164	30015.8	0.00354054	0.00320996	1.10299	0.270034	0.79999	BLOC1S6 PA PLDN	BL1S6_HUMAN	0.00188322	0.00458087	0.0768386	Q9UL45	Biogenesis of lysosome-related organelles complex 1 subunit 6 (BLOC-1 subunit 6) (Pallid protein homolog) (Pallidin) (Syntaxin 13-interacting protein)
ENSG00000197299	981.186	0.00436189	0.0055879	0.780595	0.435041	0.859061	BLM RECQ2 RECQL3	BLM_HUMAN	0.00537595	0.124974	0.361495	P54132	Bloom syndrome protein (EC 3.6.4.12) (DNA helicase, RecQ-like type 2) (RecQ2) (RecQ protein-like 3)
ENSG00000108578	4348.57	-0.0012953	0.0021211	-0.610675	0.541415	0.889101	BLMH	BLMH_HUMAN	0.000195304	0.639251	0.82699	Q13867	Bleomycin hydrolase (BH) (BLM hydrolase) (BMH) (EC 3.4.22.40)
ENSG00000090013	1329.22	-0.00863324	0.00629893	-1.37059	0.170503	0.748383	BLVRB FLR	BLVRB_HUMAN	0.00122155	0.0860829	0.296124	P30043	Flavin reductase (NADPH) (FR) (EC 1.5.1.30) (Biliverdin reductase B) (BVR-B) (EC 1.3.1.24) (Biliverdin-IX beta-reductase) (Green heme-binding protein) (GHBP) (NADPH-dependent diaphorase) (NADPH-flavin reductase) (FLR)
ENSG00000133794	1542.31	-5.92903e-05	0.00171454	-0.0345808	0.972414	0.996693	ARNTL BHLHE5 BMAL1 MOP3 PASD3	BMAL1_HUMAN	-0.00282576	0.415236	0.673277	O00327	Aryl hydrocarbon receptor nuclear translocator-like protein 1 (Basic-helix-loop-helix-PAS protein MOP3) (Brain and muscle ARNT-like 1) (Class E basic helix-loop-helix protein 5) (bHLHe5) (Member of PAS protein 3) (PAS domain-containing protein 3) (bHLH-PAS protein JAP3)
ENSG00000029153	4054.54	0.00860979	0.00457929	1.88016	0.0600864	0.640181	ARNTL2 BHLHE6 BMAL2 CLIF MOP9 PASD9	BMAL2_HUMAN	0.000687063	0.922257	0.969578	Q8WYA1	Aryl hydrocarbon receptor nuclear translocator-like protein 2 (Basic-helix-loop-helix-PAS protein MOP9) (Brain and muscle ARNT-like 2) (CYCLE-like factor) (CLIF) (Class E basic helix-loop-helix protein 6) (bHLHe6) (Member of PAS protein 9) (PAS domain-containing protein 9)
ENSG00000168283	7941.95	-0.00107043	0.00399908	-0.267668	0.788955	0.957097	BMI1 PCGF4 RNF51	BMI1_HUMAN	-0.00259786	0.506419	0.741146	P35226	Polycomb complex protein BMI-1 (Polycomb group RING finger protein 4) (RING finger protein 51)
ENSG00000168487	2881.52	-0.00543218	0.00466995	-1.16322	0.24474	0.786521	BMP1 PCOLC	BMP1_HUMAN	0.000338636	0.587844	0.795319	P13497	Bone morphogenetic protein 1 (BMP-1) (EC 3.4.24.19) (Mammalian tolloid protein) (mTld) (Procollagen C-proteinase) (PCP)
ENSG00000138756	43216.4	0.00454988	0.00394895	1.15217	0.249249	0.787677	BMP2K BIKE HRIHFB2017	BMP2K_HUMAN	0.000505127	0.477861	0.719642	Q9NSY1	BMP-2-inducible protein kinase (BIKe) (EC 2.7.11.1)
ENSG00000164619	58764.7	0.00145049	0.00384205	0.377529	0.70578	0.936447	BMPER KIAA1965	BMPER_HUMAN	-0.00153933	0.218464	0.481777	Q8N8U9	BMP-binding endothelial regulator protein (Bone morphogenetic protein-binding endothelial cell precursor-derived regulator) (Protein crossveinless-2) (hCV2)
ENSG00000204217	58657	0.00422675	0.00356352	1.18612	0.235576	0.781896	BMPR2 PPH1	BMPR2_HUMAN	-0.000572172	0.513816	0.746513	Q13873	Bone morphogenetic protein receptor type-2 (BMP type-2 receptor) (BMPR-2) (EC 2.7.11.30) (Bone morphogenetic protein receptor type II) (BMP type II receptor) (BMPR-II)
ENSG00000107779	27738.2	0.00925602	0.00452201	2.04688	0.0406698	0.595544	BMPR1A ACVRLK3 ALK3	BMR1A_HUMAN	0.000698609	0.593838	0.799227	P36894	Bone morphogenetic protein receptor type-1A (BMP type-1A receptor) (BMPR-1A) (EC 2.7.11.30) (Activin receptor-like kinase 3) (ALK-3) (Serine/threonine-protein kinase receptor R5) (SKR5) (CD antigen CD292)
ENSG00000165733	8016.6	4.64589e-05	0.00200312	0.0231932	0.981496	0.996906	BMS1 BMS1L KIAA0187	BMS1_HUMAN	-0.000629749	0.188226	0.446571	Q14692	Ribosome biogenesis protein BMS1 homolog (Ribosome assembly protein BMS1 homolog)
ENSG00000169594	7087.86	-0.00537154	0.00421162	-1.27541	0.202164	0.763733	BNC1 BNC	BNC1_HUMAN	-0.00166229	0.365404	0.631824	Q01954	Zinc finger protein basonuclin-1
ENSG00000173068	19391.8	-0.000399438	0.00310387	-0.12869	0.897603	0.979513	BNC2	BNC2_HUMAN	0.000651636	0.640192	0.82741	Q6ZN30	Zinc finger protein basonuclin-2
ENSG00000104765	31434.6	0.00120874	0.00285748	0.42301	0.672288	0.926566	BNIP3L BNIP3A BNIP3H NIX	BNI3L_HUMAN	0.00163806	0.530468	0.756551	O60238	BCL2/adenovirus E1B 19 kDa protein-interacting protein 3-like (Adenovirus E1B19K-binding protein B5) (BCL2/adenovirus E1B 19 kDa protein-interacting protein 3A) (NIP3-like protein X) (NIP3L)
ENSG00000140299	22510.5	0.000254243	0.0040232	0.0631941	0.949612	0.991422	BNIP2 NIP2	BNIP2_HUMAN	-0.000702032	0.763157	0.89317	Q12982	BCL2/adenovirus E1B 19 kDa protein-interacting protein 2
ENSG00000145919	8786.43	0.000997464	0.00278639	0.357976	0.720361	0.940274	BOD1 FAM44B	BOD1_HUMAN	0.00213528	0.400329	0.661093	Q96IK1	Biorientation of chromosomes in cell division protein 1 (Biorientation defective protein 1) (Protein FAM44B)
ENSG00000176720	445.052	-0.00522424	0.00682456	-0.765506	0.44397	0.861385	BOK BCL2L9	BOK_HUMAN	-0.00098833	0.395296	0.65828	Q9UMX3	Bcl-2-related ovarian killer protein (hBOK) (Bcl-2-like protein 9) (Bcl2-L-9)
ENSG00000178096	394.896	0.000579654	0.00300597	0.192834	0.847089	0.969546	BOLA1 CGI-143	BOLA1_HUMAN	-0.00010755	0.91338	0.966181	Q9Y3E2	BolA-like protein 1 (hBolA)
ENSG00000183336	856.457	-0.00362946	0.00372577	-0.97415	0.329982	0.822257	BOLA2 BOLA2A My016; BOLA2B	BOLA2_HUMAN	-0.00105588	0.245701	0.511216	Q9H3K6	BolA-like protein 2
ENSG00000169627	634.788	-0.00546065	0.00473277	-1.1538	0.248584	0.787677	BOLA2 BOLA2A My016; BOLA2B	BOLA2_HUMAN	-0.00105588	0.245701	0.511216	Q9H3K6	BolA-like protein 2
ENSG00000163170	1808.3	0.0198839	0.00590189	3.36907	0.000754224	0.248122	BOLA3	BOLA3_HUMAN	-0.000637301	0.444629	0.694444	Q53S33	BolA-like protein 3
ENSG00000165714	313.861	0.000424408	0.00281203	0.150926	0.880034	0.97554	BORCS5 LOH12CR1	BORC5_HUMAN	0.00052815	0.358282	0.626039	Q969J3	BLOC-1-related complex subunit 5 (Loss of heterozygosity 12 chromosomal region 1) (Myristoylated lysosomal protein) (Myrlysin)
ENSG00000196544	223.13	-0.00396821	0.00633107	-0.626784	0.530801	0.885998	BORCS6 C17orf59	BORC6_HUMAN	0.00160485	0.00569024	0.0821361	Q96GS4	BLOC-1-related complex subunit 6 (Lysosome-dispersing protein) (Lyspersin)
ENSG00000166275	6734.31	0.00135579	0.00667497	0.203115	0.839045	0.967458	BORCS7 C10orf32	BORC7_HUMAN	0.00137772	0.171884	0.425859	Q96B45	BLOC-1-related complex subunit 7 (Diaskedin)
ENSG00000134690	1658.36	0.00688383	0.00630112	1.09248	0.274624	0.802134	CDCA8 PESCRG3	BOREA_HUMAN	-0.00290143	0.564042	0.779448	Q53HL2	Borealin (Cell division cycle-associated protein 8) (Dasra-B) (hDasra-B) (Pluripotent embryonic stem cell-related gene 3 protein)
ENSG00000149798	799.999	-0.00579896	0.0072612	-0.798623	0.424509	0.856907	CDC42EP2 BORG1 CEP2	BORG1_HUMAN	-0.000238604	0.641989	0.828238	O14613	Cdc42 effector protein 2 (Binder of Rho GTPases 1)
ENSG00000163171	80752	0.00413155	0.00322473	1.28121	0.20012	0.763733	CDC42EP3 BORG2 CEP3	BORG2_HUMAN	-0.00140449	0.067308	0.259851	Q9UKI2	Cdc42 effector protein 3 (Binder of Rho GTPases 2) (MSE55-related Cdc42-binding protein)
ENSG00000167617	35.9093	-0.00398681	0.00822346	-0.484809	0.627812	0.914104	CDC42EP5 BORG3 CEP5	BORG3_HUMAN	-0.000950756	0.334906	0.604035	Q6NZY7	Cdc42 effector protein 5 (Binder of Rho GTPases 3)
ENSG00000179604	3295.95	-0.00408993	0.00402534	-1.01605	0.309607	0.815666	CDC42EP4 BORG4 CEP4	BORG4_HUMAN	-0.00164773	0.00502903	0.0796376	Q9H3Q1	Cdc42 effector protein 4 (Binder of Rho GTPases 4)
ENSG00000128283	1488.36	-0.00225633	0.0072467	-0.31136	0.755527	0.949263	CDC42EP1 BORG5 CEP1 MSE55	BORG5_HUMAN	0.000842407	0.107772	0.336422	Q00587	Cdc42 effector protein 1 (Binder of Rho GTPases 5) (Serum protein MSE55)
ENSG00000137274	1977.87	-1.15526e-05	0.00310873	-0.00371617	0.997035	0.999374	BPHL MCNAA	BPHL_HUMAN	-0.000704748	0.296572	0.566873	Q86WA6	Valacyclovir hydrolase (VACVase) (Valacyclovirase) (EC 3.1.-.-) (Biphenyl hydrolase-like protein) (Biphenyl hydrolase-related protein) (Bph-rp) (Breast epithelial mucin-associated antigen) (MCNAA)
ENSG00000162813	861.161	0.000588524	0.00251801	0.233726	0.815198	0.961681	BPNT1	BPNT1_HUMAN	0.00180687	0.0162906	0.133864	O95861	3'(2'),5'-bisphosphate nucleotidase 1 (EC 3.1.3.7) (Bisphosphate 3'-nucleotidase 1) (PAP-inositol 1,4-phosphatase) (PIP)
ENSG00000171634	42976.9	0.00451372	0.00362076	1.24662	0.212536	0.768815	BPTF FAC1 FALZ	BPTF_HUMAN	-0.00125535	0.0558117	0.237135	Q12830	Nucleosome-remodeling factor subunit BPTF (Bromodomain and PHD finger-containing transcription factor) (Fetal Alz-50 clone 1 protein) (Fetal Alzheimer antigen)
ENSG00000157764	14914.6	0.00353036	0.00279909	1.26125	0.207218	0.766387	BRAF BRAF1 RAFB1	BRAF_HUMAN	0.000261219	0.587542	0.795134	P15056	Serine/threonine-protein kinase B-raf (EC 2.7.11.1) (Proto-oncogene B-Raf) (p94) (v-Raf murine sarcoma viral oncogene homolog B1)
ENSG00000089234	15331.6	0.00540766	0.00251717	2.14831	0.0316892	0.579189	BRAP RNF52	BRAP_HUMAN	6.27e-05	0.855167	0.939758	Q7Z569	BRCA1-associated protein (EC 2.3.2.27) (BRAP2) (Impedes mitogenic signal propagation) (IMP) (RING finger protein 52) (RING-type E3 ubiquitin transferase BRAP2) (Renal carcinoma antigen NY-REN-63)
ENSG00000106009	269.734	-0.00567194	0.00432783	-1.31057	0.190002	0.757005	BRAT1 BAAT1 C7orf27	BRAT1_HUMAN	-0.000541895	0.435266	0.687179	Q6PJG6	BRCA1-associated ATM activator 1 (BRCA1-associated protein required for ATM activation protein 1)
ENSG00000012048	5057.74	0.00473241	0.00533666	0.886775	0.3752	0.837868	BRCA1 RNF53	BRCA1_HUMAN	-0.00189257	0.261266	0.530015	P38398	Breast cancer type 1 susceptibility protein (EC 2.3.2.27) (RING finger protein 53) (RING-type E3 ubiquitin transferase BRCA1)
ENSG00000100425	2339.21	-0.00443897	0.00218731	-2.02942	0.0424155	0.601849	BRD1 BRL BRPF2	BRD1_HUMAN	-0.00100599	0.283337	0.554171	O95696	Bromodomain-containing protein 1 (BR140-like protein) (Bromodomain and PHD finger-containing protein 2)
ENSG00000204256	21720	-7.39103e-05	0.00155017	-0.0476787	0.961972	0.994076	BRD2 KIAA9001 RING3	BRD2_HUMAN	-0.00182227	0.112766	0.344753	P25440	Bromodomain-containing protein 2 (O27.1.1) (Really interesting new gene 3 protein)
ENSG00000141867	5246.81	-0.000518535	0.00229178	-0.226259	0.821	0.962616	BRD4 HUNK1	BRD4_HUMAN	-0.000947793	0.103703	0.328996	O60885	Bromodomain-containing protein 4 (Protein HUNK1)
ENSG00000112983	11331	-0.00197192	0.00321381	-0.613578	0.539495	0.888619	BRD8 SMAP SMAP2	BRD8_HUMAN	-0.000971828	0.171173	0.425315	Q9H0E9	Bromodomain-containing protein 8 (Skeletal muscle abundant protein) (Skeletal muscle abundant protein 2) (Thyroid hormone receptor coactivating protein of 120 kDa) (TrCP120) (p120)
ENSG00000028310	1763.84	-0.00371068	0.00456785	-0.812347	0.416593	0.854087	BRD9 UNQ3040/PRO9856	BRD9_HUMAN	-0.00210376	0.0048466	0.0787805	Q9H8M2	Bromodomain-containing protein 9 (Rhabdomyosarcoma antigen MU-RMS-40.8)
ENSG00000155827	24185.7	0.00013662	0.00126945	0.107622	0.914296	0.983132	RNF20 BRE1A	BRE1A_HUMAN	-0.00123961	0.0286981	0.170017	Q5VTR2	E3 ubiquitin-protein ligase BRE1A (BRE1-A) (hBRE1) (EC 2.3.2.27) (RING finger protein 20) (RING-type E3 ubiquitin transferase BRE1A)
ENSG00000103549	2533.96	-0.00444847	0.00518699	-0.857621	0.391102	0.843909	RNF40 BRE1B KIAA0661	BRE1B_HUMAN	-0.00130473	0.0182125	0.139059	O75150	E3 ubiquitin-protein ligase BRE1B (BRE1-B) (EC 2.3.2.27) (95 kDa retinoblastoma-associated protein) (RBP95) (RING finger protein 40) (RING-type E3 ubiquitin transferase BRE1B)
ENSG00000184992	1411.32	0.00163447	0.00375636	0.435121	0.663475	0.92482	BRI3BP KG19	BRI3B_HUMAN	0.000629375	0.306772	0.577591	Q8WY22	BRI3-binding protein (I3-binding protein) (Cervical cancer 1 proto-oncogene-binding protein KG19) (HCCRBP-1)
ENSG00000254999	12865	0.00141764	0.00170828	0.829864	0.406615	0.850535	BRK1 C3orf10 HSPC300 MDS027	BRK1_HUMAN	0.000843961	0.448973	0.697888	Q8WUW1	Protein BRICK1 (BRK1)
ENSG00000100916	3208.26	0.00523174	0.00559431	0.93519	0.349691	0.829578	BRMS1L	BRM1L_HUMAN	0.000193933	0.784505	0.905372	Q5PSV4	Breast cancer metastasis-suppressor 1-like protein (BRMS1-homolog protein p40) (BRMS1-like protein p40)
ENSG00000174744	1268.75	-0.00877657	0.00673798	-1.30255	0.192728	0.759027	BRMS1	BRMS1_HUMAN	0.000273371	0.771834	0.898096	Q9HCU9	Breast cancer metastasis-suppressor 1
ENSG00000078725	1270.87	-0.00959428	0.00766667	-1.25143	0.210778	0.768292	BRINP1 DBC1 DBCCR1 FAM5A IB3089A	BRNP1_HUMAN	0.00960106	0.0829984	0.290765	O60477	BMP/retinoic acid-inducible neural-specific protein 1 (Deleted in bladder cancer protein 1)
ENSG00000146350	1953.32	0.00156874	0.00368842	0.425315	0.670607	0.926046	TBC1D32 BROMI C6orf170 C6orf171	BROMI_HUMAN	-0.00117286	0.604993	0.805164	Q96NH3	Protein broad-minded (TBC1 domain family member 32)
ENSG00000162819	13847.2	0.00608292	0.00405485	1.50016	0.133574	0.721044	BROX BROFTI C1orf58	BROX_HUMAN	0.00079741	0.197314	0.458242	Q5VW32	BRO1 domain-containing protein BROX (BRO1 domain- and CAAX motif-containing protein)
ENSG00000156983	1778.57	-0.00447367	0.00325051	-1.37629	0.16873	0.747771	BRPF1 BR140	BRPF1_HUMAN	-0.000215778	0.94482	0.978176	P55201	Peregrin (Bromodomain and PHD finger-containing protein 1) (Protein Br140)
ENSG00000096070	5732.07	0.000448628	0.00316779	0.141622	0.887379	0.976763	BRPF3 KIAA1286	BRPF3_HUMAN	-0.000823033	0.32568	0.595814	Q9ULD4	Bromodomain and PHD finger-containing protein 3
ENSG00000185658	15346.1	-0.00352744	0.00323007	-1.09206	0.274806	0.802134	BRWD1 C21orf107 WDR9	BRWD1_HUMAN	0.00023793	0.815676	0.922029	Q9NSI6	Bromodomain and WD repeat-containing protein 1 (WD repeat-containing protein 9)
ENSG00000113460	8737.15	0.00602367	0.0036965	1.62956	0.103194	0.698414	BRIX1 BRIX BXDC2	BRX1_HUMAN	-0.000467209	0.330856	0.600932	Q8TDN6	Ribosome biogenesis protein BRX1 homolog (Brix domain-containing protein 2)
ENSG00000109743	3396.78	0.00746892	0.00447506	1.66901	0.0951153	0.6925	BST1	BST1_HUMAN	0.00247311	0.133909	0.375034	Q10588	ADP-ribosyl cyclase/cyclic ADP-ribose hydrolase 2 (EC 3.2.2.6) (ADP-ribosyl cyclase 2) (Bone marrow stromal antigen 1) (BST-1) (Cyclic ADP-ribose hydrolase 2) (cADPr hydrolase 2) (CD antigen CD157)
ENSG00000112763	2241.56	-0.0021592	0.00278809	-0.774435	0.438673	0.859861	BTN2A1 BT2.1 BTF1	BT2A1_HUMAN	0.000774071	0.305648	0.576788	Q7KYR7	Butyrophilin subfamily 2 member A1
ENSG00000026950	4419.61	-0.00255282	0.00350717	-0.727885	0.466684	0.868763	BTN3A1 BTF5	BT3A1_HUMAN	0.00121674	0.236886	0.501069	O00481	Butyrophilin subfamily 3 member A1 (CD antigen CD277)
ENSG00000111801	2871.97	-0.000355715	0.00321205	-0.110744	0.911819	0.982804	BTN3A3 BTF3	BT3A3_HUMAN	0.00225784	0.156841	0.406708	O00478	Butyrophilin subfamily 3 member A3
ENSG00000134717	51053.1	-0.000502012	0.0036323	-0.138208	0.890076	0.977569	BTF3L4	BT3L4_HUMAN	0.000228497	0.5941	0.799345	Q96K17	Transcription factor BTF3 homolog 4 (Basic transcription factor 3-like 4)
ENSG00000095564	19722	0.00082496	0.00193254	0.426879	0.669467	0.925699	BTAF1 TAF172	BTAF1_HUMAN	-0.000848345	0.0626326	0.251689	O14981	TATA-binding protein-associated factor 172 (EC 3.6.4.-) (ATP-dependent helicase BTAF1) (B-TFIID transcription factor-associated 170 kDa subunit) (TAF(II)170) (TBP-associated factor 172) (TAF-172)
ENSG00000064726	25562	0.0036633	0.0031175	1.17508	0.239964	0.784569	BTBD1 C15orf1 NS5ATP8	BTBD1_HUMAN	-0.000248101	0.758043	0.890867	Q9H0C5	BTB/POZ domain-containing protein 1 (Hepatitis C virus NS5A-transactivated protein 8) (HCV NS5A-transactivated protein 8)
ENSG00000133243	1257.46	-0.00572064	0.0060555	-0.944703	0.344811	0.826431	BTBD2	BTBD2_HUMAN	-0.00170455	0.198625	0.459621	Q9BX70	BTB/POZ domain-containing protein 2
ENSG00000011114	16564.4	0.0027098	0.00187253	1.44714	0.147859	0.728845	BTBD7 KIAA1525	BTBD7_HUMAN	-0.000134788	0.903803	0.962613	Q9P203	BTB/POZ domain-containing protein 7
ENSG00000183826	2948.3	0.00252757	0.00184414	1.3706	0.1705	0.748383	BTBD9 KIAA1880	BTBD9_HUMAN	3.82e-05	0.964185	0.985826	Q96Q07	BTB/POZ domain-containing protein 9
ENSG00000148925	6261.67	-0.000901259	0.00229236	-0.393157	0.694203	0.931254	BTBD10 GMRP1	BTBDA_HUMAN	0.00163476	0.134953	0.375593	Q9BSF8	BTB/POZ domain-containing protein 10 (Glucose metabolism-related protein 1)
ENSG00000169814	2628.28	0.00377204	0.00195518	1.92925	0.0537	0.627678	BTD	BTD_HUMAN	0.00283137	0.0111396	0.112882	P43251	Biotinidase (Biotinase) (EC 3.5.1.12)
ENSG00000145741	26871.6	0.0023551	0.00295653	0.796576	0.425697	0.856964	BTF3 NACB OK/SW-cl.8	BTF3_HUMAN	-0.0014213	0.007391	0.0928146	P20290	Transcription factor BTF3 (Nascent polypeptide-associated complex subunit beta) (NAC-beta) (RNA polymerase B transcription factor 3)
ENSG00000154640	4965.6	0.0080847	0.00369515	2.18792	0.0286752	0.578631	BTG3 ANA TOB5	BTG3_HUMAN	-0.000777313	0.819838	0.923605	Q14201	Protein BTG3 (Abundant in neuroepithelium area protein) (BTG family member 3) (Protein Tob5)
ENSG00000169679	7784.3	0.00624591	0.00621306	1.00529	0.314758	0.8168	BUB1 BUB1L	BUB1_HUMAN	-0.000723977	0.657103	0.836647	O43683	Mitotic checkpoint serine/threonine-protein kinase BUB1 (hBUB1) (EC 2.7.11.1) (BUB1A)
ENSG00000156970	7349.32	0.00531486	0.00589771	0.901173	0.367496	0.83476	BUB1B BUBR1 MAD3L SSK1	BUB1B_HUMAN	-0.00202478	0.125338	0.362213	O60566	Mitotic checkpoint serine/threonine-protein kinase BUB1 beta (EC 2.7.11.1) (MAD3/BUB1-related protein kinase) (hBUBR1) (Mitotic checkpoint kinase MAD3L) (Protein SSK1)
ENSG00000154473	13462.5	0.000775036	0.00237585	0.326215	0.744262	0.946664	BUB3	BUB3_HUMAN	-0.00150811	0.0055711	0.0816413	O43684	Mitotic checkpoint protein BUB3
ENSG00000137656	1775.88	-0.00366938	0.0037873	-0.968865	0.332613	0.823315	BUD13	BUD13_HUMAN	-0.000435445	0.943388	0.977959	Q9BRD0	BUD13 homolog
ENSG00000071462	2748.5	-0.00450263	0.00362338	-1.24266	0.213993	0.769317	BUD23 MERM1 WBSCR22 HUSSY-03 PP3381	BUD23_HUMAN	-0.00180583	0.0178931	0.137934	O43709	Probable 18S rRNA (guanine-N(7))-methyltransferase (EC 2.1.1.-) (Bud site selection protein 23 homolog) (Metastasis-related methyltransferase 1) (Williams-Beuren syndrome chromosomal region 22 protein) (rRNA methyltransferase and ribosome maturation factor)
ENSG00000106245	5206.94	-0.00449308	0.00429399	-1.04636	0.295393	0.811201	BUD31 EDG2	BUD31_HUMAN	-0.0032064	0.000386489	0.032827	P41223	Protein BUD31 homolog (Protein EDG-2) (Protein G10 homolog)
ENSG00000112578	453.591	-0.00286394	0.00358121	-0.799713	0.423877	0.856907	BYSL ENP1	BYST_HUMAN	-0.000680272	0.155438	0.40498	Q13895	Bystin
ENSG00000111678	918.35	-0.0114078	0.00633451	-1.8009	0.0717186	0.657046	C12orf57 C10	C10_HUMAN	0.000842758	0.515803	0.747675	Q99622	Protein C10
ENSG00000135736	380.231	-0.0109219	0.00597478	-1.82799	0.0675507	0.649257	CCDC102A	C102A_HUMAN	0.000215256	0.787168	0.906845	Q96A19	Coiled-coil domain-containing protein 102A
ENSG00000099814	945.987	-0.0016906	0.00533784	-0.316719	0.751457	0.948935	CEP170B FAM68C KIAA0284	C170B_HUMAN	0.000386762	0.289001	0.558522	Q9Y4F5	Centrosomal protein of 170 kDa protein B (Centrosomal protein 170B) (Cep170B)
ENSG00000095485	1392.56	0.00359086	0.0030508	1.17702	0.239186	0.784253	CWF19L1	C19L1_HUMAN	-0.0012783	0.0877933	0.299356	Q69YN2	CWF19-like protein 1 (C19L1)
ENSG00000152404	7365.43	0.00516341	0.00359935	1.43454	0.151418	0.73141	CWF19L2	C19L2_HUMAN	-0.00136608	0.144032	0.388889	Q2TBE0	CWF19-like protein 2
ENSG00000171155	3081.09	0.00517347	0.00461934	1.11996	0.262731	0.793951	C1GALT1C1 COSMC HSPC067 MSTP143 UNQ273/PRO310	C1GLC_HUMAN	-0.00061341	0.497872	0.735533	Q96EU7	C1GALT1-specific chaperone 1 (C38H2-like protein 1) (C38H2-L1) (Core 1 beta1,3-galactosyltransferase 2) (C1Gal-T2) (C1GalT2) (Core 1 beta3-Gal-T2) (Core 1 beta3-galactosyltransferase-specific molecular chaperone)
ENSG00000106392	15549.1	-0.0019548	0.00636928	-0.306911	0.758911	0.949833	C1GALT1	C1GLT_HUMAN	8.74e-05	0.905508	0.962813	Q9NS00	Glycoprotein-N-acetylgalactosamine 3-beta-galactosyltransferase 1 (EC 2.4.1.122) (B3Gal-T8) (Core 1 O-glycan T-synthase) (Core 1 UDP-galactose:N-acetylgalactosamine-alpha-R beta 1,3-galactosyltransferase 1) (Beta-1,3-galactosyltransferase) (Core 1 beta1,3-galactosyltransferase 1) (C1GalT1) (Core 1 beta3-Gal-T1)
ENSG00000108561	7904.13	0.00331047	0.00252227	1.31249	0.189354	0.75662	C1QBP GC1QBP HABP1 SF2P32	C1QBP_HUMAN	-0.000645872	0.196481	0.457102	Q07021	Complement component 1 Q subcomponent-binding protein, mitochondrial (ASF/SF2-associated protein p32) (Glycoprotein gC1qBP) (C1qBP) (Hyaluronan-binding protein 1) (Mitochondrial matrix protein p32) (gC1q-R protein) (p33) (SF2AP32)
ENSG00000223953	1534.91	0.00539582	0.00576664	0.935695	0.34943	0.829267	C1QTNF5 CTRP5 UNQ303/PRO344	C1QT5_HUMAN	0.00317022	0.0772594	0.280324	Q9BXJ0	Complement C1q tumor necrosis factor-related protein 5
ENSG00000139178	13896.6	-0.00963147	0.00654991	-1.47047	0.141433	0.724028	C1RL C1RL1 C1RLP CLSPA	C1RL_HUMAN	-0.00304435	0.518298	0.749258	Q9NZP8	Complement C1r subcomponent-like protein (C1r-LP) (C1r-like protein) (EC 3.4.21.-) (C1r-like serine protease analog protein) (CLSPa)
ENSG00000182326	114169	-0.00693628	0.00637955	-1.08727	0.276918	0.804039	C1S	C1S_HUMAN	0.00346551	0.0403402	0.202859	P09871	Complement C1s subcomponent (EC 3.4.21.42) (C1 esterase) (Complement component 1 subcomponent s) [Cleaved into: Complement C1s subcomponent heavy chain; Complement C1s subcomponent light chain]
ENSG00000100714	7664.1	0.000720946	0.00375156	0.192172	0.847607	0.969797	MTHFD1 MTHFC MTHFD	C1TC_HUMAN	-0.00132753	0.00949045	0.103064	P11586	C-1-tetrahydrofolate synthase, cytoplasmic (C1-THF synthase) [Cleaved into: C-1-tetrahydrofolate synthase, cytoplasmic, N-terminally processed] [Includes: Methylenetetrahydrofolate dehydrogenase (EC 1.5.1.5); Methenyltetrahydrofolate cyclohydrolase (EC 3.5.4.9); Formyltetrahydrofolate synthetase (EC 6.3.4.3)]
ENSG00000120254	11485.4	-0.00195668	0.00257905	-0.758685	0.448041	0.862838	MTHFD1L FTHFSDC1	C1TM_HUMAN	-0.000617622	0.269299	0.538539	Q6UB35	Monofunctional C1-tetrahydrofolate synthase, mitochondrial (EC 6.3.4.3) (Formyltetrahydrofolate synthetase)
ENSG00000172375	482.791	-0.00221486	0.00393559	-0.562777	0.573587	0.897839	C2CD2L KIAA0285 TMEM24 DLNB23	C2C2L_HUMAN	0.000380883	0.691477	0.855238	O14523	Phospholipid transfer protein C2CD2L (C2 domain-containing protein 2-like) (C2CD2-like) (Transmembrane protein 24)
ENSG00000157617	14934.2	0.00333027	0.00296318	1.12389	0.261062	0.793342	C2CD2 C21orf25 C21orf258 TMEM24L	C2CD2_HUMAN	-0.000481685	0.616968	0.813137	Q9Y426	C2 domain-containing protein 2 (Transmembrane protein 24-like)
ENSG00000168014	4956.26	0.00404602	0.00294726	1.37281	0.169813	0.748383	C2CD3	C2CD3_HUMAN	0.00528085	0.30286	0.573557	Q4AC94	C2 domain-containing protein 3
ENSG00000111731	8652	0.000482528	0.00282555	0.170773	0.864402	0.973642	C2CD5 CDP138 KIAA0528	C2CD5_HUMAN	0.00142726	0.0055863	0.0816413	Q86YS7	C2 domain-containing protein 5 (C2 domain-containing phosphoprotein of 138 kDa)
ENSG00000132024	530.82	-0.00532088	0.00604248	-0.880579	0.378546	0.839515	CC2D1A AKI1	C2D1A_HUMAN	0.000149536	0.655836	0.835945	Q6P1N0	Coiled-coil and C2 domain-containing protein 1A (Akt kinase-interacting protein 1) (Five prime repressor element under dual repression-binding protein 1) (FRE under dual repression-binding protein 1) (Freud-1) (Putative NF-kappa-B-activating protein 023N)
ENSG00000154222	3824.63	0.000454078	0.00358893	0.126522	0.899319	0.979748	CC2D1B KIAA1836	C2D1B_HUMAN	0.000338506	0.382323	0.647578	Q5T0F9	Coiled-coil and C2 domain-containing protein 1B (Five prime repressor element under dual repression-binding protein 2) (FRE under dual repression-binding protein 2) (Freud-2)
ENSG00000048342	5935.3	-0.00201147	0.00265541	-0.7575	0.448751	0.863073	CC2D2A KIAA1345	C2D2A_HUMAN	0.000595635	0.854574	0.939758	Q9P2K1	Coiled-coil and C2 domain-containing protein 2A
ENSG00000158985	7364.29	0.00130756	0.00240746	0.543129	0.587041	0.900716	CDC42SE2 SPEC2	C42S2_HUMAN	-0.00212686	0.00732012	0.0923987	Q9NRR3	CDC42 small effector protein 2 (Small effector of CDC42 protein 2)
ENSG00000114395	733.224	-0.00102912	0.00503011	-0.204591	0.837892	0.967261	CYB561D2 101F6 LUCA12.2	C56D2_HUMAN	0.000217246	0.812546	0.920855	O14569	Cytochrome b561 domain-containing protein 2 (EC 7.2.1.3) (Putative tumor suppressor protein 101F6) (Transmembrane ascorbate ferrireductase)
ENSG00000102181	3391.67	-0.00524541	0.00434534	-1.20713	0.227381	0.779121	CD99L2 MIC2L1 UNQ1964/PRO4486	C99L2_HUMAN	-0.000461911	0.626433	0.81815	Q8TCZ2	CD99 antigen-like protein 2 (MIC2-like protein 1) (CD antigen CD99)
ENSG00000116667	16444.3	0.00910138	0.00367032	2.47972	0.0131485	0.529546	C1orf21 PIG13	CA021_HUMAN	0.000692666	0.922733	0.969752	Q9H246	Uncharacterized protein C1orf21 (Cell proliferation-inducing gene 13 protein)
ENSG00000143612	22995	-0.00160081	0.00211974	-0.755189	0.450136	0.863245	C1orf43 NICE3 NS5ATP4 HSPC012	CA043_HUMAN	0.000552962	0.214869	0.479236	Q9BWL3	Protein C1orf43 (Hepatitis C virus NS5A-transactivated protein 4) (HCV NS5A-transactivated protein 4) (Protein NICE-3) (S863-3)
ENSG00000164008	358.768	0.0025348	0.00319372	0.793683	0.42738	0.857664	C1orf50	CA050_HUMAN	0.000824006	0.103403	0.328827	Q9BV19	Uncharacterized protein C1orf50
ENSG00000116922	2199.09	0.00227703	0.00251947	0.903771	0.366117	0.834621	C1orf109	CA109_HUMAN	0.000307616	0.706142	0.863768	Q9NX04	Uncharacterized protein C1orf109
ENSG00000000460	4279.21	0.00214438	0.00383316	0.55943	0.575869	0.897934	C1orf112	CA112_HUMAN	-0.0020582	0.742219	0.882622	Q9NSG2	Uncharacterized protein C1orf112
ENSG00000197982	1157.02	-0.00267003	0.00439139	-0.608016	0.543177	0.890261	C1orf122	CA122_HUMAN	-0.000657792	0.404019	0.66429	Q6ZSJ8	Uncharacterized protein C1orf122 (Protein ALAESM)
ENSG00000143633	2792.35	0.00308928	0.00189463	1.63055	0.102986	0.698414	C1orf131 cPERP-A	CA131_HUMAN	-0.00256976	0.0386426	0.198971	Q8NDD1	Uncharacterized protein C1orf131
ENSG00000198912	2471.75	-0.000292041	0.00193907	-0.150609	0.880284	0.975622	C1orf174	CA174_HUMAN	-0.000395939	0.649609	0.832658	Q8IYL3	UPF0688 protein C1orf174
ENSG00000119280	19615.4	0.000725475	0.00345585	0.209927	0.833725	0.966016	C1orf198	CA198_HUMAN	-0.000633211	0.657596	0.836676	Q9H425	Uncharacterized protein C1orf198
ENSG00000153956	15046	-0.000708868	0.00331446	-0.213871	0.830648	0.965718	CACNA2D1 CACNL2A CCHL2A MHS3	CA2D1_HUMAN	0.000636019	0.305711	0.576788	P54289	Voltage-dependent calcium channel subunit alpha-2/delta-1 (Voltage-gated calcium channel subunit alpha-2/delta-1) [Cleaved into: Voltage-dependent calcium channel subunit alpha-2-1; Voltage-dependent calcium channel subunit delta-1]
ENSG00000120159	2266.61	-0.00194979	0.00273105	-0.713933	0.475268	0.870467	CAAP1 C9orf82 CAAP	CAAP1_HUMAN	-0.00056936	0.177528	0.433067	Q9H8G2	Caspase activity and apoptosis inhibitor 1 (Conserved anti-apoptotic protein) (CAAP)
ENSG00000135932	30364.2	0.00830632	0.00424409	1.95715	0.0503298	0.623911	CAB39 MO25 CGI-66	CAB39_HUMAN	0.00062625	0.317058	0.586704	Q9Y376	Calcium-binding protein 39 (MO25alpha) (Protein Mo25)
ENSG00000099991	2727.18	-0.00273061	0.00496756	-0.549689	0.582532	0.90049	CABIN1 KIAA0330	CABIN_HUMAN	-0.000529026	0.339725	0.609691	Q9Y6J0	Calcineurin-binding protein cabin-1 (Calcineurin inhibitor) (CAIN)
ENSG00000134508	4192.3	0.00128732	0.00371569	0.346456	0.729	0.943262	CABLES1 CABLES	CABL1_HUMAN	0.00241251	0.00450821	0.0765822	Q8TDN4	CDK5 and ABL1 enzyme substrate 1 (Interactor with CDK3 1) (Ik3-1)
ENSG00000149679	715.375	-0.000500464	0.00300999	-0.166267	0.867947	0.97392	CABLES2 C20orf150	CABL2_HUMAN	0.00139414	0.566041	0.781285	Q9BTV7	CDK5 and ABL1 enzyme substrate 2 (Interactor with CDK3 2) (Ik3-2)
ENSG00000151067	5013.74	4.47379e-06	0.00309702	0.00144454	0.998847	0.999711	CACNA1C CACH2 CACN2 CACNL1A1 CCHL1A1	CAC1C_HUMAN	-0.00243774	0.444238	0.694258	Q13936	Voltage-dependent L-type calcium channel subunit alpha-1C (Calcium channel, L type, alpha-1 polypeptide, isoform 1, cardiac muscle) (Voltage-gated calcium channel subunit alpha Cav1.2)
ENSG00000196557	8.26057	-0.00394922	0.0167355	-0.235979	0.813449	0.961335	CACNA1H	CAC1H_HUMAN	0.00840285	0.113047	0.34529	O95180	Voltage-dependent T-type calcium channel subunit alpha-1H (Low-voltage-activated calcium channel alpha1 3.2 subunit) (Voltage-gated calcium channel subunit alpha Cav3.2)
ENSG00000067191	638.332	0.000390049	0.00399339	0.0976737	0.922191	0.985355	CACNB1 CACNLB1	CACB1_HUMAN	-0.000792676	0.614009	0.811298	Q02641	Voltage-dependent L-type calcium channel subunit beta-1 (CAB1) (Calcium channel voltage-dependent subunit beta 1)
ENSG00000167535	1004.75	-0.00157816	0.00351949	-0.448407	0.65386	0.920117	CACNB3 CACNLB3	CACB3_HUMAN	0.0013691	0.0466579	0.219292	P54284	Voltage-dependent L-type calcium channel subunit beta-3 (CAB3) (Calcium channel voltage-dependent subunit beta 3)
ENSG00000151893	9719.58	0.0013146	0.00216557	0.607046	0.54382	0.890424	CACUL1 C10orf46 CAC1	CACL1_HUMAN	-0.00106021	0.0182773	0.139059	Q86Y37	CDK2-associated and cullin domain-containing protein 1 (Cdk-associated cullin 1)
ENSG00000012822	14699.4	-0.00205243	0.00418872	-0.489989	0.624141	0.913204	CALCOCO1 KIAA1536 PP13275 UNQ2436/PRO4996	CACO1_HUMAN	-0.000676392	0.309861	0.580166	Q9P1Z2	Calcium-binding and coiled-coil domain-containing protein 1 (Calphoglin) (Coiled-coil coactivator protein) (Sarcoma antigen NY-SAR-3)
ENSG00000136436	11828	-0.000351473	0.00187437	-0.187515	0.851257	0.970459	CALCOCO2 NDP52	CACO2_HUMAN	5.89e-05	0.919805	0.968902	Q13137	Calcium-binding and coiled-coil domain-containing protein 2 (Antigen nuclear dot 52 kDa protein) (Nuclear domain 10 protein NDP52) (Nuclear domain 10 protein 52) (Nuclear dot protein 52)
ENSG00000095321	2147.67	-0.000860852	0.00547408	-0.15726	0.87504	0.974838	CRAT CAT1	CACP_HUMAN	0.00131504	0.0556588	0.236991	P43155	Carnitine O-acetyltransferase (Carnitine acetylase) (EC 2.3.1.137) (EC 2.3.1.7) (Carnitine acetyltransferase) (CAT) (CrAT)
ENSG00000140937	144474	0.00330219	0.00318757	1.03596	0.300222	0.811416	CDH11	CAD11_HUMAN	0.000995273	0.37309	0.638944	P55287	Cadherin-11 (OSF-4) (Osteoblast cadherin) (OB-cadherin)
ENSG00000140945	27748.1	-0.00586599	0.00362261	-1.61927	0.105389	0.700788	CDH13 CDHH	CAD13_HUMAN	0.000374097	0.759028	0.891576	P55290	Cadherin-13 (Heart cadherin) (H-cadherin) (P105) (Truncated cadherin) (T-cad) (T-cadherin)
ENSG00000170558	25401.6	0.0227685	0.0068766	3.31101	0.000929583	0.271833	CDH2 CDHN NCAD	CADH2_HUMAN	0.000873187	0.59444	0.799345	P19022	Cadherin-2 (CDw325) (Neural cadherin) (N-cadherin) (CD antigen CD325)
ENSG00000179242	1155.05	-0.00236195	0.00553323	-0.426866	0.669477	0.925699	CDH4	CADH4_HUMAN	-0.00344901	0.279481	0.549956	P55283	Cadherin-4 (Retinal cadherin) (R-CAD) (R-cadherin)
ENSG00000113361	1399.8	0.0136512	0.00921628	1.48121	0.138551	0.723049	CDH6	CADH6_HUMAN	0.00981899	0.276792	0.547085	P55285	Cadherin-6 (Kidney cadherin) (K-cadherin)
ENSG00000150394	1508.43	-0.00371707	0.0089727	-0.414264	0.678681	0.92836	CDH8	CADH8_HUMAN	-0.00139465	0.941387	0.977548	P55286	Cadherin-8
ENSG00000181873	686.879	0.000496258	0.00268436	0.18487	0.853331	0.970918	IBA57 C1orf69	CAF17_HUMAN	0.000357055	0.549116	0.769635	Q5T440	Putative transferase CAF17, mitochondrial (EC 2.1.-.-) (Iron-sulfur cluster assembly factor homolog)
ENSG00000167670	1669.01	0.00139839	0.00450848	0.310169	0.756432	0.949507	CHAF1A CAF CAF1P150	CAF1A_HUMAN	-0.00408922	0.0264776	0.163611	Q13111	Chromatin assembly factor 1 subunit A (CAF-1 subunit A) (Chromatin assembly factor I p150 subunit) (CAF-I 150 kDa subunit) (CAF-I p150) (hp150)
ENSG00000159259	1783.39	0.00363275	0.00436833	0.831612	0.405628	0.850379	CHAF1B CAF1A CAF1P60 MPHOSPH7 MPP7	CAF1B_HUMAN	-0.00617099	0.00132571	0.0479577	Q13112	Chromatin assembly factor 1 subunit B (CAF-1 subunit B) (Chromatin assembly factor I p60 subunit) (CAF-I 60 kDa subunit) (CAF-I p60) (M-phase phosphoprotein 7)
ENSG00000185015	1527.78	0.00114183	0.00437094	0.261232	0.793914	0.95792	CA13	CAH13_HUMAN	0.000535931	0.711631	0.86674	Q8N1Q1	Carbonic anhydrase 13 (EC 4.2.1.1) (Carbonate dehydratase XIII) (Carbonic anhydrase XIII) (CA-XIII)
ENSG00000158966	4788.2	0.000615797	0.00326635	0.188528	0.850463	0.97045	CACHD1 KIAA1573 VWCD1	CAHD1_HUMAN	0.000478384	0.652345	0.833748	Q5VU97	VWFA and cache domain-containing protein 1 (Cache domain-containing protein 1)
ENSG00000138172	1660.16	-0.00110474	0.00444205	-0.248701	0.803592	0.959572	CALHM2 FAM26B	CAHM2_HUMAN	0.00214702	0.00137002	0.0490427	Q9HA72	Calcium homeostasis modulator protein 2 (Protein FAM26B)
ENSG00000178033	6775.34	0.000267977	0.00250664	0.106907	0.914863	0.98322	CALHM5 C6orf188 FAM26E	CAHM5_HUMAN	0.00274424	0.0115516	0.113738	Q8N5C1	Calcium homeostasis modulator protein 5 (Protein FAM26E)
ENSG00000188820	82.7697	0.00796218	0.0076682	1.03834	0.299113	0.811201	CALHM6 C6orf187 FAM26F	CAHM6_HUMAN	-0.00396096	0.847906	0.936742	Q5R3K3	Calcium homeostasis modulator protein 6 (Protein FAM26F)
ENSG00000122786	358600	0.00502095	0.00390751	1.28495	0.19881	0.763733	CALD1 CAD CDM	CALD1_HUMAN	-0.000129091	0.89685	0.960045	Q05682	Caldesmon (CDM)
ENSG00000185972	98.7572	0.0067752	0.0058208	1.16396	0.244439	0.786521	CCIN	CALI_HUMAN	0.000176949	0.943417	0.977959	Q13939	Calicin
ENSG00000178372	110.611	-0.015729	0.0786293	-0.200041	NA	NA	CALML5 CLSP	CALL5_HUMAN	-0.00688181	0.0848595	0.293833	Q9NZT1	Calmodulin-like protein 5 (Calmodulin-like skin protein)
ENSG00000143933	224334	0.00103601	0.00505995	0.204746	0.83777	0.967261	CALM2 CAM2 CAMB	CALM2_HUMAN	0.000560622	0.334748	0.604035	P0DP24	Calmodulin-2
ENSG00000179218	91105.6	-0.000342055	0.00417832	-0.0818642	0.934755	0.987813	CALR CRTC	CALR_HUMAN	-0.000153542	0.708149	0.864277	P27797	Calreticulin (CRP55) (Calregulin) (Endoplasmic reticulum resident protein 60) (ERp60) (HACBP) (grp60)
ENSG00000128595	542739	0.00498854	0.00225935	2.20795	0.0272478	0.577892	CALU	CALU_HUMAN	0.000618574	0.370936	0.636952	O43852	Calumenin (Crocalbin) (IEF SSP 9302)
ENSG00000127022	322099	0.00263404	0.00227539	1.15762	0.247018	0.787194	CANX	CALX_HUMAN	7.89e-05	0.809651	0.919145	P27824	Calnexin (IP90) (Major histocompatibility complex class I antigen-binding protein p88) (p90)
ENSG00000164615	4691.16	-0.00288165	0.00370661	-0.777436	0.436901	0.859378	CAMLG CAML	CAMLG_HUMAN	0.00137995	0.00891896	0.101622	P49069	Calcium signal-modulating cyclophilin ligand (CAML)
ENSG00000130559	3514.26	0.000444573	0.00194831	0.228184	0.819503	0.962322	CAMSAP1	CAMP1_HUMAN	-0.000765998	0.12367	0.360109	Q5T5Y3	Calmodulin-regulated spectrin-associated protein 1
ENSG00000118200	38672.6	0.00577372	0.00386803	1.49268	0.135521	0.722265	CAMSAP2 CAMSAP1L1 KIAA1078	CAMP2_HUMAN	-0.000622931	0.442621	0.693278	Q08AD1	Calmodulin-regulated spectrin-associated protein 2 (Calmodulin-regulated spectrin-associated protein 1-like protein 1)
ENSG00000014216	3716.59	-0.00473593	0.00595286	-0.795573	0.42628	0.857355	CAPN1 CANPL1 PIG30	CAN1_HUMAN	0.00113579	0.0519044	0.22954	P07384	Calpain-1 catalytic subunit (EC 3.4.22.52) (Calcium-activated neutral proteinase 1) (CANP 1) (Calpain mu-type) (Calpain-1 large subunit) (Cell proliferation-inducing gene 30 protein) (Micromolar-calpain) (muCANP)
ENSG00000103326	434.652	-0.00252241	0.00381588	-0.661029	0.508593	0.880407	CAPN15 SOLH	CAN15_HUMAN	-0.000504996	0.603155	0.804121	O75808	Calpain-15 (EC 3.4.22.-) (Small optic lobes homolog)
ENSG00000162909	93629	0.00112712	0.00314931	0.357895	0.720422	0.940274	CAPN2 CANPL2	CAN2_HUMAN	0.000333278	0.632766	0.822014	P17655	Calpain-2 catalytic subunit (EC 3.4.22.53) (Calcium-activated neutral proteinase 2) (CANP 2) (Calpain M-type) (Calpain large polypeptide L2) (Calpain-2 large subunit) (Millimolar-calpain) (M-calpain)
ENSG00000149260	3742.75	0.00222148	0.00287144	0.773649	0.439138	0.860161	CAPN5 NCL3	CAN5_HUMAN	0.00212388	0.00651379	0.0874675	O15484	Calpain-5 (EC 3.4.22.-) (Calpain htra-3) (New calpain 3) (nCL-3)
ENSG00000131375	10182.9	0.00239007	0.00333937	0.715724	0.474162	0.8702	CAPN7 PALBH	CAN7_HUMAN	0.00130348	0.00724845	0.0923987	Q9Y6W3	Calpain-7 (EC 3.4.22.-) (PalB homolog) (PalBH)
ENSG00000221823	3573.42	-0.00244711	0.00437352	-0.559529	0.575801	0.897934	PPP3R1 CNA2 CNB	CANB1_HUMAN	0.00180215	0.039361	0.200608	P63098	Calcineurin subunit B type 1 (Protein phosphatase 2B regulatory subunit 1) (Protein phosphatase 3 regulatory subunit B alpha isoform 1)
ENSG00000111530	51621	0.00115922	0.00226382	0.512065	0.608606	0.908022	CAND1 KIAA0829 TIP120 TIP120A	CAND1_HUMAN	0.00122175	0.00395113	0.0737942	Q86VP6	Cullin-associated NEDD8-dissociated protein 1 (Cullin-associated and neddylation-dissociated protein 1) (TBP-interacting protein of 120 kDa A) (TBP-interacting protein 120A) (p120 CAND1)
ENSG00000144712	399.504	-0.00130855	0.00352655	-0.371057	0.710595	0.937721	CAND2 KIAA0667 TIP120B	CAND2_HUMAN	-0.00397101	0.0187252	0.140803	O75155	Cullin-associated NEDD8-dissociated protein 2 (Cullin-associated and neddylation-dissociated protein 2) (Epididymis tissue protein Li 169) (TBP-interacting protein of 120 kDa B) (TBP-interacting protein 120B) (p120 CAND2)
ENSG00000171302	3060.49	-0.0012157	0.00356248	-0.341251	0.732914	0.944275	CANT1 SHAPY	CANT1_HUMAN	-0.000747881	0.186921	0.444943	Q8WVQ1	Soluble calcium-activated nucleotidase 1 (SCAN-1) (EC 3.6.1.6) (Apyrase homolog) (Putative MAPK-activating protein PM09) (Putative NF-kappa-B-activating protein 107)
ENSG00000131236	88958.2	0.0015241	0.00242681	0.628025	0.529987	0.885764	CAP1 CAP	CAP1_HUMAN	-0.000349034	0.242098	0.507499	Q01518	Adenylyl cyclase-associated protein 1 (CAP 1)
ENSG00000100982	1414.47	-0.0052065	0.00520972	-0.999383	0.317609	0.81783	PCIF1 C20orf67 CAPAM PPP1R121	CAPAM_HUMAN	-0.000869883	0.255535	0.522871	Q9H4Z3	mRNA (2'-O-methyladenosine-N(6)-)-methyltransferase (EC 2.1.1.62) (Cap-specific adenosine methyltransferase) (CAPAM) (hCAPAM) (Phosphorylated CTD-interacting factor 1) (hPCIF1) (Protein phosphatase 1 regulatory subunit 121)
ENSG00000042493	2674.65	-0.00123885	0.00757474	-0.163551	0.870085	0.97392	CAPG AFCP MCP	CAPG_HUMAN	0.00314295	0.00291111	0.0653809	P40121	Macrophage-capping protein (Actin regulatory protein CAP-G)
ENSG00000135387	105264	0.00227213	0.00224132	1.01374	0.310705	0.815834	CAPRIN1 GPIAP1 GPIP137 M11S1 RNG105	CAPR1_HUMAN	-0.00163863	0.0214285	0.149408	Q14444	Caprin-1 (Cell cycle-associated protein 1) (Cytoplasmic activation- and proliferation-associated protein 1) (GPI-anchored membrane protein 1) (GPI-anchored protein p137) (GPI-p137) (p137GPI) (Membrane component chromosome 11 surface marker 1) (RNA granule protein 105)
ENSG00000110888	11701.8	0.00594097	0.00275508	2.15637	0.0310551	0.579189	CAPRIN2 C1QDC1 EEG1 KIAA1873 RNG140	CAPR2_HUMAN	0.00143507	0.450041	0.698133	Q6IMN6	Caprin-2 (C1q domain-containing protein 1) (Cytoplasmic activation/proliferation-associated protein 2) (Gastric cancer multidrug resistance-associated protein) (Protein EEG-1) (RNA granule protein 140)
ENSG00000163618	2858.97	0.00942342	0.00641939	1.46796	0.142114	0.72497	CADPS CAPS CAPS1 KIAA1121	CAPS1_HUMAN	0.000493377	0.831336	0.930096	Q9ULU8	Calcium-dependent secretion activator 1 (Calcium-dependent activator protein for secretion 1) (CAPS-1)
ENSG00000081803	2828.53	0.000770209	0.00381839	0.20171	0.840143	0.967809	CADPS2 CAPS2 KIAA1591	CAPS2_HUMAN	-0.00252761	0.451365	0.698761	Q86UW7	Calcium-dependent secretion activator 2 (Calcium-dependent activator protein for secretion 2) (CAPS-2)
ENSG00000077549	7536.01	-0.00472018	0.00278321	-1.69595	0.0898957	0.6844	CAPZB	CAPZB_HUMAN	0.000432109	0.110722	0.341784	P47756	F-actin-capping protein subunit beta (CapZ beta)
ENSG00000165233	683.107	-0.00684543	0.00596395	-1.1478	0.25105	0.788451	CARD19 C9orf89	CAR19_HUMAN	6.3e-05	0.944977	0.978176	Q96LW7	Caspase recruitment domain-containing protein 19 (Bcl10-interacting CARD protein) (BinCARD)
ENSG00000132357	3920.57	0.00614748	0.00350852	1.75216	0.0797468	0.669384	CARD6	CARD6_HUMAN	0.00265525	0.0178813	0.137934	Q9BX69	Caspase recruitment domain-containing protein 6
ENSG00000105483	3057.42	-0.00184602	0.00246401	-0.749191	0.453742	0.864635	CARD8 KIAA0955 NDPP1	CARD8_HUMAN	-3.37e-05	0.977978	0.991348	Q9Y2G2	Caspase recruitment domain-containing protein 8 (Apoptotic protein NDPP1) (CARD-inhibitor of NF-kappa-B-activating ligand) (CARDINAL) (DACAR) (Tumor up-regulated CARD-containing antagonist of CASP9) (TUCAN)
ENSG00000187796	145.555	-0.00722525	0.00555334	-1.30106	0.193237	0.759601	CARD9	CARD9_HUMAN	-0.00530395	0.583029	0.792361	Q9H257	Caspase recruitment domain-containing protein 9 (hCARD9)
ENSG00000168564	4661.38	-0.000985671	0.00402842	-0.24468	0.806705	0.960375	CDKN2AIP CARF	CARF_HUMAN	-0.000693413	0.162111	0.413487	Q9NXV6	CDKN2A-interacting protein (Collaborator of ARF)
ENSG00000079691	5587.23	0.0095077	0.00387786	2.45179	0.0142148	0.531678	CARMIL1 CARMIL LRRC16 LRRC16A	CARL1_HUMAN	0.000289714	0.73765	0.880561	Q5VZK9	F-actin-uncapping protein LRRC16A (CARMIL homolog) (Capping protein regulator and myosin 1 linker protein 1) (Capping protein, Arp2/3 and myosin-I linker homolog 1) (Capping protein, Arp2/3 and myosin-I linker protein 1) (Leucine-rich repeat-containing protein 16A)
ENSG00000159753	49.9911	0.0046893	0.0051883	0.903822	0.36609	0.834621	CARMIL2 LRRC16C RLTPR	CARL2_HUMAN	0.00258686	0.208341	0.470973	Q6F5E8	Capping protein, Arp2/3 and myosin-I linker protein 2 (Capping protein regulator and myosin 1 linker 2) (F-actin-uncapping protein RLTPR) (Leucine-rich repeat-containing protein 16C) (RGD, leucine-rich repeat, tropomodulin and proline-rich-containing protein)
ENSG00000142453	2354.61	-0.0023038	0.0050687	-0.454515	0.649458	0.918616	CARM1 PRMT4	CARM1_HUMAN	-0.000321274	0.341813	0.610858	Q86X55	Histone-arginine methyltransferase CARM1 (EC 2.1.1.319) (Coactivator-associated arginine methyltransferase 1) (Protein arginine N-methyltransferase 4)
ENSG00000156017	6908.5	0.00470962	0.00404193	1.16519	0.243942	0.786496	CARNMT1 C9orf41	CARME_HUMAN	0.000473268	0.538489	0.761711	Q8N4J0	Carnosine N-methyltransferase (EC 2.1.1.22)
ENSG00000108349	11474.4	-0.00318058	0.00463418	-0.686331	0.492504	0.876322	CASC3 MLN51	CASC3_HUMAN	-0.0008279	0.442774	0.693402	O15234	Protein CASC3 (Cancer susceptibility candidate gene 3 protein) (Metastatic lymph node gene 51 protein) (MLN 51) (Protein barentsz) (Btz)
ENSG00000111859	3844.34	-0.00304155	0.00461739	-0.658717	0.510077	0.880712	NEDD9 CASL CASS2	CASL_HUMAN	7.51e-05	0.955758	0.981883	Q14511	Enhancer of filamentation 1 (hEF1) (CRK-associated substrate-related protein) (CAS-L) (CasL) (Cas scaffolding protein family member 2) (Neural precursor cell expressed developmentally down-regulated protein 9) (NEDD-9) (Renal carcinoma antigen NY-REN-12) (p105) [Cleaved into: Enhancer of filamentation 1 p55]
ENSG00000257923	8237.82	-0.00234909	0.00250846	-0.936467	0.349033	0.829267	CUX1 CUTL1	CASP_HUMAN	0.000484673	0.372127	0.637942	Q13948	Protein CASP
ENSG00000137752	2387.63	-0.00645158	0.00462826	-1.39395	0.163332	0.74215	CASP1 IL1BC IL1BCE	CASP1_HUMAN	0.00029959	0.787903	0.907245	P29466	Caspase-1 (CASP-1) (EC 3.4.22.36) (Interleukin-1 beta convertase) (IL-1BC) (Interleukin-1 beta-converting enzyme) (ICE) (IL-1 beta-converting enzyme) (p45) [Cleaved into: Caspase-1 subunit p20; Caspase-1 subunit p10]
ENSG00000106144	6146.65	0.00155712	0.00226383	0.687825	0.491563	0.875954	CASP2 ICH1 NEDD2	CASP2_HUMAN	-0.00168758	0.0747547	0.275894	P42575	Caspase-2 (CASP-2) (EC 3.4.22.55) (Neural precursor cell expressed developmentally down-regulated protein 2) (NEDD-2) (Protease ICH-1) [Cleaved into: Caspase-2 subunit p18; Caspase-2 subunit p13; Caspase-2 subunit p12]
ENSG00000164305	10354.6	-7.9042e-05	0.0015491	-0.0510244	0.959306	0.993537	CASP3 CPP32	CASP3_HUMAN	-0.00019019	0.635412	0.824307	P42574	Caspase-3 (CASP-3) (EC 3.4.22.56) (Apopain) (Cysteine protease CPP32) (CPP-32) (Protein Yama) (SREBP cleavage activity 1) (SCA-1) [Cleaved into: Caspase-3 subunit p17; Caspase-3 subunit p12]
ENSG00000196954	8960.64	0.00042155	0.00167631	0.251475	0.801447	0.959224	CASP4 ICH2	CASP4_HUMAN	0.00170203	0.00923266	0.101988	P49662	Caspase-4 (CASP-4) (EC 3.4.22.57) (ICE and Ced-3 homolog 2) (ICH-2) (ICE(rel)-II) (Mih1) (Protease TX) [Cleaved into: Caspase-4 subunit p10; Caspase-4 subunit p20]
ENSG00000138794	2031.6	-0.00327422	0.00203037	-1.61262	0.106827	0.701893	CASP6 MCH2	CASP6_HUMAN	0.000161108	0.842938	0.934854	P55212	Caspase-6 (CASP-6) (EC 3.4.22.59) (Apoptotic protease Mch-2) [Cleaved into: Caspase-6 subunit p18; Caspase-6 subunit p11]
ENSG00000165806	5948.31	0.000449255	0.00177798	0.252677	0.800518	0.95889	CASP7 MCH3	CASP7_HUMAN	0.000144568	0.837258	0.933028	P55210	Caspase-7 (CASP-7) (EC 3.4.22.60) (Apoptotic protease Mch-3) (CMH-1) (ICE-like apoptotic protease 3) (ICE-LAP3) [Cleaved into: Caspase-7 subunit p20; Caspase-7 subunit p11]
ENSG00000064012	2410.03	0.00250475	0.00217731	1.15039	0.249983	0.787759	CASP8 MCH5	CASP8_HUMAN	0.000745028	0.38936	0.653103	Q14790	Caspase-8 (CASP-8) (EC 3.4.22.61) (Apoptotic cysteine protease) (Apoptotic protease Mch-5) (CAP4) (FADD-homologous ICE/ced-3-like protease) (FADD-like ICE) (FLICE) (ICE-like apoptotic protease 5) (MORT1-associated ced-3 homolog) (MACH) [Cleaved into: Caspase-8 subunit p18; Caspase-8 subunit p10]
ENSG00000132906	369.626	-0.00670626	0.00424611	-1.57939	0.114247	0.706931	CASP9 MCH6	CASP9_HUMAN	0.0016774	0.0595071	0.245342	P55211	Caspase-9 (CASP-9) (EC 3.4.22.62) (Apoptotic protease Mch-6) (Apoptotic protease-activating factor 3) (APAF-3) (ICE-like apoptotic protease 6) (ICE-LAP6) [Cleaved into: Caspase-9 subunit p35; Caspase-9 subunit p10]
ENSG00000003400	1378.39	0.00447725	0.00350375	1.27784	0.201305	0.763733	CASP10 MCH4	CASPA_HUMAN	0.00386572	0.00018767	0.0266986	Q92851	Caspase-10 (CASP-10) (EC 3.4.22.63) (Apoptotic protease Mch-4) (FAS-associated death domain protein interleukin-1B-converting enzyme 2) (FLICE2) (ICE-like apoptotic protease 4) [Cleaved into: Caspase-10 subunit p23/17; Caspase-10 subunit p12]
ENSG00000105141	678.239	-0.0113329	0.0783189	-0.144702	NA	NA	CASP14	CASPE_HUMAN	0.00442207	0.0368925	0.194409	P31944	Caspase-14 (CASP-14) (EC 3.4.22.-) [Cleaved into: Caspase-14 subunit p17, mature form; Caspase-14 subunit p10, mature form; Caspase-14 subunit p20, intermediate form; Caspase-14 subunit p8, intermediate form]
ENSG00000239282	216.89	-0.0108786	0.00538561	-2.01993	0.0433902	0.603422	CASTOR1 GATSL3	CAST1_HUMAN	0.0066736	0.154671	0.403769	Q8WTX7	Cytosolic arginine sensor for mTORC1 subunit 1 (Cellular arginine sensor for mTORC1 protein 1) (GATS-like protein 3)
ENSG00000121691	9026.65	-0.00253776	0.00220098	-1.15302	0.248904	0.787677	CAT	CATA_HUMAN	0.00041289	0.560607	0.777229	P04040	Catalase (EC 1.11.1.6)
ENSG00000164733	98300.7	0.00260101	0.00348611	0.746105	0.455604	0.86511	CTSB CPSB	CATB_HUMAN	0.00273892	0.000397532	0.033323	P07858	Cathepsin B (EC 3.4.22.1) (APP secretase) (APPS) (Cathepsin B1) [Cleaved into: Cathepsin B light chain; Cathepsin B heavy chain]
ENSG00000109861	16838.1	-0.00998918	0.00475833	-2.0993	0.0357902	0.587041	CTSC CPPI	CATC_HUMAN	-0.000711932	0.630793	0.820907	P53634	Dipeptidyl peptidase 1 (EC 3.4.14.1) (Cathepsin C) (Cathepsin J) (Dipeptidyl peptidase I) (DPP-I) (DPPI) (Dipeptidyl transferase) [Cleaved into: Dipeptidyl peptidase 1 exclusion domain chain (Dipeptidyl peptidase I exclusion domain chain); Dipeptidyl peptidase 1 heavy chain (Dipeptidyl peptidase I heavy chain); Dipeptidyl peptidase 1 light chain (Dipeptidyl peptidase I light chain)]
ENSG00000117984	5200.36	-0.0107067	0.00661976	-1.61738	0.105796	0.700788	CTSD CPSD	CATD_HUMAN	0.00304557	0.00441896	0.0760338	P07339	Cathepsin D (EC 3.4.23.5) [Cleaved into: Cathepsin D light chain; Cathepsin D heavy chain]
ENSG00000174080	1745.53	-0.00650348	0.00566702	-1.1476	0.251133	0.788451	CTSF	CATF_HUMAN	0.00257241	0.200963	0.462002	Q9UBX1	Cathepsin F (CATSF) (EC 3.4.22.41)
ENSG00000105298	321.814	-0.00335728	0.00426155	-0.787807	0.430809	0.858495	CACTIN C19orf29	CATIN_HUMAN	-0.00134676	0.00522349	0.0806305	Q8WUQ7	Cactin (Renal carcinoma antigen NY-REN-24)
ENSG00000143387	113494	0.00104087	0.00580438	0.179324	0.857683	0.972285	CTSK CTSO CTSO2	CATK_HUMAN	0.0039689	0.043472	0.21097	P43235	Cathepsin K (EC 3.4.22.38) (Cathepsin O) (Cathepsin O2) (Cathepsin X)
ENSG00000135047	65148.9	-0.00192713	0.00293537	-0.65652	0.511489	0.88127	CTSL CTSL1	CATL1_HUMAN	0.00173801	0.0324347	0.180272	P07711	Procathepsin L (EC 3.4.22.15) (Cathepsin L1) (Major excreted protein) (MEP) [Cleaved into: Cathepsin L; Cathepsin L heavy chain; Cathepsin L light chain]
ENSG00000136943	1347.66	-0.0163618	0.013888	-1.17812	NA	NA	CTSV CATL2 CTSL2 CTSU UNQ268/PRO305	CATL2_HUMAN	0.00255179	0.108075	0.336918	O60911	Cathepsin L2 (EC 3.4.22.43) (Cathepsin U) (Cathepsin V)
ENSG00000256043	15187.6	0.00603854	0.00477659	1.26419	0.20616	0.766174	CTSO CTSO1	CATO_HUMAN	0.00316238	0.0362409	0.192276	P43234	Cathepsin O (EC 3.4.22.42)
ENSG00000163131	1709	8.68128e-05	0.00721924	0.0120252	0.990406	0.998302	CTSS	CATS_HUMAN	0.00387391	0.205431	0.467334	P25774	Cathepsin S (EC 3.4.22.27)
ENSG00000101160	1605.92	-0.00359609	0.00372544	-0.965279	0.334405	0.823936	CTSZ	CATZ_HUMAN	0.000793635	0.315685	0.585672	Q9UBR2	Cathepsin Z (EC 3.4.18.1) (Cathepsin P) (Cathepsin X)
ENSG00000105974	131658	0.00474087	0.0040293	1.1766	0.239356	0.784253	CAV1 CAV	CAV1_HUMAN	-0.000501621	0.640816	0.82741	Q03135	Caveolin-1
ENSG00000105971	15964.7	0.00530816	0.00424273	1.25112	0.210891	0.768292	CAV2	CAV2_HUMAN	0.00133656	0.101145	0.324518	P51636	Caveolin-2
ENSG00000177469	59895.4	-0.000876424	0.0061642	-0.14218	0.886938	0.976763	CAVIN1 PTRF FKSG13	CAVN1_HUMAN	4.62e-06	0.992901	0.997492	Q6NZI2	Caveolae-associated protein 1 (Cavin-1) (Polymerase I and transcript release factor)
ENSG00000170955	2337.56	0.000260143	0.00531178	0.0489747	0.960939	0.993839	CAVIN3 PRKCDBP SRBC	CAVN3_HUMAN	-0.000483706	0.455371	0.701142	Q969G5	Caveolae-associated protein 3 (Cavin-3) (Protein kinase C delta-binding protein) (Serum deprivation response factor-related gene product that binds to C-kinase) (hSRBC)
ENSG00000105519	159.654	-0.00165257	0.00593482	-0.278454	0.780664	0.954513	CAPS	CAYP1_HUMAN	0.00147299	0.3905	0.654194	Q13938	Calcyphosin (Calcyphosine)
ENSG00000116489	35570.9	0.00232656	0.0027456	0.847378	0.396785	0.846556	CAPZA1	CAZA1_HUMAN	0.000175798	0.479561	0.721464	P52907	F-actin-capping protein subunit alpha-1 (CapZ alpha-1)
ENSG00000198898	46064.8	0.00226157	0.00426814	0.529874	0.596199	0.904002	CAPZA2	CAZA2_HUMAN	0.000799247	0.0485422	0.222393	P47755	F-actin-capping protein subunit alpha-2 (CapZ alpha-2)
ENSG00000178074	5380.43	0.00224795	0.00306804	0.732697	0.463743	0.867479	C2orf69	CB069_HUMAN	-0.00131767	0.0577062	0.24094	Q8N8R5	UPF0565 protein C2orf69
ENSG00000186132	631.645	-2.79112e-05	0.00487616	-0.00572402	0.995433	0.999159	C2orf76	CB076_HUMAN	0.00172811	0.15756	0.407713	Q3KRA6	UPF0538 protein C2orf76
ENSG00000102547	2059.89	0.00134824	0.00296478	0.45475	0.649289	0.918616	CAB39L	CB39L_HUMAN	0.00201312	0.180881	0.436804	Q9H9S4	Calcium-binding protein 39-like (Antigen MLAA-34) (MO25beta) (Mo25-like protein)
ENSG00000099625	122.586	-0.00249778	0.00512814	-0.487073	0.626206	0.913579	CBARP C19orf26	CBARP_HUMAN	0.000963056	0.561432	0.778142	Q8N350	Voltage-dependent calcium channel beta subunit-associated regulatory protein
ENSG00000110395	11185.7	-0.00110345	0.00217219	-0.507987	0.611462	0.909308	CBL CBL2 RNF55	CBL_HUMAN	-0.00213737	0.000920814	0.0436709	P22681	E3 ubiquitin-protein ligase CBL (EC 2.3.2.27) (Casitas B-lineage lymphoma proto-oncogene) (Proto-oncogene c-Cbl) (RING finger protein 55) (RING-type E3 ubiquitin transferase CBL) (Signal transduction protein CBL)
ENSG00000114423	11599.1	0.00268411	0.00248256	1.08119	0.279614	0.805214	CBLB RNF56 Nbla00127	CBLB_HUMAN	0.00289107	0.00266245	0.0642772	Q13191	E3 ubiquitin-protein ligase CBL-B (EC 2.3.2.27) (Casitas B-lineage lymphoma proto-oncogene b) (RING finger protein 56) (RING-type E3 ubiquitin transferase CBL-B) (SH3-binding protein CBL-B) (Signal transduction protein CBL-B)
ENSG00000005339	14940.4	-0.000878393	0.00145855	-0.602235	0.547018	0.891667	CREBBP CBP	CBP_HUMAN	-0.00136422	0.0117945	0.114724	Q92793	CREB-binding protein (Histone lysine acetyltransferase CREBBP) (EC 2.3.1.48) (Protein-lysine acetyltransferase CREBBP) (EC 2.3.1.-)
ENSG00000128510	4246.9	-0.0108704	0.0052822	-2.05793	0.0395967	0.592167	CPA4 CPA3 UNQ694/PRO1339	CBPA4_HUMAN	-0.00216418	0.0775394	0.281028	Q9UI42	Carboxypeptidase A4 (EC 3.4.17.-) (Carboxypeptidase A3)
ENSG00000135049	4760.89	0.00601236	0.0037497	1.60343	0.108841	0.702491	AGTPBP1 CCP1 KIAA1035 NNA1	CBPC1_HUMAN	0.000809951	0.244523	0.510085	Q9UPW5	Cytosolic carboxypeptidase 1 (EC 3.4.17.-) (ATP/GTP-binding protein 1) (Nervous system nuclear protein induced by axotomy protein 1 homolog)
ENSG00000108582	24123.6	0.00191952	0.00358473	0.535471	0.592324	0.901908	CPD	CBPD_HUMAN	-0.00108613	0.0308304	0.174704	O75976	Carboxypeptidase D (EC 3.4.17.22) (Metallocarboxypeptidase D) (gp180)
ENSG00000109472	7348.74	0.00581786	0.00572858	1.01558	0.309827	0.815666	CPE	CBPE_HUMAN	0.00909911	0.275103	0.545809	P16870	Carboxypeptidase E (CPE) (EC 3.4.17.10) (Carboxypeptidase H) (CPH) (Enkephalin convertase) (Prohormone-processing carboxypeptidase)
ENSG00000135678	7225.65	0.00870171	0.00624775	1.39277	0.163688	0.74215	CPM	CBPM_HUMAN	0.00254455	0.0207722	0.148173	P14384	Carboxypeptidase M (CPM) (EC 3.4.17.12)
ENSG00000104324	11095.8	0.00071718	0.00312451	0.229534	0.818454	0.962292	CPQ LCH1 PGCP	CBPQ_HUMAN	0.00281235	0.0110924	0.112648	Q9Y646	Carboxypeptidase Q (EC 3.4.17.-) (Lysosomal dipeptidase) (Plasma glutamate carboxypeptidase)
ENSG00000159228	4291.95	0.00177872	0.00256531	0.693374	0.488075	0.874981	CBR1 CBR CRN SDR21C1	CBR1_HUMAN	0.00134279	0.108389	0.337559	P16152	Carbonyl reductase [NADPH] 1 (EC 1.1.1.184) (15-hydroxyprostaglandin dehydrogenase [NADP(+)]) (EC 1.1.1.196) (EC 1.1.1.197) (20-beta-hydroxysteroid dehydrogenase) (NADPH-dependent carbonyl reductase 1) (Prostaglandin 9-ketoreductase) (PG-9-KR) (Prostaglandin-E(2) 9-reductase) (EC 1.1.1.189) (Short chain dehydrogenase/reductase family 21C member 1)
ENSG00000159231	779.015	0.000814664	0.00432269	0.188462	0.850514	0.97045	CBR3	CBR3_HUMAN	-0.00204881	0.0102219	0.10738	O75828	Carbonyl reductase [NADPH] 3 (EC 1.1.1.184) (NADPH-dependent carbonyl reductase 3) (Short chain dehydrogenase/reductase family 21C member 2)
ENSG00000160200	4755.76	-0.00350529	0.00531158	-0.659934	0.509296	0.880664	CBS	CBS_HUMAN	0.00129155	0.253758	0.520999	P35520	Cystathionine beta-synthase (EC 4.2.1.22) (Beta-thionase) (Serine sulfhydrase)
ENSG00000173894	88.1257	-0.0100613	0.00639273	-1.57387	0.115517	0.70708	CBX2	CBX2_HUMAN	0.00167151	0.749697	0.886186	Q14781	Chromobox protein homolog 2
ENSG00000122565	55155.9	-0.000456064	0.00475486	-0.0959155	0.923588	0.985626	CBX3	CBX3_HUMAN	-0.00291716	0.000803959	0.0420601	Q13185	Chromobox protein homolog 3 (HECH) (Heterochromatin protein 1 homolog gamma) (HP1 gamma) (Modifier 2 protein)
ENSG00000141582	1312.8	-0.00108767	0.00433667	-0.250807	0.801963	0.959293	CBX4	CBX4_HUMAN	-0.00108147	0.524639	0.75318	O00257	E3 SUMO-protein ligase CBX4 (EC 2.3.2.-) (Chromobox protein homolog 4) (Polycomb 2 homolog) (Pc2) (hPc2)
ENSG00000094916	66565.9	0.00181664	0.00349103	0.520372	0.602804	0.906036	CBX5 HP1A	CBX5_HUMAN	-0.00392	0.00132388	0.0479577	P45973	Chromobox protein homolog 5 (Antigen p25) (Heterochromatin protein 1 homolog alpha) (HP1 alpha)
ENSG00000183741	2420.51	-0.00742799	0.00535833	-1.38625	0.165671	0.743361	CBX6	CBX6_HUMAN	0.000235726	0.730904	0.877395	O95503	Chromobox protein homolog 6
ENSG00000141570	62.4064	-0.00537543	0.00674588	-0.796847	0.42554	0.856964	CBX8 PC3 RC1	CBX8_HUMAN	0.000281759	0.677103	0.847445	Q9HC52	Chromobox protein homolog 8 (Polycomb 3 homolog) (Pc3) (hPc3) (Rectachrome 1)
ENSG00000100211	3274.83	-0.000600474	0.00349403	-0.171857	0.86355	0.973553	CBY1 ARB1 C22orf2 CBY PGEA1 HRIHFB2025	CBY1_HUMAN	0.000267525	0.760705	0.892341	Q9Y3M2	Protein chibby homolog 1 (ARPP-binding protein) (Cytosolic leucine-rich protein) (PIGEA-14) (PKD2 interactor, Golgi and endoplasmic reticulum-associated 1)
ENSG00000088543	1195.46	-0.00420245	0.00541808	-0.775634	0.437965	0.859832	C3orf18	CC018_HUMAN	-0.00190526	0.160175	0.410905	Q9UK00	Uncharacterized protein C3orf18 (Protein G20)
ENSG00000179021	3309.14	0.00188295	0.00290098	0.649074	0.516291	0.881644	C3orf38	CC038_HUMAN	0.000723046	0.266517	0.535153	Q5JPI3	Uncharacterized protein C3orf38
ENSG00000173581	49.9479	-0.00997628	0.00717692	-1.39005	0.164513	0.74217	CCDC106	CC106_HUMAN	0.00123486	0.462778	0.707939	Q9BWC9	Coiled-coil domain-containing protein 106
ENSG00000136710	3917.11	-0.00112278	0.00247597	-0.453471	0.650209	0.919024	CCDC115	CC115_HUMAN	0.00106917	0.0372172	0.194911	Q96NT0	Coiled-coil domain-containing protein 115
ENSG00000147144	136.703	-0.00879225	0.00489096	-1.79765	0.0722321	0.657416	CCDC120 JM11	CC120_HUMAN	-0.00034908	0.921198	0.968902	Q96HB5	Coiled-coil domain-containing protein 120
ENSG00000007080	374.882	-0.00905149	0.00959469	-0.943386	0.345483	0.826431	CCDC124	CC124_HUMAN	-0.000503304	0.0831825	0.291185	Q96CT7	Coiled-coil domain-containing protein 124
ENSG00000169193	1458.3	-0.00311244	0.00633237	-0.491512	0.623064	0.913163	CCDC126 UNQ786/PRO1605	CC126_HUMAN	-0.000623757	0.687478	0.853545	Q96EE4	Coiled-coil domain-containing protein 126
ENSG00000164366	5549.03	-0.00230038	0.0021714	-1.0594	0.289417	0.808861	CCDC127	CC127_HUMAN	0.000683862	0.354055	0.622261	Q96BQ5	Coiled-coil domain-containing protein 127
ENSG00000100147	80.1013	0.0026521	0.00795075	0.333567	0.738707	0.945342	CCDC134	CC134_HUMAN	-0.00150312	0.0590221	0.244523	Q9H6E4	Coiled-coil domain-containing protein 134
ENSG00000185298	612.746	-0.00143121	0.00620118	-0.230797	0.817473	0.962067	CCDC137 cPERP-B	CC137_HUMAN	-0.000163295	0.783371	0.904814	Q6PK04	Coiled-coil domain-containing protein 137
ENSG00000181982	2647.75	-0.000820551	0.00298784	-0.27463	0.7836	0.955197	CCDC149	CC149_HUMAN	0.00239415	0.334998	0.604035	Q6ZUS6	Coiled-coil domain-containing protein 149
ENSG00000144395	1102.07	0.00791532	0.00408656	1.93692	0.0527556	0.627247	CCDC150	CC150_HUMAN	-0.00157842	0.39817	0.660061	Q8NCX0	Coiled-coil domain-containing protein 150
ENSG00000183401	696.466	-0.00825149	0.00723729	-1.14014	0.25423	0.789695	CCDC159	CC159_HUMAN	0.00480344	0.107899	0.336595	P0C7I6	Coiled-coil domain-containing protein 159
ENSG00000198937	645.042	-0.00632908	0.00723712	-0.87453	0.38183	0.841416	CCDC167 C6orf129 HSPC265	CC167_HUMAN	-0.00337101	0.00455684	0.0768386	Q9P0B6	Coiled-coil domain-containing protein 167
ENSG00000154781	3607.68	0.00126979	0.00210416	0.603465	0.5462	0.891296	CCDC174 C3orf19	CC174_HUMAN	-0.000556974	0.574671	0.786574	Q6PII3	Coiled-coil domain-containing protein 174
ENSG00000117477	171.386	0.00149646	0.0063807	0.234529	0.814574	0.961595	CCDC181 C1orf114	CC181_HUMAN	-0.00658085	0.0245687	0.159628	Q5TID7	Coiled-coil domain-containing protein 181
ENSG00000165813	23889.6	0.0067918	0.00574559	1.18209	0.23717	0.783383	CCDC186 C10orf118	CC186_HUMAN	1.74e-05	0.968325	0.986955	Q7Z3E2	Coiled-coil domain-containing protein 186 (CTCL tumor antigen HD-CL-01/L14-2)
ENSG00000160050	489.864	-0.00634622	0.00653408	-0.971251	0.331424	0.823292	CCDC28B	CC28B_HUMAN	0.000798984	0.233274	0.496783	Q9BUN5	Coiled-coil domain-containing protein 28B
ENSG00000112697	35487.5	0.00145445	0.00353463	0.411486	0.680717	0.929197	TMEM30A C6orf67 CDC50A	CC50A_HUMAN	0.000391775	0.539467	0.762403	Q9NV96	Cell cycle control protein 50A (P4-ATPase flippase complex beta subunit TMEM30A) (Transmembrane protein 30A)
ENSG00000253276	10075.4	0.00406842	0.00571877	0.711415	0.476827	0.870699	CCDC71L C7orf74	CC71L_HUMAN	0.0016819	0.186502	0.444447	Q8N9Z2	Coiled-coil domain-containing protein 71L
ENSG00000175602	257.497	-0.00418331	0.00665015	-0.629054	0.529314	0.885656	CCDC85B DIPA	CC85B_HUMAN	0.00385998	0.194301	0.455343	Q15834	Coiled-coil domain-containing protein 85B (Hepatitis delta antigen-interacting protein A) (Delta-interacting protein A)
ENSG00000137500	30332.2	0.00473048	0.00584421	0.809429	0.418269	0.855374	CCDC90B CUA003 MDS011 MDS025	CC90B_HUMAN	0.00385547	0.117201	0.349592	Q9GZT6	Coiled-coil domain-containing protein 90B, mitochondrial
ENSG00000060339	53739.9	0.00550645	0.00576642	0.954917	0.33962	0.824696	CCAR1 CARP1 DIS	CCAR1_HUMAN	-0.000996468	0.0248726	0.160486	Q8IX12	Cell division cycle and apoptosis regulator protein 1 (Cell cycle and apoptosis regulatory protein 1) (CARP-1) (Death inducer with SAP domain)
ENSG00000158941	5963.18	-0.0033946	0.00392726	-0.86437	0.387385	0.842426	CCAR2 DBC1 KIAA1967	CCAR2_HUMAN	-0.000442692	0.247178	0.512172	Q8N163	Cell cycle and apoptosis regulator protein 2 (Cell division cycle and apoptosis regulator protein 2) (DBIRD complex subunit KIAA1967) (Deleted in breast cancer gene 1 protein) (DBC-1) (DBC.1) (NET35) (p30 DBC)
ENSG00000183287	15726	0.00601718	0.00504317	1.19313	0.232817	0.77969	CCBE1 KIAA1983 UNQ1921/PRO4395	CCBE1_HUMAN	0.00357863	0.330073	0.600208	Q6UXH8	Collagen and calcium-binding EGF domain-containing protein 1 (Full of fluid protein homolog)
ENSG00000160799	962.948	-0.00747674	0.00631158	-1.18461	0.236173	0.782198	CCDC12	CCD12_HUMAN	-0.00316263	3.52e-05	0.0154097	Q8WUD4	Coiled-coil domain-containing protein 12
ENSG00000149548	899.407	0.0106011	0.00559347	1.89526	0.058058	0.634391	CCDC15	CCD15_HUMAN	0.000719238	0.792849	0.909353	Q0P6D6	Coiled-coil domain-containing protein 15
ENSG00000101997	288.659	-0.00509034	0.00644905	-0.789317	0.429927	0.858495	CCDC22 CXorf37 JM1	CCD22_HUMAN	0.000377631	0.330431	0.600743	O60826	Coiled-coil domain-containing protein 22
ENSG00000147419	10440	0.00232172	0.00143233	1.62095	0.105029	0.700506	CCDC25	CCD25_HUMAN	0.00077379	0.672688	0.844766	Q86WR0	Coiled-coil domain-containing protein 25
ENSG00000128891	2238.6	0.00472563	0.00408304	1.15738	0.247116	0.787194	CCDC32 C15orf57	CCD32_HUMAN	-0.000273882	0.802216	0.914818	Q9BV29	Coiled-coil domain-containing protein 32
ENSG00000180329	4174.1	0.00313453	0.00347879	0.90104	0.367567	0.834844	CCDC43	CCD43_HUMAN	0.000907941	0.459363	0.704618	Q96MW1	Coiled-coil domain-containing protein 43
ENSG00000108588	29720.6	0.000351912	0.00198332	0.177436	0.859166	0.972545	CCDC47 GK001 MSTP041 PSEC0077	CCD47_HUMAN	0.000548523	0.114179	0.345911	Q96A33	Coiled-coil domain-containing protein 47 (Calumin)
ENSG00000152492	23957	0.00474819	0.00327157	1.45135	0.146682	0.728004	CCDC50 C3orf6	CCD50_HUMAN	-0.000201684	0.75779	0.890794	Q8IVM0	Coiled-coil domain-containing protein 50 (Protein Ymer)
ENSG00000138483	44.1945	0.00913361	0.0113214	0.806758	0.419806	0.856007	CCDC54	CCD54_HUMAN	0.00266483	0.555535	0.774334	Q8NEL0	Coiled-coil domain-containing protein 54 (Testis development protein NYD-SP17)
ENSG00000104983	34.8691	-0.0124217	0.00637037	-1.94993	0.051185	0.625309	CCDC61	CCD61_HUMAN	5.55e-05	0.981646	0.992803	Q9Y6R9	Centrosomal protein CCDC61 (Coiled-coil domain-containing protein 61) (VFL3 homolog)
ENSG00000130783	153.711	0.00320503	0.00431166	0.743342	0.457275	0.865669	CCDC62	CCD62_HUMAN	0.00229766	0.372704	0.638678	Q6P9F0	Coiled-coil domain-containing protein 62 (Protein TSP-NY) (Protein aaa)
ENSG00000180376	12202.4	0.00320189	0.0049591	0.645659	0.5185	0.882756	CCDC66	CCD66_HUMAN	0.00302449	0.472771	0.715435	A2RUB6	Coiled-coil domain-containing protein 66
ENSG00000177352	150.697	-0.00677245	0.00563583	-1.20168	0.229488	0.779127	CCDC71	CCD71_HUMAN	0.000376874	0.803596	0.915386	Q8IV32	Coiled-coil domain-containing protein 71
ENSG00000120647	3299.12	0.000841937	0.00198991	0.423103	0.67222	0.926566	CCDC77	CCD77_HUMAN	0.00192994	0.602307	0.804059	Q9BR77	Coiled-coil domain-containing protein 77
ENSG00000091986	266570	-0.000432289	0.00353094	-0.122429	0.902559	0.980568	CCDC80 DRO1 URB HBE245	CCD80_HUMAN	-0.000889986	0.320409	0.590216	Q76M96	Coiled-coil domain-containing protein 80 (Down-regulated by oncogenes protein 1) (Up-regulated in BRS-3 deficient mouse homolog)
ENSG00000149231	16820.2	0.00234038	0.00628519	0.372365	0.709621	0.9374	CCDC82 HT025	CCD82_HUMAN	0.0031641	0.395673	0.65828	Q8N4S0	Coiled-coil domain-containing protein 82
ENSG00000110104	1254.46	-0.00298572	0.00485019	-0.615589	0.538166	0.888031	CCDC86 CYCLON	CCD86_HUMAN	-0.00238102	0.0984278	0.320422	Q9H6F5	Coiled-coil domain-containing protein 86 (Cytokine-induced protein with coiled-coil domain)
ENSG00000123106	15851.6	-2.22903e-05	0.00284607	-0.00783198	0.993751	0.998927	CCDC91 GGABP HSD8	CCD91_HUMAN	-0.000169965	0.784741	0.9055	Q7Z6B0	Coiled-coil domain-containing protein 91 (GGA-binding partner) (p56 accessory protein)
ENSG00000119242	5987.35	0.00236202	0.00283837	0.832175	0.40531	0.850259	CCDC92	CCD92_HUMAN	0.00100056	0.154493	0.403531	Q53HC0	Coiled-coil domain-containing protein 92 (Limkain beta-2)
ENSG00000125633	11074.9	0.000227651	0.00182893	0.124472	0.900941	0.980169	CCDC93	CCD93_HUMAN	0.00104816	0.0530944	0.232238	Q567U6	Coiled-coil domain-containing protein 93
ENSG00000142039	1699.97	-0.0048845	0.00426773	-1.14452	0.252408	0.788745	CCDC97	CCD97_HUMAN	6.13e-05	0.930765	0.97294	Q96F63	Coiled-coil domain-containing protein 97
ENSG00000188549	868.887	-0.00414104	0.00536684	-0.771598	0.440352	0.860717	CCDC9B C15orf52	CCD9B_HUMAN	-0.000625808	0.494439	0.732796	Q6ZUT6	Coiled-coil domain-containing protein 9B
ENSG00000166946	7048.5	0.00465175	0.00207751	2.23909	0.0251499	0.5733	CCNDBP1 DIP1 GCIP HHM	CCDB1_HUMAN	7.33e-06	0.994574	0.998065	O95273	Cyclin-D1-binding protein 1 (Grap2 and cyclin-D-interacting protein) (Human homolog of Maid)
ENSG00000108091	46598.6	0.00709897	0.00412493	1.72099	0.0852529	0.67643	CCDC6 D10S170 TST1	CCDC6_HUMAN	-0.00183069	0.000116183	0.0217099	Q16204	Coiled-coil domain-containing protein 6 (Papillary thyroid carcinoma-encoded protein) (Protein H4)
ENSG00000169515	475.29	-0.0163563	0.00500692	-3.26673	0.00108796	0.292127	CCDC8	CCDC8_HUMAN	-0.000656361	0.610356	0.808988	Q9H0W5	Coiled-coil domain-containing protein 8
ENSG00000105321	166.4	-0.0101779	0.0063129	-1.61224	0.106909	0.701893	CCDC9	CCDC9_HUMAN	-0.00111023	0.0728988	0.27222	Q9Y3X0	Coiled-coil domain-containing protein 9
ENSG00000204536	873.432	-0.00482569	0.00630535	-0.765333	0.444073	0.861385	CCHCR1 C6orf18 HCR	CCHCR_HUMAN	-0.00608513	0.224098	0.487599	Q8TD31	Coiled-coil alpha-helical rod protein 1 (Alpha-helical coiled-coil rod protein) (Putative gene 8 protein) (Pg8)
ENSG00000004961	6139.06	0.00598234	0.00257931	2.31936	0.0203757	0.555592	HCCS CCHL	CCHL_HUMAN	0.000632167	0.288382	0.558522	P53701	Holocytochrome c-type synthase (EC 4.4.1.17) (Cytochrome c-type heme lyase)
ENSG00000136280	618.142	-0.00458276	0.00597219	-0.76735	0.442873	0.860717	CCM2 C7orf22 PP10187	CCM2_HUMAN	0.00053344	0.2321	0.496226	Q9BSQ5	Cerebral cavernous malformations 2 protein (Malcavernin)
ENSG00000142871	36763.9	0.0106928	0.00519786	2.05716	0.0396705	0.592295	CCN1 CYR61 GIG1 IGFBP10	CCN1_HUMAN	-0.00165563	0.150661	0.398384	O00622	CCN family member 1 (Cellular communication network factor 1) (Cysteine-rich angiogenic inducer 61) (Insulin-like growth factor-binding protein 10) (IBP-10) (IGF-binding protein 10) (IGFBP-10) (Protein CYR61) (Protein GIG1)
ENSG00000118523	64951.8	0.0100441	0.00645805	1.55528	0.11988	0.710082	CCN2 CTGF HCS24 IGFBP8	CCN2_HUMAN	0.00127735	0.566959	0.781738	P29279	CCN family member 2 (Cellular communication network factor 2) (Connective tissue growth factor) (Hypertrophic chondrocyte-specific protein 24) (Insulin-like growth factor-binding protein 8) (IBP-8) (IGF-binding protein 8) (IGFBP-8)
ENSG00000104415	6488.22	0.0091906	0.00550754	1.66873	0.0951707	0.6925	CCN4 WISP1	CCN4_HUMAN	0.00205645	0.264174	0.533361	O95388	CCN family member 4 (WNT1-inducible-signaling pathway protein 1) (WISP-1) (Wnt-1-induced secreted protein)
ENSG00000064205	3014.99	0.0069901	0.00779378	0.896881	0.369782	0.835484	CCN5 CT58 CTGFL WISP2 UNQ228/PRO261	CCN5_HUMAN	0.00674572	0.275265	0.545809	O76076	CCN family member 5 (Connective tissue growth factor-like protein) (CTGF-L) (Connective tissue growth factor-related protein 58) (WNT1-inducible-signaling pathway protein 2) (WISP-2)
ENSG00000145386	13580.1	0.0100415	0.00644099	1.559	0.118996	0.709849	CCNA2 CCN1 CCNA	CCNA2_HUMAN	0.000543574	0.869238	0.946427	P20248	Cyclin-A2 (Cyclin-A) (Cyclin A)
ENSG00000134057	9673.76	0.00696299	0.0057366	1.21378	0.224831	0.777283	CCNB1 CCNB	CCNB1_HUMAN	0.00106922	0.667454	0.841796	P14635	G2/mitotic-specific cyclin-B1
ENSG00000157456	4884.41	0.00444411	0.00599534	0.74126	0.458536	0.865791	CCNB2	CCNB2_HUMAN	-0.00372139	0.170712	0.425315	O95067	G2/mitotic-specific cyclin-B2
ENSG00000110092	173900	0.00789199	0.00511892	1.54173	0.12314	0.712694	CCND1 BCL1 PRAD1	CCND1_HUMAN	0.00302838	0.0526845	0.231453	P24385	G1/S-specific cyclin-D1 (B-cell lymphoma 1 protein) (BCL-1) (BCL-1 oncogene) (PRAD1 oncogene)
ENSG00000134480	7327.39	0.00433274	0.00397932	1.08881	0.276236	0.803626	CCNH	CCNH_HUMAN	-0.000199849	0.687246	0.853545	P51946	Cyclin-H (MO15-associated protein) (p34) (p37)
ENSG00000118816	101608	0.00408278	0.0048565	0.840684	0.400525	0.848286	CCNI	CCNI_HUMAN	0.00115743	0.621315	0.81526	Q14094	Cyclin-I
ENSG00000090061	9449.48	0.00636003	0.00335018	1.89841	0.0576416	0.634391	CCNK CPR4	CCNK_HUMAN	-0.000569231	0.335027	0.604035	O75909	Cyclin-K
ENSG00000163660	35142.9	0.00289702	0.00288673	1.00357	0.315588	0.816822	CCNL1 BM-001 UNQ530/PRO1073	CCNL1_HUMAN	-0.00195668	0.288919	0.558522	Q9UK58	Cyclin-L1 (Cyclin-L)
ENSG00000221978	12536.1	-0.00334589	0.00238523	-1.40276	0.16069	0.740472	CCNL2 SB138	CCNL2_HUMAN	-0.000195646	0.8549	0.939758	Q96S94	Cyclin-L2 (Paneth cell-enhanced expression protein)
ENSG00000129315	21601.5	0.00299254	0.00242119	1.23598	0.216466	0.770661	CCNT1	CCNT1_HUMAN	-0.00335425	0.0166895	0.135271	O60563	Cyclin-T1 (CycT1) (Cyclin-T)
ENSG00000260916	50927.4	0.00449554	0.00498983	0.900941	0.36762	0.834844	CCPG1 CCP8 CPR8 KIAA1254	CCPG1_HUMAN	0.000812222	0.322945	0.592846	Q9ULG6	Cell cycle progression protein 1 (Cell cycle progression restoration protein 8)
ENSG00000173992	645.246	-0.00896281	0.00722552	-1.24044	0.214813	0.770162	CCS	CCS_HUMAN	0.00100465	0.0381514	0.198027	O14618	Copper chaperone for superoxide dismutase (Superoxide dismutase copper chaperone)
ENSG00000107771	32548.6	0.0060554	0.00347813	1.74099	0.0816845	0.670759	CCSER2 FAM190B KIAA1128 NPD012	CCSE2_HUMAN	0.00142945	0.215252	0.479558	Q9H7U1	Serine-rich coiled-coil domain-containing protein 2 (Coiled-coil serine-rich protein 2) (Protein GCAP14 homolog)
ENSG00000151470	1337.5	0.00388973	0.00399383	0.973934	0.330089	0.822312	C4orf33	CD033_HUMAN	0.00117717	0.803749	0.915449	Q8N1A6	UPF0462 protein C4orf33
ENSG00000205208	6048.53	0.0024346	0.00521461	0.46688	0.640585	0.916842	C4orf46 RCDG1	CD046_HUMAN	-0.000154906	0.969098	0.986955	Q504U0	Renal cancer differentiation gene 1 protein
ENSG00000156535	71965	-0.000998689	0.00386174	-0.258611	0.795935	0.958134	CD109 CPAMD7	CD109_HUMAN	-0.000617122	0.479334	0.721278	Q6YHK3	CD109 antigen (150 kDa TGF-beta-1-binding protein) (C3 and PZP-like alpha-2-macroglobulin domain-containing protein 7) (Platelet-specific Gov antigen) (p180) (r150) (CD antigen CD109)
ENSG00000008128	1319.51	-0.00179381	0.00314089	-0.571115	0.567922	0.896723	CDK11A CDC2L2 CDC2L3 PITSLREB	CD11A_HUMAN	-0.000386362	0.790487	0.908204	Q9UQ88	Cyclin-dependent kinase 11A (EC 2.7.11.22) (Cell division cycle 2-like protein kinase 2) (Cell division protein kinase 11A) (Galactosyltransferase-associated protein kinase p58/GTA) (PITSLRE serine/threonine-protein kinase CDC2L2)
ENSG00000248333	703.537	-0.00522165	0.00343775	-1.51892	0.128784	0.7174	CDK11B CDC2L1 CDK11 PITSLREA PK58	CD11B_HUMAN	-0.00104429	0.161592	0.412607	P21127	Cyclin-dependent kinase 11B (EC 2.7.11.22) (Cell division cycle 2-like protein kinase 1) (CLK-1) (Cell division protein kinase 11B) (Galactosyltransferase-associated protein kinase p58/GTA) (PITSLRE serine/threonine-protein kinase CDC2L1) (p58 CLK-1)
ENSG00000151465	19619.8	-0.00213581	0.00345082	-0.618927	0.535964	0.887196	CDC123 C10orf7 D123	CD123_HUMAN	-0.0014629	0.0261277	0.163051	O75794	Cell division cycle protein 123 homolog (Protein D123) (HT-1080) (PZ32)
ENSG00000170458	87.5026	-0.0112607	0.00895642	-1.25727	0.208655	0.767041	CD14	CD14_HUMAN	0.00283098	0.0118599	0.114826	P08571	Monocyte differentiation antigen CD14 (Myeloid cell-specific leucine-rich glycoprotein) (CD antigen CD14) [Cleaved into: Monocyte differentiation antigen CD14, urinary form; Monocyte differentiation antigen CD14, membrane-bound form]
ENSG00000177697	9658.42	-0.00153983	0.0065659	-0.234519	0.814582	0.961595	CD151 TSPAN24	CD151_HUMAN	0.000128524	0.885324	0.953827	P48509	CD151 antigen (GP27) (Membrane glycoprotein SFA-1) (Platelet-endothelial tetraspan antigen 3) (PETA-3) (Tetraspanin-24) (Tspan-24) (CD antigen CD151)
ENSG00000170017	44263.2	0.0072314	0.0044879	1.61131	0.107112	0.701893	ALCAM MEMD	CD166_HUMAN	-0.00139564	0.188691	0.44722	Q13740	CD166 antigen (Activated leukocyte cell adhesion molecule) (CD antigen CD166)
ENSG00000174807	42036.4	-0.00117045	0.00576775	-0.20293	0.83919	0.967458	CD248 CD164L1 TEM1	CD248_HUMAN	-0.00086097	0.105916	0.333414	Q9HCU0	Endosialin (Tumor endothelial marker 1) (CD antigen CD248)
ENSG00000103855	7588.88	0.00161874	0.00343266	0.47157	0.637234	0.916554	CD276 B7H3 PSEC0249 UNQ309/PRO352	CD276_HUMAN	0.00169584	0.0100922	0.106824	Q5ZPR3	CD276 antigen (4Ig-B7-H3) (B7 homolog 3) (B7-H3) (Costimulatory molecule) (CD antigen CD276)
ENSG00000198087	24109.4	0.00288664	0.0040547	0.711924	0.476512	0.870568	CD2AP	CD2AP_HUMAN	-0.000894189	0.0796227	0.284807	Q9Y5K6	CD2-associated protein (Adapter protein CMS) (Cas ligand with multiple SH3 domains)
ENSG00000169217	3724.21	-0.00607686	0.00594936	-1.02143	0.30705	0.815263	CD2BP2 KIAA1178	CD2B2_HUMAN	-0.00149189	0.0221269	0.151452	O95400	CD2 antigen cytoplasmic tail-binding protein 2 (CD2 cytoplasmic domain-binding protein 2) (CD2 tail-binding protein 2) (U5 snRNP 52K protein) (U5-52K)
ENSG00000241399	9378.21	-0.00172414	0.006097	-0.282785	0.777342	0.954208	CD302 CLEC13A DCL1 KIAA0022	CD302_HUMAN	0.00296165	0.026108	0.163051	Q8IX05	CD302 antigen (C-type lectin BIMLEC) (C-type lectin domain family 13 member A) (DEC205-associated C-type lectin 1) (Type I transmembrane C-type lectin receptor DCL-1) (CD antigen CD302)
ENSG00000167775	484.5	-0.00336362	0.00695558	-0.483585	0.62868	0.914423	CD320 8D6A UNQ198/PRO224	CD320_HUMAN	-0.00406129	0.6525	0.833748	Q9NPF0	CD320 antigen (8D6 antigen) (FDC-signaling molecule 8D6) (FDC-SM-8D6) (Transcobalamin receptor) (TCblR) (CD antigen CD320)
ENSG00000135218	1037.03	0.0112304	0.00762354	1.47312	0.140718	0.723849	CD36 GP3B GP4	CD36_HUMAN	0.0035031	0.487327	0.727447	P16671	Platelet glycoprotein 4 (Fatty acid translocase) (FAT) (Glycoprotein IIIb) (GPIIIB) (Leukocyte differentiation antigen CD36) (PAS IV) (PAS-4) (Platelet collagen receptor) (Platelet glycoprotein IV) (GPIV) (Thrombospondin receptor) (CD antigen CD36)
ENSG00000106993	7444.76	-0.00263524	0.00560416	-0.470229	0.638191	0.916712	CDC37L1 CDC37B HARC	CD37L_HUMAN	0.00132431	0.100772	0.323989	Q7L3B6	Hsp90 co-chaperone Cdc37-like 1 (Hsp90-associating relative of Cdc37)
ENSG00000026508	243404	-0.000744804	0.00246646	-0.301974	0.762672	0.950594	CD44 LHR MDU2 MDU3 MIC4	CD44_HUMAN	-0.000810775	0.0787593	0.283318	P16070	CD44 antigen (CDw44) (Epican) (Extracellular matrix receptor III) (ECMR-III) (GP90 lymphocyte homing/adhesion receptor) (HUTCH-I) (Heparan sulfate proteoglycan) (Hermes antigen) (Hyaluronate receptor) (Phagocytic glycoprotein 1) (PGP-1) (Phagocytic glycoprotein I) (PGP-I) (CD antigen CD44)
ENSG00000196776	23907.6	0.00145854	0.0030607	0.47654	0.63369	0.916092	CD47 MER6	CD47_HUMAN	0.00120223	0.178631	0.434283	Q08722	Leukocyte surface antigen CD47 (Antigenic surface determinant protein OA3) (Integrin-associated protein) (IAP) (Protein MER6) (CD antigen CD47)
ENSG00000135404	81504.8	-0.00560319	0.00720728	-0.777435	0.436902	0.859378	CD63 MLA1 TSPAN30	CD63_HUMAN	0.00112403	0.220501	0.483847	P08962	CD63 antigen (Granulophysin) (Lysosomal-associated membrane protein 3) (LAMP-3) (Melanoma-associated antigen ME491) (OMA81H) (Ocular melanoma-associated antigen) (Tetraspanin-30) (Tspan-30) (CD antigen CD63)
ENSG00000129226	4039.47	0.0052798	0.0032452	1.62696	0.103746	0.699017	CD68	CD68_HUMAN	0.000247128	0.86741	0.945671	P34810	Macrosialin (Gp110) (CD antigen CD68)
ENSG00000110651	13120.2	-0.0060862	0.00633872	-0.960162	0.336974	0.824588	CD81 TAPA1 TSPAN28	CD81_HUMAN	0.00169869	0.128726	0.367287	P60033	CD81 antigen (26 kDa cell surface protein TAPA-1) (Target of the antiproliferative antibody 1) (Tetraspanin-28) (Tspan-28) (CD antigen CD81)
ENSG00000010278	7187.66	-0.0107298	0.00781819	-1.37242	0.169934	0.748383	CD9 MIC3 TSPAN29 GIG2	CD9_HUMAN	-0.00134764	0.613419	0.81086	P21926	CD9 antigen (5H9 antigen) (Cell growth-inhibiting gene 2 protein) (Leukocyte antigen MIC3) (Motility-related protein) (MRP-1) (Tetraspanin-29) (Tspan-29) (p24) (CD antigen CD9)
ENSG00000002586	27977	-0.00529218	0.00470849	-1.12397	0.261027	0.793342	CD99 MIC2 MIC2X MIC2Y	CD99_HUMAN	4.65e-05	0.962124	0.98511	P14209	CD99 antigen (12E7) (E2 antigen) (Protein MIC2) (T-cell surface glycoprotein E2) (CD antigen CD99)
ENSG00000164649	6148.59	-0.000824186	0.00267611	-0.307979	0.758098	0.94969	CDCA7L HR1 JPO2 R1	CDA7L_HUMAN	0.000233051	0.905605	0.962813	Q96GN5	Cell division cycle-associated 7-like protein (Protein JPO2) (Transcription factor RAM2)
ENSG00000140326	914.807	-0.00485146	0.00416695	-1.16427	0.244314	0.786521	CDAN1 UNQ664/PRO1295	CDAN1_HUMAN	-0.000190511	0.845486	0.935785	Q8IWY9	Codanin-1
ENSG00000130177	18135.2	0.00280127	0.00226222	1.23828	0.215611	0.770437	CDC16 ANAPC6	CDC16_HUMAN	-0.000277482	0.532118	0.757286	Q13042	Cell division cycle protein 16 homolog (Anaphase-promoting complex subunit 6) (APC6) (CDC16 homolog) (CDC16Hs) (Cyclosome subunit 6)
ENSG00000117399	1515.91	0.00587059	0.00643164	0.912767	0.361365	0.833618	CDC20	CDC20_HUMAN	-0.000134745	0.955221	0.981808	Q12834	Cell division cycle protein 20 homolog (p55CDC)
ENSG00000094880	6986.58	0.000108612	0.00188119	0.0577357	0.953959	0.992226	CDC23 ANAPC8	CDC23_HUMAN	0.000195959	0.719767	0.871312	Q9UJX2	Cell division cycle protein 23 homolog (Anaphase-promoting complex subunit 8) (APC8) (Cyclosome subunit 8)
ENSG00000176386	4431.76	0.00247877	0.00189105	1.31079	0.189927	0.756833	CDC26 ANAPC12 C9orf17	CDC26_HUMAN	0.0011273	0.470093	0.713815	Q8NHZ8	Anaphase-promoting complex subunit CDC26 (Anaphase-promoting complex subunit 12) (APC12) (Cell division cycle protein 26 homolog)
ENSG00000004897	49590.1	0.00857781	0.00459831	1.86543	0.0621215	0.643333	CDC27 ANAPC3 D0S1430E D17S978E	CDC27_HUMAN	-0.000755891	0.0619367	0.250746	P30260	Cell division cycle protein 27 homolog (Anaphase-promoting complex subunit 3) (APC3) (CDC27 homolog) (CDC27Hs) (H-NUC)
ENSG00000105401	5058.15	-0.00332683	0.00593929	-0.56014	0.575384	0.897839	CDC37 CDC37A	CDC37_HUMAN	0.000364125	0.387377	0.651919	Q16543	Hsp90 co-chaperone Cdc37 (Hsp90 chaperone protein kinase-targeting subunit) (p50Cdc37) [Cleaved into: Hsp90 co-chaperone Cdc37, N-terminally processed]
ENSG00000070831	34814.7	0.00421404	0.00279931	1.50538	0.132225	0.720629	CDC42	CDC42_HUMAN	0.000126786	0.584003	0.793064	P60953	Cell division control protein 42 homolog (EC 3.6.5.2) (G25K GTP-binding protein)
ENSG00000093009	937.345	0.00769309	0.00549938	1.3989	0.161843	0.74073	CDC45 CDC45L CDC45L2 UNQ374/PRO710	CDC45_HUMAN	0.000317516	0.950295	0.980411	O75419	Cell division control protein 45 homolog (PORC-PI-1)
ENSG00000096401	19793.4	0.00294823	0.00210313	1.40183	0.160966	0.74073	CDC5L KIAA0432 PCDC5RP	CDC5L_HUMAN	-0.00160348	0.00252799	0.0630275	Q99459	Cell division cycle 5-like protein (Cdc5-like protein) (Pombe cdc5-related protein)
ENSG00000094804	3280.88	0.00705842	0.00531282	1.32856	0.183992	0.753849	CDC6 CDC18L	CDC6_HUMAN	-0.00297811	0.541123	0.763702	Q99741	Cell division control protein 6 homolog (CDC6-related protein) (Cdc18-related protein) (HsCdc18) (p62(cdc6)) (HsCDC6)
ENSG00000097046	2645.57	0.00183731	0.0045093	0.407449	0.683678	0.930043	CDC7 CDC7L1	CDC7_HUMAN	0.00453036	0.379156	0.645491	O00311	Cell division cycle 7-related protein kinase (CDC7-related kinase) (HsCdc7) (huCdc7) (EC 2.7.11.1)
ENSG00000134371	27287.6	0.00419634	0.00272035	1.54258	0.122934	0.712365	CDC73 C1orf28 HRPT2	CDC73_HUMAN	-0.000740629	0.275813	0.546144	Q6P1J9	Parafibromin (Cell division cycle protein 73 homolog) (Hyperparathyroidism 2 protein)
ENSG00000184661	4081.25	0.00619515	0.00577269	1.07318	0.283189	0.806907	CDCA2	CDCA2_HUMAN	-0.000841107	0.643304	0.828906	Q69YH5	Cell division cycle-associated protein 2 (Recruits PP1 onto mitotic chromatin at anaphase protein) (Repo-Man)
ENSG00000111665	2055.65	0.00524333	0.00530527	0.988325	0.322994	0.818669	CDCA3 C8 GRCC8 TOME1	CDCA3_HUMAN	-0.000401822	0.871262	0.947017	Q99618	Cell division cycle-associated protein 3 (Gene-rich cluster protein C8) (Trigger of mitotic entry protein 1) (TOME-1)
ENSG00000170779	1347.79	0.000852719	0.00467592	0.182364	0.855297	0.971708	CDCA4 HEPP	CDCA4_HUMAN	-0.00340704	0.210223	0.47249	Q9BXL8	Cell division cycle-associated protein 4 (Hematopoietic progenitor protein)
ENSG00000146670	2188.06	0.00240697	0.00585803	0.410884	0.681158	0.929393	CDCA5	CDCA5_HUMAN	-0.00519038	0.213289	0.476622	Q96FF9	Sororin (Cell division cycle-associated protein 5) (p35)
ENSG00000163814	3030.23	-0.0068803	0.007032	-0.978427	0.327863	0.820556	CDCP1 TRASK UNQ2486/PRO5773	CDCP1_HUMAN	-0.00573181	0.0527664	0.231453	Q9H5V8	CUB domain-containing protein 1 (Membrane glycoprotein gp140) (Subtractive immunization M plus HEp3-associated 135 kDa protein) (SIMA135) (Transmembrane and associated with src kinases) (CD antigen CD318)
ENSG00000158825	349.546	-0.0165738	0.00986682	-1.67976	0.093005	0.688446	CDA CDD	CDD_HUMAN	0.00619374	0.00390059	0.0737942	P32320	Cytidine deaminase (EC 3.5.4.5) (Cytidine aminohydrolase)
ENSG00000186073	6763.09	0.00678118	0.00437002	1.55175	0.120722	0.710711	CDIN1 C15orf41	CDIN1_HUMAN	-0.00179484	0.249477	0.515335	Q9Y2V0	CDAN1-interacting nuclease 1 (Protein HH114)
ENSG00000103502	17391.3	-0.00261092	0.00432111	-0.604224	0.545695	0.89101	CDIPT PIS PIS1	CDIPT_HUMAN	0.00334587	6.35e-05	0.0174519	O14735	CDP-diacylglycerol--inositol 3-phosphatidyltransferase (EC 2.7.8.11) (Phosphatidylinositol synthase) (PI synthase) (PtdIns synthase)
ENSG00000170312	3965.24	0.00551766	0.00730776	0.755041	0.450224	0.863245	CDK1 CDC2 CDC28A CDKN1 P34CDC2	CDK1_HUMAN	-0.00583908	0.009498	0.103064	P06493	Cyclin-dependent kinase 1 (CDK1) (EC 2.7.11.22) (EC 2.7.11.23) (Cell division control protein 2 homolog) (Cell division protein kinase 1) (p34 protein kinase)
ENSG00000065883	7185.34	0.0027497	0.00221977	1.23873	0.215444	0.770301	CDK13 CDC2L CDC2L5 CHED KIAA1791	CDK13_HUMAN	-0.000185848	0.743139	0.882801	Q14004	Cyclin-dependent kinase 13 (EC 2.7.11.22) (EC 2.7.11.23) (CDC2-related protein kinase 5) (Cell division cycle 2-like protein kinase 5) (Cell division protein kinase 13) (hCDK13) (Cholinesterase-related cell division controller)
ENSG00000058091	9627	0.00207471	0.00267887	0.774474	0.438651	0.859861	CDK14 KIAA0834 PFTK1	CDK14_HUMAN	0.00117398	0.129895	0.36864	O94921	Cyclin-dependent kinase 14 (EC 2.7.11.22) (Cell division protein kinase 14) (Serine/threonine-protein kinase PFTAIRE-1) (hPFTAIRE1)
ENSG00000102225	11494.8	-0.000225485	0.00452699	-0.0498089	0.960275	0.993672	CDK16 PCTAIRE1 PCTK1	CDK16_HUMAN	-0.000924572	0.133445	0.373957	Q00536	Cyclin-dependent kinase 16 (EC 2.7.11.22) (Cell division protein kinase 16) (PCTAIRE-motif protein kinase 1) (Serine/threonine-protein kinase PCTAIRE-1)
ENSG00000059758	13755	0.000802685	0.003783	0.212182	0.831965	0.965842	CDK17 PCTAIRE2 PCTK2	CDK17_HUMAN	-0.00204492	0.00436556	0.0756897	Q00537	Cyclin-dependent kinase 17 (EC 2.7.11.22) (Cell division protein kinase 17) (PCTAIRE-motif protein kinase 2) (Serine/threonine-protein kinase PCTAIRE-2)
ENSG00000155111	10562.3	0.000856839	0.00292679	0.292757	0.769708	0.952478	CDK19 CDC2L6 CDK11 KIAA1028	CDK19_HUMAN	8.89e-05	0.933927	0.97468	Q9BWU1	Cyclin-dependent kinase 19 (EC 2.7.11.22) (CDC2-related protein kinase 6) (Cell division cycle 2-like protein kinase 6) (Cell division protein kinase 19) (Cyclin-dependent kinase 11) (Death-preventing kinase)
ENSG00000123374	2828.6	0.00540336	0.00474878	1.13784	0.255187	0.79021	CDK2 CDKN2	CDK2_HUMAN	-0.00269385	0.0652809	0.256952	P24941	Cyclin-dependent kinase 2 (EC 2.7.11.22) (Cell division protein kinase 2) (p33 protein kinase)
ENSG00000156345	532.749	-0.00465784	0.00453014	-1.02819	0.30386	0.813624	CDK20 CCRK CDCH	CDK20_HUMAN	0.00149321	0.271405	0.540824	Q8IZL9	Cyclin-dependent kinase 20 (EC 2.7.11.22) (CDK-activating kinase p42) (CAK-kinase p42) (Cell cycle-related kinase) (Cell division protein kinase 20) (Cyclin-dependent protein kinase H) (Cyclin-kinase-activating kinase p42)
ENSG00000135446	20553.8	-0.00498194	0.00493561	-1.00939	0.312789	0.816365	CDK4	CDK4_HUMAN	0.000375181	0.577411	0.788881	P11802	Cyclin-dependent kinase 4 (EC 2.7.11.22) (Cell division protein kinase 4) (PSK-J3)
ENSG00000164885	980.377	-0.00747461	0.00877416	-0.851889	0.394276	0.84523	CDK5 CDKN5	CDK5_HUMAN	0.000204079	0.667178	0.841682	Q00535	Cyclin-dependent-like kinase 5 (EC 2.7.11.1) (Cell division protein kinase 5) (Serine/threonine-protein kinase PSSALRE) (Tau protein kinase II catalytic subunit) (TPKII catalytic subunit)
ENSG00000105810	38959.7	0.00226358	0.00456162	0.496222	0.619737	0.912403	CDK6 CDKN6	CDK6_HUMAN	-0.00311827	0.00126495	0.0470239	Q00534	Cyclin-dependent kinase 6 (EC 2.7.11.22) (Cell division protein kinase 6) (Serine/threonine-protein kinase PLSTIRE)
ENSG00000134058	8555.16	0.00674357	0.00311918	2.16197	0.0306205	0.578631	CDK7 CAK CAK1 CDKN7 MO15 STK1	CDK7_HUMAN	0.000557019	0.144121	0.388889	P50613	Cyclin-dependent kinase 7 (EC 2.7.11.22) (EC 2.7.11.23) (39 kDa protein kinase) (p39 Mo15) (CDK-activating kinase 1) (Cell division protein kinase 7) (Serine/threonine-protein kinase 1) (TFIIH basal transcription factor complex kinase subunit)
ENSG00000132964	8027.96	0.00925321	0.00382375	2.41993	0.0155234	0.534367	CDK8	CDK8_HUMAN	-0.00130868	0.527543	0.755145	P49336	Cyclin-dependent kinase 8 (EC 2.7.11.22) (EC 2.7.11.23) (Cell division protein kinase 8) (Mediator complex subunit CDK8) (Mediator of RNA polymerase II transcription subunit CDK8) (Protein kinase K35)
ENSG00000136807	1087.01	-0.00423176	0.00426953	-0.991153	0.321611	0.818668	CDK9 CDC2L4 TAK	CDK9_HUMAN	-0.0018453	0.0415643	0.204877	P50750	Cyclin-dependent kinase 9 (EC 2.7.11.22) (EC 2.7.11.23) (C-2K) (Cell division cycle 2-like protein kinase 4) (Cell division protein kinase 9) (Serine/threonine-protein kinase PITALRE) (Tat-associated kinase complex catalytic subunit)
ENSG00000111328	124296	0.00496046	0.00664637	0.746341	0.455461	0.86511	CDK2AP1 CDKAP1 DOC1	CDKA1_HUMAN	0.000579917	0.590939	0.797383	O14519	Cyclin-dependent kinase 2-associated protein 1 (CDK2-associated protein 1) (Deleted in oral cancer 1) (DOC-1) (Putative oral cancer suppressor)
ENSG00000145996	1667.36	-0.00229594	0.0018198	-1.26164	0.207079	0.766387	CDKAL1	CDKAL_HUMAN	-0.00162974	0.0350729	0.188513	Q5VV42	Threonylcarbamoyladenosine tRNA methylthiotransferase (EC 2.8.4.5) (CDK5 regulatory subunit-associated protein 1-like 1) (tRNA-t(6)A37 methylthiotransferase)
ENSG00000100490	2007.09	0.011268	0.00387597	2.90715	0.0036474	0.398621	CDKL1	CDKL1_HUMAN	-0.00640341	0.216119	0.480245	Q00532	Cyclin-dependent kinase-like 1 (EC 2.7.11.22) (Protein kinase p42 KKIALRE) (Serine/threonine-protein kinase KKIALRE)
ENSG00000124762	60972.2	0.00167521	0.0044954	0.372649	0.70941	0.937396	CDKN1A CAP20 CDKN1 CIP1 MDA6 PIC1 SDI1 WAF1	CDN1A_HUMAN	-0.000648237	0.645158	0.830087	P38936	Cyclin-dependent kinase inhibitor 1 (CDK-interacting protein 1) (Melanoma differentiation-associated protein 6) (MDA-6) (p21)
ENSG00000147889	591.232	-0.00133429	0.00308636	-0.432319	0.66551	0.925323	CDKN2A CDKN2 MTS1	CDN2A_HUMAN	0.0001258	0.979175	0.99213	P42771	Cyclin-dependent kinase inhibitor 2A (Cyclin-dependent kinase 4 inhibitor A) (CDK4I) (Multiple tumor suppressor 1) (MTS-1) (p16-INK4a) (p16-INK4) (p16INK4A)
ENSG00000147883	9259.47	0.00808786	0.00615568	1.31389	0.188885	0.756338	CDKN2B MTS2	CDN2B_HUMAN	-0.00121348	0.723105	0.873654	P42772	Cyclin-dependent kinase 4 inhibitor B (Multiple tumor suppressor 2) (MTS-2) (p14-INK4b) (p15-INK4b) (p15INK4B)
ENSG00000123080	1686.66	-0.00104928	0.00411863	-0.254763	0.798906	0.958846	CDKN2C CDKN6	CDN2C_HUMAN	-0.00061875	0.436277	0.688187	P42773	Cyclin-dependent kinase 4 inhibitor C (Cyclin-dependent kinase 6 inhibitor) (p18-INK4c) (p18-INK6)
ENSG00000185267	304.674	0.00486246	0.00353583	1.37519	0.169071	0.747953	CDNF ARMETL1	CDNF_HUMAN	0.00077616	0.94247	0.977959	Q49AH0	Cerebral dopamine neurotrophic factor (ARMET-like protein 1) (Conserved dopamine neurotrophic factor)
ENSG00000140743	13010	0.00283948	0.00217602	1.3049	0.191928	0.758817	CDR2 PCD17	CDR2_HUMAN	-0.000402501	0.307323	0.578079	Q01850	Cerebellar degeneration-related protein 2 (Major Yo paraneoplastic antigen) (Paraneoplastic cerebellar degeneration-associated antigen)
ENSG00000109089	1472.38	0.00233601	0.00418876	0.557684	0.57706	0.898674	CDR2L HUMPPA	CDR2L_HUMAN	0.000458025	0.482281	0.723509	Q86X02	Cerebellar degeneration-related protein 2-like (Paraneoplastic 62 kDa antigen)
ENSG00000101290	8803.66	-0.00198797	0.00273527	-0.726793	0.467353	0.86885	CDS2	CDS2_HUMAN	0.000792913	0.231078	0.495594	O95674	Phosphatidate cytidylyltransferase 2 (EC 2.7.7.41) (CDP-DAG synthase 2) (CDP-DG synthase 2) (CDP-diacylglycerol synthase 2) (CDS 2) (CDP-diglyceride pyrophosphorylase 2) (CDP-diglyceride synthase 2) (CTP:phosphatidate cytidylyltransferase 2)
ENSG00000167513	106.077	-0.00515437	0.00789614	-0.652771	0.513904	0.881583	CDT1	CDT1_HUMAN	0.000968364	0.800556	0.913594	Q9H211	DNA replication factor Cdt1 (Double parked homolog) (DUP)
ENSG00000091527	70266.6	0.00214846	0.00179597	1.19627	0.231593	0.77969	CDV3 H41	CDV3_HUMAN	-0.00133523	0.00528892	0.0807933	Q9UKY7	Protein CDV3 homolog
ENSG00000153046	8022.12	0.000655141	0.00187865	0.348731	0.727292	0.942594	CDYL CDYL1	CDYL_HUMAN	-0.000791474	0.38617	0.650908	Q9Y232	Chromodomain Y-like protein (CDY-like) (Crotonyl-CoA hydratase) (EC 4.2.1.-)
ENSG00000166446	3440.01	-0.00287049	0.00206969	-1.38692	0.165468	0.743008	CDYL2	CDYL2_HUMAN	-0.0033649	0.316647	0.586375	Q8N8U2	Chromodomain Y-like protein 2 (CDY-like 2)
ENSG00000082213	11130	0.0120304	0.00451617	2.66384	0.00772536	0.454461	C5orf22	CE022_HUMAN	-0.000881227	0.135838	0.377047	Q49AR2	UPF0489 protein C5orf22
ENSG00000181904	27951.3	0.00713789	0.00409776	1.7419	0.0815257	0.670759	C5orf24	CE024_HUMAN	-0.00125456	0.399861	0.660913	Q7Z6I8	UPF0461 protein C5orf24
ENSG00000116198	7137.15	0.00155331	0.00212606	0.730606	0.46502	0.868005	CEP104 KIAA0562	CE104_HUMAN	0.000282468	0.806291	0.917338	O60308	Centrosomal protein of 104 kDa (Cep104)
ENSG00000168944	6959.48	0.00192082	0.00292418	0.656874	0.511262	0.88127	CEP120 CCDC100	CE120_HUMAN	0.000569294	0.404049	0.66429	Q8N960	Centrosomal protein of 120 kDa (Cep120) (Coiled-coil domain-containing protein 100)
ENSG00000100629	2640.13	0.00319906	0.00430471	0.743153	0.457389	0.865669	CEP128 C14orf145 C14orf61	CE128_HUMAN	-0.00255075	0.0113566	0.11302	Q6ZU80	Centrosomal protein of 128 kDa (Cep128)
ENSG00000103995	5104.18	0.00889344	0.00490558	1.81292	0.069844	0.653518	CEP152 KIAA0912	CE152_HUMAN	-0.000732115	0.549972	0.770468	O94986	Centrosomal protein of 152 kDa (Cep152)
ENSG00000135315	8234.42	-0.000438096	0.0055868	-0.0784163	0.937497	0.988192	CEP162 C6orf84 KIAA1009 QN1	CE162_HUMAN	-0.00613029	0.710941	0.86638	Q5TB80	Centrosomal protein of 162 kDa (Cep162) (Protein QN1 homolog)
ENSG00000110274	3890.59	-0.00207524	0.00362163	-0.573013	0.566636	0.896613	CEP164 KIAA1052 NPHP15	CE164_HUMAN	-0.000862349	0.41898	0.676551	Q9UPV0	Centrosomal protein of 164 kDa (Cep164)
ENSG00000101639	13713.2	0.00389736	0.00250262	1.55731	0.119396	0.709849	CEP192 KIAA1569 PP8407	CE192_HUMAN	0.000233762	0.746655	0.884605	Q8TEP8	Centrosomal protein of 192 kDa (Cep192) (Cep192/SPD-2)
ENSG00000198707	19619.3	0.00360167	0.00585283	0.615372	0.538309	0.888031	CEP290 BBS14 KIAA0373 NPHP6	CE290_HUMAN	0.00104747	0.282331	0.552769	O15078	Centrosomal protein of 290 kDa (Cep290) (Bardet-Biedl syndrome 14 protein) (Cancer/testis antigen 87) (CT87) (Nephrocystin-6) (Tumor antigen se2-2)
ENSG00000166004	6089.11	0.00562268	0.00439679	1.27882	0.200962	0.763733	CEP295 KIAA1731	CE295_HUMAN	-0.000765716	0.823242	0.92572	Q9C0D2	Centrosomal protein of 295 kDa
ENSG00000135837	34014.1	0.00209225	0.00262124	0.798192	0.424759	0.856937	CEP350 CAP350 KIAA0480 GM133	CE350_HUMAN	-0.00120076	0.0493621	0.224096	Q5VT06	Centrosome-associated protein 350 (Cep350) (Centrosome-associated protein of 350 kDa)
ENSG00000218739	27133.1	0.00900394	0.00620921	1.4501	0.147032	0.728492	CEBPZOS CEBPZ-AS1	CEBOS_HUMAN	0.00230914	0.543905	0.765548	A8MTT3	Protein CEBPZOS (CEBPZ antisense RNA 1) (CEBPZ opposite strand)
ENSG00000172216	2547.9	4.50777e-05	0.00535339	0.0084204	0.993282	0.998927	CEBPB TCF5 PP9092	CEBPB_HUMAN	0.00128781	0.129125	0.367758	P17676	CCAAT/enhancer-binding protein beta (C/EBP beta) (Liver activator protein) (LAP) (Liver-enriched inhibitory protein) (LIP) (Nuclear factor NF-IL6) (Transcription factor 5) (TCF-5)
ENSG00000221869	2251.77	-0.000726334	0.00497794	-0.145911	0.883992	0.976348	CEBPD	CEBPD_HUMAN	-0.00234612	0.0807872	0.287219	P49716	CCAAT/enhancer-binding protein delta (C/EBP delta) (Nuclear factor NF-IL6-beta) (NF-IL6-beta)
ENSG00000153879	12228.1	-0.00464163	0.00249148	-1.863	0.0624627	0.643333	CEBPG	CEBPG_HUMAN	-0.00182336	0.271425	0.540824	P53567	CCAAT/enhancer-binding protein gamma (C/EBP gamma)
ENSG00000115816	51687.7	0.00666118	0.0056855	1.17161	0.241354	0.784996	CEBPZ CBF2	CEBPZ_HUMAN	-0.000628186	0.206404	0.468748	Q03701	CCAAT/enhancer-binding protein zeta (CCAAT-box-binding transcription factor) (CBF) (CCAAT-binding factor)
ENSG00000148154	70939.1	0.00617895	0.00455158	1.35754	0.17461	0.750953	UGCG	CEGT_HUMAN	-0.000796812	0.560333	0.777042	Q16739	Ceramide glucosyltransferase (EC 2.4.1.80) (GLCT-1) (Glucosylceramide synthase) (GCS) (UDP-glucose ceramide glucosyltransferase) (UDP-glucose:N-acylsphingosine D-glucosyltransferase)
ENSG00000135048	17791.9	-0.00208845	0.00309722	-0.6743	0.50012	0.878642	CEMIP2 KIAA1412 TMEM2	CEIP2_HUMAN	-0.000950149	0.136906	0.378771	Q9UHN6	Cell surface hyaluronidase (EC 3.2.1.35) (Cell migration-inducing hyaluronidase 2) (Transmembrane protein 2)
ENSG00000149187	16599.7	0.00159145	0.00188802	0.842922	0.399272	0.847766	CELF1 BRUNOL2 CUGBP CUGBP1 NAB50	CELF1_HUMAN	-0.000790264	0.116743	0.349592	Q92879	CUGBP Elav-like family member 1 (CELF-1) (50 kDa nuclear polyadenylated RNA-binding protein) (Bruno-like protein 2) (CUG triplet repeat RNA-binding protein 1) (CUG-BP1) (CUG-BP- and ETR-3-like factor 1) (Deadenylation factor CUG-BP) (Embryo deadenylation element-binding protein homolog) (EDEN-BP homolog) (RNA-binding protein BRUNOL-2)
ENSG00000048740	10964.8	-0.000910895	0.00489117	-0.186232	0.852263	0.970498	CELF2 BRUNOL3 CUGBP2 ETR3 NAPOR	CELF2_HUMAN	-0.00126652	0.407844	0.667815	O95319	CUGBP Elav-like family member 2 (CELF-2) (Bruno-like protein 3) (CUG triplet repeat RNA-binding protein 2) (CUG-BP2) (CUG-BP- and ETR-3-like factor 2) (ELAV-type RNA-binding protein 3) (ETR-3) (Neuroblastoma apoptosis-related RNA-binding protein) (hNAPOR) (RNA-binding protein BRUNOL-3)
ENSG00000103888	129990	0.00753282	0.00563552	1.33667	0.181331	0.753484	CEMIP KIAA1199	CEMIP_HUMAN	0.00312614	0.142314	0.386636	Q8WUJ3	Cell migration-inducing and hyaluronan-binding protein (EC 3.2.1.35)
ENSG00000184524	44.6479	-0.00649302	0.00845618	-0.767844	0.44258	0.860717	CEND1 BM88	CEND_HUMAN	0.00133865	0.530407	0.756551	Q8N111	Cell cycle exit and neuronal differentiation protein 1 (BM88 antigen)
ENSG00000125817	1058.4	-2.53122e-06	0.00473373	-0.000534721	0.999573	0.999879	CENPB	CENPB_HUMAN	-0.00142786	0.100054	0.323037	P07199	Major centromere autoantigen B (Centromere protein B) (CENP-B)
ENSG00000145241	6175.77	0.00362989	0.0041689	0.870708	0.383913	0.841416	CENPC CENPC1 ICEN7	CENPC_HUMAN	-0.00110839	0.150136	0.397595	Q03188	Centromere protein C (CENP-C) (Centromere autoantigen C) (Centromere protein C 1) (CENP-C 1) (Interphase centromere complex protein 7)
ENSG00000138778	34326.8	0.00970161	0.010491	0.92476	0.355091	0.830563	CENPE	CENPE_HUMAN	-0.000840684	0.688259	0.854085	Q02224	Centromere-associated protein E (Centromere protein E) (CENP-E) (Kinesin-7) (Kinesin-related protein CENPE)
ENSG00000117724	56891.6	0.00525703	0.00624645	0.841603	0.40001	0.848286	CENPF	CENPF_HUMAN	-0.00232767	0.334669	0.604035	P49454	Centromere protein F (CENP-F) (AH antigen) (Kinetochore protein CENPF) (Mitosin)
ENSG00000153044	557.376	-0.000673358	0.00543133	-0.123977	0.901334	0.980264	CENPH ICEN35	CENPH_HUMAN	-0.00316975	0.189548	0.44834	Q9H3R5	Centromere protein H (CENP-H) (Interphase centromere complex protein 35)
ENSG00000102384	1388.45	0.00769788	0.00576497	1.33529	0.181783	0.753484	CENPI FSHPRH1 ICEN19 LRPR1	CENPI_HUMAN	-0.00296851	0.0828812	0.290566	Q92674	Centromere protein I (CENP-I) (FSH primary response protein 1) (Follicle-stimulating hormone primary response protein) (Interphase centromere complex protein 19) (Leucine-rich primary response protein 1)
ENSG00000123219	1664.29	0.00448199	0.00765368	0.585599	0.558145	0.895173	CENPK ICEN37 FKSG14	CENPK_HUMAN	-0.0020662	0.353497	0.621865	Q9BS16	Centromere protein K (CENP-K) (Interphase centromere complex protein 37) (Protein AF-5alpha) (p33)
ENSG00000120334	1986.88	0.0013875	0.0031871	0.435349	0.663309	0.924689	CENPL C1orf155 ICEN33	CENPL_HUMAN	0.000232395	0.895746	0.959831	Q8N0S6	Centromere protein L (CENP-L) (Interphase centromere complex protein 33)
ENSG00000100162	253.317	0.00284124	0.00720076	0.394576	0.693156	0.931105	CENPM C22orf18 ICEN39 PANE1	CENPM_HUMAN	-0.00131762	0.348074	0.616993	Q9NSP4	Centromere protein M (CENP-M) (Interphase centromere complex protein 39) (Proliferation-associated nuclear element protein 1)
ENSG00000166451	5150.68	0.00777578	0.00377297	2.06092	0.0393111	0.592147	CENPN C16orf60 ICEN32 BM-309	CENPN_HUMAN	-0.00230362	0.268631	0.537776	Q96H22	Centromere protein N (CENP-N) (Interphase centromere complex protein 32)
ENSG00000138092	4449.93	-0.000394387	0.00358085	-0.110138	0.9123	0.982827	CENPO ICEN36 MCM21R	CENPO_HUMAN	-0.00185953	0.259074	0.526846	Q9BU64	Centromere protein O (CENP-O) (Interphase centromere complex protein 36)
ENSG00000031691	1607.28	0.00437854	0.00676395	0.647334	0.517416	0.882166	CENPQ C6orf139	CENPQ_HUMAN	-0.000993939	0.415431	0.673277	Q7L2Z9	Centromere protein Q (CENP-Q)
ENSG00000102901	3003.87	-0.00128078	0.00587849	-0.217876	0.827526	0.964914	CENPT C16orf56 ICEN22	CENPT_HUMAN	-0.0011568	0.622637	0.815929	Q96BT3	Centromere protein T (CENP-T) (Interphase centromere complex protein 22)
ENSG00000151725	4602.24	0.00966	0.00663095	1.45681	0.14517	0.727588	CENPU ICEN24 KLIP1 MLF1IP PBIP1	CENPU_HUMAN	-0.000806455	0.768603	0.895927	Q71F23	Centromere protein U (CENP-U) (Centromere protein of 50 kDa) (CENP-50) (Interphase centromere complex protein 24) (KSHV latent nuclear antigen-interacting protein 1) (MLF1-interacting protein) (Polo-box-interacting protein 1)
ENSG00000166582	490.474	-0.0008285	0.00335011	-0.247305	0.804672	0.959877	CENPV PRR6	CENPV_HUMAN	-0.00642351	0.00459708	0.0769212	Q7Z7K6	Centromere protein V (CENP-V) (Nuclear protein p30) (Proline-rich protein 6)
ENSG00000169689	495.412	-0.00462626	0.00709389	-0.652147	0.514306	0.881583	CENPX FAAP10 MHF2 STRA13	CENPX_HUMAN	0.00614937	0.64725	0.831238	A8MT69	Centromere protein X (CENP-X) (FANCM-associated histone fold protein 2) (FANCM-interacting histone fold protein 2) (Fanconi anemia-associated polypeptide of 10 kDa) (Retinoic acid-inducible gene D9 protein homolog) (Stimulated by retinoic acid gene 13 protein homolog)
ENSG00000106477	2314.75	-0.000916532	0.00154156	-0.594547	0.552146	0.893028	CEP41 TSGA14	CEP41_HUMAN	-0.00104204	0.0939404	0.311899	Q9BYV8	Centrosomal protein of 41 kDa (Cep41) (Testis-specific gene A14 protein)
ENSG00000213066	2949.48	-0.00019883	0.00232912	-0.0853668	0.93197	0.987124	CEP43 FGFR1OP FOP	CEP43_HUMAN	-0.000892153	0.30562	0.576788	O95684	Centrosomal protein 43 (FGFR1 oncogene partner)
ENSG00000164118	2565.07	-0.00116973	0.00379691	-0.308075	0.758025	0.94969	CEP44 KIAA1712	CEP44_HUMAN	-0.000719395	0.319737	0.589513	Q9C0F1	Centrosomal protein of 44 kDa (Cep44) (HBV PreS1-transactivated protein 3) (PS1TP3)
ENSG00000138180	11176.9	0.0100812	0.0079466	1.26862	0.204577	0.765719	CEP55 C10orf3 URCC6	CEP55_HUMAN	-0.00161162	0.221257	0.484626	Q53EZ4	Centrosomal protein of 55 kDa (Cep55) (Up-regulated in colon cancer 6)
ENSG00000182923	17113.1	0.00883689	0.00451345	1.9579	0.0502417	0.623911	CEP63	CEP63_HUMAN	0.00135213	0.732559	0.878035	Q96MT8	Centrosomal protein of 63 kDa (Cep63)
ENSG00000011523	6141.76	0.00338581	0.00279934	1.2095	0.226469	0.778808	CEP68 KIAA0582	CEP68_HUMAN	0.000622303	0.64612	0.830472	Q76N32	Centrosomal protein of 68 kDa (Cep68)
ENSG00000101624	1546.28	0.00472794	0.00300213	1.57486	0.115288	0.70708	CEP76 C18orf9	CEP76_HUMAN	-0.000215696	0.9596	0.983892	Q8TAP6	Centrosomal protein of 76 kDa (Cep76)
ENSG00000148019	7651.91	0.00433821	0.00342955	1.26495	0.20589	0.766174	CEP78 C9orf81	CEP78_HUMAN	-0.00140345	0.29882	0.569286	Q5JTW2	Centrosomal protein of 78 kDa (Cep78)
ENSG00000130695	881.256	-0.00467968	0.00409052	-1.14403	0.25261	0.788745	CEP85 CCDC21	CEP85_HUMAN	-0.00102923	0.42596	0.681204	Q6P2H3	Centrosomal protein of 85 kDa (Cep85) (Coiled-coil domain-containing protein 21)
ENSG00000121289	6782.55	0.00353078	0.00182251	1.93732	0.0527066	0.627247	CEP89 CCDC123	CEP89_HUMAN	-0.000326356	0.725443	0.874444	Q96ST8	Centrosomal protein of 89 kDa (Cep89) (Centrosomal protein 123) (Cep123) (Coiled-coil domain-containing protein 123)
ENSG00000182504	8118.97	0.00476455	0.00336471	1.41604	0.156765	0.736213	CEP97 LRRIQ2	CEP97_HUMAN	-0.00249011	0.0113282	0.11302	Q8IW35	Centrosomal protein of 97 kDa (Cep97) (Leucine-rich repeat and IQ domain-containing protein 2)
ENSG00000134255	4027.91	-0.00149715	0.00427784	-0.349978	0.726355	0.942189	CEPT1 PRO1101	CEPT1_HUMAN	0.00146835	0.0037037	0.0725444	Q9Y6K0	Choline/ethanolaminephosphotransferase 1 (hCEPT1) (EC 2.7.8.1) (EC 2.7.8.2)
ENSG00000100422	6613.9	-0.000213395	0.00207883	-0.102652	0.918239	0.984156	CERK KIAA1646	CERK1_HUMAN	0.00120325	0.530205	0.756521	Q8TCT0	Ceramide kinase (hCERK) (EC 2.7.1.138) (Acylsphingosine kinase) (Lipid kinase 4) (LK4)
ENSG00000143418	14988.9	-0.000267175	0.00216465	-0.123426	0.90177	0.980288	CERS2 LASS2 TMSG1	CERS2_HUMAN	-0.0013127	0.0884244	0.300418	Q96G23	Ceramide synthase 2 (CerS2) (EC 2.3.1.-) (LAG1 longevity assurance homolog 2) (SP260) (Sphingosine N-acyltransferase CERS2) (EC 2.3.1.24) (Tumor metastasis-suppressor gene 1 protein)
ENSG00000139624	5585.92	-0.00310008	0.00325706	-0.951805	0.341196	0.824868	CERS5 LASS5	CERS5_HUMAN	-0.000321656	0.875018	0.94904	Q8N5B7	Ceramide synthase 5 (CerS5) (EC 2.3.1.-) (LAG1 longevity assurance homolog 5) (Sphingosine N-acyltransferase CERS5) (EC 2.3.1.24)
ENSG00000172292	9056.03	0.0084327	0.00472437	1.78493	0.0742719	0.663335	CERS6 LASS6	CERS6_HUMAN	0.00266103	0.448077	0.697033	Q6ZMG9	Ceramide synthase 6 (CerS6) (EC 2.3.1.-) (LAG1 longevity assurance homolog 6)
ENSG00000113163	7680.24	0.00313346	0.00334401	0.937037	0.348739	0.829267	CERT1 CERT COL4A3BP STARD11	CERT_HUMAN	0.00150476	0.0507643	0.227612	Q9Y5P4	Ceramide transfer protein (hCERT) (Collagen type IV alpha-3-binding protein) (Goodpasture antigen-binding protein) (GPBP) (START domain-containing protein 11) (StARD11) (StAR-related lipid transfer protein 11)
ENSG00000147400	16379.4	0.00126626	0.0019116	0.662405	0.507712	0.880407	CETN2 CALT CEN2	CETN2_HUMAN	-2.79e-05	0.966485	0.986547	P41208	Centrin-2 (Caltractin isoform 1)
ENSG00000153140	7051.76	0.00415114	0.0093008	0.446321	0.655365	0.920774	CETN3 CEN3	CETN3_HUMAN	-0.00438697	0.0977166	0.319107	O15182	Centrin-3
ENSG00000112308	35830.9	0.000409179	0.00285008	0.143568	0.885842	0.976573	C6orf62 XTP12 Nbla00237	CF062_HUMAN	0.00912421	0.00963576	0.103957	Q9GZU0	Uncharacterized protein C6orf62 (HBV X-transactivated gene 12 protein) (HBV XAg-transactivated protein 12)
ENSG00000198663	18819.5	-0.000647792	0.00213873	-0.302887	0.761976	0.950511	C6orf89 BRAP UNQ177/PRO203	CF089_HUMAN	-0.000257537	0.516134	0.747866	Q6UWU4	Bombesin receptor-activated protein C6orf89 (Amfion)
ENSG00000185127	10982.7	0.00162394	0.00324028	0.501174	0.616249	0.91111	C6orf120	CF120_HUMAN	-0.000614712	0.38417	0.648825	Q7Z4R8	UPF0669 protein C6orf120
ENSG00000204564	396.513	-0.00211181	0.00251887	-0.838396	0.401808	0.848772	C6orf136	CF136_HUMAN	0.00344289	0.00726742	0.0923987	Q5SQH8	Uncharacterized protein C6orf136
ENSG00000159079	8072.77	0.00221171	0.00141167	1.56673	0.117177	0.708128	CFAP298 C21orf48 C21orf59	CF298_HUMAN	-0.00137935	0.0303868	0.173854	P57076	Cilia- and flagella-associated protein 298 (Protein kurly homolog)
ENSG00000160226	545.304	-0.00280953	0.00477036	-0.588956	0.555891	0.894257	CFAP410 C21orf2 LRRC76	CF410_HUMAN	0.00168916	0.0723262	0.271165	O43822	Cilia- and flagella-associated protein 410 (C21orf-HUMF09G8.5) (Leucine-rich repeat-containing protein 76) (YF5/A2)
ENSG00000070761	2792.36	0.00142753	0.0018204	0.784185	0.432931	0.85858	CFAP20 BUG22 C16orf80 GTL3	CFA20_HUMAN	5.88e-05	0.938634	0.97549	Q9Y6A4	Cilia- and flagella-associated protein 20 (Basal body up-regulated protein 22) (Transcription factor IIB)
ENSG00000163001	7743.58	0.00384456	0.00309507	1.24216	0.214179	0.769671	CFAP36 CCDC104 UNQ163/PRO189	CFA36_HUMAN	-0.000761729	0.22794	0.492062	Q96G28	Cilia- and flagella-associated protein 36 (Coiled-coil domain-containing protein 104)
ENSG00000243649	7072.36	-0.0102861	0.00883128	-1.16474	0.244124	0.786496	CFB BF BFD	CFAB_HUMAN	0.00117983	0.259505	0.52734	P00751	Complement factor B (EC 3.4.21.47) (C3/C5 convertase) (Glycine-rich beta glycoprotein) (GBG) (PBF2) (Properdin factor B) [Cleaved into: Complement factor B Ba fragment; Complement factor B Bb fragment]
ENSG00000000971	16445.3	-0.0011008	0.00532069	-0.206891	0.836095	0.966875	CFH HF HF1 HF2	CFAH_HUMAN	0.00445829	0.0153976	0.130187	P08603	Complement factor H (H factor 1)
ENSG00000205403	535.666	-8.35597e-05	0.00798071	-0.0104702	0.991646	0.998654	CFI IF	CFAI_HUMAN	0.00021429	0.946972	0.979063	P05156	Complement factor I (EC 3.4.21.45) (C3B/C4B inactivator) [Cleaved into: Complement factor I heavy chain; Complement factor I light chain]
ENSG00000153774	11559.6	0.000316275	0.00159227	0.198631	0.842551	0.968507	CFDP1 BCNT CENP-29	CFDP1_HUMAN	-0.00324247	0.000248882	0.0284662	Q9UEE9	Craniofacial development protein 1 (Bucentaur)
ENSG00000003402	25989.9	0.000782291	0.00297356	0.263082	0.792487	0.957779	CFLAR CASH CASP8AP1 CLARP MRIT	CFLAR_HUMAN	0.00115113	0.146593	0.392832	O15519	CASP8 and FADD-like apoptosis regulator (Caspase homolog) (CASH) (Caspase-eight-related protein) (Casper) (Caspase-like apoptosis regulatory protein) (CLARP) (Cellular FLICE-like inhibitory protein) (c-FLIP) (FADD-like antiapoptotic molecule 1) (FLAME-1) (Inhibitor of FLICE) (I-FLICE) (MACH-related inducer of toxicity) (MRIT) (Usurpin) [Cleaved into: CASP8 and FADD-like apoptosis regulator subuni…
ENSG00000136197	7173.47	0.00681275	0.00284043	2.39849	0.0164628	0.540707	C7orf25	CG025_HUMAN	0.000423678	0.510873	0.744283	Q9BPX7	UPF0415 protein C7orf25
ENSG00000146540	560.944	-0.00470134	0.00609034	-0.771934	0.440153	0.860569	C7orf50 FP15621	CG050_HUMAN	-0.00171926	0.0219346	0.150576	Q9BRJ6	Uncharacterized protein C7orf50
ENSG00000164430	1262.27	0.000767086	0.00351545	0.218204	0.82727	0.964914	CGAS C6orf150 MB21D1	CGAS_HUMAN	-0.00185883	0.686512	0.852936	Q8N884	Cyclic GMP-AMP synthase (cGAMP synthase) (cGAS) (h-cGAS) (EC 2.7.7.86) (2'3'-cGAMP synthase) (Mab-21 domain-containing protein 1)
ENSG00000169826	6891.5	-0.0020482	0.00223177	-0.917746	0.358752	0.832786	CSGALNACT2 CHGN2 GALNACT2 PRO0082	CGAT2_HUMAN	0.00170441	0.0235778	0.157011	Q8N6G5	Chondroitin sulfate N-acetylgalactosaminyltransferase 2 (EC 2.4.1.174) (Chondroitin beta-1,4-N-acetylgalactosaminyltransferase 2) (Beta4GalNAcT-2) (GalNAcT-2)
ENSG00000267631	67.595	-0.00362145	0.0121497	-0.298068	0.765651	0.9511	CGB1	CGB1_HUMAN	-0.00252179	0.821917	0.924756	A6NKQ9	Choriogonadotropin subunit beta variant 1
ENSG00000163320	27085.3	0.000984211	0.00404238	0.243473	0.807639	0.960414	CGGBP1 CGGBP	CGBP1_HUMAN	-0.00206146	0.0047922	0.0786882	Q9UFW8	CGG triplet repeat-binding protein 1 (CGG-binding protein 1) (20 kDa CGG-binding protein) (p20-CGGBP DNA-binding protein)
ENSG00000116761	645.482	-0.00256782	0.00372831	-0.688735	0.49099	0.875597	CTH	CGL_HUMAN	0.0013234	0.418309	0.67617	P32929	Cystathionine gamma-lyase (EC 4.4.1.1) (Cysteine-protein sulfhydrase) (Gamma-cystathionase)
ENSG00000128849	1493.77	-0.000894581	0.00602301	-0.148527	0.881927	0.975858	CGNL1 JACOP KIAA1749	CGNL1_HUMAN	-0.000389243	0.855421	0.939758	Q0VF96	Cingulin-like protein 1 (Junction-associated coiled-coil protein) (Paracingulin)
ENSG00000138028	68.2415	0.000874908	0.00700146	0.124961	0.900555	0.98016	CGREF1 CGR11	CGRE1_HUMAN	0.00207521	0.488858	0.728918	Q99674	Cell growth regulator with EF hand domain protein 1 (Cell growth regulatory gene 11 protein) (Hydrophobestin)
ENSG00000182307	6791.37	-0.0022593	0.00317843	-0.710821	0.477195	0.870699	C8orf33	CH033_HUMAN	-0.000590436	0.588259	0.795614	Q9H7E9	UPF0488 protein C8orf33
ENSG00000165084	1119.66	0.00340492	0.00713309	0.477342	0.633118	0.915884	C8orf34	CH034_HUMAN	-0.00520031	0.275965	0.546144	Q49A92	Uncharacterized protein C8orf34 (Protein VEST-1)
ENSG00000213563	334.407	-0.00706742	0.00475231	-1.48716	0.136973	0.722511	C8orf82	CH082_HUMAN	0.000281168	0.511473	0.744693	Q6P1X6	UPF0598 protein C8orf82
ENSG00000115541	20670.2	0.00895985	0.00446867	2.00504	0.044959	0.609618	HSPE1	CH10_HUMAN	-0.000374132	0.428219	0.6827	P61604	10 kDa heat shock protein, mitochondrial (Hsp10) (10 kDa chaperonin) (Chaperonin 10) (CPN10) (Early-pregnancy factor) (EPF)
ENSG00000133048	8652.96	-0.00337042	0.0140336	-0.240168	0.8102	0.960579	CHI3L1	CH3L1_HUMAN	0.0142047	0.171697	0.425622	P36222	Chitinase-3-like protein 1 (39 kDa synovial protein) (Cartilage glycoprotein 39) (CGP-39) (GP-39) (hCGP-39) (YKL-40)
ENSG00000144381	75234.4	-2.16624e-05	0.00179727	-0.012053	0.990383	0.998302	HSPD1 HSP60	CH60_HUMAN	-0.000733284	0.140915	0.384669	P10809	60 kDa heat shock protein, mitochondrial (EC 5.6.1.7) (60 kDa chaperonin) (Chaperonin 60) (CPN60) (Heat shock protein 60) (HSP-60) (Hsp60) (HuCHA60) (Mitochondrial matrix protein P1) (P60 lymphocyte protein)
ENSG00000128965	1585.67	-0.0131151	0.00707636	-1.85337	0.0638293	0.646092	CHAC1 BOTCH	CHAC1_HUMAN	0.00138719	0.32073	0.59046	Q9BUX1	Glutathione-specific gamma-glutamylcyclotransferase 1 (Gamma-GCG 1) (EC 4.3.2.7) (Blocks Notch protein) (Botch) (Cation transport regulator-like protein 1)
ENSG00000198824	5875.56	0.00829126	0.00492312	1.68415	0.0921529	0.687201	CHAMP1 C13orf8 CAMP CHAMP KIAA1802 ZNF828	CHAP1_HUMAN	-0.00243658	0.000452767	0.0338984	Q96JM3	Chromosome alignment-maintaining phosphoprotein 1 (Zinc finger protein 828)
ENSG00000250479	106.907	0.00516847	0.00670382	0.770974	0.440723	0.860717	CHCHD10 C22orf16	CHC10_HUMAN	0.00568763	0.058425	0.242606	Q8WYQ3	Coiled-coil-helix-coiled-coil-helix domain-containing protein 10, mitochondrial (Protein N27C7-4)
ENSG00000172586	1909.88	0.00548733	0.00210259	2.6098	0.00905955	0.468865	CHCHD1 C10orf34 MRPS37	CHCH1_HUMAN	0.000311723	0.659523	0.837217	Q96BP2	Coiled-coil-helix-coiled-coil-helix domain-containing protein 1 (28S ribosomal protein S37, mitochondrial) (MRP-S37) (Mitochondrial small ribosomal subunit protein mS37) (Nuclear protein C2360)
ENSG00000106153	11093.9	-0.000169072	0.00280675	-0.0602376	0.951966	0.991844	CHCHD2 C7orf17 AAG10	CHCH2_HUMAN	-0.00204463	0.0319007	0.177939	Q9Y6H1	Coiled-coil-helix-coiled-coil-helix domain-containing protein 2 (Aging-associated gene 10 protein) (HCV NS2 trans-regulated protein) (NS2TP)
ENSG00000125611	220.763	-0.00377674	0.00499547	-0.756033	0.449629	0.86316	CHCHD5 C2orf9	CHCH5_HUMAN	-0.000530874	0.572021	0.784901	Q9BSY4	Coiled-coil-helix-coiled-coil-helix domain-containing protein 5
ENSG00000153922	20698.4	0.00607261	0.0041576	1.46061	0.144123	0.726893	CHD1	CHD1_HUMAN	-0.00128998	0.107272	0.335872	O14646	Chromodomain-helicase-DNA-binding protein 1 (CHD-1) (EC 3.6.4.12) (ATP-dependent helicase CHD1)
ENSG00000131778	7265.81	-0.000208658	0.00205089	-0.10174	0.918963	0.984289	CHD1L ALC1	CHD1L_HUMAN	-0.00095586	0.181483	0.437573	Q86WJ1	Chromodomain-helicase-DNA-binding protein 1-like (EC 3.6.4.12) (Amplified in liver cancer protein 1)
ENSG00000173575	37955.7	-0.00103691	0.00156892	-0.660909	0.508671	0.880407	CHD2	CHD2_HUMAN	0.000455498	0.51457	0.747126	O14647	Chromodomain-helicase-DNA-binding protein 2 (CHD-2) (EC 3.6.4.12) (ATP-dependent helicase CHD2)
ENSG00000170004	19108.5	0.00316738	0.00413707	0.765609	0.443909	0.861385	CHD3	CHD3_HUMAN	-0.00146485	0.0255382	0.161655	Q12873	Chromodomain-helicase-DNA-binding protein 3 (CHD-3) (EC 3.6.4.12) (ATP-dependent helicase CHD3) (Mi-2 autoantigen 240 kDa protein) (Mi2-alpha) (Zinc finger helicase) (hZFH)
ENSG00000111642	39103.4	-0.000845087	0.0021299	-0.396774	0.691534	0.931007	CHD4	CHD4_HUMAN	-0.00170151	0.0130511	0.121209	Q14839	Chromodomain-helicase-DNA-binding protein 4 (CHD-4) (EC 3.6.4.12) (ATP-dependent helicase CHD4) (Mi-2 autoantigen 218 kDa protein) (Mi2-beta)
ENSG00000124177	10574.1	-0.00327819	0.00230491	-1.42226	0.15495	0.734406	CHD6 CHD5 KIAA1335 RIGB	CHD6_HUMAN	9.29e-05	0.888958	0.956304	Q8TD26	Chromodomain-helicase-DNA-binding protein 6 (CHD-6) (EC 3.6.4.12) (ATP-dependent helicase CHD6) (Radiation-induced gene B protein)
ENSG00000100888	14821.9	-0.000169845	0.00182079	-0.0932812	0.92568	0.985766	CHD8 HELSNF1 KIAA1564	CHD8_HUMAN	-0.000755711	0.136704	0.37846	Q9HCK8	Chromodomain-helicase-DNA-binding protein 8 (CHD-8) (EC 3.6.4.12) (ATP-dependent helicase CHD8) (Helicase with SNF2 domain 1)
ENSG00000177200	37865.5	0.00619662	0.00381339	1.62496	0.10417	0.699543	CHD9 KIAA0308 KISH2 PRIC320 AD-013 x0008	CHD9_HUMAN	-0.000486044	0.864382	0.944786	Q3L8U1	Chromodomain-helicase-DNA-binding protein 9 (CHD-9) (EC 3.6.4.12) (ATP-dependent helicase CHD9) (Chromatin-related mesenchymal modulator) (CReMM) (Chromatin-remodeling factor CHROM1) (Kismet homolog 2) (PPAR-alpha-interacting complex protein 320 kDa) (Peroxisomal proliferator-activated receptor A-interacting complex 320 kDa protein)
ENSG00000085872	789.246	-0.00448283	0.00402073	-1.11493	0.26488	0.796005	CHERP DAN26 SCAF6	CHERP_HUMAN	-0.000729015	0.0861917	0.296389	Q8IWX8	Calcium homeostasis endoplasmic reticulum protein (ERPROT 213-21) (SR-related CTD-associated factor 6)
ENSG00000072609	1791.01	-0.00134834	0.00356129	-0.37861	0.704977	0.936078	CHFR RNF196	CHFR_HUMAN	-0.00127053	0.107742	0.336422	Q96EP1	E3 ubiquitin-protein ligase CHFR (EC 2.3.2.27) (Checkpoint with forkhead and RING finger domains protein) (RING finger protein 196) (RING-type E3 ubiquitin transferase CHFR)
ENSG00000109220	2913.48	9.27123e-05	0.00326578	0.028389	0.977352	0.996906	CHIC2 BTL	CHIC2_HUMAN	0.00165299	0.740969	0.88212	Q9UKJ5	Cysteine-rich hydrophobic domain-containing protein 2 (BrX-like translocated in leukemia)
ENSG00000177830	4501.34	-0.00774408	0.00577213	-1.34163	0.179715	0.752714	CHID1 GL008 PSEC0104 SB139	CHID1_HUMAN	0.001642	0.018002	0.137991	Q9BWS9	Chitinase domain-containing protein 1 (Stabilin-1-interacting chitinase-like protein) (SI-CLP)
ENSG00000128656	27861.5	0.00559656	0.00422686	1.32405	0.185487	0.75424	CHN1 ARHGAP2 CHN	CHIN_HUMAN	-0.000403497	0.747156	0.884635	P15882	N-chimaerin (A-chimaerin) (Alpha-chimerin) (N-chimerin) (NC) (Rho GTPase-activating protein 2)
ENSG00000103266	3339.7	-0.00349924	0.00613672	-0.570214	0.568533	0.896762	STUB1 CHIP PP1131	CHIP_HUMAN	-0.000136902	0.71796	0.870215	Q9UNE7	E3 ubiquitin-protein ligase CHIP (EC 2.3.2.27) (Antigen NY-CO-7) (CLL-associated antigen KW-8) (Carboxy terminus of Hsp70-interacting protein) (RING-type E3 ubiquitin transferase CHIP) (STIP1 homology and U box-containing protein 1)
ENSG00000149554	6726.76	0.00492784	0.00343681	1.43384	0.151618	0.73151	CHEK1 CHK1	CHK1_HUMAN	-0.00509544	0.00438276	0.0756897	O14757	Serine/threonine-protein kinase Chk1 (EC 2.7.11.1) (CHK1 checkpoint homolog) (Cell cycle checkpoint kinase) (Checkpoint kinase-1)
ENSG00000183765	1327.98	-0.00531023	0.00360948	-1.47119	0.14124	0.724028	CHEK2 CDS1 CHK2 RAD53	CHK2_HUMAN	-0.00089885	0.252266	0.519603	O96017	Serine/threonine-protein kinase Chk2 (EC 2.7.11.1) (CHK2 checkpoint homolog) (Cds1 homolog) (Hucds1) (hCds1) (Checkpoint kinase 2)
ENSG00000110721	1316.14	-0.00750115	0.00317714	-2.36097	0.018227	0.549988	CHKA CHK CKI	CHKA_HUMAN	-0.00025143	0.74751	0.884721	P35790	Choline kinase alpha (CK) (EC 2.7.1.32) (CHETK-alpha) (Ethanolamine kinase) (EK) (EC 2.7.1.82)
ENSG00000100288	3334.72	-0.00127336	0.00275968	-0.461417	0.6445	0.917454	CHKB CHETK CHKL	CHKB_HUMAN	0.00114729	0.119501	0.353882	Q9Y259	Choline/ethanolamine kinase (Choline kinase beta) (CK) (CKB) (EC 2.7.1.32) (Choline kinase-like protein) (Ethanolamine kinase) (EK) (EC 2.7.1.82) (Ethanolamine kinase beta) (EKB) (choline/ethanolamine kinase beta) (CKEKB)
ENSG00000131165	2098.06	-0.00485898	0.00692771	-0.701383	0.483064	0.873116	CHMP1A CHMP1 KIAA0047 PCOLN3 PRSM1	CHM1A_HUMAN	-0.00145425	0.12544	0.362332	Q9HD42	Charged multivesicular body protein 1a (Chromatin-modifying protein 1a) (CHMP1a) (Vacuolar protein sorting-associated protein 46-1) (Vps46-1) (hVps46-1)
ENSG00000255112	9499.14	-0.00811877	0.00342432	-2.37092	0.0177441	0.549988	CHMP1B C18orf2	CHM1B_HUMAN	0.001237	0.526776	0.754621	Q7LBR1	Charged multivesicular body protein 1b (CHMP1.5) (Chromatin-modifying protein 1b) (CHMP1b) (Vacuolar protein sorting-associated protein 46-2) (Vps46-2) (hVps46-2)
ENSG00000130724	8954.76	-0.00104541	0.00426296	-0.245231	0.806278	0.960375	CHMP2A BC2 CHMP2	CHM2A_HUMAN	-0.00204472	0.13158	0.371372	O43633	Charged multivesicular body protein 2a (Chromatin-modifying protein 2a) (CHMP2a) (Putative breast adenocarcinoma marker BC-2) (Vacuolar protein sorting-associated protein 2-1) (Vps2-1) (hVps2-1)
ENSG00000083937	24005.8	0.0043466	0.00648024	0.670747	0.502382	0.879371	CHMP2B CGI-84	CHM2B_HUMAN	0.00309429	0.0784167	0.282875	Q9UQN3	Charged multivesicular body protein 2b (CHMP2.5) (Chromatin-modifying protein 2b) (CHMP2b) (Vacuolar protein sorting-associated protein 2-2) (Vps2-2) (hVps2-2)
ENSG00000254505	1707.61	-0.00672765	0.00416505	-1.61526	0.106253	0.701532	CHMP4A C14orf123 SHAX2 CDA04 HSPC134	CHM4A_HUMAN	-0.000774042	0.0992112	0.321248	Q9BY43	Charged multivesicular body protein 4a (Chromatin-modifying protein 4a) (CHMP4a) (SNF7 homolog associated with Alix-2) (SNF7-1) (hSnf-1) (Vacuolar protein sorting-associated protein 32-1) (Vps32-1) (hVps32-1)
ENSG00000101421	6592.05	0.00300662	0.00245079	1.2268	0.219899	0.771345	CHMP4B C20orf178 SHAX1	CHM4B_HUMAN	0.000174137	0.640406	0.82741	Q9H444	Charged multivesicular body protein 4b (Chromatin-modifying protein 4b) (CHMP4b) (SNF7 homolog associated with Alix 1) (SNF7-2) (hSnf7-2) (Vacuolar protein sorting-associated protein 32-2) (Vps32-2) (hVps32-2)
ENSG00000115561	32922.5	0.00484331	0.00248137	1.95187	0.0509534	0.625309	CHMP3 CGI149 NEDF VPS24 CGI-149	CHMP3_HUMAN	8.46e-05	0.89306	0.958513	Q9Y3E7	Charged multivesicular body protein 3 (Chromatin-modifying protein 3) (Neuroendocrine differentiation factor) (Vacuolar protein sorting-associated protein 24) (hVps24)
ENSG00000086065	10117	-0.000615146	0.00211766	-0.290484	0.771446	0.952947	CHMP5 C9orf83 SNF7DC2 CGI-34 HSPC177 PNAS-114 PNAS-2	CHMP5_HUMAN	0.000399633	0.1307	0.370041	Q9NZZ3	Charged multivesicular body protein 5 (Chromatin-modifying protein 5) (SNF7 domain-containing protein 2) (Vacuolar protein sorting-associated protein 60) (Vps60) (hVps60)
ENSG00000176108	385.291	-0.00695672	0.00930489	-0.74764	0.454677	0.864696	CHMP6 VPS20	CHMP6_HUMAN	-0.00066919	0.406733	0.666568	Q96FZ7	Charged multivesicular body protein 6 (Chromatin-modifying protein 6) (Vacuolar protein sorting-associated protein 20) (Vps20) (hVps20)
ENSG00000147457	2553.8	-0.00317465	0.0040746	-0.779132	0.435902	0.859199	CHMP7	CHMP7_HUMAN	-0.00104372	0.0374765	0.19572	Q8WUX9	Charged multivesicular body protein 7 (Chromatin-modifying protein 7)
ENSG00000187446	26855.3	0.00425308	0.00218135	1.94974	0.0512065	0.625309	CHP1 CHP	CHP1_HUMAN	0.00200778	0.00058701	0.035846	Q99653	Calcineurin B homologous protein 1 (Calcineurin B-like protein) (Calcium-binding protein CHP) (Calcium-binding protein p22) (EF-hand calcium-binding domain-containing protein p22)
ENSG00000033100	3704.04	-0.00224612	0.0049991	-0.449304	0.653212	0.920109	CHPF2 CHSY3 CSGLCAT KIAA1402 UNQ299/PRO339	CHPF2_HUMAN	-1.02e-05	0.980709	0.992683	Q9P2E5	Chondroitin sulfate glucuronyltransferase (EC 2.4.1.226) (CSGlcA-T) (Chondroitin glucuronyltransferase) (Chondroitin polymerizing factor 2) (ChPF-2) (Chondroitin synthase 3) (ChSy-3) (N-acetylgalactosaminyl-proteoglycan 3-beta-glucuronosyltransferase)
ENSG00000104472	6941.38	0.00548955	0.00402929	1.36241	0.173068	0.749543	CHRAC1 CHRAC15	CHRC1_HUMAN	-0.00285705	0.0107895	0.110413	Q9NRG0	Chromatin accessibility complex protein 1 (CHRAC-1) (Chromatin accessibility complex 15 kDa protein) (CHRAC-15) (HuCHRAC15) (DNA polymerase epsilon subunit p15)
ENSG00000110172	15374.8	0.00283353	0.00488336	0.580241	0.561752	0.895594	CHORDC1 CHP1	CHRD1_HUMAN	-0.00159193	0.00554831	0.0816413	Q9UHD1	Cysteine and histidine-rich domain-containing protein 1 (CHORD domain-containing protein 1) (CHORD-containing protein 1) (CHP-1) (Protein morgana)
ENSG00000153048	3909.66	-0.00638612	0.00531813	-1.20082	0.229821	0.779127	CARHSP1	CHSP1_HUMAN	-0.000118773	0.881156	0.951721	Q9Y2V2	Calcium-regulated heat-stable protein 1 (Calcium-regulated heat-stable protein of 24 kDa) (CRHSP-24)
ENSG00000131873	19542.6	-0.00209875	0.00398699	-0.5264	0.59861	0.904958	CHSY1 CHSY CSS1 KIAA0990 UNQ756/PRO1487	CHSS1_HUMAN	-0.00132517	0.0254583	0.161655	Q86X52	Chondroitin sulfate synthase 1 (EC 2.4.1.175) (EC 2.4.1.226) (Chondroitin glucuronyltransferase 1) (Chondroitin synthase 1) (ChSy-1) (Glucuronosyl-N-acetylgalactosaminyl-proteoglycan 4-beta-N-acetylgalactosaminyltransferase 1) (N-acetylgalactosaminyl-proteoglycan 3-beta-glucuronosyltransferase 1) (N-acetylgalactosaminyltransferase 1)
ENSG00000123989	3590.83	-0.00219733	0.00584692	-0.375811	0.707058	0.936835	CHPF CSS2 UNQ651/PRO1281	CHSS2_HUMAN	0.000258334	0.548266	0.76903	Q8IZ52	Chondroitin sulfate synthase 2 (EC 2.4.1.175) (EC 2.4.1.226) (Chondroitin glucuronyltransferase 2) (Chondroitin-polymerizing factor) (ChPF) (Glucuronosyl-N-acetylgalactosaminyl-proteoglycan 4-beta-N-acetylgalactosaminyltransferase II) (N-acetylgalactosaminyl-proteoglycan 3-beta-glucuronosyltransferase II) (N-acetylgalactosaminyltransferase 2)
ENSG00000198108	496.338	0.00128871	0.00396947	0.324656	0.745442	0.947071	CHSY3 CHSY2 CSS3	CHSS3_HUMAN	-0.000558278	0.603962	0.804579	Q70JA7	Chondroitin sulfate synthase 3 (EC 2.4.1.175) (EC 2.4.1.226) (Carbohydrate synthase 2) (Chondroitin glucuronyltransferase 3) (Chondroitin synthase 2) (ChSy-2) (Glucuronosyl-N-acetylgalactosaminyl-proteoglycan 4-beta-N-acetylgalactosaminyltransferase II) (N-acetylgalactosaminyl-proteoglycan 3-beta-glucuronosyltransferase 3) (N-acetylgalactosaminyltransferase 3)
ENSG00000175040	1174.43	0.00356264	0.0032267	1.10411	0.269544	0.79999	CHST2 GN6ST	CHST2_HUMAN	0.00298904	0.358599	0.626353	Q9Y4C5	Carbohydrate sulfotransferase 2 (EC 2.8.2.-) (Galactose/N-acetylglucosamine/N-acetylglucosamine 6-O-sulfotransferase 2) (GST-2) (N-acetylglucosamine 6-O-sulfotransferase 1) (GlcNAc6ST-1) (Gn6ST-1)
ENSG00000122863	3473.68	-2.05215e-05	0.00491612	-0.00417433	0.996669	0.999334	CHST3	CHST3_HUMAN	-0.000395311	0.807233	0.917844	Q7LGC8	Carbohydrate sulfotransferase 3 (EC 2.8.2.17) (Chondroitin 6-O-sulfotransferase 1) (C6ST-1) (Chondroitin 6-sulfotransferase) (Galactose/N-acetylglucosamine/N-acetylglucosamine 6-O-sulfotransferase 0) (GST-0)
ENSG00000147119	387.89	0.00756885	0.00496707	1.5238	0.127558	0.716763	CHST7	CHST7_HUMAN	-0.000686675	0.866006	0.945111	Q9NS84	Carbohydrate sulfotransferase 7 (EC 2.8.2.-) (EC 2.8.2.17) (Chondroitin 6-sulfotransferase 2) (C6ST-2) (Galactose/N-acetylglucosamine/N-acetylglucosamine 6-O-sulfotransferase 5) (GST-5) (N-acetylglucosamine 6-O-sulfotransferase 4) (GlcNAc6ST-4) (Gn6st-4)
ENSG00000171310	4094.98	0.00154927	0.00426706	0.363077	0.716548	0.939351	CHST11	CHSTB_HUMAN	-0.00228235	0.66236	0.838271	Q9NPF2	Carbohydrate sulfotransferase 11 (EC 2.8.2.5) (Chondroitin 4-O-sulfotransferase 1) (Chondroitin 4-sulfotransferase 1) (C4S-1) (C4ST-1) (C4ST1)
ENSG00000136213	353.745	0.000285975	0.00366848	0.0779547	0.937864	0.988341	CHST12 UNQ500/PRO1017	CHSTC_HUMAN	-0.00151381	0.0860117	0.296097	Q9NRB3	Carbohydrate sulfotransferase 12 (EC 2.8.2.5) (Chondroitin 4-O-sulfotransferase 2) (Chondroitin 4-sulfotransferase 2) (C4ST-2) (C4ST2) (Sulfotransferase Hlo)
ENSG00000169105	1632.94	-0.00235982	0.00309717	-0.761929	0.446103	0.862205	CHST14 D4ST1 UNQ1925/PRO4400	CHSTE_HUMAN	-0.000225609	0.645706	0.830325	Q8NCH0	Carbohydrate sulfotransferase 14 (EC 2.8.2.35) (Dermatan 4-sulfotransferase 1) (D4ST-1) (hD4ST1)
ENSG00000160679	12083.7	-0.0022392	0.00205947	-1.08727	0.276917	0.804039	CHTOP C1orf77 FOP HT031 PP7704	CHTOP_HUMAN	-0.000742738	0.234334	0.497792	Q9Y3Y2	Chromatin target of PRMT1 protein (Friend of PRMT1 protein) (Small arginine- and glycine-rich protein) (SRAG)
ENSG00000258289	15659	-0.00236231	0.00343602	-0.687513	0.491759	0.875995	CHURC1 C14orf52 CHCH My015	CHUR_HUMAN	-0.00292746	0.00111883	0.0462991	Q8WUH1	Protein Churchill
ENSG00000135045	2337.83	-0.00107423	0.00575524	-0.186652	0.851933	0.970459	C9orf40	CI040_HUMAN	0.000676508	0.474648	0.716536	Q8IXQ3	Uncharacterized protein C9orf40
ENSG00000198917	925.837	-0.0019042	0.00422418	-0.450786	0.652144	0.919798	SPOUT1 C9orf114	CI114_HUMAN	0.000715318	0.378736	0.645011	Q5T280	Putative methyltransferase C9orf114 (EC 2.1.1.-) (Centromere protein 32) (CENP-32) (Kinetochore-associated protein) (SPOUT domain-containing methyltransferase 1)
ENSG00000166797	5027.35	0.00612714	0.00331917	1.84598	0.0648945	0.647841	CIAO2A CIA2A FAM96A	CIA2A_HUMAN	0.00042917	0.394351	0.657926	Q9H5X1	Cytosolic iron-sulfur assembly component 2A (MIP18 family protein FAM96A)
ENSG00000166595	840.262	0.00678497	0.00750483	0.904081	0.365952	0.834621	CIAO2B CIAB FAM96B MIP18 CGI-128 HSPC118	CIA2B_HUMAN	-0.000539606	0.437425	0.68944	Q9Y3D0	Cytosolic iron-sulfur assembly component 2B (MSS19-interacting protein of 18 kDa) (Mitotic spindle-associated MMXD complex subunit MIP18) (Protein FAM96B)
ENSG00000137806	2255.61	0.00322056	0.00168392	1.91254	0.0558068	0.630841	NDUFAF1 CIA30 CGI-65	CIA30_HUMAN	-0.00017307	0.927001	0.971723	Q9Y375	Complex I intermediate-associated protein 30, mitochondrial (NADH dehydrogenase [ubiquinone] 1 alpha subcomplex assembly factor 1)
ENSG00000144021	7135.84	-0.000937111	0.00285114	-0.32868	0.742398	0.946385	CIAO1 CIA1 WDR39	CIAO1_HUMAN	1.85e-05	0.968204	0.986955	O76071	Probable cytosolic iron-sulfur protein assembly protein CIAO1 (WD repeat-containing protein 39)
ENSG00000103245	194.301	-0.00604164	0.00670821	-0.900634	0.367783	0.834997	CIAO3 NARFL PRN	CIAO3_HUMAN	0.000120641	0.872643	0.947484	Q9H6Q4	Cytosolic iron-sulfur assembly component 3 (Cytosolic Fe-S cluster assembly factor NARFL) (Iron-only hydrogenase-like protein 1) (IOP1) (Nuclear prelamin A recognition factor-like protein) (Protein related to Narf)
ENSG00000185043	1116.77	-0.00589271	0.00646889	-0.910931	0.362332	0.833618	CIB1 CIB KIP PRKDCIP	CIB1_HUMAN	-0.00121042	0.207292	0.469739	Q99828	Calcium and integrin-binding protein 1 (CIB) (Calcium- and integrin-binding protein) (CIBP) (Calmyrin) (DNA-PKcs-interacting protein) (Kinase-interacting protein) (KIP) (SNK-interacting protein 2-28) (SIP2-28)
ENSG00000079432	924.777	-0.00399571	0.0046139	-0.866017	0.386481	0.842284	CIC KIAA0306	CIC_HUMAN	7.75e-05	0.880838	0.951627	Q96RK0	Protein capicua homolog
ENSG00000056972	8207.64	0.000934614	0.0026738	0.349546	0.72668	0.942281	TRAF3IP2 C6orf2 C6orf4 C6orf5 C6orf6	CIKS_HUMAN	0.00114505	0.116864	0.349592	O43734	E3 ubiquitin ligase TRAF3IP2 (EC 2.3.2.27) (Adapter protein CIKS) (Connection to IKK and SAPK/JNK) (E3 ubiquitin-protein ligase CIKS) (Nuclear factor NF-kappa-B activator 1) (ACT1) (TRAF3-interacting protein 2)
ENSG00000143375	33.6738	-0.0258335	0.0147993	-1.74559	0.0808815	0.670759	CGN KIAA1319	CING_HUMAN	-0.000943357	0.463334	0.708291	Q9P2M7	Cingulin
ENSG00000100865	789.765	-0.000300935	0.00317969	-0.094643	0.924598	0.985681	CINP	CINP_HUMAN	0.000538509	0.612445	0.810377	Q9BW66	Cyclin-dependent kinase 2-interacting protein (CDK2-interacting protein)
ENSG00000163507	9584.52	0.00804991	0.00561156	1.43452	0.151423	0.73141	CIP2A KIAA1524	CIP2A_HUMAN	-0.00352393	0.00275554	0.064524	Q8TCG1	Protein CIP2A (Cancerous inhibitor of PP2A) (p90 autoantigen)
ENSG00000125733	2310.41	-0.00458681	0.00416318	-1.10176	0.270568	0.800258	TRIP10 CIP4 STOT STP	CIP4_HUMAN	0.00100557	0.145105	0.390681	Q15642	Cdc42-interacting protein 4 (Protein Felic) (Salt tolerant protein) (hSTP) (Thyroid receptor-interacting protein 10) (TR-interacting protein 10) (TRIP-10)
ENSG00000138433	13163.2	0.00232811	0.002946	0.790261	0.429375	0.858314	CIR1 CIR	CIR1_HUMAN	-0.00565289	0.43037	0.683718	Q86X95	Corepressor interacting with RBPJ 1 (CBF1-interacting corepressor) (Recepin)
ENSG00000099622	5034.27	-0.00698907	0.00407195	-1.7164	0.0860897	0.676703	CIRBP A18HNRNP CIRP	CIRBP_HUMAN	-0.000961213	0.0832148	0.291189	Q14011	Cold-inducible RNA-binding protein (A18 hnRNP) (Glycine-rich RNA-binding protein CIRP)
ENSG00000122873	8675.42	0.00726778	0.00288035	2.52322	0.0116284	0.514785	CISD1 C10orf70 ZCD1 MDS029	CISD1_HUMAN	0.00155807	0.120023	0.354304	Q9NZ45	CDGSH iron-sulfur domain-containing protein 1 (MitoNEET)
ENSG00000145354	7987.41	0.00214423	0.00268927	0.797329	0.42526	0.856964	CISD2 CDGSH2 ERIS ZCD2	CISD2_HUMAN	6.61e-05	0.920379	0.968902	Q8N5K1	CDGSH iron-sulfur domain-containing protein 2 (Endoplasmic reticulum intermembrane small protein) (MitoNEET-related 1 protein) (Miner1) (Nutrient-deprivation autophagy factor-1) (NAF-1)
ENSG00000062485	21389.5	0.000924706	0.00226643	0.408	0.683273	0.929897	CS	CISY_HUMAN	-0.00017638	0.727675	0.875552	O75390	Citrate synthase, mitochondrial (EC 2.3.3.1) (Citrate (Si)-synthase)
ENSG00000164442	23652.4	0.00690546	0.00376647	1.8334	0.0667429	0.64867	CITED2 MRG1	CITE2_HUMAN	0.000513565	0.903577	0.962613	Q99967	Cbp/p300-interacting transactivator 2 (MSG-related protein 1) (MRG-1) (P35srj)
ENSG00000148337	4492.6	-0.00497183	0.00505702	-0.983154	0.325532	0.819413	CIZ1 LSFR1 NP94 ZNF356	CIZ1_HUMAN	0.000125441	0.883011	0.952797	Q9ULV3	Cip1-interacting zinc finger protein (CDKN1A-interacting zinc finger protein 1) (Nuclear protein NP94) (Zinc finger protein 356)
ENSG00000182919	4318.06	-0.00146904	0.00277817	-0.528779	0.596959	0.904341	C11orf54 LP4947 PTD012	CK054_HUMAN	0.00230103	0.0989397	0.320747	Q9H0W9	Ester hydrolase C11orf54 (EC 3.1.-.-)
ENSG00000175573	1250.99	-0.00902043	0.00544418	-1.65689	0.0975412	0.696895	C11orf68 BLES03	CK068_HUMAN	0.000487255	0.44143	0.692011	Q9H3H3	UPF0696 protein C11orf68 (Basophilic leukemia-expressed protein Bles03) (Protein p5326)
ENSG00000101391	1933.6	-0.00262065	0.00247665	-1.05814	0.289991	0.808861	CDK5RAP1 C20orf34 CGI-05 HSPC167	CK5P1_HUMAN	-0.0010087	0.261955	0.530784	Q96SZ6	Mitochondrial tRNA methylthiotransferase CDK5RAP1 (EC 2.8.4.3) (CDK5 activator-binding protein C42) (CDK5 regulatory subunit-associated protein 1) (mt-tRNA-2-methylthio-N6-dimethylallyladenosine synthase) (mt-tRNA-N6-(dimethylallyl)adenosine(37) methylthiotransferase)
ENSG00000136861	8050.52	-0.0063608	0.00352747	-1.80322	0.0713535	0.656483	CDK5RAP2 CEP215 KIAA1633	CK5P2_HUMAN	0.000413152	0.372762	0.638678	Q96SN8	CDK5 regulatory subunit-associated protein 2 (CDK5 activator-binding protein C48) (Centrosome-associated protein 215)
ENSG00000108465	12835.7	-0.00372748	0.00571606	-0.652106	0.514333	0.881583	CDK5RAP3 IC53 LZAP MSTP016 OK/SW-cl.114 PP1553	CK5P3_HUMAN	0.00128206	0.0091134	0.101988	Q96JB5	CDK5 regulatory subunit-associated protein 3 (CDK5 activator-binding protein C53) (LXXLL/leucine-zipper-containing ARF-binding protein) (Protein HSF-27)
ENSG00000136108	24767.5	0.00841572	0.006072	1.38599	0.16575	0.743377	CKAP2 LB1 TMAP	CKAP2_HUMAN	-0.00315344	0.433186	0.685794	Q8WWK9	Cytoskeleton-associated protein 2 (CTCL tumor antigen se20-10) (Tumor- and microtubule-associated protein)
ENSG00000136026	65184.7	-0.000709508	0.00372691	-0.190374	0.849016	0.970333	CKAP4	CKAP4_HUMAN	-0.000163717	0.643883	0.829371	Q07065	Cytoskeleton-associated protein 4 (63-kDa cytoskeleton-linking membrane protein) (Climp-63) (p63)
ENSG00000175216	50664.8	0.00180833	0.0022847	0.791494	0.428656	0.857859	CKAP5 KIAA0097	CKAP5_HUMAN	-0.00109352	0.00980846	0.105124	Q14008	Cytoskeleton-associated protein 5 (Colonic and hepatic tumor overexpressed gene protein) (Ch-TOG)
ENSG00000183723	4041.25	-0.00383313	0.00380563	-1.00723	0.313826	0.816799	CMTM4 CKLFSF4	CKLF4_HUMAN	-0.000693679	0.765571	0.894874	Q8IZR5	CKLF-like MARVEL transmembrane domain-containing protein 4 (Chemokine-like factor superfamily member 4)
ENSG00000091317	16154.1	0.00229958	0.00346977	0.662748	0.507492	0.880407	CMTM6 CKLFSF6	CKLF6_HUMAN	-0.000413208	0.679178	0.849078	Q9NX76	CKLF-like MARVEL transmembrane domain-containing protein 6 (Chemokine-like factor superfamily member 6)
ENSG00000153551	1337.57	-0.00521482	0.00304525	-1.71245	0.0868146	0.678532	CMTM7 CKLFSF7	CKLF7_HUMAN	-0.000453125	0.673604	0.845103	Q96FZ5	CKLF-like MARVEL transmembrane domain-containing protein 7 (Chemokine-like factor superfamily member 7)
ENSG00000169607	7315.12	0.0104483	0.00726251	1.43867	0.150245	0.731161	CKAP2L	CKP2L_HUMAN	0.00410215	0.64815	0.831822	Q8IYA6	Cytoskeleton-associated protein 2-like (Radial fiber and mitotic spindle protein) (Radmis)
ENSG00000173207	3743.74	0.00169709	0.00316759	0.535767	0.592119	0.901871	CKS1B CKS1 PNAS-143 PNAS-16	CKS1_HUMAN	-0.0056945	0.288346	0.558522	P61024	Cyclin-dependent kinases regulatory subunit 1 (CKS-1)
ENSG00000047621	12646.9	0.0109649	0.00449814	2.43766	0.0147827	0.532035	C12orf4	CL004_HUMAN	0.000951619	0.194236	0.455343	Q9NQ89	Protein C12orf4
ENSG00000133641	5746.35	0.00808352	0.0053964	1.49795	0.134147	0.721047	C12orf29	CL029_HUMAN	-0.000777513	0.544944	0.76635	Q8N999	Uncharacterized protein C12orf29
ENSG00000038532	1414.3	-0.00162399	0.0026422	-0.614636	0.538795	0.888418	CLEC16A KIAA0350	CL16A_HUMAN	0.00104603	0.0385831	0.198971	Q2KHT3	Protein CLEC16A (C-type lectin domain family 16 member A)
ENSG00000074054	27019.8	0.00213187	0.0021973	0.970225	0.331935	0.823292	CLASP1 KIAA0622 MAST1	CLAP1_HUMAN	-0.000575247	0.06529	0.256952	Q7Z460	CLIP-associating protein 1 (Cytoplasmic linker-associated protein 1) (Multiple asters homolog 1) (Protein Orbit homolog 1) (hOrbit1)
ENSG00000163539	10671.8	0.00667033	0.00299159	2.2297	0.0257677	0.575254	CLASP2 KIAA0627	CLAP2_HUMAN	-0.000317959	0.341079	0.610603	O75122	CLIP-associating protein 2 (Cytoplasmic linker-associated protein 2) (Protein Orbit homolog 2) (hOrbit2)
ENSG00000104859	354.004	-0.0041964	0.00494722	-0.848235	0.396307	0.846327	CLASRP SFRS16 SWAP2 UNQ2428/PRO4988	CLASR_HUMAN	-0.00390954	0.0413226	0.204341	Q8N2M8	CLK4-associating serine/arginine rich protein (Splicing factor, arginine/serine-rich 16) (Suppressor of white-apricot homolog 2)
ENSG00000105472	661.43	-0.00161328	0.00587555	-0.274576	0.783642	0.955197	CLEC11A CLECSF3 LSLCL SCGF	CLC11_HUMAN	-0.000968334	0.200572	0.46145	Q9Y240	C-type lectin domain family 11 member A (C-type lectin superfamily member 3) (Lymphocyte secreted C-type lectin) (Osteolectin) (Stem cell growth factor) (p47)
ENSG00000176435	474.988	-0.0146208	0.0119594	-1.22254	0.221504	0.773556	CLEC14A C14orf27 EGFR5 UNQ236/PRO269	CLC14_HUMAN	-0.00173361	0.237889	0.502247	Q86T13	C-type lectin domain family 14 member A (Epidermal growth factor receptor 5) (EGFR-5)
ENSG00000188393	591.222	-0.00369752	0.0110436	-0.334811	0.737767	0.945127	CLEC2A KACL UNQ5792/PRO19597	CLC2A_HUMAN	0.00921139	0.602984	0.804121	Q6UVW9	C-type lectin domain family 2 member A (Keratinocyte-associated C-type lectin) (KACL) (Proliferation-induced lymphocyte-associated receptor) (PILAR)
ENSG00000110852	10637.9	0.00542379	0.00547164	0.991255	0.321561	0.818668	CLEC2B AICL CLECSF2 IFNRG1	CLC2B_HUMAN	0.00431416	0.12189	0.357549	Q92478	C-type lectin domain family 2 member B (Activation-induced C-type lectin) (C-type lectin superfamily member 2) (IFN-alpha-2b-inducing-related protein 1)
ENSG00000122705	13287.2	-0.000321034	0.00413128	-0.0777082	0.93806	0.988384	CLTA	CLCA_HUMAN	-0.000333829	0.611815	0.810003	P09496	Clathrin light chain A (Lca)
ENSG00000175416	1716.19	-0.0130946	0.00810612	-1.6154	0.106225	0.701532	CLTB	CLCB_HUMAN	0.00113762	0.202357	0.462987	P09497	Clathrin light chain B (Lcb)
ENSG00000121940	17317.1	7.99483e-05	0.00263434	0.0303485	0.975789	0.996693	CLCC1 KIAA0761 MCLC	CLCC1_HUMAN	-0.000410655	0.551768	0.771963	Q96S66	Chloride channel CLIC-like protein 1 (Mid-1-related chloride channel protein 1)
ENSG00000109572	19647.3	0.000362459	0.00200197	0.181051	0.856328	0.972222	CLCN3	CLCN3_HUMAN	0.000550622	0.327328	0.596984	P51790	H(+)/Cl(-) exchange transporter 3 (Chloride channel protein 3) (ClC-3) (Chloride transporter ClC-3)
ENSG00000171365	4153.46	0.00421214	0.00257168	1.63789	0.101444	0.698414	CLCN5 CLCK2	CLCN5_HUMAN	0.00069499	0.481998	0.723509	P51795	H(+)/Cl(-) exchange transporter 5 (Chloride channel protein 5) (ClC-5) (Chloride transporter ClC-5)
ENSG00000011021	3791.33	-0.00242799	0.00267146	-0.908862	0.363423	0.83413	CLCN6 KIAA0046	CLCN6_HUMAN	0.0005748	0.470231	0.713815	P51797	Chloride transport protein 6 (Chloride channel protein 6) (ClC-6)
ENSG00000103249	824.3	-0.00714566	0.00733157	-0.974643	0.329737	0.822171	CLCN7	CLCN7_HUMAN	0.00132785	0.0605593	0.247509	P51798	H(+)/Cl(-) exchange transporter 7 (Chloride channel 7 alpha subunit) (Chloride channel protein 7) (ClC-7)
ENSG00000013297	122336	-0.00479031	0.00707938	-0.676656	0.498624	0.878219	CLDN11 OSP OTM	CLD11_HUMAN	-0.00706992	0.0453819	0.216439	O75508	Claudin-11 (Oligodendrocyte-specific protein)
ENSG00000157224	6830.47	-0.000119975	0.00500719	-0.0239605	0.980884	0.996906	CLDN12	CLD12_HUMAN	0.00183269	0.36392	0.630817	P56749	Claudin-12
ENSG00000080822	13184.2	-0.00235154	0.00205947	-1.14181	0.253531	0.789355	CLDND1 C3orf4 HSPC174 PSEC0054 UNQ2511/PRO6000	CLDN1_HUMAN	0.00275088	0.0246757	0.15988	Q9NY35	Claudin domain-containing protein 1 (Membrane protein GENX-3745)
ENSG00000153132	3687.95	-0.00624278	0.00690414	-0.904209	0.365885	0.834621	CLGN	CLGN_HUMAN	0.00041238	0.846439	0.936002	O14967	Calmegin
ENSG00000070371	777.532	-0.00292679	0.00436016	-0.671257	0.502057	0.879352	CLTCL1 CLH22 CLTCL CLTD	CLH2_HUMAN	-0.000581724	0.556077	0.774669	P53675	Clathrin heavy chain 2 (Clathrin heavy chain on chromosome 22) (CLH-22)
ENSG00000213719	26416.3	0.000177163	0.00446526	0.039676	0.968351	0.995769	CLIC1 G6 NCC27	CLIC1_HUMAN	-0.000671762	0.152355	0.399958	O00299	Chloride intracellular channel protein 1 (Chloride channel ABP) (Nuclear chloride ion channel 27) (NCC27) (Regulatory nuclear chloride ion channel protein) (hRNCC)
ENSG00000155962	1915.17	-0.0106043	0.00809216	-1.31043	0.190049	0.757005	CLIC2	CLIC2_HUMAN	0.00528731	0.0189536	0.14144	O15247	Chloride intracellular channel protein 2 (XAP121)
ENSG00000169583	41.0537	0.00718503	0.00955324	0.752104	0.451989	0.863611	CLIC3	CLIC3_HUMAN	0.00451752	0.00689315	0.0898225	O95833	Chloride intracellular channel protein 3
ENSG00000169504	185767	0.00329926	0.00462172	0.713859	0.475314	0.870467	CLIC4	CLIC4_HUMAN	0.000398716	0.395438	0.65828	Q9Y696	Chloride intracellular channel protein 4 (Intracellular chloride ion channel protein p64H1)
ENSG00000112782	33.5041	-0.00817669	0.0147075	-0.555954	0.578242	0.898748	CLIC5	CLIC5_HUMAN	-0.00131193	0.387062	0.651707	Q9NZA1	Chloride intracellular channel protein 5
ENSG00000159212	214.889	0.0149452	0.0103059	1.45016	0.147013	0.728492	CLIC6 CLIC1L	CLIC6_HUMAN	0.00183108	0.697995	0.8583	Q96NY7	Chloride intracellular channel protein 6 (Parchorin)
ENSG00000130779	75060.1	0.00536849	0.00238551	2.25045	0.0244202	0.567923	CLIP1 CYLN1 RSN	CLIP1_HUMAN	8.22e-05	0.804639	0.916239	P30622	CAP-Gly domain-containing linker protein 1 (Cytoplasmic linker protein 1) (Cytoplasmic linker protein 170 alpha-2) (CLIP-170) (Reed-Sternberg intermediate filament-associated protein) (Restin)
[truncated: 7,445 more rows]
