# Supplementary material for: Transcriptomes of human primary skin fibroblasts of healthy individuals reveal age‐associated mRNAs and long noncoding RNAs
Source: Aging Cell. 2023 Jul 18;22(11):e13915. doi: 10.1111/acel.13915 (PMC10652340; doi:10.1111/acel.13915)
Supplement: Supplementary file 4 — Appendix S3 [file ACEL-22-e13915-s005.xlsx]

## Sheet: enriched TFs-linear model
NAME	SIZE	Enrichment Score (ES)	Normalized Enrichment Score (NES)	Nominal p-val	FDR q-val	FWER p-val	RANK AT MAX	LEADING EDGE
FOXJ2_02	27	0.552462	2.08852	0	0.105967	0.088	141	tags=41%, list=10%, signal=45%
FOXD3_01	18	0.604874	2.0537	0.00232019	0.0829447	0.138	141	tags=44%, list=10%, signal=49%
HNF3_Q6	18	0.581343	1.95338	0.00217865	0.159852	0.35	168	tags=44%, list=12%, signal=50%
PAX4_04	15	0.575095	1.90305	0.00228833	0.190093	0.49	141	tags=40%, list=10%, signal=44%
MYB_Q3	22	0.508618	1.82041	0.00852879	0.319385	0.768	134	tags=41%, list=10%, signal=45%
MSX1_01	19	0.509131	1.74724	0.0113895	0.476245	0.914	138	tags=37%, list=10%, signal=40%
HNF6_Q6	27	0.452848	1.73738	0.0125	0.439134	0.922	203	tags=52%, list=15%, signal=60%
PIT1_Q6	29	0.438471	1.73047	0.018648	0.403059	0.931	181	tags=34%, list=13%, signal=39%
HFH4_01	24	0.457458	1.71001	0.0196507	0.41796	0.955	141	tags=33%, list=10%, signal=37%
HOXA4_Q2	25	0.454413	1.70264	0.00915332	0.397763	0.958	141	tags=36%, list=10%, signal=39%
TEF_Q6	25	0.44608	1.68959	0.0162037	0.401829	0.972	163	tags=40%, list=12%, signal=45%
HNF1_01	16	0.51137	1.67258	0.0126582	0.417994	0.982	252	tags=56%, list=19%, signal=68%
PBX1_01	21	0.459733	1.65146	0.0303738	0.446855	0.991	228	tags=43%, list=17%, signal=51%
YNGTTNNNATT_UNKNOWN	34	0.397604	1.63366	0.0190931	0.469628	0.998	187	tags=35%, list=14%, signal=40%
HNF1_Q6	19	0.482907	1.63203	0.0245536	0.442678	0.998	154	tags=42%, list=11%, signal=47%
TGIF_01	26	0.442022	1.63176	0.00884956	0.415809	0.998	397	tags=54%, list=29%, signal=75%
SRY_02	21	0.45687	1.61409	0.0131868	0.44333	0.999	191	tags=38%, list=14%, signal=44%
RGAANNTTC_HSF1_01	38	0.381997	1.61384	0.0258824	0.41945	0.999	99	tags=21%, list=7%, signal=22%
IRF1_01	26	0.419228	1.61285	0.0400943	0.399522	0.999	181	tags=31%, list=13%, signal=35%
CTTTGA_LEF1_Q2	122	0.302903	1.60449	0.00581395	0.404038	1	228	tags=31%, list=17%, signal=34%
RAAGNYNNCTTY_UNKNOWN	16	0.486858	1.59253	0.0450644	0.413503	1	163	tags=44%, list=12%, signal=49%
CTAWWWATA_RSRFC4_Q2	36	0.380475	1.58438	0.0143198	0.417823	1	252	tags=42%, list=19%, signal=50%
CATTGTYY_SOX9_B1	49	0.359283	1.57356	0.0142518	0.426508	1	143	tags=29%, list=11%, signal=31%
FOXM1_01	21	0.450074	1.56425	0.0451467	0.434779	1	141	tags=29%, list=10%, signal=31%
AHR_Q5	20	0.450037	1.54227	0.0377359	0.477323	1	187	tags=30%, list=14%, signal=34%
GR_Q6	23	0.414268	1.54123	0.0450644	0.461897	1	143	tags=30%, list=11%, signal=33%
ALPHACP1_01	22	0.430052	1.5371	0.0487239	0.45617	1	160	tags=32%, list=12%, signal=35%
TAL1BETAITF2_01	22	0.425785	1.53372	0.0418502	0.449836	1	403	tags=64%, list=30%, signal=89%
AACTTT_UNKNOWN	182	0.268187	1.51355	0	0.491057	1	172	tags=22%, list=13%, signal=22%
SREBP_Q3	20	0.436346	1.49959	0.0634921	0.516549	1	403	tags=60%, list=30%, signal=84%
TFIIA_Q6	21	0.425697	1.49897	0.0539326	0.50167	1	286	tags=43%, list=21%, signal=53%
HAND1E47_01	18	0.4418	1.49164	0.0439815	0.507459	1	163	tags=44%, list=12%, signal=50%
TBP_01	24	0.403541	1.49086	0.062212	0.49492	1	133	tags=38%, list=10%, signal=41%
CTGCAGY_UNKNOWN	63	0.316013	1.47964	0.0172839	0.512745	1	191	tags=27%, list=14%, signal=30%
GCCNNNWTAAR_UNKNOWN	17	0.444879	1.47744	0.0711207	0.505251	1	253	tags=53%, list=19%, signal=64%
YTATTTTNR_MEF2_02	54	0.320328	1.47743	0.0417755	0.49125	1	222	tags=28%, list=16%, signal=32%
IK2_01	34	0.375282	1.47263	0.040201	0.491615	1	124	tags=26%, list=9%, signal=28%
IRF_Q6	15	0.458569	1.46481	0.0890411	0.500749	1	2	tags=13%, list=0%, signal=13%
FOXE1_TARGET_GENES	39	0.345871	1.45847	0.0455696	0.505189	1	565	tags=64%, list=42%, signal=107%
STAT5A_01	18	0.43531	1.45614	0.0864745	0.498451	1	154	tags=39%, list=11%, signal=43%
WGTTNNNNNAAA_UNKNOWN	49	0.326215	1.44933	0.0364963	0.504478	1	101	tags=20%, list=7%, signal=21%
RRAGTTGT_UNKNOWN	17	0.43693	1.44294	0.103093	0.510421	1	172	tags=35%, list=13%, signal=40%
MMEF2_Q6	30	0.365552	1.43893	0.058427	0.509582	1	191	tags=37%, list=14%, signal=42%
E2F1_Q4	24	0.395806	1.43804	0.0827423	0.500186	1	163	tags=25%, list=12%, signal=28%
E47_02	22	0.396207	1.43332	0.0612691	0.50219	1	199	tags=36%, list=15%, signal=42%
PXR_Q2	19	0.419187	1.42821	0.0772627	0.504786	1	99	tags=26%, list=7%, signal=28%
AP4_01	29	0.367717	1.42432	0.0861678	0.504861	1	159	tags=28%, list=12%, signal=31%
HP1SITEFACTOR_Q6	21	0.404232	1.42276	0.0765766	0.498765	1	187	tags=43%, list=14%, signal=49%
NKX3A_01	26	0.385009	1.41912	0.0700935	0.498221	1	192	tags=38%, list=14%, signal=44%
CP2_02	19	0.417947	1.40575	0.106796	0.524122	1	239	tags=42%, list=18%, signal=50%
SRF_Q6	22	0.388969	1.39883	0.0868597	0.533256	1	363	tags=59%, list=27%, signal=79%
TGACAGNY_MEIS1_01	82	0.28047	1.39843	0.0387597	0.524411	1	175	tags=22%, list=13%, signal=24%
STAT5A_03	32	0.351483	1.39267	0.0919283	0.53028	1	138	tags=22%, list=10%, signal=24%
FREAC4_01	19	0.399027	1.38716	0.121622	0.535521	1	141	tags=32%, list=10%, signal=35%
STAT5B_01	21	0.3898	1.38369	0.0982533	0.535178	1	154	tags=33%, list=11%, signal=37%
TGACATY_UNKNOWN	58	0.298074	1.38114	0.0600462	0.533506	1	148	tags=26%, list=11%, signal=28%
HNF3B_01	20	0.403133	1.37595	0.12	0.538099	1	168	tags=40%, list=12%, signal=45%
MEF2_02	16	0.41924	1.37432	0.134434	0.533549	1	120	tags=31%, list=9%, signal=34%
E47_01	25	0.367763	1.37187	0.110092	0.531254	1	163	tags=32%, list=12%, signal=36%
IRF2_01	15	0.433599	1.37168	0.121475	0.523094	1	349	tags=40%, list=26%, signal=53%
EVI1_04	24	0.374959	1.36688	0.0909091	0.527389	1	178	tags=33%, list=13%, signal=38%
AAAYRNCTG_UNKNOWN	26	0.364896	1.36429	0.107143	0.525797	1	97	tags=27%, list=7%, signal=28%
STAT6_02	18	0.388987	1.36099	0.112385	0.526785	1	201	tags=33%, list=15%, signal=39%
AREB6_02	21	0.381018	1.35951	0.0967742	0.522581	1	109	tags=29%, list=8%, signal=31%
MEIS1BHOXA9_01	16	0.422381	1.35723	0.11588	0.520796	1	168	tags=44%, list=12%, signal=49%
AML1_Q6	27	0.358016	1.35326	0.0965517	0.523746	1	268	tags=41%, list=20%, signal=50%
ELF1_Q6	18	0.394528	1.34606	0.136054	0.535305	1	183	tags=28%, list=13%, signal=32%
AML1_01	27	0.358016	1.34379	0.0955711	0.533203	1	268	tags=41%, list=20%, signal=50%
STAT_01	19	0.378084	1.33633	0.113164	0.545783	1	141	tags=32%, list=10%, signal=35%
AP3_Q6	17	0.403712	1.33417	0.145089	0.543618	1	101	tags=24%, list=7%, signal=25%
TTCYNRGAA_STAT5B_01	24	0.359994	1.33274	0.110329	0.539407	1	185	tags=33%, list=14%, signal=38%
P300_01	21	0.371789	1.33112	0.123007	0.536138	1	215	tags=38%, list=16%, signal=45%
TTANTCA_UNKNOWN	92	0.260529	1.33064	0.0677966	0.530101	1	160	tags=23%, list=12%, signal=24%
PBXIP1_TARGET_GENES	15	0.419741	1.32149	0.149221	0.548567	1	77	tags=33%, list=6%, signal=35%
RSRFC4_Q2	25	0.355856	1.32085	0.112832	0.543151	1	120	tags=24%, list=9%, signal=26%
RP58_01	28	0.337208	1.31695	0.119816	0.546381	1	141	tags=29%, list=10%, signal=31%
EMX1_TARGET_GENES	15	0.404603	1.31631	0.141892	0.54121	1	726	tags=87%, list=53%, signal=184%
YCATTAA_UNKNOWN	43	0.304536	1.3136	0.126794	0.54174	1	186	tags=30%, list=14%, signal=34%
NKX25_01	19	0.372522	1.31189	0.132584	0.539594	1	235	tags=42%, list=17%, signal=50%
AMEF2_Q6	25	0.352846	1.30293	0.135714	0.556257	1	164	tags=32%, list=12%, signal=36%
SOX5_01	22	0.366815	1.29805	0.162162	0.562223	1	141	tags=32%, list=10%, signal=35%
TAL1ALPHAE47_01	16	0.401115	1.29152	0.165198	0.573969	1	137	tags=31%, list=10%, signal=34%
ZNF22_TARGET_GENES	64	0.270321	1.29005	0.0994898	0.57112	1	391	tags=36%, list=29%, signal=48%
ISRE_01	21	0.360428	1.28321	0.155502	0.583595	1	349	tags=43%, list=26%, signal=57%
GATA1_05	31	0.322541	1.28269	0.16092	0.578146	1	167	tags=29%, list=12%, signal=32%
LEF1_Q2	17	0.377546	1.28215	0.179204	0.573074	1	252	tags=41%, list=19%, signal=50%
ZNF664_TARGET_GENES	62	0.27743	1.28152	0.113757	0.568301	1	130	tags=19%, list=10%, signal=20%
MYOD_01	21	0.356826	1.27669	0.159751	0.574998	1	63	tags=19%, list=5%, signal=20%
PAX2_02	25	0.348388	1.27404	0.191781	0.574866	1	141	tags=28%, list=10%, signal=31%
EFC_Q6	18	0.376067	1.26651	0.176856	0.58832	1	141	tags=39%, list=10%, signal=43%
ETS2_B	22	0.352774	1.25819	0.193333	0.604218	1	183	tags=32%, list=13%, signal=36%
HFH3_01	18	0.374053	1.25213	0.196468	0.615555	1	45	tags=17%, list=3%, signal=17%
EGR2_01	24	0.338702	1.25177	0.198091	0.61004	1	160	tags=25%, list=12%, signal=28%
POU1F1_Q6	23	0.347554	1.25172	0.177986	0.603724	1	147	tags=30%, list=11%, signal=34%
TGTTTGY_HNF3_Q6	62	0.264183	1.24989	0.132832	0.602661	1	147	tags=24%, list=11%, signal=26%
HSD17B8_TARGET_GENES	33	0.310196	1.24898	0.162228	0.598849	1	537	tags=64%, list=39%, signal=103%
ER_Q6	17	0.37568	1.24676	0.183716	0.599019	1	134	tags=29%, list=10%, signal=32%
OCT1_06	28	0.317207	1.24342	0.177034	0.601307	1	181	tags=32%, list=13%, signal=36%
TST1_01	22	0.343358	1.24287	0.178971	0.596712	1	191	tags=36%, list=14%, signal=42%
MYB_Q5_01	29	0.322194	1.24079	0.194774	0.596452	1	142	tags=31%, list=10%, signal=34%
PAX3_TARGET_GENES	118	0.230782	1.23742	0.103641	0.599556	1	142	tags=16%, list=10%, signal=16%
ZNF589_TARGET_GENES	35	0.30418	1.23534	0.192118	0.599677	1	173	tags=20%, list=13%, signal=22%
GFI1_01	20	0.352747	1.2345	0.178899	0.596107	1	186	tags=35%, list=14%, signal=40%
GATA3_01	24	0.333228	1.22869	0.187919	0.605691	1	172	tags=29%, list=13%, signal=33%
ICSBP_Q6	20	0.35147	1.22478	0.226107	0.610135	1	349	tags=45%, list=26%, signal=60%
TATA_01	25	0.328565	1.22377	0.203271	0.606967	1	242	tags=40%, list=18%, signal=48%
ELF2_TARGET_GENES	96	0.238386	1.22344	0.102703	0.602179	1	982	tags=98%, list=72%, signal=327%
BRN2_01	22	0.339125	1.21771	0.228261	0.611565	1	175	tags=32%, list=13%, signal=36%
NKX61_01	24	0.328267	1.21724	0.20892	0.607135	1	181	tags=29%, list=13%, signal=33%
TAL1BETAE47_01	16	0.379789	1.21495	0.225058	0.607906	1	49	tags=19%, list=4%, signal=19%
TATA_C	21	0.348705	1.21408	0.23301	0.604634	1	333	tags=52%, list=24%, signal=68%
ALKBH3_TARGET_GENES	42	0.287094	1.21024	0.179803	0.60883	1	870	tags=95%, list=64%, signal=256%
TCF4_Q5	25	0.321693	1.20842	0.238443	0.60815	1	413	tags=56%, list=30%, signal=79%
HOXA2_TARGET_GENES	121	0.227727	1.20761	0.116418	0.604919	1	726	tags=69%, list=53%, signal=136%
IK1_01	25	0.321661	1.20285	0.219512	0.611914	1	138	tags=24%, list=10%, signal=26%
HNF3ALPHA_Q6	19	0.352582	1.20024	0.215517	0.613575	1	377	tags=58%, list=28%, signal=79%
AAAYWAACM_HFH4_01	26	0.316168	1.20024	0.202733	0.608331	1	168	tags=27%, list=12%, signal=30%
FOX_Q2	24	0.3251	1.1976	0.250575	0.610123	1	185	tags=29%, list=14%, signal=33%
STTTCRNTTT_IRF_Q6	16	0.360861	1.1959	0.249406	0.609382	1	349	tags=44%, list=26%, signal=58%
GATA1_02	21	0.329982	1.19137	0.261959	0.616461	1	18	tags=14%, list=1%, signal=14%
TCF1P_Q6	19	0.344753	1.18983	0.268817	0.61531	1	319	tags=42%, list=23%, signal=54%
SMAD3_Q6	23	0.339809	1.18842	0.235294	0.613923	1	253	tags=39%, list=19%, signal=47%
ELK1_02	24	0.321263	1.18813	0.248322	0.609724	1	736	tags=79%, list=54%, signal=169%
DIDO1_TARGET_GENES	112	0.22432	1.18361	0.170455	0.616049	1	950	tags=95%, list=70%, signal=288%
SRF_C	15	0.376564	1.18246	0.260369	0.614033	1	333	tags=60%, list=24%, signal=79%
CDPCR3HD_01	28	0.310764	1.18086	0.248879	0.613258	1	299	tags=43%, list=22%, signal=54%
MXD1_TARGET_GENES	17	0.348474	1.1705	0.261954	0.636285	1	891	tags=100%, list=66%, signal=286%
HSF2_TARGET_GENES	18	0.339886	1.16665	0.272931	0.641781	1	580	tags=72%, list=43%, signal=124%
TGCGCANK_UNKNOWN	49	0.262871	1.16164	0.243108	0.650903	1	294	tags=27%, list=22%, signal=33%
ZNF654_TARGET_GENES	49	0.261482	1.16048	0.239691	0.649178	1	218	tags=29%, list=16%, signal=33%
GCANCTGNY_MYOD_Q6	75	0.238704	1.1556	0.210127	0.657454	1	218	tags=28%, list=16%, signal=32%
CEBPB_01	27	0.301387	1.15394	0.274038	0.656911	1	370	tags=41%, list=27%, signal=55%
GATA1_03	23	0.321144	1.15363	0.252723	0.652788	1	403	tags=52%, list=30%, signal=73%
CART1_01	27	0.302412	1.14839	0.244706	0.661135	1	406	tags=56%, list=30%, signal=78%
SF1_Q6	17	0.345739	1.14788	0.297052	0.657793	1	65	tags=18%, list=5%, signal=18%
FOXO4_01	25	0.30727	1.14234	0.271264	0.667794	1	211	tags=32%, list=16%, signal=37%
MYB_Q6	19	0.331107	1.13915	0.280182	0.671487	1	415	tags=47%, list=31%, signal=67%
FREAC2_01	29	0.303726	1.13908	0.269504	0.666779	1	228	tags=31%, list=17%, signal=36%
YY1_01	29	0.290622	1.13763	0.279805	0.665746	1	413	tags=41%, list=30%, signal=58%
ZBTB24_TARGET_GENES	126	0.212197	1.13509	0.23662	0.667896	1	605	tags=55%, list=44%, signal=90%
GATA4_Q3	17	0.338061	1.12955	0.309955	0.678363	1	142	tags=24%, list=10%, signal=26%
TGATTTRY_GFI1_01	25	0.309752	1.12704	0.295612	0.680138	1	226	tags=36%, list=17%, signal=42%
GATA_Q6	16	0.342718	1.12427	0.325416	0.68298	1	147	tags=31%, list=11%, signal=35%
WTTGKCTG_UNKNOWN	41	0.270343	1.12071	0.318707	0.688248	1	180	tags=20%, list=13%, signal=22%
TERF1_TARGET_GENES	24	0.301334	1.11954	0.299771	0.686815	1	257	tags=38%, list=19%, signal=45%
RSRFC4_01	27	0.297735	1.11943	0.305085	0.682344	1	252	tags=37%, list=19%, signal=45%
ZNF33A_TARGET_GENES	22	0.316677	1.11892	0.313953	0.679189	1	0	tags=5%, list=0%, signal=4%
GCM_Q2	25	0.303326	1.11517	0.314943	0.684667	1	147	tags=24%, list=11%, signal=26%
ZNF318_TARGET_GENES	26	0.292692	1.10913	0.298165	0.696252	1	99	tags=12%, list=7%, signal=12%
YKACATTT_UNKNOWN	22	0.300552	1.1065	0.325103	0.698886	1	141	tags=18%, list=10%, signal=20%
ISL1_TARGET_GENES	55	0.243087	1.10353	0.313679	0.702776	1	475	tags=44%, list=35%, signal=64%
SP1_Q2_01	24	0.295507	1.10245	0.331765	0.701083	1	434	tags=46%, list=32%, signal=66%
MEF2_Q6_01	20	0.313049	1.1007	0.341686	0.701286	1	108	tags=25%, list=8%, signal=27%
ZNF134_TARGET_GENES	55	0.241602	1.09994	0.3	0.698945	1	82	tags=13%, list=6%, signal=13%
AREB6_03	17	0.334021	1.09779	0.352814	0.700684	1	19	tags=12%, list=1%, signal=12%
ZNF513_TARGET_GENES	53	0.244372	1.09625	0.299766	0.70028	1	160	tags=15%, list=12%, signal=16%
GLI1_TARGET_GENES	25	0.293914	1.09325	0.348028	0.70362	1	231	tags=32%, list=17%, signal=38%
RFX1_02	15	0.342017	1.08333	0.358407	0.725606	1	136	tags=33%, list=10%, signal=37%
OCT1_02	17	0.329235	1.08279	0.359551	0.722365	1	113	tags=29%, list=8%, signal=32%
STAT1_03	15	0.342154	1.08258	0.354545	0.718455	1	92	tags=20%, list=7%, signal=21%
E2F1_Q3_01	24	0.297358	1.08133	0.358621	0.717829	1	92	tags=17%, list=7%, signal=18%
FOXH1_TARGET_GENES	70	0.231659	1.08054	0.316302	0.715389	1	131	tags=16%, list=10%, signal=16%
TGGAAA_NFAT_Q4_01	179	0.191963	1.07872	0.308383	0.716093	1	429	tags=41%, list=32%, signal=52%
ELK1_01	27	0.286633	1.07637	0.360987	0.717825	1	305	tags=33%, list=22%, signal=42%
CSHL1_TARGET_GENES	20	0.306949	1.07417	0.368534	0.71925	1	0	tags=5%, list=0%, signal=5%
FOXO4_02	29	0.278331	1.07414	0.365116	0.714986	1	218	tags=31%, list=16%, signal=36%
EVI1_05	20	0.304106	1.07275	0.353982	0.714575	1	167	tags=30%, list=12%, signal=34%
YTAATTAA_LHX3_01	19	0.307459	1.0719	0.380313	0.712503	1	419	tags=58%, list=31%, signal=83%
MEIS1_01	25	0.288401	1.06586	0.354767	0.724347	1	160	tags=20%, list=12%, signal=22%
ZIC2_01	22	0.293184	1.06021	0.402746	0.735287	1	172	tags=27%, list=13%, signal=31%
HMGB2_TARGET_GENES	33	0.262204	1.05782	0.369863	0.737641	1	445	tags=42%, list=33%, signal=62%
TGACCTTG_SF1_Q6	16	0.320718	1.05737	0.38412	0.734529	1	65	tags=19%, list=5%, signal=19%
FOXO1_01	18	0.308264	1.05388	0.393258	0.739265	1	168	tags=33%, list=12%, signal=38%
AREB6_04	25	0.286255	1.04739	0.409412	0.753053	1	211	tags=32%, list=16%, signal=37%
IRF7_01	28	0.262216	1.04233	0.414966	0.762263	1	181	tags=25%, list=13%, signal=28%
GRE_C	15	0.322138	1.03997	0.413146	0.764301	1	161	tags=27%, list=12%, signal=30%
ZNF549_TARGET_GENES	43	0.241458	1.03949	0.41978	0.761146	1	1041	tags=100%, list=77%, signal=413%
DBP_Q6	29	0.268912	1.03883	0.399093	0.758785	1	424	tags=48%, list=31%, signal=69%
WGGAATGY_TEF1_Q6	32	0.26157	1.03347	0.438202	0.768679	1	218	tags=28%, list=16%, signal=33%
ER_Q6_01	31	0.257808	1.02588	0.427184	0.784974	1	149	tags=23%, list=11%, signal=25%
LEF1_Q6	39	0.248785	1.0219	0.410431	0.791628	1	141	tags=21%, list=10%, signal=22%
MAML1_TARGET_GENES	15	0.318187	1.02019	0.45614	0.791756	1	0	tags=7%, list=0%, signal=7%
MYOGENIN_Q6	18	0.30164	1.01791	0.426267	0.793483	1	104	tags=22%, list=8%, signal=24%
HFH1_01	19	0.297764	1.01681	0.427293	0.792152	1	167	tags=26%, list=12%, signal=30%
MSX1_TARGET_GENES	17	0.315656	1.01611	0.441501	0.789565	1	353	tags=47%, list=26%, signal=63%
YATGNWAAT_OCT_C	27	0.274721	1.0151	0.435323	0.787949	1	185	tags=33%, list=14%, signal=38%
HMGA1_TARGET_GENES	70	0.208791	1.01317	0.450262	0.788547	1	455	tags=43%, list=33%, signal=61%
CEBP_Q2_01	32	0.251881	1.00847	0.441648	0.797136	1	202	tags=28%, list=15%, signal=32%
GR_Q6_01	22	0.283044	1.005	0.455947	0.802357	1	157	tags=27%, list=12%, signal=30%
HNF4_01_B	21	0.285721	1.00066	0.457014	0.809797	1	213	tags=29%, list=16%, signal=33%
E2F_Q3_01	15	0.311496	0.999527	0.464208	0.80875	1	408	tags=67%, list=30%, signal=94%
GGATTA_PITX2_Q2	50	0.222005	0.997412	0.469849	0.810053	1	148	tags=18%, list=11%, signal=19%
P53_DECAMER_Q2	21	0.279794	0.995254	0.471239	0.811738	1	183	tags=29%, list=13%, signal=33%
DLX4_TARGET_GENES	70	0.204896	0.989775	0.485861	0.822018	1	871	tags=89%, list=64%, signal=234%
SOX10_TARGET_GENES	16	0.305315	0.988261	0.469432	0.821964	1	381	tags=44%, list=28%, signal=60%
SP1_01	18	0.288925	0.980943	0.459276	0.836924	1	253	tags=33%, list=19%, signal=40%
CEBP_01	27	0.253964	0.980642	0.488789	0.833448	1	267	tags=33%, list=20%, signal=41%
HSF2_01	20	0.284277	0.979009	0.483146	0.833524	1	22	tags=10%, list=2%, signal=10%
FAC1_01	21	0.277093	0.978314	0.509091	0.830951	1	301	tags=43%, list=22%, signal=54%
STAT_Q6	31	0.243806	0.977898	0.486216	0.827777	1	138	tags=19%, list=10%, signal=21%
POU6F1_01	22	0.274104	0.977083	0.517084	0.825703	1	209	tags=32%, list=15%, signal=37%
RFX7_TARGET_GENES	29	0.257433	0.976573	0.470588	0.822755	1	822	tags=90%, list=60%, signal=222%
HLF_01	27	0.258352	0.976464	0.502304	0.81893	1	4	tags=7%, list=0%, signal=7%
OSF2_Q6	27	0.253527	0.970017	0.485459	0.831903	1	183	tags=26%, list=13%, signal=29%
TCCATTKW_UNKNOWN	23	0.267616	0.969174	0.506637	0.830047	1	191	tags=22%, list=14%, signal=25%
STAT1_02	18	0.28809	0.967124	0.504566	0.831074	1	112	tags=17%, list=8%, signal=18%
NFRKB_TARGET_GENES	106	0.184725	0.963967	0.55814	0.834847	1	977	tags=96%, list=72%, signal=315%
ZNF213_TARGET_GENES	31	0.244867	0.962633	0.520833	0.834297	1	829	tags=84%, list=61%, signal=210%
HNF1_C	16	0.289866	0.961513	0.518868	0.833303	1	210	tags=38%, list=15%, signal=44%
OCT1_Q6	28	0.253246	0.958355	0.52	0.837321	1	181	tags=29%, list=13%, signal=32%
IK3_01	22	0.263841	0.957626	0.503055	0.835169	1	97	tags=18%, list=7%, signal=19%
BANP_TARGET_GENES	45	0.222814	0.952681	0.536946	0.843833	1	1066	tags=100%, list=78%, signal=447%
PSMB5_TARGET_GENES	18	0.282693	0.952094	0.531381	0.841361	1	421	tags=44%, list=31%, signal=64%
ZNF223_TARGET_GENES	29	0.24099	0.948465	0.531034	0.846584	1	163	tags=17%, list=12%, signal=19%
LFA1_Q6	16	0.284034	0.948395	0.515217	0.842839	1	112	tags=19%, list=8%, signal=20%
HEN1_02	18	0.280302	0.948194	0.517598	0.839388	1	166	tags=28%, list=12%, signal=31%
ACCTGTTG_UNKNOWN	20	0.267547	0.94004	0.544248	0.855843	1	138	tags=25%, list=10%, signal=27%
RYBP_TARGET_GENES	132	0.175261	0.937569	0.60396	0.857962	1	147	tags=14%, list=11%, signal=15%
PHF2_TARGET_GENES	104	0.178496	0.936778	0.576271	0.855909	1	768	tags=71%, list=56%, signal=151%
NF1_Q6_01	30	0.240478	0.934476	0.531532	0.857551	1	138	tags=17%, list=10%, signal=18%
NR0B1_TARGET_GENES	19	0.271091	0.931915	0.559574	0.859928	1	331	tags=42%, list=24%, signal=55%
NKX2_2_TARGET_GENES	88	0.185993	0.925177	0.618644	0.872273	1	627	tags=58%, list=46%, signal=101%
FOXJ2_TARGET_GENES	34	0.23105	0.92361	0.591017	0.872141	1	401	tags=41%, list=29%, signal=57%
DR1_Q3	19	0.265988	0.92074	0.568493	0.875311	1	182	tags=21%, list=13%, signal=24%
STAT4_01	17	0.273854	0.91958	0.556044	0.874061	1	26	tags=12%, list=2%, signal=12%
ARP1_01	16	0.28173	0.91691	0.56541	0.876709	1	423	tags=56%, list=31%, signal=81%
HSF1_01	28	0.234722	0.908346	0.578125	0.892575	1	151	tags=21%, list=11%, signal=24%
SRY_01	28	0.235052	0.90377	0.610022	0.899474	1	226	tags=32%, list=17%, signal=38%
SMTTTTGT_UNKNOWN	33	0.226206	0.902752	0.626794	0.897943	1	190	tags=24%, list=14%, signal=27%
AAANWWTGC_UNKNOWN	18	0.266734	0.901081	0.583519	0.898007	1	172	tags=28%, list=13%, signal=31%
TFIII_Q6	17	0.27043	0.89957	0.576754	0.897687	1	166	tags=24%, list=12%, signal=26%
LMO2COM_01	18	0.263751	0.896741	0.63067	0.900381	1	343	tags=44%, list=25%, signal=59%
MEF2_03	15	0.276118	0.883601	0.615551	0.926705	1	120	tags=20%, list=9%, signal=22%
ZNF197_TARGET_GENES	35	0.212303	0.879583	0.660333	0.931624	1	68	tags=9%, list=5%, signal=9%
IRF1_Q6	27	0.231028	0.879202	0.628118	0.928444	1	443	tags=48%, list=33%, signal=70%
STAT5A_04	15	0.275468	0.878794	0.626866	0.925373	1	242	tags=33%, list=18%, signal=40%
ZSCAN4_TARGET_GENES	61	0.186338	0.874219	0.674817	0.931856	1	335	tags=33%, list=25%, signal=42%
NFY_Q6	16	0.264451	0.871599	0.65055	0.933529	1	346	tags=38%, list=25%, signal=50%
DBP_TARGET_GENES	63	0.182847	0.871542	0.690998	0.929749	1	814	tags=75%, list=60%, signal=177%
E2F_Q4_01	16	0.26629	0.86613	0.636743	0.937859	1	28	tags=13%, list=2%, signal=13%
LYF1_01	17	0.266384	0.865709	0.631818	0.934809	1	201	tags=29%, list=15%, signal=34%
RCGCANGCGY_NRF1_Q6	72	0.178062	0.86404	0.71123	0.934464	1	617	tags=57%, list=45%, signal=99%
OCT1_05	24	0.236212	0.863169	0.652074	0.932542	1	164	tags=25%, list=12%, signal=28%
CEBP_Q3	26	0.225595	0.856533	0.672727	0.942642	1	268	tags=35%, list=20%, signal=42%
SCGGAAGY_ELK1_02	89	0.169418	0.850145	0.734072	0.952372	1	995	tags=96%, list=73%, signal=333%
LBP1_Q6	19	0.249728	0.845108	0.701987	0.958951	1	280	tags=37%, list=21%, signal=46%
OCT_C	21	0.235895	0.844911	0.692308	0.955484	1	23	tags=10%, list=2%, signal=10%
RACCACAR_AML_Q6	16	0.255386	0.842842	0.686147	0.955861	1	290	tags=38%, list=21%, signal=47%
GATAAGR_GATA_C	26	0.228092	0.842493	0.688699	0.952639	1	134	tags=19%, list=10%, signal=21%
E2F_Q6_01	16	0.254569	0.837942	0.653333	0.957842	1	408	tags=56%, list=30%, signal=79%
OCT1_Q5_01	24	0.229322	0.835417	0.709977	0.958991	1	406	tags=46%, list=30%, signal=64%
TTCYRGAA_UNKNOWN	33	0.205239	0.834006	0.713964	0.958002	1	449	tags=55%, list=33%, signal=79%
OCT1_04	24	0.222751	0.827028	0.72381	0.968338	1	403	tags=46%, list=30%, signal=64%
TFEB_TARGET_GENES	98	0.16136	0.825639	0.84359	0.967198	1	689	tags=62%, list=51%, signal=117%
HBZ_TARGET_GENES	43	0.195167	0.825215	0.727273	0.964196	1	711	tags=74%, list=52%, signal=151%
YGCGYRCGC_UNKNOWN	19	0.238921	0.820656	0.701357	0.96888	1	945	tags=95%, list=69%, signal=306%
NCOA6_TARGET_GENES	28	0.216278	0.817708	0.706697	0.970724	1	99	tags=11%, list=7%, signal=11%
ARNT2_TARGET_GENES	43	0.186232	0.817511	0.75641	0.967402	1	835	tags=84%, list=61%, signal=210%
CHX10_01	18	0.238822	0.817183	0.705882	0.964257	1	187	tags=28%, list=14%, signal=32%
CRX_Q4	24	0.219845	0.807699	0.719626	0.977683	1	195	tags=25%, list=14%, signal=29%
SETD1A_TARGET_GENES	106	0.153973	0.79937	0.872093	0.988702	1	995	tags=93%, list=73%, signal=321%
SRPK1_TARGET_GENES	16	0.248512	0.79823	0.720657	0.987011	1	1025	tags=100%, list=75%, signal=401%
TGGNNNNNNKCCAR_UNKNOWN	39	0.187514	0.797612	0.784504	0.984304	1	235	tags=26%, list=17%, signal=30%
PAX4_02	19	0.230655	0.797381	0.71897	0.980888	1	150	tags=21%, list=11%, signal=23%
HOXA1_TARGET_GENES	74	0.163202	0.796561	0.82963	0.97843	1	833	tags=81%, list=61%, signal=198%
YATTNATC_UNKNOWN	34	0.201137	0.7949	0.745283	0.977852	1	299	tags=29%, list=22%, signal=37%
CIZ_01	27	0.21146	0.794278	0.772936	0.975266	1	201	tags=22%, list=15%, signal=26%
ZNF329_TARGET_GENES	39	0.193693	0.794039	0.786046	0.972072	1	304	tags=23%, list=22%, signal=29%
SOX3_TARGET_GENES	46	0.181852	0.78753	0.799443	0.979107	1	343	tags=33%, list=25%, signal=42%
CUX1_TARGET_GENES	34	0.191306	0.780861	0.806604	0.985888	1	1	tags=3%, list=0%, signal=3%
ZNF175_TARGET_GENES	46	0.17187	0.763813	0.817757	1	1	140	tags=11%, list=10%, signal=12%
ZNF766_TARGET_GENES	75	0.156351	0.76083	0.900538	1	1	149	tags=12%, list=11%, signal=13%
NOTCH3_TARGET_GENES	69	0.158797	0.758438	0.898396	1	1	568	tags=46%, list=42%, signal=76%
CACCCBINDINGFACTOR_Q6	21	0.207486	0.757905	0.793407	1	1	295	tags=38%, list=22%, signal=48%
RGAGGAARY_PU1_Q6	40	0.178478	0.752364	0.840796	1	1	379	tags=43%, list=28%, signal=57%
NFE2L1_TARGET_GENES	127	0.138603	0.748947	0.923684	1	1	902	tags=85%, list=66%, signal=229%
ZSCAN31_TARGET_GENES	56	0.161459	0.741895	0.871921	1	1	107	tags=9%, list=8%, signal=9%
GUCY1B1_TARGET_GENES	47	0.166463	0.73907	0.896296	1	1	680	tags=62%, list=50%, signal=119%
SAFB2_TARGET_GENES	44	0.168562	0.737219	0.835	1	1	591	tags=50%, list=43%, signal=86%
FOXR2_TARGET_GENES	16	0.219494	0.719019	0.842105	1	1	1064	tags=100%, list=78%, signal=454%
STAT6_01	32	0.17863	0.714528	0.869469	1	1	423	tags=44%, list=31%, signal=62%
USF_01	18	0.208264	0.712712	0.848936	1	1	715	tags=78%, list=53%, signal=162%
ZNF577_TARGET_GENES	26	0.184222	0.710307	0.844394	1	1	293	tags=31%, list=22%, signal=38%
TTCNRGNNNNTTC_HSF_Q6	16	0.212798	0.709351	0.841991	1	1	1073	tags=100%, list=79%, signal=468%
CC2D1A_TARGET_GENES	73	0.145724	0.709346	0.935233	1	1	356	tags=27%, list=26%, signal=35%
YYCATTCAWW_UNKNOWN	18	0.211386	0.709247	0.856164	1	1	548	tags=56%, list=40%, signal=92%
UBN1_TARGET_GENES	136	0.128769	0.707527	0.957507	1	1	508	tags=40%, list=37%, signal=58%
MEF2D_TARGET_GENES	40	0.167067	0.70466	0.888041	1	1	333	tags=30%, list=24%, signal=39%
NF1_Q6	26	0.185455	0.703941	0.843537	1	1	138	tags=15%, list=10%, signal=17%
CETS1P54_01	23	0.190726	0.697391	0.855556	1	1	1104	tags=100%, list=81%, signal=522%
MZF1_TARGET_GENES	119	0.129346	0.696805	0.971347	1	1	601	tags=50%, list=44%, signal=82%
NR1I2_TARGET_GENES	27	0.178714	0.693672	0.904656	1	1	450	tags=41%, list=33%, signal=60%
F10_TARGET_GENES	23	0.190687	0.689601	0.854875	1	1	419	tags=43%, list=31%, signal=62%
MAFG_TARGET_GENES	116	0.129643	0.685915	0.957333	1	1	150	tags=9%, list=11%, signal=10%
ZNF7_TARGET_GENES	56	0.14983	0.684646	0.945736	1	1	91	tags=7%, list=7%, signal=7%
E2F_03	20	0.197717	0.68132	0.881671	1	1	408	tags=50%, list=30%, signal=70%
ID1_TARGET_GENES	82	0.133998	0.673612	0.971939	1	1	6	tags=2%, list=0%, signal=2%
DYRK1A_TARGET_GENES	45	0.155655	0.669241	0.921914	1	1	560	tags=49%, list=41%, signal=80%
ZBED5_TARGET_GENES	68	0.138259	0.661193	0.945876	1	1	590	tags=49%, list=43%, signal=81%
WHN_B	21	0.180307	0.654706	0.922018	1	1	360	tags=38%, list=26%, signal=51%
KAT5_TARGET_GENES	49	0.152348	0.654231	0.954887	1	1	1	tags=2%, list=0%, signal=2%
KDM7A_TARGET_GENES	105	0.124631	0.649026	0.983516	1	1	407	tags=32%, list=30%, signal=43%
RBM34_TARGET_GENES	47	0.144707	0.646184	0.958838	1	1	1169	tags=100%, list=86%, signal=687%
ZNF260_TARGET_GENES	33	0.164976	0.64256	0.914692	1	1	874	tags=88%, list=64%, signal=240%
ZNF558_TARGET_GENES	20	0.17944	0.635549	0.913607	1	1	13	tags=5%, list=1%, signal=5%
CGTSACG_PAX3_B	19	0.184966	0.62911	0.909091	1	1	701	tags=79%, list=52%, signal=161%
FEV_TARGET_GENES	121	0.118068	0.624257	0.994302	1	1	619	tags=50%, list=46%, signal=83%
ZNF407_TARGET_GENES	132	0.115123	0.624003	1	1	1	728	tags=63%, list=54%, signal=122%
E2F_Q2	20	0.174936	0.619119	0.921429	1	1	423	tags=45%, list=31%, signal=64%
HDGF_TARGET_GENES	23	0.169783	0.616587	0.925508	1	1	1132	tags=100%, list=83%, signal=586%
MYOCD_TARGET_GENES	40	0.143869	0.61296	0.952619	1	1	237	tags=20%, list=17%, signal=24%
GCM2_TARGET_GENES	123	0.116031	0.611493	0.985423	1	1	198	tags=12%, list=15%, signal=13%
BARHL1_TARGET_GENES	78	0.126043	0.610714	0.989501	1	1	998	tags=92%, list=73%, signal=327%
ZNF618_TARGET_GENES	113	0.114993	0.605243	0.991254	1	1	671	tags=52%, list=49%, signal=94%
ZNF8_TARGET_GENES	69	0.123393	0.594061	0.987624	1	1	557	tags=43%, list=41%, signal=70%
NFY_Q6_01	17	0.174292	0.577219	0.939326	1	1	22	tags=6%, list=2%, signal=6%
ZNF394_TARGET_GENES	30	0.144264	0.566979	0.97549	1	1	692	tags=67%, list=51%, signal=133%
PAX7_TARGET_GENES	43	0.130405	0.56337	0.988038	1	1	787	tags=79%, list=58%, signal=182%
ZSCAN21_TARGET_GENES	40	0.128127	0.542298	0.986456	1	1	673	tags=55%, list=49%, signal=106%
ZNF597_TARGET_GENES	51	0.122728	0.542051	0.980861	1	1	204	tags=16%, list=15%, signal=18%
TP73_TARGET_GENES	60	0.113719	0.537249	0.987469	1	1	638	tags=55%, list=47%, signal=99%
SALL4_TARGET_GENES	107	0.100283	0.526183	1	1	1	587	tags=44%, list=43%, signal=71%
SETD7_TARGET_GENES	44	0.113982	0.493921	0.995037	1	1	1209	tags=100%, list=89%, signal=872%
ZNF331_TARGET_GENES	21	0.134476	0.486323	0.98441	1	1	112	tags=10%, list=8%, signal=10%
EWSR1_TARGET_GENES	44	0.112135	0.482276	0.992288	1	1	564	tags=48%, list=41%, signal=79%
TASOR_TARGET_GENES	21	0.13398	0.47207	0.991361	1	1	910	tags=90%, list=67%, signal=269%
ZNF30_TARGET_GENES	90	0.0925495	0.470699	1	1	1	89	tags=6%, list=7%, signal=6%
SUMO1_TARGET_GENES	51	0.104828	0.45647	0.997584	1	1	335	tags=24%, list=25%, signal=30%
ZNF581_TARGET_GENES	31	0.115124	0.455811	0.993363	1	1	1206	tags=100%, list=89%, signal=863%
NKX2_3_TARGET_GENES	33	0.115298	0.45459	0.990385	1	1	1206	tags=100%, list=89%, signal=862%
ZNF362_TARGET_GENES	50	0.100929	0.450154	0.995204	1	1	544	tags=44%, list=40%, signal=71%
E2F5_TARGET_GENES	79	0.0850218	0.419605	1	1	1	68	tags=4%, list=5%, signal=4%
ZNF140_TARGET_GENES	38	0.0960667	0.394618	1	1	1	1232	tags=100%, list=91%, signal=1033%
SFMBT1_TARGET_GENES	127	0.0732533	0.391529	1	1	1	655	tags=52%, list=48%, signal=91%
ZNF322_TARGET_GENES	65	0.0828818	0.389784	1	1	1	244	tags=15%, list=18%, signal=18%
ZNF561_TARGET_GENES	54	0.0749434	0.33908	1	0.999842	1	565	tags=44%, list=42%, signal=73%

## Sheet: enriched TFs-spline model
NAME	SIZE	Enrichment Score (ES)	Normalized Enrichment Score (NES)	Nominal p-val	FDR q-val	FWER p-val	RANK AT MAX	LEADING EDGE
LMO2COM_01	20	0.670839	2.11573	0	0.0413663	0.037	185	tags=50%, list=13%, signal=57%
FOXJ2_02	26	0.605337	2.05907	0	0.0457208	0.08	86	tags=31%, list=6%, signal=32%
MSX1_TARGET_GENES	16	0.650516	1.94727	0.00170648	0.127609	0.289	374	tags=75%, list=27%, signal=102%
TEF_Q6	25	0.581733	1.91002	0	0.140901	0.401	102	tags=48%, list=7%, signal=51%
HNF1_01	19	0.621403	1.90517	0	0.119889	0.42	223	tags=53%, list=16%, signal=62%
GR_01	20	0.595643	1.89941	0	0.10572	0.438	275	tags=50%, list=20%, signal=62%
HNF6_Q6	28	0.55041	1.89872	0	0.090935	0.44	98	tags=39%, list=7%, signal=41%
CTTTGA_LEF1_Q2	92	0.425091	1.89643	0	0.0809491	0.446	223	tags=35%, list=16%, signal=39%
IRF1_01	22	0.566881	1.86265	0.00358423	0.105093	0.565	274	tags=50%, list=20%, signal=61%
HP1SITEFACTOR_Q6	29	0.525939	1.83027	0.00338983	0.135058	0.707	288	tags=48%, list=21%, signal=60%
E47_01	21	0.560691	1.8275	0	0.126138	0.723	91	tags=33%, list=7%, signal=35%
HOXA4_Q2	22	0.546059	1.78542	0.00886525	0.173665	0.854	271	tags=50%, list=20%, signal=61%
PIT1_Q6	20	0.561097	1.76254	0.0140845	0.19801	0.913	288	tags=55%, list=21%, signal=69%
YNGTTNNNATT_UNKNOWN	36	0.484928	1.75774	0.00344234	0.192024	0.923	124	tags=33%, list=9%, signal=36%
HNF1_Q6	17	0.561244	1.7509	0.0070922	0.190864	0.931	262	tags=47%, list=19%, signal=57%
HOXA2_TARGET_GENES	135	0.369568	1.7447	0	0.191065	0.949	576	tags=60%, list=42%, signal=93%
PAX4_04	17	0.572825	1.74371	0.00689655	0.181469	0.951	316	tags=47%, list=23%, signal=60%
TATAAA_TATA_01	104	0.373888	1.71778	0.00156986	0.217274	0.978	201	tags=28%, list=15%, signal=30%
YCATTAA_UNKNOWN	42	0.447682	1.71299	0.00816993	0.215403	0.98	303	tags=48%, list=22%, signal=59%
TGIF_01	28	0.495868	1.7044	0.00530973	0.220619	0.985	272	tags=54%, list=20%, signal=65%
GATA1_03	22	0.51331	1.69125	0.014733	0.235665	0.989	201	tags=32%, list=15%, signal=37%
MEF2_02	25	0.504259	1.68918	0.0127273	0.229063	0.989	93	tags=20%, list=7%, signal=21%
E47_02	20	0.517028	1.68437	0.0192982	0.229265	0.989	173	tags=35%, list=13%, signal=39%
AP3_Q6	21	0.527241	1.6827	0.0241796	0.222736	0.991	204	tags=33%, list=15%, signal=39%
RRAGTTGT_UNKNOWN	16	0.566786	1.67278	0.0204082	0.232337	0.994	168	tags=38%, list=12%, signal=42%
SRF_Q6	30	0.469101	1.66725	0.0157895	0.234164	0.994	150	tags=33%, list=11%, signal=37%
PAX3_TARGET_GENES	114	0.360528	1.65925	0.00160772	0.240265	0.997	233	tags=29%, list=17%, signal=32%
PBX1_01	19	0.528484	1.65745	0.0140845	0.234479	0.997	255	tags=47%, list=19%, signal=57%
TERF1_TARGET_GENES	20	0.51922	1.64955	0.0243478	0.241071	0.998	316	tags=50%, list=23%, signal=64%
YATGNWAAT_OCT_C	26	0.487003	1.64509	0.0174825	0.241352	0.999	322	tags=62%, list=23%, signal=79%
SREBP_Q3	16	0.549895	1.63434	0.0269784	0.25526	0.999	365	tags=63%, list=27%, signal=84%
SRY_02	17	0.543406	1.63401	0.0316901	0.247981	0.999	258	tags=59%, list=19%, signal=72%
RAAGNYNNCTTY_UNKNOWN	17	0.547084	1.63348	0.0409683	0.24125	0.999	201	tags=47%, list=15%, signal=54%
GR_Q6	27	0.465509	1.61669	0.0273038	0.263486	1	146	tags=30%, list=11%, signal=33%
ALKBH3_TARGET_GENES	40	0.428594	1.61348	0.0184874	0.261988	1	740	tags=95%, list=54%, signal=200%
FOXJ2_01	16	0.526517	1.6021	0.0346021	0.27543	1	95	tags=31%, list=7%, signal=33%
E2A_Q2	15	0.547642	1.5994	0.0273723	0.273276	1	51	tags=27%, list=4%, signal=27%
OCT1_06	25	0.457969	1.59938	0.0367776	0.266114	1	377	tags=56%, list=27%, signal=76%
TAL1BETAITF2_01	22	0.498458	1.59907	0.0450607	0.25986	1	316	tags=55%, list=23%, signal=70%
EN1_01	17	0.533947	1.58915	0.0343053	0.273301	1	293	tags=53%, list=21%, signal=66%
HNF3B_01	19	0.511976	1.58759	0.0323741	0.269954	1	258	tags=63%, list=19%, signal=77%
SOX3_TARGET_GENES	35	0.442228	1.58734	0.02	0.263717	1	334	tags=51%, list=24%, signal=66%
TCF4_Q5	19	0.508826	1.56998	0.0250447	0.291629	1	196	tags=42%, list=14%, signal=48%
TBP_01	24	0.46098	1.5527	0.0299501	0.321352	1	220	tags=38%, list=16%, signal=44%
SREBP1_Q6	16	0.535326	1.54945	0.043152	0.321106	1	188	tags=38%, list=14%, signal=43%
E12_Q6	29	0.446514	1.54847	0.0329861	0.315577	1	58	tags=21%, list=4%, signal=21%
AP4_01	28	0.443499	1.54535	0.0499139	0.316449	1	133	tags=21%, list=10%, signal=23%
DLX2_TARGET_GENES	25	0.452353	1.54264	0.0539216	0.315306	1	323	tags=44%, list=24%, signal=56%
CTAWWWATA_RSRFC4_Q2	33	0.425776	1.54108	0.0424779	0.312073	1	107	tags=21%, list=8%, signal=22%
LEF1_Q2	19	0.491897	1.54031	0.0445545	0.307287	1	115	tags=26%, list=8%, signal=28%
YTATTTTNR_MEF2_02	62	0.370459	1.53737	0.0200334	0.307513	1	456	tags=47%, list=33%, signal=67%
AACTTT_UNKNOWN	177	0.307659	1.52893	0.00610687	0.319025	1	229	tags=27%, list=17%, signal=28%
HFH4_01	21	0.472865	1.52581	0.0366492	0.319601	1	145	tags=29%, list=11%, signal=31%
DLX4_TARGET_GENES	73	0.358148	1.52352	0.0154374	0.318615	1	688	tags=75%, list=50%, signal=143%
MEIS1_01	27	0.448835	1.51934	0.0379965	0.322037	1	121	tags=22%, list=9%, signal=24%
CART1_01	23	0.462736	1.50394	0.0398613	0.348094	1	258	tags=39%, list=19%, signal=47%
MYB_Q6	19	0.482639	1.49824	0.0672566	0.355728	1	211	tags=37%, list=15%, signal=43%
ISL1_TARGET_GENES	64	0.36015	1.49699	0.0229508	0.352547	1	392	tags=44%, list=29%, signal=58%
CATTGTYY_SOX9_B1	38	0.400844	1.49022	0.0569514	0.361261	1	168	tags=29%, list=12%, signal=32%
FOXD3_01	18	0.483037	1.48643	0.0663176	0.363944	1	95	tags=28%, list=7%, signal=29%
OCT1_02	18	0.485012	1.48524	0.0657194	0.360558	1	145	tags=39%, list=11%, signal=43%
TFIIA_Q6	15	0.495859	1.48008	0.0706714	0.365914	1	288	tags=53%, list=21%, signal=67%
ICSBP_Q6	16	0.498644	1.47986	0.0758377	0.360738	1	150	tags=44%, list=11%, signal=49%
ISRE_01	20	0.465685	1.47952	0.0576577	0.355798	1	274	tags=50%, list=20%, signal=62%
RSRFC4_Q2	24	0.447516	1.47374	0.0643564	0.364739	1	93	tags=21%, list=7%, signal=22%
GCM_Q2	25	0.428306	1.46966	0.0477816	0.367871	1	324	tags=44%, list=24%, signal=57%
YATTNATC_UNKNOWN	34	0.401826	1.46395	0.0523649	0.374846	1	291	tags=41%, list=21%, signal=51%
GATA4_Q3	16	0.496092	1.45987	0.0821678	0.378391	1	115	tags=31%, list=8%, signal=34%
MYB_Q5_01	24	0.438672	1.45466	0.0765027	0.384926	1	104	tags=29%, list=8%, signal=31%
HNF3_Q6	22	0.44209	1.45088	0.0701439	0.387717	1	110	tags=27%, list=8%, signal=29%
GATA1_04	18	0.481477	1.44468	0.0797774	0.397599	1	288	tags=44%, list=21%, signal=55%
GR_Q6_01	24	0.43572	1.44428	0.0792254	0.39273	1	284	tags=46%, list=21%, signal=57%
E2F1_Q4	28	0.418148	1.44226	0.0457746	0.391817	1	148	tags=25%, list=11%, signal=27%
HAND1E47_01	23	0.432926	1.44201	0.0628272	0.386976	1	96	tags=26%, list=7%, signal=28%
ZNF513_TARGET_GENES	43	0.373431	1.43971	0.0525424	0.386238	1	258	tags=28%, list=19%, signal=33%
SMAD3_Q6	21	0.450252	1.43866	0.0761421	0.383615	1	112	tags=29%, list=8%, signal=31%
GATA1_05	29	0.421504	1.43413	0.0575296	0.388836	1	143	tags=28%, list=10%, signal=30%
HEB_Q6	17	0.467956	1.42989	0.0957447	0.393074	1	35	tags=18%, list=3%, signal=18%
GATA3_01	23	0.42995	1.42925	0.0905797	0.389717	1	35	tags=13%, list=3%, signal=13%
ZIC2_01	24	0.42006	1.41168	0.101045	0.425766	1	113	tags=29%, list=8%, signal=31%
FREAC2_01	32	0.390823	1.41082	0.0762852	0.422428	1	91	tags=19%, list=7%, signal=20%
NKX61_01	24	0.424958	1.40661	0.0860034	0.42728	1	72	tags=21%, list=5%, signal=22%
RP58_01	31	0.402251	1.40642	0.0998185	0.422546	1	104	tags=19%, list=8%, signal=20%
GATA_Q6	18	0.452551	1.40514	0.103691	0.420502	1	201	tags=39%, list=15%, signal=45%
MYOD_Q6	21	0.436997	1.40357	0.110727	0.419117	1	104	tags=19%, list=8%, signal=20%
EVI1_04	23	0.42046	1.39739	0.097973	0.428363	1	142	tags=26%, list=10%, signal=29%
IK1_01	24	0.421001	1.39611	0.0931459	0.426474	1	211	tags=33%, list=15%, signal=39%
STAT4_01	22	0.43835	1.38927	0.101818	0.438225	1	115	tags=23%, list=8%, signal=24%
HMGB2_TARGET_GENES	33	0.385633	1.38852	0.0909091	0.435221	1	611	tags=67%, list=44%, signal=117%
MSX1_01	20	0.440116	1.38072	0.123967	0.449727	1	428	tags=55%, list=31%, signal=79%
ZNF549_TARGET_GENES	44	0.355775	1.38066	0.0566372	0.444872	1	521	tags=52%, list=38%, signal=82%
NKX2_2_TARGET_GENES	85	0.309754	1.37746	0.0576271	0.447547	1	505	tags=52%, list=37%, signal=77%
WTTGKCTG_UNKNOWN	40	0.362214	1.37476	0.0721649	0.449867	1	384	tags=43%, list=28%, signal=57%
STAT5A_03	32	0.382824	1.37279	0.08726	0.450008	1	201	tags=28%, list=15%, signal=32%
T3R_Q6	22	0.421212	1.3726	0.103328	0.445767	1	258	tags=41%, list=19%, signal=50%
CTGCAGY_UNKNOWN	72	0.315504	1.37244	0.0679117	0.441499	1	220	tags=25%, list=16%, signal=28%
TGACAGNY_MEIS1_01	81	0.319731	1.37025	0.0562701	0.442653	1	124	tags=17%, list=9%, signal=18%
SOX5_01	22	0.421751	1.36719	0.113636	0.445307	1	93	tags=32%, list=7%, signal=34%
ARNT2_TARGET_GENES	49	0.342796	1.36554	0.0909091	0.44464	1	748	tags=86%, list=54%, signal=181%
NKX22_01	15	0.468693	1.36004	0.111693	0.45338	1	350	tags=47%, list=25%, signal=62%
TAL1BETAE47_01	17	0.449545	1.35773	0.142361	0.454935	1	363	tags=53%, list=26%, signal=71%
NR1I2_TARGET_GENES	20	0.429927	1.35592	0.114923	0.454769	1	549	tags=65%, list=40%, signal=107%
OCT1_Q5_01	16	0.462783	1.35365	0.155752	0.456343	1	316	tags=50%, list=23%, signal=64%
HSD17B8_TARGET_GENES	26	0.399958	1.35222	0.118056	0.455667	1	452	tags=69%, list=33%, signal=101%
CIC_TARGET_GENES	28	0.388891	1.34544	0.124561	0.467833	1	699	tags=79%, list=51%, signal=157%
CIZ_01	18	0.439785	1.33502	0.132653	0.488331	1	369	tags=50%, list=27%, signal=67%
MYB_Q3	24	0.406951	1.33427	0.122164	0.485729	1	185	tags=29%, list=13%, signal=33%
FREAC4_01	17	0.439294	1.33297	0.130357	0.484676	1	91	tags=24%, list=7%, signal=25%
SMTTTTGT_UNKNOWN	35	0.368317	1.33279	0.127517	0.480588	1	258	tags=29%, list=19%, signal=34%
OCT1_04	20	0.41236	1.32121	0.119643	0.504889	1	316	tags=50%, list=23%, signal=64%
RORA_TARGET_GENES	23	0.406305	1.3187	0.152364	0.506986	1	764	tags=96%, list=56%, signal=212%
GCCNNNWTAAR_UNKNOWN	21	0.415783	1.31664	0.139655	0.507694	1	247	tags=38%, list=18%, signal=46%
SRF_C	23	0.399999	1.31405	0.137931	0.510101	1	336	tags=48%, list=24%, signal=62%
TGACATY_UNKNOWN	62	0.311889	1.31355	0.104811	0.506891	1	98	tags=19%, list=7%, signal=20%
TGGAAA_NFAT_Q4_01	175	0.265745	1.3087	0.0667678	0.514801	1	258	tags=26%, list=19%, signal=28%
UBN1_TARGET_GENES	150	0.271902	1.306	0.0598159	0.51737	1	425	tags=39%, list=31%, signal=51%
TTANTCA_UNKNOWN	78	0.302015	1.30593	0.106643	0.51309	1	350	tags=40%, list=25%, signal=50%
AAAYRNCTG_UNKNOWN	30	0.365977	1.30486	0.139037	0.511547	1	67	tags=17%, list=5%, signal=17%
IRF7_01	30	0.367041	1.30251	0.171681	0.513498	1	201	tags=30%, list=15%, signal=34%
FOXE1_TARGET_GENES	47	0.339129	1.29506	0.116585	0.528944	1	504	tags=53%, list=37%, signal=81%
PR_01	16	0.444698	1.29363	0.165846	0.528713	1	323	tags=38%, list=24%, signal=48%
SP1_Q2_01	23	0.400753	1.29129	0.144082	0.530223	1	255	tags=30%, list=19%, signal=37%
GATAAGR_GATA_C	18	0.431733	1.28693	0.179966	0.536996	1	255	tags=39%, list=19%, signal=47%
DBP_TARGET_GENES	72	0.299755	1.28649	0.118557	0.533931	1	748	tags=79%, list=54%, signal=165%
PXR_Q2	22	0.396328	1.28348	0.181185	0.537371	1	278	tags=45%, list=20%, signal=56%
HMGA1_TARGET_GENES	81	0.292993	1.28269	0.125	0.535026	1	343	tags=32%, list=25%, signal=40%
CDPCR3HD_01	24	0.388142	1.28262	0.182971	0.531032	1	185	tags=33%, list=13%, signal=38%
MMEF2_Q6	26	0.378867	1.28233	0.151986	0.527739	1	255	tags=38%, list=19%, signal=46%
SOX9_B1	22	0.387828	1.2802	0.176883	0.528832	1	328	tags=41%, list=24%, signal=53%
FOXO1_01	15	0.440141	1.27807	0.184071	0.530403	1	258	tags=53%, list=19%, signal=65%
NF1_Q6_01	22	0.387984	1.27794	0.156627	0.52662	1	377	tags=55%, list=27%, signal=74%
ZFHX3_TARGET_GENES	113	0.278434	1.27777	0.112013	0.523115	1	531	tags=51%, list=39%, signal=77%
EMX1_TARGET_GENES	15	0.430114	1.27684	0.183422	0.521551	1	563	tags=67%, list=41%, signal=112%
LYF1_01	18	0.417968	1.27622	0.186644	0.519031	1	185	tags=33%, list=13%, signal=38%
YKACATTT_UNKNOWN	23	0.391461	1.27555	0.170984	0.516547	1	79	tags=26%, list=6%, signal=27%
BANP_TARGET_GENES	41	0.341688	1.2718	0.149918	0.522527	1	608	tags=66%, list=44%, signal=115%
ER_Q6	23	0.383127	1.27113	0.180036	0.520368	1	261	tags=43%, list=19%, signal=53%
OCT1_01	16	0.434842	1.27058	0.184919	0.517978	1	316	tags=50%, list=23%, signal=64%
WGGAATGY_TEF1_Q6	31	0.356783	1.26753	0.173203	0.52169	1	124	tags=26%, list=9%, signal=28%
LBP1_Q6	18	0.41164	1.26724	0.183601	0.518638	1	258	tags=39%, list=19%, signal=47%
STAT1_03	19	0.408659	1.26704	0.183784	0.515459	1	75	tags=16%, list=5%, signal=16%
E2F1_Q4_01	15	0.43021	1.26459	0.214159	0.517925	1	379	tags=47%, list=28%, signal=64%
PAX2_02	21	0.389937	1.26429	0.199301	0.515169	1	91	tags=24%, list=7%, signal=25%
P300_01	22	0.396099	1.26094	0.191336	0.519621	1	180	tags=32%, list=13%, signal=36%
SUPT20H_TARGET_GENES	82	0.287857	1.25853	0.129085	0.521873	1	745	tags=80%, list=54%, signal=165%
IRF1_Q6	23	0.382833	1.25159	0.186851	0.534941	1	258	tags=35%, list=19%, signal=42%
NKX3A_01	21	0.388739	1.24499	0.196147	0.547702	1	154	tags=29%, list=11%, signal=32%
AFP1_Q6	28	0.362628	1.23374	0.184433	0.572974	1	96	tags=25%, list=7%, signal=26%
ETS2_B	23	0.382523	1.22698	0.222615	0.586822	1	141	tags=22%, list=10%, signal=24%
DNMT3A_TARGET_GENES	34	0.336359	1.22243	0.202166	0.595263	1	388	tags=53%, list=28%, signal=72%
GFI1_01	21	0.375466	1.21755	0.216724	0.604207	1	193	tags=33%, list=14%, signal=38%
WGTTNNNNNAAA_UNKNOWN	55	0.302127	1.21685	0.191104	0.602231	1	265	tags=25%, list=19%, signal=30%
OSF2_Q6	29	0.351335	1.21612	0.229592	0.600149	1	196	tags=24%, list=14%, signal=28%
DIDO1_TARGET_GENES	119	0.259671	1.21321	0.145367	0.603699	1	737	tags=71%, list=54%, signal=141%
E2F_Q6_01	17	0.393953	1.20957	0.216783	0.609556	1	148	tags=24%, list=11%, signal=26%
E2F_Q4_01	17	0.396872	1.20749	0.233096	0.61085	1	379	tags=41%, list=28%, signal=56%
FOXH1_TARGET_GENES	58	0.298213	1.2036	0.202946	0.617698	1	232	tags=31%, list=17%, signal=36%
MAML1_TARGET_GENES	18	0.397067	1.20148	0.265709	0.619609	1	52	tags=11%, list=4%, signal=11%
YTAATTAA_LHX3_01	15	0.40678	1.19889	0.248677	0.62275	1	303	tags=47%, list=22%, signal=59%
WWTAAGGC_UNKNOWN	17	0.402539	1.19789	0.274112	0.621554	1	247	tags=41%, list=18%, signal=50%
CAGCTG_AP4_Q5	130	0.251939	1.19647	0.147799	0.621197	1	219	tags=23%, list=16%, signal=25%
MYCMAX_B	24	0.355231	1.19251	0.238579	0.627934	1	324	tags=46%, list=24%, signal=59%
USF_Q6_01	17	0.388808	1.19162	0.259124	0.626577	1	185	tags=29%, list=13%, signal=34%
OCT1_05	16	0.391099	1.18964	0.266784	0.628061	1	267	tags=38%, list=19%, signal=46%
CYTAGCAAY_UNKNOWN	16	0.392005	1.18891	0.270796	0.626166	1	359	tags=44%, list=26%, signal=59%
HNF3ALPHA_Q6	17	0.390306	1.18695	0.259386	0.627288	1	316	tags=41%, list=23%, signal=53%
HNF1_C	17	0.386969	1.18601	0.261168	0.625818	1	135	tags=29%, list=10%, signal=32%
BRN2_01	20	0.375162	1.17937	0.255046	0.639661	1	19	tags=15%, list=1%, signal=15%
NFY_C	16	0.393282	1.17761	0.248188	0.640681	1	67	tags=19%, list=5%, signal=19%
NFRKB_TARGET_GENES	122	0.250602	1.17696	0.184591	0.638832	1	740	tags=71%, list=54%, signal=141%
HFH3_01	23	0.360356	1.17636	0.233969	0.636827	1	427	tags=52%, list=31%, signal=74%
TCCATTKW_UNKNOWN	29	0.341024	1.17391	0.244519	0.639619	1	376	tags=41%, list=27%, signal=56%
OLF1_01	23	0.365874	1.1724	0.257496	0.640066	1	243	tags=43%, list=18%, signal=52%
PR_02	16	0.392148	1.17151	0.247387	0.63884	1	373	tags=44%, list=27%, signal=59%
AREB6_03	20	0.370865	1.17061	0.274686	0.637477	1	91	tags=20%, list=7%, signal=21%
FOXO4_01	26	0.34722	1.17005	0.263699	0.635202	1	258	tags=31%, list=19%, signal=37%
AMEF2_Q6	28	0.344084	1.16831	0.259528	0.636254	1	255	tags=32%, list=19%, signal=39%
CTTTAAR_UNKNOWN	77	0.268238	1.16531	0.20934	0.64076	1	292	tags=36%, list=21%, signal=44%
GTGGGTGK_UNKNOWN	25	0.351495	1.16372	0.273333	0.641346	1	116	tags=24%, list=8%, signal=26%
F10_TARGET_GENES	24	0.35329	1.16148	0.271248	0.643574	1	391	tags=42%, list=28%, signal=57%
PAX7_TARGET_GENES	38	0.312851	1.16108	0.232945	0.641159	1	462	tags=47%, list=34%, signal=69%
GATA6_01	27	0.345183	1.15771	0.264856	0.646163	1	127	tags=26%, list=9%, signal=28%
TFIII_Q6	17	0.379415	1.15614	0.27972	0.646863	1	66	tags=18%, list=5%, signal=18%
ELF2_TARGET_GENES	107	0.252157	1.15606	0.207221	0.643547	1	777	tags=78%, list=57%, signal=165%
GATA1_02	24	0.351003	1.15493	0.263158	0.642822	1	127	tags=17%, list=9%, signal=18%
ELK1_02	19	0.374416	1.1534	0.290378	0.643272	1	680	tags=74%, list=49%, signal=144%
ADA2_TARGET_GENES	57	0.282049	1.1523	0.261307	0.642852	1	745	tags=81%, list=54%, signal=169%
FOXO4_02	24	0.347428	1.15109	0.281787	0.642621	1	91	tags=21%, list=7%, signal=22%
MEF2_Q6_01	27	0.3336	1.14855	0.284965	0.645758	1	96	tags=19%, list=7%, signal=20%
HMGIY_Q6	26	0.338982	1.14537	0.289753	0.650797	1	98	tags=19%, list=7%, signal=20%
FAC1_01	24	0.339931	1.1409	0.294215	0.65902	1	318	tags=38%, list=23%, signal=48%
IGLV5_37_TARGET_GENES	43	0.29767	1.14075	0.263605	0.65599	1	177	tags=23%, list=13%, signal=26%
EVI1_05	15	0.390201	1.13684	0.288967	0.662605	1	219	tags=40%, list=16%, signal=47%
POU3F2_02	23	0.347591	1.13174	0.29402	0.67246	1	99	tags=22%, list=7%, signal=23%
E2F_Q3_01	15	0.381382	1.13095	0.315978	0.671023	1	379	tags=47%, list=28%, signal=64%
TBX3_TARGET_GENES	26	0.330318	1.12912	0.294849	0.67206	1	373	tags=42%, list=27%, signal=57%
NF1_Q6	19	0.361547	1.12801	0.306691	0.671674	1	486	tags=58%, list=35%, signal=88%
TCF11MAFG_01	23	0.343834	1.12769	0.30466	0.669109	1	362	tags=43%, list=26%, signal=58%
TGCGCANK_UNKNOWN	52	0.282032	1.12423	0.289076	0.674569	1	212	tags=21%, list=15%, signal=24%
FOXO3_01	28	0.32835	1.11983	0.342908	0.682401	1	247	tags=36%, list=18%, signal=43%
RORA1_01	23	0.334261	1.11886	0.317774	0.681593	1	104	tags=22%, list=8%, signal=23%
AHRR_TARGET_GENES	98	0.248236	1.11754	0.269537	0.681517	1	388	tags=33%, list=28%, signal=42%
MEF2_03	22	0.347907	1.11494	0.333333	0.684827	1	328	tags=32%, list=24%, signal=41%
NKX25_02	32	0.314212	1.11379	0.321368	0.684373	1	261	tags=34%, list=19%, signal=41%
RGAANNTTC_HSF1_01	39	0.29363	1.11278	0.318891	0.683521	1	219	tags=21%, list=16%, signal=24%
CEBP_Q3	23	0.333094	1.11146	0.333333	0.683705	1	516	tags=65%, list=38%, signal=103%
NOTCH3_TARGET_GENES	64	0.263919	1.10922	0.31672	0.686135	1	585	tags=50%, list=43%, signal=83%
HES2_TARGET_GENES	95	0.246603	1.10525	0.289431	0.693261	1	357	tags=33%, list=26%, signal=41%
AP1_Q4	21	0.332196	1.09702	0.349091	0.711856	1	33	tags=14%, list=2%, signal=14%
RTAAACA_FREAC2_01	78	0.253879	1.09682	0.315182	0.708969	1	306	tags=28%, list=22%, signal=34%
ELF1_Q6	16	0.369392	1.09546	0.35924	0.709222	1	141	tags=25%, list=10%, signal=28%
ZNF711_TARGET_GENES	111	0.237922	1.09326	0.302034	0.711557	1	740	tags=69%, list=54%, signal=138%
ATF5_TARGET_GENES	38	0.297705	1.09262	0.326496	0.709873	1	708	tags=66%, list=52%, signal=132%
TET1_TARGET_GENES	67	0.260752	1.09118	0.313333	0.710536	1	726	tags=73%, list=53%, signal=148%
PAX_Q6	26	0.318673	1.08979	0.355109	0.710987	1	44	tags=12%, list=3%, signal=12%
RSRFC4_01	27	0.314662	1.08944	0.348639	0.70869	1	220	tags=26%, list=16%, signal=30%
E2F1_Q3_01	21	0.340884	1.08895	0.361446	0.706716	1	123	tags=19%, list=9%, signal=21%
GGATTA_PITX2_Q2	50	0.279617	1.08468	0.337134	0.714498	1	445	tags=44%, list=32%, signal=63%
ZNF318_TARGET_GENES	29	0.313678	1.0832	0.354305	0.715002	1	43	tags=7%, list=3%, signal=7%
FEV_TARGET_GENES	111	0.23412	1.08236	0.304615	0.713882	1	577	tags=53%, list=42%, signal=84%
ZC3H11A_TARGET_GENES	38	0.292447	1.08215	0.335537	0.711142	1	740	tags=82%, list=54%, signal=172%
OCT_C	18	0.353199	1.08201	0.357522	0.708355	1	18	tags=11%, list=1%, signal=11%
AP2_Q3	24	0.317914	1.08146	0.341421	0.706588	1	188	tags=25%, list=14%, signal=28%
TITF1_Q3	19	0.346466	1.0811	0.342707	0.704261	1	325	tags=37%, list=24%, signal=48%
MEF2C_TARGET_GENES	45	0.277192	1.07944	0.346972	0.705419	1	67	tags=11%, list=5%, signal=11%
ALPHACP1_01	17	0.357635	1.07781	0.379613	0.706482	1	67	tags=18%, list=5%, signal=18%
ZNF134_TARGET_GENES	57	0.260828	1.07333	0.349259	0.715106	1	397	tags=37%, list=29%, signal=50%
SOX10_TARGET_GENES	15	0.371001	1.07053	0.381919	0.719118	1	322	tags=40%, list=23%, signal=52%
MYOD_01	23	0.324459	1.067	0.378194	0.724921	1	91	tags=13%, list=7%, signal=14%
AP1FJ_Q2	18	0.348559	1.06575	0.38986	0.72503	1	33	tags=17%, list=2%, signal=17%
EWSR1_TARGET_GENES	47	0.269979	1.05878	0.374593	0.739794	1	428	tags=36%, list=31%, signal=51%
HNF4_Q6	19	0.343495	1.05805	0.428315	0.738406	1	262	tags=42%, list=19%, signal=51%
POU2AF1_TARGET_GENES	58	0.257112	1.05628	0.366057	0.739665	1	387	tags=38%, list=28%, signal=51%
NCOA6_TARGET_GENES	28	0.305175	1.05483	0.373264	0.740166	1	41	tags=11%, list=3%, signal=11%
GCM2_TARGET_GENES	120	0.223947	1.05275	0.35703	0.742658	1	369	tags=31%, list=27%, signal=38%
IRF5_TARGET_GENES	50	0.266723	1.04985	0.37702	0.747024	1	611	tags=58%, list=44%, signal=101%
GCANCTGNY_MYOD_Q6	83	0.237539	1.0495	0.373942	0.744773	1	163	tags=18%, list=12%, signal=19%
CASP8AP2_TARGET_GENES	19	0.335682	1.04925	0.403478	0.742258	1	737	tags=84%, list=54%, signal=179%
HOXB6_TARGET_GENES	58	0.254545	1.04644	0.380234	0.746271	1	637	tags=60%, list=46%, signal=108%
LEF1_Q6	34	0.286237	1.04634	0.386054	0.743404	1	271	tags=32%, list=20%, signal=39%
SRF_Q4	29	0.297861	1.04557	0.410935	0.742212	1	228	tags=34%, list=17%, signal=40%
MEF2D_TARGET_GENES	38	0.284208	1.04525	0.398291	0.739994	1	581	tags=55%, list=42%, signal=93%
EGR2_01	22	0.32292	1.04434	0.421239	0.739293	1	93	tags=14%, list=7%, signal=14%
HES4_TARGET_GENES	32	0.294557	1.04411	0.40388	0.736874	1	590	tags=59%, list=43%, signal=102%
MZF1_TARGET_GENES	113	0.226375	1.03818	0.382304	0.74869	1	529	tags=50%, list=39%, signal=74%
ZNF250_TARGET_GENES	44	0.26811	1.03802	0.392321	0.745978	1	740	tags=77%, list=54%, signal=162%
AHR_Q5	18	0.332378	1.03315	0.405018	0.755395	1	188	tags=22%, list=14%, signal=25%
ELF5_TARGET_GENES	36	0.277211	1.02594	0.423611	0.770668	1	716	tags=67%, list=52%, signal=136%
ZNF33A_TARGET_GENES	15	0.352953	1.02517	0.419183	0.769511	1	0	tags=7%, list=0%, signal=7%
AAAYWAACM_HFH4_01	26	0.298989	1.02351	0.432056	0.770681	1	110	tags=19%, list=8%, signal=21%
HOXA1_TARGET_GENES	83	0.233691	1.02187	0.43131	0.771905	1	753	tags=78%, list=55%, signal=163%
HSF2_TARGET_GENES	20	0.323743	1.02161	0.421329	0.769593	1	443	tags=50%, list=32%, signal=73%
ID1_TARGET_GENES	90	0.228503	1.01665	0.421488	0.778997	1	436	tags=36%, list=32%, signal=49%
IK2_01	34	0.279855	1.01443	0.470389	0.781614	1	168	tags=21%, list=12%, signal=23%
NFAT_Q6	25	0.303669	1.01277	0.429565	0.782758	1	369	tags=40%, list=27%, signal=54%
SALL4_TARGET_GENES	114	0.219541	1.00995	0.439938	0.786733	1	498	tags=42%, list=36%, signal=61%
CDC5_01	24	0.304586	1.00991	0.456328	0.783785	1	28	tags=13%, list=2%, signal=13%
AP1_Q2	20	0.31628	1.00871	0.44186	0.783681	1	33	tags=15%, list=2%, signal=15%
HFH8_01	18	0.336307	1.00778	0.47079	0.782861	1	102	tags=22%, list=7%, signal=24%
HNF4ALPHA_Q6	17	0.33001	1.00768	0.457721	0.780014	1	116	tags=18%, list=8%, signal=19%
E4F1_Q6	26	0.299373	1.00398	0.43898	0.785914	1	218	tags=27%, list=16%, signal=31%
RCGCANGCGY_NRF1_Q6	75	0.233094	1.00346	0.431894	0.784137	1	592	tags=53%, list=43%, signal=89%
ZNF618_TARGET_GENES	108	0.21676	1.00265	0.467305	0.783272	1	464	tags=38%, list=34%, signal=53%
CEBP_Q2_01	32	0.275279	0.998871	0.45203	0.789591	1	316	tags=34%, list=23%, signal=44%
MYOCD_TARGET_GENES	30	0.2854	0.995717	0.487931	0.794523	1	193	tags=23%, list=14%, signal=27%
ZBTB24_TARGET_GENES	124	0.213478	0.995678	0.465574	0.791608	1	568	tags=51%, list=41%, signal=79%
SETD1A_TARGET_GENES	103	0.218111	0.995432	0.456869	0.789204	1	769	tags=75%, list=56%, signal=157%
TOP2B_TARGET_GENES	43	0.257685	0.994778	0.462995	0.787874	1	568	tags=67%, list=41%, signal=111%
HAND1_TARGET_GENES	27	0.291813	0.991408	0.471015	0.793362	1	301	tags=30%, list=22%, signal=37%
SUMO1_TARGET_GENES	52	0.246051	0.991152	0.463175	0.791097	1	568	tags=56%, list=41%, signal=91%
ARID5B_TARGET_GENES	48	0.251464	0.987236	0.503236	0.797889	1	587	tags=56%, list=43%, signal=95%
CEBP_01	28	0.2836	0.982953	0.484043	0.805449	1	150	tags=18%, list=11%, signal=20%
RYBP_TARGET_GENES	138	0.208149	0.982009	0.480122	0.804821	1	446	tags=39%, list=32%, signal=52%
GCTNWTTGK_UNKNOWN	29	0.277959	0.979819	0.490435	0.807256	1	264	tags=38%, list=19%, signal=46%
ZNF664_TARGET_GENES	75	0.22892	0.979649	0.512235	0.804737	1	226	tags=23%, list=16%, signal=26%
ZNF407_TARGET_GENES	124	0.209151	0.978277	0.517742	0.805212	1	710	tags=64%, list=52%, signal=120%
RFX1_01	18	0.317122	0.974291	0.51865	0.811775	1	287	tags=33%, list=21%, signal=42%
FOX_Q2	18	0.310337	0.97353	0.493127	0.810574	1	306	tags=39%, list=22%, signal=49%
HNF4_01	22	0.298656	0.973001	0.494526	0.808907	1	146	tags=23%, list=11%, signal=25%
ZNF101_TARGET_GENES	17	0.319465	0.972344	0.507143	0.807584	1	778	tags=88%, list=57%, signal=201%
MEF2_01	16	0.318828	0.969414	0.493739	0.811945	1	219	tags=31%, list=16%, signal=37%
GLI1_TARGET_GENES	29	0.277248	0.968863	0.513043	0.810401	1	300	tags=31%, list=22%, signal=39%
TAATTA_CHX10_01	71	0.225295	0.966064	0.509615	0.814344	1	199	tags=21%, list=14%, signal=23%
STAT6_01	32	0.268082	0.96513	0.506472	0.813554	1	188	tags=22%, list=14%, signal=25%
LHX9_TARGET_GENES	103	0.209984	0.96137	0.519417	0.819371	1	565	tags=51%, list=41%, signal=81%
ZNF322_TARGET_GENES	66	0.228721	0.958842	0.534202	0.822731	1	362	tags=33%, list=26%, signal=43%
OCT1_Q6	17	0.319177	0.954732	0.529623	0.829469	1	267	tags=35%, list=19%, signal=43%
RFX7_TARGET_GENES	48	0.244461	0.951056	0.510753	0.835485	1	576	tags=56%, list=42%, signal=93%
AP1_Q4_01	24	0.287049	0.949441	0.530648	0.836329	1	90	tags=17%, list=7%, signal=18%
BARHL1_TARGET_GENES	85	0.214569	0.949059	0.546926	0.834355	1	646	tags=56%, list=47%, signal=100%
FOXM1_01	26	0.281215	0.945843	0.52381	0.839259	1	72	tags=12%, list=5%, signal=12%
TEAD2_TARGET_GENES	115	0.203843	0.944311	0.550889	0.840175	1	755	tags=71%, list=55%, signal=145%
DBP_Q6	23	0.289067	0.943099	0.551418	0.840016	1	88	tags=17%, list=6%, signal=18%
PU1_Q6	19	0.301739	0.941147	0.516408	0.841839	1	103	tags=16%, list=7%, signal=17%
SRY_01	17	0.309069	0.940627	0.55615	0.840183	1	306	tags=41%, list=22%, signal=52%
ZNF581_TARGET_GENES	32	0.259608	0.940341	0.538721	0.838044	1	460	tags=47%, list=33%, signal=69%
HHEX_TARGET_GENES	75	0.216014	0.93922	0.57329	0.837764	1	538	tags=48%, list=39%, signal=75%
HEN1_02	20	0.29484	0.937978	0.545455	0.837821	1	90	tags=15%, list=7%, signal=16%
CAGGTA_AREB6_01	57	0.229117	0.937204	0.570275	0.836879	1	96	tags=12%, list=7%, signal=13%
ZNF213_TARGET_GENES	42	0.243134	0.935364	0.581356	0.838379	1	573	tags=48%, list=42%, signal=79%
SFMBT1_TARGET_GENES	128	0.198457	0.935092	0.618401	0.836247	1	506	tags=41%, list=37%, signal=58%
STAT6_02	24	0.280634	0.933524	0.56719	0.83712	1	180	tags=21%, list=13%, signal=24%
TGAYRTCA_ATF3_Q6	54	0.232509	0.930217	0.570952	0.841696	1	98	tags=13%, list=7%, signal=13%
NKX2_5_TARGET_GENES	101	0.205525	0.928818	0.599343	0.842269	1	415	tags=35%, list=30%, signal=46%
ZBTB7B_TARGET_GENES	109	0.203482	0.928078	0.615385	0.841291	1	698	tags=62%, list=51%, signal=117%
GATTGGY_NFY_Q6_01	86	0.211447	0.92779	0.587774	0.839219	1	268	tags=23%, list=20%, signal=27%
AP4_Q6_01	17	0.307042	0.924492	0.573585	0.843796	1	324	tags=35%, list=24%, signal=46%
CEBP_C	23	0.2806	0.91272	0.589286	0.867276	1	316	tags=35%, list=23%, signal=44%
RACCACAR_AML_Q6	25	0.266432	0.910185	0.571168	0.870317	1	196	tags=20%, list=14%, signal=23%
CREB3L4_TARGET_GENES	99	0.20294	0.909361	0.631008	0.869375	1	481	tags=45%, list=35%, signal=65%
CRX_Q4	19	0.287075	0.902246	0.629032	0.882747	1	98	tags=16%, list=7%, signal=17%
TST1_01	18	0.287691	0.90099	0.595978	0.882725	1	124	tags=28%, list=9%, signal=30%
STAT5B_01	17	0.295742	0.90097	0.599315	0.879956	1	13	tags=12%, list=1%, signal=12%
ACAWYAAAG_UNKNOWN	15	0.305277	0.900853	0.572695	0.877374	1	196	tags=20%, list=14%, signal=23%
ID2_TARGET_GENES	66	0.214831	0.899058	0.645631	0.878605	1	595	tags=53%, list=43%, signal=89%
ZSCAN31_TARGET_GENES	67	0.218449	0.898254	0.649919	0.877735	1	464	tags=37%, list=34%, signal=54%
ZBED5_TARGET_GENES	72	0.209372	0.897733	0.655332	0.876123	1	429	tags=38%, list=31%, signal=52%
NKX2_3_TARGET_GENES	37	0.236525	0.88619	0.647746	0.898645	1	380	tags=38%, list=28%, signal=51%
GLI3_TARGET_GENES	49	0.223419	0.884372	0.625207	0.899757	1	767	tags=80%, list=56%, signal=174%
TAL1ALPHAE47_01	22	0.271624	0.882621	0.619792	0.90088	1	124	tags=23%, list=9%, signal=25%
ZNF589_TARGET_GENES	35	0.243989	0.882325	0.649913	0.898751	1	315	tags=23%, list=23%, signal=29%
STAT1_02	17	0.284051	0.86961	0.636364	0.923199	1	188	tags=18%, list=14%, signal=20%
E2F_03	19	0.280477	0.869202	0.654122	0.921282	1	379	tags=37%, list=28%, signal=50%
RGAGGAARY_PU1_Q6	44	0.226362	0.868813	0.665025	0.919304	1	208	tags=23%, list=15%, signal=26%
E2F_Q3	19	0.280731	0.866239	0.663778	0.921871	1	150	tags=21%, list=11%, signal=23%
SRSF9_TARGET_GENES	53	0.219243	0.862267	0.686688	0.927418	1	252	tags=21%, list=18%, signal=24%
ZNF8_TARGET_GENES	67	0.206518	0.8589	0.700669	0.931425	1	548	tags=45%, list=40%, signal=71%
ZNF223_TARGET_GENES	27	0.250268	0.858875	0.663669	0.928623	1	143	tags=19%, list=10%, signal=20%
OCT1_B	17	0.285104	0.858579	0.621993	0.926397	1	316	tags=47%, list=23%, signal=60%
HSF2_01	19	0.274206	0.849915	0.657143	0.941495	1	228	tags=21%, list=17%, signal=25%
PHF2_TARGET_GENES	97	0.187926	0.842293	0.778295	0.953923	1	702	tags=64%, list=51%, signal=121%
OCT_Q6	19	0.266167	0.839025	0.684588	0.95751	1	316	tags=42%, list=23%, signal=54%
NFY_Q6_01	15	0.288657	0.837165	0.676311	0.958458	1	11	tags=7%, list=1%, signal=7%
ZNF10_TARGET_GENES	50	0.207289	0.834624	0.72774	0.960722	1	331	tags=30%, list=24%, signal=38%
AEBP2_TARGET_GENES	55	0.207725	0.833263	0.740614	0.960571	1	718	tags=69%, list=52%, signal=139%
ELK1_01	28	0.239945	0.832261	0.704152	0.959697	1	267	tags=25%, list=19%, signal=30%
ZNF329_TARGET_GENES	36	0.224897	0.824487	0.705024	0.971408	1	311	tags=25%, list=23%, signal=31%
SP1_01	21	0.260699	0.824191	0.715266	0.969094	1	188	tags=24%, list=14%, signal=27%
MAFG_TARGET_GENES	108	0.179026	0.8239	0.8	0.966763	1	186	tags=13%, list=14%, signal=14%
ZNF175_TARGET_GENES	45	0.214544	0.823826	0.709059	0.964024	1	83	tags=9%, list=6%, signal=9%
EPC1_TARGET_GENES	15	0.280497	0.821727	0.696649	0.965125	1	346	tags=33%, list=25%, signal=44%
IRF9_TARGET_GENES	102	0.182918	0.82131	0.805031	0.963112	1	375	tags=32%, list=27%, signal=41%
TTCYRGAA_UNKNOWN	24	0.250714	0.820022	0.713793	0.962703	1	357	tags=42%, list=26%, signal=55%
CHX10_01	15	0.27883	0.814866	0.711268	0.969645	1	402	tags=40%, list=29%, signal=56%
STAT_01	18	0.266051	0.81474	0.696798	0.967052	1	211	tags=22%, list=15%, signal=26%
USF_01	15	0.282244	0.812901	0.700176	0.967477	1	173	tags=20%, list=13%, signal=23%
ATF6_TARGET_GENES	67	0.192544	0.812528	0.778535	0.9653	1	640	tags=61%, list=47%, signal=109%
HOXC6_TARGET_GENES	85	0.184117	0.812509	0.794479	0.962566	1	574	tags=49%, list=42%, signal=80%
PR_Q2	20	0.25407	0.809622	0.716049	0.964925	1	249	tags=30%, list=18%, signal=36%
ZSCAN21_TARGET_GENES	37	0.217854	0.808838	0.761062	0.963478	1	433	tags=32%, list=32%, signal=46%
ETS1_B	19	0.260828	0.808646	0.719039	0.961136	1	316	tags=32%, list=23%, signal=40%
AML1_01	29	0.230652	0.803922	0.72344	0.966866	1	199	tags=21%, list=14%, signal=24%
AML1_Q6	29	0.230652	0.803163	0.74188	0.965545	1	199	tags=21%, list=14%, signal=24%
NRF1_Q6	20	0.257435	0.801343	0.751773	0.966032	1	336	tags=30%, list=24%, signal=39%
COREBINDINGFACTOR_Q6	31	0.227191	0.799829	0.735197	0.965977	1	199	tags=19%, list=14%, signal=22%
AREB6_04	25	0.240231	0.798842	0.746403	0.96486	1	258	tags=32%, list=19%, signal=39%
DYRK1A_TARGET_GENES	47	0.206485	0.798037	0.792321	0.963547	1	414	tags=40%, list=30%, signal=56%
HLF_01	33	0.222121	0.795862	0.76661	0.964594	1	97	tags=12%, list=7%, signal=13%
RAG1_TARGET_GENES	65	0.188893	0.795474	0.819218	0.962614	1	614	tags=52%, list=45%, signal=90%
ZBED4_TARGET_GENES	17	0.261496	0.795219	0.75	0.960393	1	762	tags=76%, list=55%, signal=170%
POU6F1_01	21	0.246522	0.795152	0.754098	0.957853	1	220	tags=29%, list=16%, signal=33%
ZNF22_TARGET_GENES	67	0.187744	0.789739	0.813993	0.964524	1	347	tags=24%, list=25%, signal=30%
ZNF654_TARGET_GENES	33	0.21744	0.782635	0.755302	0.973516	1	211	tags=24%, list=15%, signal=28%
CEBPA_01	32	0.213099	0.780593	0.778731	0.974278	1	303	tags=34%, list=22%, signal=43%
KDM7A_TARGET_GENES	123	0.165618	0.780092	0.881098	0.972376	1	417	tags=32%, list=30%, signal=41%
LHX2_TARGET_GENES	95	0.174247	0.778521	0.870647	0.972168	1	600	tags=48%, list=44%, signal=80%
ZNF449_TARGET_GENES	101	0.170606	0.7769	0.869144	0.972086	1	376	tags=30%, list=27%, signal=38%
ZF5_B	23	0.236411	0.77115	0.774545	0.97827	1	174	tags=17%, list=13%, signal=20%
SRPK1_TARGET_GENES	18	0.24874	0.770917	0.758879	0.975979	1	414	tags=50%, list=30%, signal=71%
NFAT_Q4_01	21	0.242966	0.770911	0.775748	0.973348	1	316	tags=38%, list=23%, signal=49%
TP73_TARGET_GENES	60	0.187679	0.769095	0.828151	0.973361	1	498	tags=40%, list=36%, signal=60%
GUCY1B1_TARGET_GENES	52	0.193463	0.76867	0.814876	0.971361	1	469	tags=42%, list=34%, signal=62%
HMBOX1_TARGET_GENES	61	0.187267	0.768576	0.827703	0.968886	1	577	tags=48%, list=42%, signal=78%
KAT5_TARGET_GENES	46	0.197813	0.760829	0.835106	0.977754	1	428	tags=30%, list=31%, signal=43%
PCGF2_TARGET_GENES	69	0.179478	0.759231	0.85596	0.977623	1	397	tags=35%, list=29%, signal=46%
DLX6_TARGET_GENES	44	0.193601	0.754358	0.822719	0.982139	1	506	tags=45%, list=37%, signal=70%
ZNF350_TARGET_GENES	105	0.162852	0.74712	0.906752	0.98988	1	482	tags=37%, list=35%, signal=53%
SP3_Q3	18	0.237678	0.741927	0.815199	0.9947	1	316	tags=39%, list=23%, signal=50%
SYATTGTG_UNKNOWN	15	0.252494	0.739499	0.785959	0.99554	1	220	tags=20%, list=16%, signal=24%
SETBP1_TARGET_GENES	19	0.233453	0.739453	0.815742	0.993	1	707	tags=68%, list=51%, signal=139%
CBX7_TARGET_GENES	54	0.184929	0.737357	0.868078	0.99326	1	83	tags=9%, list=6%, signal=9%
ZNF766_TARGET_GENES	84	0.165258	0.731318	0.918567	0.998665	1	83	tags=6%, list=6%, signal=6%
CEBPZ_TARGET_GENES	85	0.164804	0.726166	0.930921	1	1	718	tags=61%, list=52%, signal=120%
KAT2A_TARGET_GENES	73	0.168589	0.726034	0.893031	1	1	769	tags=75%, list=56%, signal=162%
JDP2_TARGET_GENES	112	0.158294	0.725979	0.920886	0.997621	1	657	tags=58%, list=48%, signal=102%
WHN_B	24	0.218037	0.720756	0.845343	1	1	369	tags=33%, list=27%, signal=45%
ZNF331_TARGET_GENES	27	0.208701	0.718626	0.844857	1	1	545	tags=52%, list=40%, signal=84%
UBP1_TARGET_GENES	113	0.155767	0.716709	0.928125	1	1	659	tags=54%, list=48%, signal=95%
ZNF260_TARGET_GENES	41	0.192468	0.716641	0.876461	0.998758	1	765	tags=78%, list=56%, signal=171%
CEBPB_01	27	0.202752	0.713861	0.862479	0.999398	1	346	tags=33%, list=25%, signal=44%
TAF9B_TARGET_GENES	38	0.190386	0.712851	0.859895	0.998063	1	769	tags=76%, list=56%, signal=169%
ZSCAN4_TARGET_GENES	62	0.17077	0.700815	0.914141	1	1	256	tags=23%, list=19%, signal=26%
MYCMAX_03	17	0.227283	0.699987	0.860384	1	1	256	tags=24%, list=19%, signal=29%
BARX2_TARGET_GENES	108	0.150539	0.69816	0.946774	1	1	726	tags=61%, list=53%, signal=119%
CC2D1A_TARGET_GENES	71	0.163911	0.695325	0.941275	1	1	496	tags=45%, list=36%, signal=67%
YY1_01	21	0.21023	0.687891	0.855634	1	1	516	tags=43%, list=38%, signal=68%
FOXO4_TARGET_GENES	22	0.206871	0.687286	0.879791	1	1	776	tags=77%, list=56%, signal=175%
ZNF816_TARGET_GENES	32	0.189647	0.678728	0.901024	1	1	524	tags=47%, list=38%, signal=74%
DACH1_TARGET_GENES	72	0.158996	0.670677	0.951987	1	1	447	tags=42%, list=33%, signal=59%
HSF1_01	27	0.196217	0.660424	0.898799	1	1	310	tags=26%, list=23%, signal=33%
MORC2_TARGET_GENES	139	0.137071	0.653787	0.990566	1	1	710	tags=63%, list=52%, signal=118%
RLF_TARGET_GENES	32	0.180188	0.643208	0.929947	1	1	639	tags=63%, list=47%, signal=114%
ZNF30_TARGET_GENES	83	0.145927	0.641457	0.962723	1	1	430	tags=31%, list=31%, signal=43%
SKIL_TARGET_GENES	127	0.133559	0.638494	0.986175	1	1	562	tags=46%, list=41%, signal=70%
PAX4_01	24	0.193958	0.637228	0.913884	1	1	201	tags=17%, list=15%, signal=19%
NFE2L1_TARGET_GENES	128	0.135658	0.632435	0.980198	1	1	655	tags=52%, list=48%, signal=89%
ZNF597_TARGET_GENES	46	0.157659	0.622034	0.969799	1	1	376	tags=30%, list=27%, signal=40%
ZBTB44_TARGET_GENES	15	0.212414	0.618154	0.906621	1	1	392	tags=47%, list=29%, signal=65%
ZSCAN5C_TARGET_GENES	20	0.197193	0.617086	0.933333	1	1	1106	tags=100%, list=80%, signal=505%
PITX2_Q2	24	0.186024	0.615199	0.936317	1	1	402	tags=33%, list=29%, signal=46%
FOXD2_TARGET_GENES	74	0.141527	0.614611	0.963696	1	1	564	tags=47%, list=41%, signal=76%
ZSCAN2_TARGET_GENES	60	0.150996	0.61156	0.979626	1	1	611	tags=48%, list=44%, signal=83%
HMG20B_TARGET_GENES	143	0.126436	0.604766	0.995399	1	1	96	tags=7%, list=7%, signal=7%
CACCCBINDINGFACTOR_Q6	24	0.179328	0.602848	0.939236	1	1	373	tags=38%, list=27%, signal=51%
ZIM3_TARGET_GENES	81	0.134954	0.595847	0.981908	1	1	232	tags=16%, list=17%, signal=18%
ZNF784_TARGET_GENES	25	0.175186	0.59338	0.952128	1	1	745	tags=80%, list=54%, signal=172%
ZNF830_TARGET_GENES	19	0.18524	0.591742	0.932318	1	1	1122	tags=100%, list=82%, signal=538%
E2F_Q2	15	0.200512	0.5875	0.922813	1	1	570	tags=60%, list=41%, signal=101%
TCANNTGAY_SREBP1_01	36	0.158558	0.582699	0.974004	1	1	362	tags=28%, list=26%, signal=37%
OVOL3_TARGET_GENES	30	0.164064	0.578093	0.951613	1	1	660	tags=60%, list=48%, signal=113%
TFEB_TARGET_GENES	94	0.130096	0.578075	0.985437	1	1	379	tags=24%, list=28%, signal=31%
E2F5_TARGET_GENES	75	0.133293	0.576904	0.99061	1	1	396	tags=27%, list=29%, signal=35%
WRNIP1_TARGET_GENES	60	0.132026	0.5525	0.993559	1	1	694	tags=57%, list=51%, signal=110%
NAB2_TARGET_GENES	80	0.125805	0.550772	0.99183	1	1	463	tags=35%, list=34%, signal=50%
CREB_Q3	23	0.164284	0.548044	0.961739	1	1	682	tags=70%, list=50%, signal=136%
SETD7_TARGET_GENES	54	0.136051	0.543499	0.983333	1	1	1146	tags=98%, list=83%, signal=568%
SETX_TARGET_GENES	123	0.115842	0.542849	0.995253	1	1	698	tags=59%, list=51%, signal=108%
BRCA2_TARGET_GENES	93	0.120514	0.540036	0.994966	1	1	516	tags=37%, list=38%, signal=55%
ZNF197_TARGET_GENES	35	0.143316	0.529495	0.978648	1	1	8	tags=3%, list=1%, signal=3%
ZNF610_TARGET_GENES	45	0.136146	0.528496	0.988636	1	1	464	tags=33%, list=34%, signal=49%
PRKDC_TARGET_GENES	53	0.132247	0.525817	0.996785	1	1	268	tags=19%, list=20%, signal=23%
ZNF680_TARGET_GENES	47	0.134711	0.523985	0.988728	1	1	703	tags=55%, list=51%, signal=109%
CUX1_TARGET_GENES	41	0.137155	0.518279	0.991379	1	1	470	tags=37%, list=34%, signal=54%
PEA3_Q6	24	0.154594	0.516728	0.974182	1	1	92	tags=8%, list=7%, signal=9%
YY1_02	16	0.16919	0.512807	0.968978	1	1	768	tags=81%, list=56%, signal=182%
TAZ_TARGET_GENES	29	0.143573	0.512078	0.982699	1	1	418	tags=31%, list=30%, signal=44%
ZNF843_TARGET_GENES	54	0.127263	0.510795	0.994958	1	1	298	tags=20%, list=22%, signal=25%
CREB_Q2_01	25	0.150368	0.504435	0.983146	1	1	586	tags=52%, list=43%, signal=89%
ZSCAN30_TARGET_GENES	119	0.106555	0.502694	1	1	1	379	tags=25%, list=28%, signal=32%
NUP153_TARGET_GENES	111	0.106485	0.493929	0.998363	1	1	679	tags=59%, list=49%, signal=106%
SP1_Q4_01	26	0.140786	0.480754	0.985989	1	1	88	tags=8%, list=6%, signal=8%
NCOA4_TARGET_GENES	64	0.111456	0.467276	0.996639	1	1	372	tags=25%, list=27%, signal=33%
KLF7_TARGET_GENES	53	0.113926	0.45392	0.995082	1	1	570	tags=45%, list=41%, signal=74%
CREBP1_Q2	31	0.12579	0.443924	0.990809	1	1	398	tags=29%, list=29%, signal=40%
ZNF274_TARGET_GENES	65	0.104095	0.439242	0.998331	1	1	641	tags=51%, list=47%, signal=91%
HOXB4_TARGET_GENES	96	0.0969911	0.436909	1	1	1	525	tags=38%, list=38%, signal=56%
AR_01	17	0.143313	0.421509	0.996528	1	1	369	tags=29%, list=27%, signal=40%
TASOR_TARGET_GENES	27	0.112666	0.381339	0.998243	1	1	718	tags=63%, list=52%, signal=129%
ZNF140_TARGET_GENES	42	0.0953054	0.365884	1	1	1	150	tags=7%, list=11%, signal=8%
ZNF362_TARGET_GENES	36	0.0945526	0.34262	1	0.999689	1	27	tags=3%, list=2%, signal=3%
