# Supplementary material for: Transcriptomes of human primary skin fibroblasts of healthy individuals reveal age‐associated mRNAs and long noncoding RNAs
Source: Aging Cell. 2023 Jul 18;22(11):e13915. doi: 10.1111/acel.13915 (PMC10652340; doi:10.1111/acel.13915)
Supplement: Supplementary file 5 — Appendix S4 [file ACEL-22-e13915-s007.xlsx]

## Sheet: FOXA (HNF3)
	SYMBOL	TITLE	RANK IN GENE LIST	RANK METRIC SCORE	RUNNING ES	CORE ENRICHMENT
1	ADGRB3	adhesion G protein-coupled receptor B3 [Source:HGNC Symbol;Acc:HGNC:945]	1	0.066	0.1783	Yes
2	FGF9	fibroblast growth factor 9 [Source:HGNC Symbol;Acc:HGNC:3687]	2	0.055	0.3288	Yes
3	CDH10	cadherin 10 [Source:HGNC Symbol;Acc:HGNC:1749]	4	0.049	0.4616	Yes
4	EBF2	EBF transcription factor 2 [Source:HGNC Symbol;Acc:HGNC:19090]	101	0.02	0.4454	Yes
5	ANGPTL1	angiopoietin like 1 [Source:HGNC Symbol;Acc:HGNC:489]	137	0.018	0.4673	Yes
6	LMO3	LIM domain only 3 [Source:HGNC Symbol;Acc:HGNC:6643]	141	0.017	0.5123	Yes
7	GATA6	GATA binding protein 6 [Source:HGNC Symbol;Acc:HGNC:4174]	147	0.017	0.5543	Yes
8	NMNAT2	nicotinamide nucleotide adenylyltransferase 2 [Source:HGNC Symbol;Acc:HGNC:16789]	168	0.015	0.5813	Yes
9	MAB21L3	mab-21 like 3 [Source:HGNC Symbol;Acc:HGNC:26787]	226	0.013	0.575	No
10	CCN1	cellular communication network factor 1 [Source:HGNC Symbol;Acc:HGNC:2654]	333	0.011	0.5252	No
11	SNX25	sorting nexin 25 [Source:HGNC Symbol;Acc:HGNC:21883]	341	0.011	0.5487	No
12	PIK3C2A	phosphatidylinositol-4-phosphate 3-kinase catalytic subunit type 2 alpha [Source:HGNC Symbol;Acc:HGNC:8971]	377	0.01	0.5489	No
13	SGK1	serum/glucocorticoid regulated kinase 1 [Source:HGNC Symbol;Acc:HGNC:10810]	421	0.009	0.5418	No
14	XPO4	exportin 4 [Source:HGNC Symbol;Acc:HGNC:17796]	481	0.008	0.5206	No
15	ATP2A2	ATPase sarcoplasmic/endoplasmic reticulum Ca2+ transporting 2 [Source:HGNC Symbol;Acc:HGNC:812]	777	0.005	0.315	No
16	MIDEAS	mitotic deacetylase associated SANT domain protein [Source:HGNC Symbol;Acc:HGNC:19853]	940	-0.006	0.2115	No
17	PLAG1	PLAG1 zinc finger [Source:HGNC Symbol;Acc:HGNC:9045]	1005	-0.01	0.1902	No
18	CYP26B1	cytochrome P450 family 26 subfamily B member 1 [Source:HGNC Symbol;Acc:HGNC:20581]	1281	-0.027	0.0581	No

## Sheet: FOXJ2
	SYMBOL	TITLE	RANK IN GENE LIST	RANK METRIC SCORE	RUNNING ES	CORE ENRICHMENT
1	ADGRB3	adhesion G protein-coupled receptor B3 [Source:HGNC Symbol;Acc:HGNC:945]	1	0.066	0.1174	Yes
2	CDH10	cadherin 10 [Source:HGNC Symbol;Acc:HGNC:1749]	4	0.049	0.2039	Yes
3	HTR1F	5-hydroxytryptamine receptor 1F [Source:HGNC Symbol;Acc:HGNC:5292]	9	0.043	0.2785	Yes
4	ERG	ETS transcription factor ERG [Source:HGNC Symbol;Acc:HGNC:3446]	18	0.04	0.3441	Yes
5	MYOCD	myocardin [Source:HGNC Symbol;Acc:HGNC:16067]	22	0.037	0.4092	Yes
6	NOG	noggin [Source:HGNC Symbol;Acc:HGNC:7866]	33	0.031	0.4576	Yes
7	COL10A1	collagen type X alpha 1 chain [Source:HGNC Symbol;Acc:HGNC:2185]	66	0.025	0.4781	Yes
8	BMT2	base methyltransferase of 25S rRNA 2 homolog [Source:HGNC Symbol;Acc:HGNC:26475]	127	0.018	0.4656	Yes
9	CDH20	cadherin 20 [Source:HGNC Symbol;Acc:HGNC:1760]	131	0.018	0.4958	Yes
10	RARB	retinoic acid receptor beta [Source:HGNC Symbol;Acc:HGNC:9865]	138	0.018	0.5228	Yes
11	LMO3	LIM domain only 3 [Source:HGNC Symbol;Acc:HGNC:6643]	141	0.017	0.5525	Yes
12	IGFBP7	insulin like growth factor binding protein 7 [Source:HGNC Symbol;Acc:HGNC:5476]	259	0.012	0.4864	No
13	HAS2	hyaluronan synthase 2 [Source:HGNC Symbol;Acc:HGNC:4819]	301	0.011	0.476	No
14	NECTIN3	nectin cell adhesion molecule 3 [Source:HGNC Symbol;Acc:HGNC:17664]	315	0.011	0.4862	No
15	DMC1	DNA meiotic recombinase 1 [Source:HGNC Symbol;Acc:HGNC:2927]	334	0.011	0.4919	No
16	ZFHX4	zinc finger homeobox 4 [Source:HGNC Symbol;Acc:HGNC:30939]	505	0.008	0.3788	No
17	B3GLCT	beta 3-glucosyltransferase [Source:HGNC Symbol;Acc:HGNC:20207]	530	0.008	0.3747	No
18	NEO1	neogenin 1 [Source:HGNC Symbol;Acc:HGNC:7754]	595	0.007	0.3394	No
19	MFSD14B	major facilitator superfamily domain containing 14B [Source:HGNC Symbol;Acc:HGNC:23376]	636	0.007	0.3212	No
20	ATF7	activating transcription factor 7 [Source:HGNC Symbol;Acc:HGNC:792]	791	0.005	0.2148	No
21	SAR1B	secretion associated Ras related GTPase 1B [Source:HGNC Symbol;Acc:HGNC:10535]	834	0.005	0.1914	No
22	PAFAH1B1	platelet activating factor acetylhydrolase 1b regulatory subunit 1 [Source:HGNC Symbol;Acc:HGNC:8574]	893	0.004	0.1546	No
23	DCHS1	dachsous cadherin-related 1 [Source:HGNC Symbol;Acc:HGNC:13681]	1114	-0.014	0.0146	No
24	CADM1	cell adhesion molecule 1 [Source:HGNC Symbol;Acc:HGNC:5951]	1194	-0.019	-0.011	No
25	SLC26A7	solute carrier family 26 member 7 [Source:HGNC Symbol;Acc:HGNC:14467]	1231	-0.021	-0.0003	No
26	RORB	RAR related orphan receptor B [Source:HGNC Symbol;Acc:HGNC:10259]	1258	-0.024	0.024	No
27	ATRNL1	attractin like 1 [Source:HGNC Symbol;Acc:HGNC:29063]	1294	-0.028	0.0488	No

## Sheet: FOXD3
	SYMBOL	TITLE	RANK IN GENE LIST	RANK METRIC SCORE	RUNNING ES	CORE ENRICHMENT
1	ADGRB3	adhesion G protein-coupled receptor B3 [Source:HGNC Symbol;Acc:HGNC:945]	1	0.066	0.1543	Yes
2	FGF9	fibroblast growth factor 9 [Source:HGNC Symbol;Acc:HGNC:3687]	2	0.055	0.2845	Yes
3	CHN2	chimerin 2 [Source:HGNC Symbol;Acc:HGNC:1944]	12	0.042	0.3759	Yes
4	KCNA4	potassium voltage-gated channel subfamily A member 4 [Source:HGNC Symbol;Acc:HGNC:6222]	16	0.041	0.4703	Yes
5	MYOCD	myocardin [Source:HGNC Symbol;Acc:HGNC:16067]	22	0.037	0.555	Yes
6	NRXN3	neurexin 3 [Source:HGNC Symbol;Acc:HGNC:8010]	77	0.023	0.5687	Yes
7	ANGPTL1	angiopoietin like 1 [Source:HGNC Symbol;Acc:HGNC:489]	137	0.018	0.5663	Yes
8	LMO3	LIM domain only 3 [Source:HGNC Symbol;Acc:HGNC:6643]	141	0.017	0.6049	Yes
9	HAS2	hyaluronan synthase 2 [Source:HGNC Symbol;Acc:HGNC:4819]	301	0.011	0.5131	No
10	CCN1	cellular communication network factor 1 [Source:HGNC Symbol;Acc:HGNC:2654]	333	0.011	0.5152	No
11	PIK3C2A	phosphatidylinositol-4-phosphate 3-kinase catalytic subunit type 2 alpha [Source:HGNC Symbol;Acc:HGNC:8971]	377	0.01	0.506	No
12	SGK1	serum/glucocorticoid regulated kinase 1 [Source:HGNC Symbol;Acc:HGNC:10810]	421	0.009	0.4955	No
13	NEO1	neogenin 1 [Source:HGNC Symbol;Acc:HGNC:7754]	595	0.007	0.3833	No
14	ATP2A2	ATPase sarcoplasmic/endoplasmic reticulum Ca2+ transporting 2 [Source:HGNC Symbol;Acc:HGNC:812]	777	0.005	0.2607	No
15	PLAG1	PLAG1 zinc finger [Source:HGNC Symbol;Acc:HGNC:9045]	1005	-0.01	0.1144	No
16	NTN1	netrin 1 [Source:HGNC Symbol;Acc:HGNC:8029]	1125	-0.014	0.0595	No
17	HHEX	hematopoietically expressed homeobox [Source:HGNC Symbol;Acc:HGNC:4901]	1233	-0.021	0.0301	No
18	CYP26B1	cytochrome P450 family 26 subfamily B member 1 [Source:HGNC Symbol;Acc:HGNC:20581]	1281	-0.027	0.0581	No

## Sheet: PAX4
	SYMBOL	TITLE	RANK IN GENE LIST	RANK METRIC SCORE	RUNNING ES	CORE ENRICHMENT
1	CDH10	cadherin 10 [Source:HGNC Symbol;Acc:HGNC:1749]	4	0.049	0.1806	Yes
2	ERG	ETS transcription factor ERG [Source:HGNC Symbol;Acc:HGNC:3446]	18	0.04	0.32	Yes
3	PDE1A	phosphodiesterase 1A [Source:HGNC Symbol;Acc:HGNC:8774]	49	0.028	0.4018	Yes
4	CRISPLD1	cysteine rich secretory protein LCCL domain containing 1 [Source:HGNC Symbol;Acc:HGNC:18206]	58	0.026	0.4944	Yes
5	EBF2	EBF transcription factor 2 [Source:HGNC Symbol;Acc:HGNC:19090]	101	0.02	0.5392	Yes
6	LMO3	LIM domain only 3 [Source:HGNC Symbol;Acc:HGNC:6643]	141	0.017	0.5751	Yes
7	NLK	nemo like kinase [Source:HGNC Symbol;Acc:HGNC:29858]	367	0.01	0.4454	No
8	PIK3C2A	phosphatidylinositol-4-phosphate 3-kinase catalytic subunit type 2 alpha [Source:HGNC Symbol;Acc:HGNC:8971]	377	0.01	0.4749	No
9	EN1	engrailed homeobox 1 [Source:HGNC Symbol;Acc:HGNC:3342]	391	0.009	0.5008	No
10	PPP1R10	protein phosphatase 1 regulatory subunit 10 [Source:HGNC Symbol;Acc:HGNC:9284]	798	0.005	0.2176	No
11	IGF1R	insulin like growth factor 1 receptor [Source:HGNC Symbol;Acc:HGNC:5465]	943	-0.007	0.1356	No
12	ZNF521	zinc finger protein 521 [Source:HGNC Symbol;Acc:HGNC:24605]	945	-0.007	0.1606	No
13	PLAG1	PLAG1 zinc finger [Source:HGNC Symbol;Acc:HGNC:9045]	1005	-0.01	0.1531	No
14	NNAT	neuronatin [Source:HGNC Symbol;Acc:HGNC:7860]	1016	-0.01	0.1832	No
15	SOCS1	suppressor of cytokine signaling 1 [Source:HGNC Symbol;Acc:HGNC:19383]	1199	-0.019	0.119	No

## Sheet: MSX-1
	SYMBOL	TITLE	RANK IN GENE LIST	RANK METRIC SCORE	RUNNING ES	CORE ENRICHMENT
1	CCKAR	cholecystokinin A receptor [Source:HGNC Symbol;Acc:HGNC:1570]	19	0.039	0.1081	Yes
2	CDH5	cadherin 5 [Source:HGNC Symbol;Acc:HGNC:1764]	24	0.035	0.2162	Yes
3	NOG	noggin [Source:HGNC Symbol;Acc:HGNC:7866]	33	0.031	0.308	Yes
4	CCDC3	coiled-coil domain containing 3 [Source:HGNC Symbol;Acc:HGNC:23813]	47	0.028	0.3874	Yes
5	INHBA	inhibin subunit beta A [Source:HGNC Symbol;Acc:HGNC:6066]	90	0.022	0.4244	Yes
6	EBF2	EBF transcription factor 2 [Source:HGNC Symbol;Acc:HGNC:19090]	101	0.02	0.4808	Yes
7	RARB	retinoic acid receptor beta [Source:HGNC Symbol;Acc:HGNC:9865]	138	0.018	0.5091	Yes
8	LPXN	leupaxin [Source:HGNC Symbol;Acc:HGNC:14061]	339	0.011	0.3932	No
9	MSX1	msh homeobox 1 [Source:HGNC Symbol;Acc:HGNC:7391]	349	0.01	0.419	No
10	TMEM126B	transmembrane protein 126B [Source:HGNC Symbol;Acc:HGNC:30883]	368	0.01	0.4371	No
11	EN1	engrailed homeobox 1 [Source:HGNC Symbol;Acc:HGNC:3342]	391	0.009	0.4506	No
12	CDC14A	cell division cycle 14A [Source:HGNC Symbol;Acc:HGNC:1718]	510	0.008	0.3876	No
13	BCAR3	"BCAR3 adaptor protein, NSP family member [Source:HGNC Symbol;Acc:HGNC:973]"	512	0.008	0.4118	No
14	ELL2	elongation factor for RNA polymerase II 2 [Source:HGNC Symbol;Acc:HGNC:17064]	587	0.007	0.3791	No
15	FUT11	fucosyltransferase 11 [Source:HGNC Symbol;Acc:HGNC:19233]	865	0.004	0.185	No
16	COL27A1	collagen type XXVII alpha 1 chain [Source:HGNC Symbol;Acc:HGNC:22986]	1000	-0.009	0.1146	No
17	COL6A3	collagen type VI alpha 3 chain [Source:HGNC Symbol;Acc:HGNC:2213]	1025	-0.011	0.1298	No
18	NDP	norrin cystine knot growth factor NDP [Source:HGNC Symbol;Acc:HGNC:7678]	1134	-0.015	0.0963	No
19	EYA1	EYA transcriptional coactivator and phosphatase 1 [Source:HGNC Symbol;Acc:HGNC:3519]	1242	-0.022	0.0872	No

## Sheet: HNF6
	SYMBOL	TITLE	RANK IN GENE LIST	RANK METRIC SCORE	RUNNING ES	CORE ENRICHMENT
1	ADGRB3	adhesion G protein-coupled receptor B3 [Source:HGNC Symbol;Acc:HGNC:945]	1	0.066	0.106	Yes
2	CDH10	cadherin 10 [Source:HGNC Symbol;Acc:HGNC:1749]	4	0.049	0.1842	Yes
3	CHN2	chimerin 2 [Source:HGNC Symbol;Acc:HGNC:1944]	12	0.042	0.2466	Yes
4	PAX9	paired box 9 [Source:HGNC Symbol;Acc:HGNC:8623]	63	0.025	0.2501	Yes
5	LRRN3	leucine rich repeat neuronal 3 [Source:HGNC Symbol;Acc:HGNC:17200]	78	0.023	0.2767	Yes
6	LRMDA	leucine rich melanocyte differentiation associated [Source:HGNC Symbol;Acc:HGNC:23405]	80	0.023	0.3129	Yes
7	ANKRD1	ankyrin repeat domain 1 [Source:HGNC Symbol;Acc:HGNC:15819]	83	0.023	0.348	Yes
8	EBF2	EBF transcription factor 2 [Source:HGNC Symbol;Acc:HGNC:19090]	101	0.02	0.3683	Yes
9	BMT2	base methyltransferase of 25S rRNA 2 homolog [Source:HGNC Symbol;Acc:HGNC:26475]	127	0.018	0.3789	Yes
10	RARB	retinoic acid receptor beta [Source:HGNC Symbol;Acc:HGNC:9865]	138	0.018	0.3999	Yes
11	ESM1	endothelial cell specific molecule 1 [Source:HGNC Symbol;Acc:HGNC:3466]	148	0.017	0.4204	Yes
12	NPR3	natriuretic peptide receptor 3 [Source:HGNC Symbol;Acc:HGNC:7945]	181	0.015	0.4208	Yes
13	BHLHE41	basic helix-loop-helix family member e41 [Source:HGNC Symbol;Acc:HGNC:16617]	187	0.015	0.441	Yes
14	TPP1	tripeptidyl peptidase 1 [Source:HGNC Symbol;Acc:HGNC:2073]	203	0.014	0.4528	Yes
15	MN1	"MN1 proto-oncogene, transcriptional regulator [Source:HGNC Symbol;Acc:HGNC:7180]"	253	0.012	0.436	No
16	PDZK1	PDZ domain containing 1 [Source:HGNC Symbol;Acc:HGNC:8821]	515	0.008	0.2531	No
17	BBOF1	basal body orientation factor 1 [Source:HGNC Symbol;Acc:HGNC:19855]	663	0.006	0.1531	No
18	ASTE1	asteroid homolog 1 [Source:HGNC Symbol;Acc:HGNC:25021]	664	0.006	0.1634	No
19	XPR1	xenotropic and polytropic retrovirus receptor 1 [Source:HGNC Symbol;Acc:HGNC:12827]	694	0.006	0.1515	No
20	PLAG1	PLAG1 zinc finger [Source:HGNC Symbol;Acc:HGNC:9045]	1005	-0.01	-0.0653	No
21	SLC6A9	solute carrier family 6 member 9 [Source:HGNC Symbol;Acc:HGNC:11056]	1062	-0.012	-0.0877	No
22	IGF2BP1	insulin like growth factor 2 mRNA binding protein 1 [Source:HGNC Symbol;Acc:HGNC:28866]	1085	-0.013	-0.0837	No
23	ETV4	ETS variant transcription factor 4 [Source:HGNC Symbol;Acc:HGNC:3493]	1141	-0.015	-0.0997	No
24	CADM1	cell adhesion molecule 1 [Source:HGNC Symbol;Acc:HGNC:5951]	1194	-0.019	-0.1083	No
25	CACNA2D3	calcium voltage-gated channel auxiliary subunit alpha2delta 3 [Source:HGNC Symbol;Acc:HGNC:15460]	1216	-0.02	-0.0908	No
26	SST	somatostatin [Source:HGNC Symbol;Acc:HGNC:11329]	1348	-0.051	-0.1068	No
27	CNTN4	contactin 4 [Source:HGNC Symbol;Acc:HGNC:2174]	1359	-0.07	0	No

## Sheet: PIT1
	SYMBOL	TITLE	RANK IN GENE LIST	RANK METRIC SCORE	RUNNING ES	CORE ENRICHMENT
1	FGF9	fibroblast growth factor 9 [Source:HGNC Symbol;Acc:HGNC:3687]	2	0.055	0.11	Yes
2	CHN2	chimerin 2 [Source:HGNC Symbol;Acc:HGNC:1944]	12	0.042	0.1873	Yes
3	ERG	ETS transcription factor ERG [Source:HGNC Symbol;Acc:HGNC:3446]	18	0.04	0.264	Yes
4	NOG	noggin [Source:HGNC Symbol;Acc:HGNC:7866]	33	0.031	0.3164	Yes
5	OPCML	opioid binding protein/cell adhesion molecule like [Source:HGNC Symbol;Acc:HGNC:8143]	85	0.022	0.3231	Yes
6	INHBA	inhibin subunit beta A [Source:HGNC Symbol;Acc:HGNC:6066]	90	0.022	0.3641	Yes
7	SCN3A	sodium voltage-gated channel alpha subunit 3 [Source:HGNC Symbol;Acc:HGNC:10590]	94	0.021	0.4049	Yes
8	TMTC1	transmembrane O-mannosyltransferase targeting cadherins 1 [Source:HGNC Symbol;Acc:HGNC:24099]	149	0.017	0.3982	Yes
9	TPM1	tropomyosin 1 [Source:HGNC Symbol;Acc:HGNC:12010]	157	0.016	0.4255	Yes
10	NPR3	natriuretic peptide receptor 3 [Source:HGNC Symbol;Acc:HGNC:7945]	181	0.015	0.4385	Yes
11	ID3	"inhibitor of DNA binding 3, HLH protein [Source:HGNC Symbol;Acc:HGNC:5362]"	268	0.012	0.3979	No
12	NLK	nemo like kinase [Source:HGNC Symbol;Acc:HGNC:29858]	367	0.01	0.3445	No
13	ZDHHC23	zinc finger DHHC-type palmitoyltransferase 23 [Source:HGNC Symbol;Acc:HGNC:28654]	400	0.009	0.3395	No
14	MID1	midline 1 [Source:HGNC Symbol;Acc:HGNC:7095]	403	0.009	0.3568	No
15	MRPS23	mitochondrial ribosomal protein S23 [Source:HGNC Symbol;Acc:HGNC:14509]	564	0.007	0.2515	No
16	RELCH	"RAB11 binding and LisH domain, coiled-coil and HEAT repeat containing [Source:HGNC Symbol;Acc:HGNC:29289]"	598	0.007	0.2409	No
17	PSMD1	"proteasome 26S subunit, non-ATPase 1 [Source:HGNC Symbol;Acc:HGNC:9554]"	752	0.006	0.1371	No
18	BAZ1A	bromodomain adjacent to zinc finger domain 1A [Source:HGNC Symbol;Acc:HGNC:960]	756	0.005	0.1459	No
19	PPP1R10	protein phosphatase 1 regulatory subunit 10 [Source:HGNC Symbol;Acc:HGNC:9284]	798	0.005	0.1251	No
20	VAMP3	vesicle associated membrane protein 3 [Source:HGNC Symbol;Acc:HGNC:12644]	827	0.005	0.1135	No
21	ZNF521	zinc finger protein 521 [Source:HGNC Symbol;Acc:HGNC:24605]	945	-0.007	0.0394	No
22	PLAG1	PLAG1 zinc finger [Source:HGNC Symbol;Acc:HGNC:9045]	1005	-0.01	0.0147	No
23	C1QTNF6	C1q and TNF related 6 [Source:HGNC Symbol;Acc:HGNC:14343]	1012	-0.01	0.0302	No
24	MUSK	muscle associated receptor tyrosine kinase [Source:HGNC Symbol;Acc:HGNC:7525]	1073	-0.012	0.0099	No
25	DCHS1	dachsous cadherin-related 1 [Source:HGNC Symbol;Acc:HGNC:13681]	1114	-0.014	0.0081	No
26	CCDC8	coiled-coil domain containing 8 [Source:HGNC Symbol;Acc:HGNC:25367]	1154	-0.016	0.0118	No
27	CADM1	cell adhesion molecule 1 [Source:HGNC Symbol;Acc:HGNC:5951]	1194	-0.019	0.0204	No
28	EYA1	EYA transcriptional coactivator and phosphatase 1 [Source:HGNC Symbol;Acc:HGNC:3519]	1242	-0.022	0.0305	No
29	TENM1	teneurin transmembrane protein 1 [Source:HGNC Symbol;Acc:HGNC:8117]	1292	-0.028	0.0503	No

## Sheet: HNF-1α (HNF1)
	SYMBOL	TITLE	RANK IN GENE LIST	RANK METRIC SCORE	RUNNING ES	CORE ENRICHMENT
1	ERG	ETS transcription factor ERG [Source:HGNC Symbol;Acc:HGNC:3446]	18	0.04	0.1105	Yes
2	NOG	noggin [Source:HGNC Symbol;Acc:HGNC:7866]	33	0.031	0.1969	Yes
3	SFRP4	secreted frizzled related protein 4 [Source:HGNC Symbol;Acc:HGNC:10778]	71	0.024	0.245	Yes
4	NRXN3	neurexin 3 [Source:HGNC Symbol;Acc:HGNC:8010]	77	0.023	0.3124	Yes
5	AFP	alpha fetoprotein [Source:HGNC Symbol;Acc:HGNC:317]	91	0.022	0.3703	Yes
6	RARB	retinoic acid receptor beta [Source:HGNC Symbol;Acc:HGNC:9865]	138	0.018	0.3906	Yes
7	SLC4A4	solute carrier family 4 member 4 [Source:HGNC Symbol;Acc:HGNC:11030]	150	0.017	0.4342	Yes
8	MTTP	microsomal triglyceride transfer protein [Source:HGNC Symbol;Acc:HGNC:7467]	154	0.016	0.4829	Yes
9	CYP2E1	cytochrome P450 family 2 subfamily E member 1 [Source:HGNC Symbol;Acc:HGNC:2631]	252	0.012	0.4488	No
10	SPATA18	spermatogenesis associated 18 [Source:HGNC Symbol;Acc:HGNC:29579]	471	0.008	0.3126	No
11	CTTNBP2NL	CTTNBP2 N-terminal like [Source:HGNC Symbol;Acc:HGNC:25330]	828	0.005	0.0616	No
12	ESD	esterase D [Source:HGNC Symbol;Acc:HGNC:3465]	887	0.004	0.03	No
13	TMEM87A	transmembrane protein 87A [Source:HGNC Symbol;Acc:HGNC:24522]	902	0.003	0.0288	No
14	TULP4	TUB like protein 4 [Source:HGNC Symbol;Acc:HGNC:15530]	915	-0.004	0.0327	No
15	MAP2K5	mitogen-activated protein kinase kinase 5 [Source:HGNC Symbol;Acc:HGNC:6845]	988	-0.009	0.0059	No
16	PLAG1	PLAG1 zinc finger [Source:HGNC Symbol;Acc:HGNC:9045]	1005	-0.01	0.0241	No
17	GAS2	growth arrest specific 2 [Source:HGNC Symbol;Acc:HGNC:4167]	1255	-0.024	-0.0869	No
18	RORB	RAR related orphan receptor B [Source:HGNC Symbol;Acc:HGNC:10259]	1258	-0.024	-0.0127	No
19	TENM1	teneurin transmembrane protein 1 [Source:HGNC Symbol;Acc:HGNC:8117]	1292	-0.028	0.05	No

## Sheet: PBX1
	SYMBOL	TITLE	RANK IN GENE LIST	RANK METRIC SCORE	RUNNING ES	CORE ENRICHMENT
1	ERG	ETS transcription factor ERG [Source:HGNC Symbol;Acc:HGNC:3446]	18	0.04	0.1157	Yes
2	EMCN	endomucin [Source:HGNC Symbol;Acc:HGNC:16041]	37	0.031	0.2021	Yes
3	LRMDA	leucine rich melanocyte differentiation associated [Source:HGNC Symbol;Acc:HGNC:23405]	80	0.023	0.2444	Yes
4	EBF2	EBF transcription factor 2 [Source:HGNC Symbol;Acc:HGNC:19090]	101	0.02	0.2954	Yes
5	GPC4	glypican 4 [Source:HGNC Symbol;Acc:HGNC:4452]	120	0.018	0.3418	Yes
6	RARB	retinoic acid receptor beta [Source:HGNC Symbol;Acc:HGNC:9865]	138	0.018	0.386	Yes
7	DAB1	DAB adaptor protein 1 [Source:HGNC Symbol;Acc:HGNC:2661]	172	0.015	0.411	Yes
8	CD226	CD226 molecule [Source:HGNC Symbol;Acc:HGNC:16961]	200	0.014	0.4371	Yes
9	IRAG1	"inositol 1,4,5-triphosphate receptor associated 1 [Source:HGNC Symbol;Acc:HGNC:7237]"	228	0.013	0.4597	Yes
10	NLK	nemo like kinase [Source:HGNC Symbol;Acc:HGNC:29858]	367	0.01	0.3892	No
11	TCF7	transcription factor 7 [Source:HGNC Symbol;Acc:HGNC:11639]	396	0.009	0.399	No
12	ACYP2	acylphosphatase 2 [Source:HGNC Symbol;Acc:HGNC:180]	407	0.009	0.4217	No
13	VPS37A	VPS37A subunit of ESCRT-I [Source:HGNC Symbol;Acc:HGNC:24928]	441	0.009	0.4258	No
14	MOSPD2	motile sperm domain containing 2 [Source:HGNC Symbol;Acc:HGNC:28381]	485	0.008	0.4205	No
15	PPP1R10	protein phosphatase 1 regulatory subunit 10 [Source:HGNC Symbol;Acc:HGNC:9284]	798	0.005	0.2037	No
16	TIMM10B	translocase of inner mitochondrial membrane 10B [Source:HGNC Symbol;Acc:HGNC:4022]	801	0.005	0.2182	No
17	FUT11	fucosyltransferase 11 [Source:HGNC Symbol;Acc:HGNC:19233]	865	0.004	0.184	No
18	MAP2K5	mitogen-activated protein kinase kinase 5 [Source:HGNC Symbol;Acc:HGNC:6845]	988	-0.009	0.1209	No
19	SLC6A9	solute carrier family 6 member 9 [Source:HGNC Symbol;Acc:HGNC:11056]	1062	-0.012	0.1054	No
20	NDP	norrin cystine knot growth factor NDP [Source:HGNC Symbol;Acc:HGNC:7678]	1134	-0.015	0.101	No
21	CACNA2D3	calcium voltage-gated channel auxiliary subunit alpha2delta 3 [Source:HGNC Symbol;Acc:HGNC:15460]	1216	-0.02	0.1068	No

## Sheet: TGIF
	SYMBOL	TITLE	RANK IN GENE LIST	RANK METRIC SCORE	RUNNING ES	CORE ENRICHMENT
1	ADGRB3	adhesion G protein-coupled receptor B3 [Source:HGNC Symbol;Acc:HGNC:945]	1	0.066	0.1588	Yes
2	CDH10	cadherin 10 [Source:HGNC Symbol;Acc:HGNC:1749]	4	0.049	0.2764	Yes
3	EYA2	EYA transcriptional coactivator and phosphatase 2 [Source:HGNC Symbol;Acc:HGNC:3520]	31	0.032	0.3347	Yes
4	NRGN	neurogranin [Source:HGNC Symbol;Acc:HGNC:8000]	92	0.022	0.3424	Yes
5	DES	desmin [Source:HGNC Symbol;Acc:HGNC:2770]	104	0.02	0.3828	Yes
6	GPC4	glypican 4 [Source:HGNC Symbol;Acc:HGNC:4452]	120	0.018	0.4164	Yes
7	NMNAT2	nicotinamide nucleotide adenylyltransferase 2 [Source:HGNC Symbol;Acc:HGNC:16789]	168	0.015	0.4185	Yes
8	PCDHAC2	"protocadherin alpha subfamily C, 2 [Source:HGNC Symbol;Acc:HGNC:8677]"	186	0.015	0.4417	Yes
9	HIF1A	hypoxia inducible factor 1 subunit alpha [Source:HGNC Symbol;Acc:HGNC:4910]	239	0.013	0.4338	Yes
10	C12orf4	chromosome 12 open reading frame 4 [Source:HGNC Symbol;Acc:HGNC:1184]	319	0.011	0.4012	Yes
11	DMC1	DNA meiotic recombinase 1 [Source:HGNC Symbol;Acc:HGNC:2927]	334	0.011	0.4167	Yes
12	NLK	nemo like kinase [Source:HGNC Symbol;Acc:HGNC:29858]	367	0.01	0.417	Yes
13	EN1	engrailed homeobox 1 [Source:HGNC Symbol;Acc:HGNC:3342]	391	0.009	0.4229	Yes
14	SERPINI1	serpin family I member 1 [Source:HGNC Symbol;Acc:HGNC:8943]	397	0.009	0.442	Yes
15	DNAJB5	DnaJ heat shock protein family (Hsp40) member B5 [Source:HGNC Symbol;Acc:HGNC:14887]	449	0.009	0.4252	No
16	ANKRD13A	ankyrin repeat domain 13A [Source:HGNC Symbol;Acc:HGNC:21268]	726	0.006	0.2322	No
17	RAB1A	"RAB1A, member RAS oncogene family [Source:HGNC Symbol;Acc:HGNC:9758]"	741	0.006	0.2353	No
18	SESN1	sestrin 1 [Source:HGNC Symbol;Acc:HGNC:21595]	831	0.005	0.1798	No
19	TLK2	tousled like kinase 2 [Source:HGNC Symbol;Acc:HGNC:11842]	847	0.004	0.179	No
20	TGIF1	TGFB induced factor homeobox 1 [Source:HGNC Symbol;Acc:HGNC:11776]	977	-0.008	0.102	No
21	IRS1	insulin receptor substrate 1 [Source:HGNC Symbol;Acc:HGNC:6125]	981	-0.008	0.12	No
22	MAP2K5	mitogen-activated protein kinase kinase 5 [Source:HGNC Symbol;Acc:HGNC:6845]	988	-0.009	0.1365	No
23	TNFRSF19	TNF receptor superfamily member 19 [Source:HGNC Symbol;Acc:HGNC:11915]	1024	-0.01	0.1358	No
24	TGIF2	TGFB induced factor homeobox 2 [Source:HGNC Symbol;Acc:HGNC:15764]	1035	-0.011	0.1552	No
25	OBSCN	"obscurin, cytoskeletal calmodulin and titin-interacting RhoGEF [Source:HGNC Symbol;Acc:HGNC:15719]"	1092	-0.013	0.1447	No
26	EYA1	EYA transcriptional coactivator and phosphatase 1 [Source:HGNC Symbol;Acc:HGNC:3519]	1242	-0.022	0.0877	No

[truncated: 4 more sheets: IRF1, HSF1, HOXA, FOXJ1 (HFH4)]
