# Supplementary material for: Transcriptomes of human primary skin fibroblasts of healthy individuals reveal age‐associated mRNAs and long noncoding RNAs
Source: Aging Cell. 2023 Jul 18;22(11):e13915. doi: 10.1111/acel.13915 (PMC10652340; doi:10.1111/acel.13915)
Supplement: Supplementary file 6 — Appendix S5 [file ACEL-22-e13915-s008.xlsx]

## Sheet: linear lncRNAs-linear model
Gene_ID	baseMean	beta coefficient	lfcSE	stat	pvalue	padj	Chromosome	Gene_Start_BP	Gene-End_bp	Gene_Length	Strand	Percent_GC_Content	Cytoband	Gene_Biotype	Gene_Name	Description	Accession	miRBase_ID
ENSG00000230521	84.8785	-0.0580642	0.0123595	-4.69796	2.63e-06	0.012653	chr6	29855071	29856045	975	-	65.13	p22.1	pseudogene	HCG4P7	HLA complex group 4 pseudogene 7 [Source:HGNC Symbol;Acc:22926]
ENSG00000258168	252.381	0.0303173	0.00649332	4.66899	3.03e-06	0.012653	chr12	70861860	70932859	2407	+	40.33	q15	antisense	RP11-588H23.3
ENSG00000255310	79.8893	-0.0402977	0.00891436	-4.52054	6.17e-06	0.0198412	chr8	10965298	10967236	1939	-	42.08	p23.1	sense_intronic	AF131215.2
ENSG00000259689	49.3569	0.0344859	0.0079388	4.34397	1.4e-05	0.0298677	chr15	22691016	22693200	2185	-	56.2	q11.2	pseudogene	ABCB10P1	ATP-binding cassette, sub-family B (MDR/TAP), member 10 pseudogene 1 [Source:HGNC Symbol;Acc:14114]
ENSG00000261524	63.4499	0.0325789	0.00759222	4.29109	1.78e-05	0.0310823	chr15	28648014	28650179	2166	+	56.19	q13.1	pseudogene	ABCB10P3	ATP-binding cassette, sub-family B (MDR/TAP), member 10 pseudogene 3 [Source:HGNC Symbol;Acc:31129]
ENSG00000246985	598.869	0.0221925	0.00529932	4.1878	2.82e-05	0.0407722	chr12	93936239	93965544	3816	-	42.92	q22	processed_transcript	SOCS2-AS1	SOCS2 antisense RNA 1 [Source:HGNC Symbol;Acc:27054]
ENSG00000243715	20.4421	-0.0478131	0.0114616	-4.1716	3.02e-05	0.0416975	chr3	54908632	54935282	2078	-	43.74	p14.3	antisense	CACNA2D3-AS1	CACNA2D3 antisense RNA 1 [Source:HGNC Symbol;Acc:40702]
ENSG00000253496	14.5884	0.0441841	0.0106649	4.14293	3.43e-05	0.0449958	chr8	16534414	16772553	813	-	37.34	p22	lincRNA	RP11-13N12.1
ENSG00000232694	14.0902	0.0757255	0.018328	4.13169	3.6e-05	0.0449958	chr1	248881947	248885506	1098	-	39.13	q44	lincRNA	XX-CR54.3
ENSG00000261377	2259.24	0.0174422	0.00422986	4.12358	3.73e-05	0.0449958	chr15	29034810	29101361	2452	+	41.12	q13.1	pseudogene	RP11-578F21.12
ENSG00000260053	54.8317	0.0293322	0.0071453	4.1051	4.04e-05	0.0467999	chr15	28751771	28753954	2184	-	56.18	q13.1	pseudogene	ABCB10P4	ATP-binding cassette, sub-family B (MDR/TAP), member 10 pseudogene 4 [Source:HGNC Symbol;Acc:31130]
ENSG00000235290	33.6945	-0.0551751	0.0137188	-4.02187	5.77e-05	0.0557368	chr6	29924373	29926347	771	+	53.27	p22.1	pseudogene	HLA-W	major histocompatibility complex, class I, W (pseudogene) [Source:HGNC Symbol;Acc:23425]
ENSG00000227136	158.236	0.0254334	0.00653501	3.89187	9.95e-05	0.0872656	chr10	80027085	80090352	2298	+	46.88	q22.3	lincRNA	LINC00595	long intergenic non-protein coding RNA 595 [Source:HGNC Symbol;Acc:31430]
ENSG00000214425	2547.51	-0.012364	0.00328416	-3.76474	0.000166725	0.12729	chr17	43578685	43627701	7346	-	43.61	q21.31	pseudogene	LRRC37A4P	leucine rich repeat containing 37, member A4, pseudogene [Source:HGNC Symbol;Acc:25479]
ENSG00000250056	22.3028	0.0450846	0.0121557	3.70891	0.00020815	0.140138	chr5	6582249	6588612	3518	+	51.89	p15.31	lincRNA	LINC01018	long intergenic non-protein coding RNA 1018 [Source:HGNC Symbol;Acc:27394]
ENSG00000253661	93.6097	0.0212707	0.00580326	3.6653	0.000247052	0.152174	chr8	77403435	77595513	2251	-	35.7	q21.11	antisense	ZFHX4-AS1	ZFHX4 antisense RNA 1 [Source:HGNC Symbol;Acc:44165]
ENSG00000270670	71.8288	-0.0264838	0.00724161	-3.65716	0.000255021	0.15381	chr10	91597369	91599091	1723	-	54.5	q23.31	pseudogene	RP11-248C1.3
ENSG00000233117	1014.58	0.0171606	0.00471171	3.64212	0.0002704	0.158457	chr10	4243333	4286104	6785	-	39.08	p15.1	lincRNA	LINC00702	long intergenic non-protein coding RNA 702 [Source:HGNC Symbol;Acc:44676]
ENSG00000236259	12.442	-0.0451544	0.0124803	-3.61804	0.000296842	0.164223	chr2	68352397	68352879	483	+	48.24	p14	pseudogene	AC017083.2
ENSG00000214147	13.3822	0.03039	0.00842317	3.60791	0.000308675	0.164223	chr3	190548754	190549962	1209	+	50.62	q28	pseudogene	RP11-332P22.2
ENSG00000223519	276.833	-0.0148442	0.00413216	-3.59235	0.000327712	0.165101	chr1	246935139	246993361	3511	-	47.34	q44	pseudogene	KIF28P	kinesin family member 28, pseudogene [Source:HGNC Symbol;Acc:49205]
ENSG00000254418	228.738	-0.029861	0.00832836	-3.58547	0.000336475	0.165101	chr11	14284392	14295237	240	-	42.48	p15.2	antisense	RP11-21L19.1
ENSG00000269918	79.5621	-0.0340911	0.0095832	-3.55738	0.000374573	0.174901	chr8	10962201	10964214	2014	-	41.16	p23.1	sense_intronic	AF131215.9
ENSG00000270113	443.967	-0.0100518	0.00283344	-3.54757	0.000388806	0.178176	chr12	123773656	123774230	575	-	39.3	q24.31	lincRNA	RP11-282O18.6
ENSG00000272544	27.9108	-0.0311755	0.00882894	-3.53106	0.000413899	0.184344	chr7	101676303	101677447	1145	+	40	q22.1	sense_intronic	CTA-357J21.1
ENSG00000270549	31.8719	-0.0334193	0.00951587	-3.51196	0.000444823	0.195116	chr1	62996307	62996544	238	+	52.52	p31.3	pseudogene	RP11-293K19.1
ENSG00000213630	19.6563	0.0318423	0.00916013	3.47619	0.000508597	0.211309	chr5	125999029	125999260	232	-	43.1	q23.2	pseudogene	RP11-772E11.1
ENSG00000237253	9.30933	0.039793	0.011752	3.38607	0.000709014	0.247301	chr1	148598398	148599531	365	+	58.73	q21.2	lincRNA	RP11-666A1.5
ENSG00000257096	165.73	-0.0154552	0.00457157	-3.38071	0.000722981	0.248122	chr14	21989234	21990794	472	+	48.05	q11.2	antisense	AE000658.22
ENSG00000250602	2089.44	0.0113306	0.00335691	3.37531	0.000737326	0.248122	chr5	125769197	125826063	1689	-	40.7	q23.2	antisense	RP11-517I3.1
ENSG00000237990	10.8987	-0.0741621	0.0221984	-3.34088	0.000835132	0.259969	chr3	3080717	3102829	1640	-	41.43	p26.2	antisense	CNTN4-AS1	CNTN4 antisense RNA 1 [Source:HGNC Symbol;Acc:39985]
ENSG00000170217	36.7866	-0.0264206	0.00791913	-3.3363	0.000849004	0.260047	chr9	67785634	67786684	536	+	56.61	q13	pseudogene	RP11-12A20.2
ENSG00000245105	307.451	0.0240525	0.00726182	3.31218	0.000925711	0.271833	chr12	9217773	9220651	2187	+	48.42	p13.31	antisense	A2M-AS1	A2M antisense RNA 1 [Source:HGNC Symbol;Acc:27057]
ENSG00000236013	101.642	0.0215532	0.00659462	3.2683	0.00108196	0.292127	chr6	140388572	140414858	2058	+	35.92	q24.1	lincRNA	RP3-332B22.1
ENSG00000226081	15.4233	0.0207658	0.00637789	3.25591	0.00113031	0.292127	chrX	89367649	89368705	1057	+	38.6	q21.31	pseudogene	USP12PX	ubiquitin specific peptidase 12 pseudogene, X-linked [Source:HGNC Symbol;Acc:21410]
ENSG00000261267	45.4075	-0.0160628	0.00496347	-3.2362	0.00121133	0.297186	chr16	48593572	48621314	438	+	38.93	q12.1	antisense	RP11-44I10.3
ENSG00000233010	32.4966	-0.0230146	0.00712081	-3.23201	0.00122922	0.297227	chr22	30004889	30005490	602	+	47.34	q12.2	pseudogene	RPEP4	ribulose-5-phosphate-3-epimerase pseudogene 4 [Source:HGNC Symbol;Acc:44523]
ENSG00000261335	411.112	0.010593	0.00328028	3.22931	0.0012409	0.297227	chr17	74668024	74669740	1717	+	46.77	q25.1	antisense	RP11-318A15.2
ENSG00000223414	270.585	-0.0398541	0.0123426	-3.22899	0.00124229	0.297227	chr6	166322290	166401536	4376	-	43.08	q27	lincRNA	LINC00473	long intergenic non-protein coding RNA 473 [Source:HGNC Symbol;Acc:21160]
ENSG00000254303	25.8563	0.0294374	0.00913963	3.22086	0.00127808	0.303281	chr8	122966879	123139423	790	-	37.16	q24.13	lincRNA	RP11-398G24.2
ENSG00000221930	4259.45	0.0133104	0.00415495	3.20351	0.00135765	0.309463	chrX	129628939	129630562	1624	+	45.01	q26.1	pseudogene	FAM45B	family with sequence similarity 45, member B (pseudogene) [Source:HGNC Symbol;Acc:30886]
ENSG00000255015	82.3285	0.0228174	0.00712933	3.20049	0.00137193	0.309463	chr11	122165646	122172471	507	-	41.91	q24.1	lincRNA	RP11-716H6.1
ENSG00000238287	16.5439	-0.0318024	0.00994515	-3.19778	0.00138488	0.309463	chr1	40958829	40974333	605	-	42.48	p34.2	antisense	RP11-656D10.3
ENSG00000233892	25.7754	-0.0283072	0.0088793	-3.188	0.00143259	0.314193	chr6	30154575	30156391	1203	-	45.24	p22.1	pseudogene	PAIP1P1	poly(A) binding protein interacting protein 1 pseudogene 1 [Source:HGNC Symbol;Acc:18240]
ENSG00000253658	16.0415	0.0471684	0.0148094	3.18504	0.00144735	0.315044	chr8	69824038	70016425	2840	-	36.74	q13.2	lincRNA	RP11-600K15.1
ENSG00000266968	101.466	0.0265741	0.00841686	3.15724	0.00159269	0.33627	chr18	43226118	43227895	1778	+	38.41	q12.3	sense_intronic	RP11-116O18.1
ENSG00000249249	6472.73	0.00727258	0.00230637	3.15326	0.00161456	0.33627	chr5	114937754	114956356	1218	+	35.84	q22.3	antisense	AC010226.4
ENSG00000235505	147.177	-0.0253846	0.00806742	-3.14656	0.00165205	0.34162	chr11	104772276	104789800	4307	-	36.09	q22.3	pseudogene	RP11-693N9.2
ENSG00000257219	238.783	0.0193426	0.00617614	3.13182	0.00173725	0.349259	chr12	76653619	76698911	1201	+	42.21	q21.2	lincRNA	RP11-54A9.1
ENSG00000267194	342.104	-0.0206036	0.0066513	-3.09767	0.00195047	0.364574	chr17	67547499	67550002	2504	+	36.86	q24.3	lincRNA	RP1-193H18.2
ENSG00000237646	8.23765	-0.0451194	0.0145666	-3.09745	0.00195195	0.364574	chr21	38176285	38178585	531	-	47.81	q22.13	sense_intronic	HLCS-IT1	HLCS intronic transcript 1 (non-protein coding) [Source:HGNC Symbol;Acc:41343]
ENSG00000229563	627.203	0.0198923	0.00642948	3.09392	0.00197529	0.366568	chrX	45364633	45489447	5260	+	38.08	p11.3	lincRNA	RP11-245M24.1
ENSG00000254528	136.891	-0.0498135	0.0161488	-3.08466	0.00203787	0.373233	chr11	117704434	117709657	1464	+	51.57	q23.3	antisense	RP11-728F11.4
ENSG00000269584	8.47848	-0.0529704	0.0172097	-3.07794	0.00208434	0.373233	chr19	40025103	40025661	559	+	52.77	q13.2	pseudogene	TDGF1P7	teratocarcinoma-derived growth factor 1 pseudogene 7 [Source:HGNC Symbol;Acc:11707]
ENSG00000189398	306.84	0.0174251	0.00566293	3.07704	0.00209068	0.373233	chr11	3412010	3412982	973	-	48.72	p15.4	pseudogene	OR7E12P	olfactory receptor, family 7, subfamily E, member 12 pseudogene [Source:HGNC Symbol;Acc:8383]
ENSG00000237343	8.88517	0.0366363	0.0119075	3.07674	0.00209277	0.373233	chr1	148760504	148761583	314	+	58.43	q21.2	lincRNA	RP11-763B22.4
ENSG00000230417	610.64	0.0205298	0.00668487	3.07109	0.00213279	0.373233	chr10	80008505	80434724	3811	+	46.63	q22.3	lincRNA	LINC00856	long intergenic non-protein coding RNA 856 [Source:HGNC Symbol;Acc:45111]
ENSG00000272226	12.9838	-0.0510129	0.0166242	-3.06859	0.0021507	0.373233	chr1	59278480	59279014	535	-	46.54	p32.1	lincRNA	RP11-63G10.3
ENSG00000255549	27.9113	-0.0249372	0.00813706	-3.06464	0.00217933	0.373233	chr8	12305522	12368787	929	-	45.37	p23.1	pseudogene	ENPP7P6	ectonucleotide pyrophosphatase/phosphodiesterase 7 pseudogene 6 [Source:HGNC Symbol;Acc:48698]
ENSG00000213368	45.9815	-0.0143295	0.00467831	-3.06297	0.00219156	0.373233	chr11	94646212	94646931	720	+	43.33	q21	pseudogene	ST13P11	suppression of tumorigenicity 13 (colon carcinoma) (Hsp70 interacting protein) pseudogene 11 [Source:HGNC Symbol;Acc:38746]
ENSG00000250483	52.963	0.0256038	0.00837692	3.05648	0.00223956	0.378119	chr8	15663658	15664792	1135	-	42.82	p22	pseudogene	PPM1AP1	protein phosphatase, Mg2+/Mn2+ dependent 1A, pseudogene 1 [Source:HGNC Symbol;Acc:30175]
ENSG00000249741	289.892	0.00886976	0.00291681	3.04091	0.00235861	0.385056	chr4	144832667	144833206	540	-	43.33	q31.21	pseudogene	RP11-673E1.3
ENSG00000269751	709.082	-0.0134919	0.00444796	-3.03328	0.00241908	0.385056	chr19	48983104	48985571	2468	+	57.21	q13.33	lincRNA	CTC-273B12.8
ENSG00000221971	9.43566	0.0368721	0.0121939	3.02381	0.00249615	0.385056	chr7	46039220	46040377	1158	-	46.11	p12.3	pseudogene	TTC4P1	tetratricopeptide repeat domain 4 pseudogene 1 [Source:HGNC Symbol;Acc:12395]
ENSG00000259429	408.982	-0.0102544	0.00339403	-3.02131	0.00251683	0.385056	chr15	83023847	83088805	1904	+	39.44	q25.2	pseudogene	UBE2Q2P3	ubiquitin-conjugating enzyme E2Q family member 2 pseudogene 3 [Source:HGNC Symbol;Acc:37669]
ENSG00000224116	241.205	0.0183571	0.00608532	3.01662	0.0025561	0.385056	chr7	41733514	41818986	5417	+	40.64	p14.1	antisense	INHBA-AS1	INHBA antisense RNA 1 [Source:HGNC Symbol;Acc:40303]
ENSG00000232927	7.58717	0.026643	0.00884273	3.01298	0.00258696	0.385056	chrY	3550846	3551909	1064	+	38.25	p11.2	pseudogene	USP12PY	ubiquitin specific peptidase 12 pseudogene, Y-linked [Source:HGNC Symbol;Acc:23195]
ENSG00000183666	966.895	-0.00892339	0.00296199	-3.01264	0.00258989	0.385056	chr5	21341942	21589481	6167	+	37.03	p14.3	pseudogene	GUSBP1	glucuronidase, beta pseudogene 1 [Source:HGNC Symbol;Acc:13670]
ENSG00000259480	4539.38	0.00818926	0.00272063	3.01006	0.00261197	0.385056	chr15	23128188	23145997	1283	-	36.82	q11.2	pseudogene	RP11-26F2.1
ENSG00000256651	7.5381	-0.0402446	0.0133756	-3.00881	0.0026227	0.385056	chr12	10983673	10984615	943	-	36.59	p13.2	pseudogene	RP11-144O23.8
ENSG00000268157	5.10766	-0.0427412	0.0142117	-3.00746	0.00263442	0.385056	chr19	49859409	49861026	494	+	54.57	q13.33	antisense	AC010524.4
ENSG00000260521	15.6158	-0.0174918	0.00581767	-3.00667	0.00264123	0.385056	chr15	95398703	95400143	1441	+	65.58	q26.2	pseudogene	CTD-2576F9.1
ENSG00000215481	18.085	-0.0392009	0.013098	-2.99289	0.00276346	0.385056	chr22	25028882	25046799	1969	+	51.96	q11.23	pseudogene	BCRP3	breakpoint cluster region pseudogene 3 [Source:HGNC Symbol;Acc:1016]
ENSG00000250889	196.158	0.0150743	0.00504201	2.98974	0.00279211	0.385056	chr5	74343544	74348668	793	-	46.54	q13.3	lincRNA	RP11-229C3.2
ENSG00000225273	401.858	-0.0102103	0.0034187	-2.9866	0.00282103	0.385056	chr15	82647360	82712277	1862	+	39.46	q25.2	pseudogene	UBE2Q2P2	ubiquitin-conjugating enzyme E2Q family member 2 pseudogene 2 [Source:HGNC Symbol;Acc:37440]
ENSG00000180672	6673.2	0.0131486	0.00440272	2.98646	0.00282226	0.385056	chr2	206642540	206644433	1886	+	41.08	q33.3	pseudogene	AC007362.1
ENSG00000232637	3610.11	-0.0063633	0.00213243	-2.98405	0.00284456	0.385056	chr1	146032648	146253110	6613	-	42.86	q21.1	pseudogene	WI2-3658N16.1
ENSG00000216854	34.5448	-0.0232623	0.00779762	-2.98326	0.002852	0.385056	chr6	56735989	56736541	553	+	43.94	p12.1	pseudogene	RPL17P26	ribosomal protein L17 pseudogene 26 [Source:HGNC Symbol;Acc:35597]
ENSG00000270755	10.438	-0.0301742	0.0101495	-2.97298	0.00294928	0.385056	chr9	132806992	132807360	369	+	43.36	q34.11	lincRNA	RP11-138E2.1
ENSG00000224911	29.2788	-0.0186045	0.00627104	-2.96673	0.00300983	0.385056	chr17	42980529	42981914	504	-	55.05	q21.31	antisense	AC015936.3
ENSG00000257749	57.875	0.0346872	0.0116951	2.96596	0.00301737	0.385056	chr14	19832617	19857070	592	-	34.72	q11.2	pseudogene	CTD-2314B22.2
ENSG00000185390	84.8858	0.020271	0.00684534	2.96129	0.00306356	0.385056	chr21	14721586	14722969	296	+	32.8	q11.2	pseudogene	FGF7P2	fibroblast growth factor 7 pseudogene 2 [Source:HGNC Symbol;Acc:17193]
ENSG00000243464	49.088	-0.0162442	0.00549866	-2.9542	0.00313479	0.386976	chr15	83146764	83147043	280	-	46.43	q25.2	misc_RNA	RN7SL410P	RNA, 7SL, cytoplasmic 410, pseudogene [Source:HGNC Symbol;Acc:46426]
ENSG00000170152	22.4693	-0.0257357	0.00871344	-2.95357	0.00314126	0.386976	chr9	44998000	44998719	208	-	55.97	p11.2	pseudogene	RP11-374M1.7
ENSG00000223544	42.3414	-0.0205991	0.00698879	-2.94745	0.00320405	0.387216	chr17	15492166	15492398	233	+	57.51	p12	pseudogene	AC005838.2
ENSG00000253341	41.6221	-0.0111553	0.00378498	-2.94724	0.00320621	0.387216	chr8	75515479	75516479	1001	-	49.15	q21.11	pseudogene	RP11-730G20.2
ENSG00000259397	15.2076	-0.0157915	0.00536022	-2.94605	0.00321857	0.387216	chr15	35384682	35385413	732	+	55.19	q14	pseudogene	RP11-323I15.2
ENSG00000246889	1323.63	0.007753	0.00263691	2.94018	0.00328018	0.387216	chr11	70218352	70244594	3078	-	46.87	q13.3	antisense	AP000487.5
ENSG00000231527	12.5971	-0.0326832	0.0111264	-2.93744	0.00330931	0.387216	chr9	45108392	45112532	1108	+	48.06	p11.2	lincRNA	RP11-374M1.2
ENSG00000272502	43.5721	0.0237051	0.00807152	2.93688	0.00331534	0.387216	chr8	121824459	121825599	1141	+	52.67	q24.12	antisense	RP11-713M15.2
ENSG00000259088	55.5307	-0.0180579	0.00614877	-2.93684	0.00331578	0.387216	chr14	102262892	102276658	448	-	42.41	q32.31	antisense	CTD-2017C7.2
ENSG00000235532	14.3509	0.0406065	0.0138726	2.92709	0.00342147	0.394628	chr13	74805594	74834113	3340	+	39.47	q22.1	lincRNA	LINC00402	long intergenic non-protein coding RNA 402 [Source:HGNC Symbol;Acc:42732]
ENSG00000265646	7.7609	-0.0210229	0.00719819	-2.92058	0.00349383	0.398621	chr17	25409716	25411062	1347	-	55.31	q11.1	pseudogene	TUFMP1	Tu translation elongation factor, mitochondrial pseudogene 1 [Source:HGNC Symbol;Acc:12421]
ENSG00000176824	117.95	-0.015516	0.00531366	-2.92001	0.00350018	0.398621	chr2	145218679	145221645	2966	-	40.65	q22.3	pseudogene	AC009951.1
ENSG00000271127	125.864	0.0291105	0.00997499	2.91834	0.00351896	0.398621	chr22	16179617	16181004	1388	-	32.93	q11.1	sense_intronic	LL22NC03-N64E9.1
ENSG00000231858	385.885	0.0160267	0.005493	2.91767	0.0035266	0.398621	chr2	191886252	191897040	520	+	40.87	q32.2	processed_transcript	AC067945.4
ENSG00000253943	10.299	-0.0433082	0.0148681	-2.91283	0.00358167	0.398621	chr8	41368759	41370040	1282	+	55.46	p11.21	pseudogene	KRT18P37	keratin 18 pseudogene 37 [Source:HGNC Symbol;Acc:33406]
ENSG00000235020	9.97344	0.0484415	0.0166544	2.90863	0.00363021	0.398621	chr10	18523097	18550123	1014	-	41.03	p12.33	processed_transcript	RP11-109I13.2
ENSG00000261141	8.14654	-0.0406992	0.0139957	-2.90797	0.0036378	0.398621	chr16	81088906	81090031	593	+	45.29	q23.2	antisense	RP11-303E16.5
ENSG00000270179	127.758	-0.0194838	0.00670801	-2.90456	0.00367771	0.398621	chr11	113239200	113239839	640	+	44.69	q23.2	sense_intronic	RP11-159N11.4
ENSG00000270093	21.156	-0.0304027	0.0104803	-2.90095	0.00372036	0.398621	chr21	18015848	18017384	1537	+	37.8	q21.1	lincRNA	AP000473.8
ENSG00000230658	133.177	0.0242387	0.00837702	2.89347	0.00381007	0.404035	chr7	23140847	23145322	2564	-	39.39	p15.3	lincRNA	KLHL7-AS1	KLHL7 antisense RNA 1 (head to head) [Source:HGNC Symbol;Acc:43431]
ENSG00000228857	54.8277	0.018456	0.00639509	2.88597	0.00390211	0.409022	chr2	114588626	114600933	671	-	42.55	q14.1	lincRNA	AC104653.1
ENSG00000225783	544.138	-0.0185518	0.00643474	-2.88307	0.00393817	0.410108	chr22	27042392	27072438	11590	+	49.99	q12.1	lincRNA	MIAT	myocardial infarction associated transcript (non-protein coding) [Source:HGNC Symbol;Acc:33425]
ENSG00000254031	15.5909	-0.0341111	0.011862	-2.87567	0.00403166	0.410483	chr8	72067692	72116458	977	+	39.89	q13.3	antisense	RP11-326E22.1
ENSG00000272175	39.0382	0.0248931	0.00866465	2.87295	0.00406663	0.410483	chr1	52266700	52266979	280	+	35.71	p32.3	antisense	RP4-657D16.6
ENSG00000240922	31.0921	-0.0214345	0.00747867	-2.86609	0.00415582	0.410483	chr3	116078871	116088937	553	+	40.41	q13.31	antisense	LSAMP-AS1	LSAMP antisense RNA 1 [Source:HGNC Symbol;Acc:40350]
ENSG00000270012	212.589	-0.0113056	0.00394639	-2.86479	0.00417282	0.410483	chrX	49129517	49132231	2715	+	49.5	p11.23	lincRNA	LL0XNC01-7P3.1
ENSG00000240994	44.0106	-0.0162589	0.00569322	-2.85584	0.00429236	0.410483	chr15	82770180	82770459	280	-	46.43	q25.2	misc_RNA	RN7SL61P	RNA, 7SL, cytoplasmic 61, pseudogene [Source:HGNC Symbol;Acc:46077]
ENSG00000214282	56.3406	0.0185346	0.00651095	2.84668	0.00441783	0.410483	chrX	45491537	45492978	1442	-	57.14	p11.3	pseudogene	KRT8P14	keratin 8 pseudogene 14 [Source:HGNC Symbol;Acc:33366]
ENSG00000206195	1575.19	0.0322609	0.0113362	2.84584	0.00442951	0.410483	chr22	16147979	16193004	5545	-	41.82	q11.1	processed_transcript	AP000525.9
ENSG00000267787	1441.89	0.0120497	0.00423602	2.84459	0.00444686	0.410483	chr18	55306687	55405276	2032	+	42.87	q21.31	antisense	RP11-35G9.5
ENSG00000267480	35.8563	-0.0253215	0.00891344	-2.84082	0.00449977	0.410483	chr18	12031177	12032180	527	-	46.22	p11.21	antisense	RP11-703I16.1
ENSG00000237118	953.504	0.0150793	0.00531578	2.83671	0.00455816	0.410483	chr19	41324626	41332677	1056	-	52.65	q13.2	pseudogene	CYP2F2P	cytochrome P450, family 2, subfamily F, polypeptide 2, pseudogene [Source:HGNC Symbol;Acc:18851]
ENSG00000223458	36.5497	0.02583	0.00912551	2.83052	0.00464719	0.410483	chr13	76452849	76455263	243	+	35.03	q22.2	sense_intronic	RP11-332E3.2
ENSG00000215914	6.81673	-0.0359931	0.0127183	-2.83002	0.00465453	0.410483	chr1	1631369	1633249	1124	+	71.72	p36.33	pseudogene	MMP23A	matrix metallopeptidase 23A (pseudogene) [Source:HGNC Symbol;Acc:7170]
ENSG00000229525	8.40514	-0.0372843	0.0132144	-2.82148	0.00478023	0.410483	chr2	220253218	220268355	1598	+	46.2	q35	antisense	AC053503.4
ENSG00000242545	16.2009	0.0641839	0.0227518	2.82104	0.0047868	0.410483	chr3	59450056	59496404	698	-	40.86	p14.2	lincRNA	RP11-719N22.2
ENSG00000249825	182.279	-0.0268776	0.00953488	-2.81887	0.00481923	0.410483	chr5	79348197	79379477	3233	-	44.79	q14.1	antisense	CTD-2201I18.1
ENSG00000229647	406.651	0.0101944	0.00361703	2.81844	0.00482577	0.410483	chr2	208104374	208110611	1204	+	45.13	q33.3	lincRNA	AC007879.7
ENSG00000176305	179.146	0.0180097	0.00639385	2.81673	0.00485155	0.410483	chr8	8559666	8561616	1576	+	58.84	p23.1	pseudogene	AC087269.1
ENSG00000264043	161.603	0.0107368	0.0038223	2.80898	0.00496984	0.410483	chr12	109171920	109174194	2275	-	46.9	q24.11	lincRNA	SNORA40	Small nucleolar RNA SNORA40 [Source:RFAM;Acc:RF00561]
ENSG00000224962	19.6859	-0.0180369	0.00642136	-2.80889	0.00497123	0.410483	chr3	166408975	166409503	529	+	45.37	q26.1	pseudogene	PSAT1P4	phosphoserine aminotransferase 1 pseudogene 4 [Source:HGNC Symbol;Acc:43990]
ENSG00000244306	1930.92	0.0309023	0.0110066	2.80761	0.00499102	0.410483	chr14	19854098	19925348	11636	-	40.71	q11.2	lincRNA	CTD-2314B22.3
ENSG00000232977	1303.36	-0.013011	0.00464488	-2.80116	0.00509192	0.411221	chr13	24040710	24061603	3266	+	38.06	q12.12	lincRNA	LINC00327	long intergenic non-protein coding RNA 327 [Source:HGNC Symbol;Acc:42009]
ENSG00000235486	156.037	0.00825032	0.00294735	2.79923	0.00512242	0.411221	chr2	106986180	106994703	831	+	39.58	q12.2	pseudogene	AC114755.7
ENSG00000270441	57.2266	-0.019805	0.00708549	-2.79516	0.00518746	0.411221	chr3	49177519	49198284	1799	-	50.06	p21.31	pseudogene	RP11-694I15.7
ENSG00000241500	47.9075	-0.0151179	0.00541112	-2.79386	0.00520837	0.411221	chr15	82969419	82969698	280	+	46.43	q25.2	misc_RNA	RN7SL256P	RNA, 7SL, cytoplasmic 256, pseudogene [Source:HGNC Symbol;Acc:46272]
ENSG00000175676	24.0126	0.024768	0.00888563	2.78742	0.00531301	0.411221	chr15	23435096	23448420	5255	+	49.14	q11.2	pseudogene	GOLGA8EP	golgin A8 family, member E, pseudogene [Source:HGNC Symbol;Acc:32377]
ENSG00000250129	17.6068	0.0292772	0.0105109	2.78542	0.00534577	0.411221	chr3	130772161	130791183	718	-	39.03	q22.1	antisense	RP11-265F19.1
ENSG00000257022	289.61	0.0215006	0.00772836	2.78203	0.00540195	0.411221	chr12	21980144	22040891	522	+	36.39	p12.1	antisense	RP11-729I10.2
ENSG00000267040	1962.92	0.0101697	0.00365961	2.77889	0.00545453	0.411221	chr18	55297534	55405276	3879	+	43.28	q21.31	antisense	RP11-35G9.3
ENSG00000131797	254.245	-0.0132995	0.00479151	-2.77564	0.00550925	0.412414	chr16	31711911	31721097	4025	+	55.28	p11.2	pseudogene	CLUHP3	clustered mitochondria (cluA/CLU1) homolog pseudogene 3 [Source:HGNC Symbol;Acc:28447]
ENSG00000236901	163.001	-0.0142419	0.00513412	-2.77396	0.00553779	0.412414	chr9	125871773	125877756	5984	-	53.98	q33.3	sense_intronic	MIR600HG	MIR600 host gene (non-protein coding) [Source:HGNC Symbol;Acc:23642]	MI0003613	hsa-mir-600
ENSG00000213574	465.606	0.00865154	0.00312155	2.77155	0.00557903	0.412414	chr10	120692186	120692807	622	-	46.78	q26.11	pseudogene	LDHAP5	lactate dehydrogenase A pseudogene 5 [Source:HGNC Symbol;Acc:6540]
ENSG00000249899	50.9818	0.0215727	0.00778448	2.77124	0.00558432	0.412414	chr5	52228249	52286108	611	-	38.64	q11.2	antisense	CTD-2175A23.1
ENSG00000213846	6790.64	0.0078086	0.00283506	2.75429	0.00588188	0.417979	chr3	27674467	27675211	745	+	52.21	p24.1	pseudogene	AC098614.2
ENSG00000256340	19.8257	-0.0301966	0.0110024	-2.74455	0.00605947	0.427845	chr16	18582484	18609650	3431	+	47.92	p12.3	pseudogene	ABCC6P1	ATP-binding cassette, sub-family C, member 6 pseudogene 1 [Source:HGNC Symbol;Acc:33352]
ENSG00000241230	4.98042	-0.0523406	0.0190971	-2.74076	0.00612968	0.429671	chr5	53343839	53344138	300	-	51.67	q11.2	misc_RNA	RN7SL801P	RNA, 7SL, cytoplasmic 801, pseudogene [Source:HGNC Symbol;Acc:46817]
ENSG00000184879	13.0482	-0.0272367	0.00996997	-2.73187	0.00629751	0.436364	chr9	45733441	45734160	210	-	55.83	p11.2	pseudogene	RP11-7G23.8
ENSG00000261643	83.4356	-0.0143058	0.00523703	-2.73166	0.00630167	0.436364	chr4	3505324	3506184	861	-	52.26	p16.3	sense_overlapping	RP11-529E10.6
ENSG00000260448	51.4364	0.0146136	0.00535904	2.7269	0.00639326	0.43859	chr16	25096913	25122876	1168	-	45.44	p12.1	lincRNA	RP11-449H11.1
ENSG00000215840	12.8826	-0.0159991	0.00587909	-2.72136	0.00650147	0.443909	chr1	161375858	161376872	884	+	57.83	q23.3	pseudogene	RP11-122G18.7
ENSG00000253167	5459.8	0.0103077	0.0038042	2.70956	0.00673734	0.446938	chr8	126052926	126057231	587	+	39.69	q24.13	antisense	KIAA0196-AS1	KIAA0196 antisense RNA 1 [Source:HGNC Symbol;Acc:43440]
ENSG00000236281	49.8714	-0.0128479	0.00475178	-2.70381	0.0068549	0.446938	chr7	131438505	131439011	507	-	52.47	q32.3	pseudogene	AC093106.5
ENSG00000241316	652.989	0.0120519	0.00445782	2.70355	0.00686023	0.446938	chr3	67705121	67998137	3032	+	38.32	p14.1	lincRNA	RP11-81N13.1
ENSG00000268947	37.8109	-0.0186829	0.0069186	-2.70038	0.00692602	0.446938	chr19	35753749	35755707	1016	+	48.65	q13.12	sense_intronic	AD000684.2
ENSG00000225907	8.98553	-0.0305444	0.0113198	-2.69831	0.00696919	0.446938	chr7	30207420	30207620	201	+	54.73	p14.3	pseudogene	RPS27P16	ribosomal protein S27 pseudogene 16 [Source:HGNC Symbol;Acc:36560]
ENSG00000177993	15.7664	0.0327553	0.012141	2.69791	0.00697756	0.446938	chr22	29420987	29427464	2170	-	48.3	q12.1	antisense	ZNRF3-AS1	ZNRF3 antisense RNA 1 [Source:HGNC Symbol;Acc:41927]
ENSG00000266680	298.953	0.0147868	0.00548569	2.69552	0.00702781	0.447154	chr6	64280910	64282313	1404	-	45.23	q12	antisense	RP5-1148A21.3
ENSG00000270751	519.495	0.00642847	0.00239234	2.68711	0.00720735	0.451536	chr4	153258807	153259250	372	+	34.91	q31.3	antisense	RP11-461L13.2
ENSG00000229334	885.528	0.00575196	0.00214192	2.68543	0.00724374	0.451536	chr3	194353652	194366130	972	+	47.85	q29	antisense	AC046143.3
ENSG00000250064	36.1207	0.0453625	0.0169298	2.67944	0.00737445	0.453921	chr4	28437071	28601897	712	+	36.14	p15.1	lincRNA	RP11-123O22.1
ENSG00000247315	1406.11	-0.00494456	0.00184586	-2.67873	0.00739019	0.453921	chr20	278214	280961	2253	+	55.68	p13	pseudogene	AL034548.1
ENSG00000266288	34.4181	-0.0177287	0.00663908	-2.67035	0.00757722	0.454461	chr18	5381640	5385329	463	-	37.89	p11.31	lincRNA	CTD-3096M3.2
ENSG00000247416	15.1317	-0.0317228	0.0118984	-2.66614	0.00767285	0.454461	chr11	112830002	112834182	1975	-	52.98	q23.2	antisense	RP11-629G13.1
ENSG00000259113	9708.76	0.014963	0.0056181	2.66335	0.00773667	0.454461	chr14	50915525	50923460	502	+	34.6	q22.1	lincRNA	RP11-406H23.2
ENSG00000204805	62.3976	-0.0160565	0.00603132	-2.66218	0.00776361	0.454461	chr9	44997777	44999352	1401	+	55.96	p11.2	pseudogene	FAM27E4	family with sequence similarity 27, member E4 [Source:HGNC Symbol;Acc:44415]
ENSG00000261235	24.1324	-0.0349894	0.0131501	-2.66078	0.00779599	0.454461	chr16	82077941	82173236	1030	-	41.47	q23.3	antisense	RP11-510J16.5
ENSG00000273352	266.541	0.0124863	0.0046943	2.65988	0.00781684	0.454461	chr18	9519447	9520197	751	+	33.02	p11.22	sense_intronic	RP11-61L19.3
ENSG00000259694	12.4174	-0.0266538	0.0100239	-2.65904	0.00783646	0.454461	chr15	84839930	84841946	546	-	52.11	q25.2	lincRNA	RP13-262C2.3
ENSG00000249803	12.5492	-0.0297438	0.0111885	-2.65842	0.00785074	0.454461	chr5	135802366	135855987	800	+	37.56	q31.1	lincRNA	RP11-114H21.2
ENSG00000230259	35.1698	-0.0343462	0.0129226	-2.65784	0.00786428	0.454461	chr19	33790853	33793430	2147	-	66.1	q13.11	pseudogene	AC008738.1
ENSG00000236200	333.394	-0.00745242	0.00280496	-2.65688	0.00788685	0.454461	chr1	44165436	44173809	1931	-	51.12	p34.1	antisense	KDM4A-AS1	KDM4A antisense RNA 1 [Source:HGNC Symbol;Acc:40528]
ENSG00000217416	169.797	0.00948937	0.00357638	2.65334	0.00796991	0.455986	chr5	62072704	62073090	387	-	43.41	q12.1	pseudogene	ISCA1P1	iron-sulfur cluster assembly 1 pseudogene 1 [Source:HGNC Symbol;Acc:33263]
ENSG00000249318	10.656	-0.043514	0.0164047	-2.65253	0.00798914	0.456184	chr5	110601507	110605787	438	-	39.94	q22.1	antisense	AC010468.2
ENSG00000172974	7548.94	0.00473218	0.00178586	2.6498	0.00805384	0.456194	chr2	65432137	65433396	1260	+	45.48	p14	pseudogene	AC007318.5
ENSG00000264982	137.621	-0.0186948	0.00706915	-2.64456	0.0081797	0.459171	chr18	29867400	29870303	772	+	36.43	q12.1	antisense	RP11-344B2.2
ENSG00000247134	944.966	0.0144301	0.00546309	2.64138	0.00825684	0.460765	chr8	32853696	32902373	765	+	37.05	p12	lincRNA	RP11-11N9.4
ENSG00000259627	51625	0.0141736	0.00536625	2.64124	0.00826034	0.460765	chr15	63362224	63364110	691	-	39.75	q22.2	antisense	RP11-244F12.2
ENSG00000265784	22171.2	0.0124102	0.00471162	2.63395	0.00843978	0.464509	chr17	37075054	37078022	456	-	54.46	q12	antisense	RP1-56K13.3
ENSG00000223825	96.5017	0.0113726	0.00432495	2.62954	0.00855002	0.467203	chr2	203066103	203066609	507	-	54.83	q33.1	pseudogene	DAZAP2P1	DAZ associated protein 2 pseudogene 1 [Source:HGNC Symbol;Acc:43869]
ENSG00000248079	255.038	0.0111636	0.00424767	2.62817	0.00858461	0.467203	chr15	35838396	36151202	1531	+	37.09	q14	lincRNA	DPH6-AS1	DPH6 antisense RNA 1 (head to head) [Source:HGNC Symbol;Acc:44147]
ENSG00000248187	112.361	0.022813	0.00868071	2.62801	0.00858857	0.467203	chr4	129489127	129491686	1623	-	41.05	q28.2	lincRNA	RP11-184M15.1
ENSG00000229808	28.6697	-0.0183996	0.00700857	-2.6253	0.00865728	0.46759	chr1	161860623	161861986	1364	+	47.73	q23.3	pseudogene	RP11-456P18.2
ENSG00000257038	86.9035	0.0143068	0.00545255	2.62387	0.00869375	0.468641	chr11	73018280	73020406	1695	-	69.68	q13.4	antisense	RP11-800A3.7
ENSG00000258964	51576.2	0.0140763	0.00537415	2.61927	0.00881192	0.468641	chr14	62200856	62242978	720	+	40.1	q23.2	processed_transcript	RP11-618G20.1
ENSG00000272345	4579.9	0.012381	0.00472808	2.61861	0.00882901	0.468641	chr6	24701135	24702021	887	-	35.29	p22.3	antisense	RP1-30M3.5
ENSG00000239783	9.40033	0.0449697	0.0171923	2.61569	0.00890481	0.468641	chr20	45700504	45700875	372	+	53.49	q13.12	pseudogene	RP5-1050K3.3
ENSG00000271672	161.229	0.0376397	0.0143972	2.61438	0.00893908	0.468641	chr22	16150776	16151397	622	-	41.32	q11.1	pseudogene	DUXAP8	double homeobox A pseudogene 8 [Source:HGNC Symbol;Acc:32187]
ENSG00000237586	17.8301	-0.022007	0.00841883	-2.61402	0.00894829	0.468641	chr8	125313556	125314045	490	+	65.31	q24.13	pseudogene	RP11-383J24.2
ENSG00000176998	64.1235	0.0266457	0.0101987	2.61265	0.00898433	0.468641	chr6	29758816	29760850	2035	-	55.63	p22.1	pseudogene	HCG4	HLA complex group 4 (non-protein coding) [Source:HGNC Symbol;Acc:21241]
ENSG00000247982	42.1684	-0.0183678	0.00703179	-2.6121	0.00899876	0.468641	chr15	57592563	57599959	3124	+	49.32	q21.3	lincRNA	LINC00926	long intergenic non-protein coding RNA 926 [Source:HGNC Symbol;Acc:27514]
ENSG00000270218	72.4843	-0.0155775	0.00596868	-2.60988	0.00905749	0.468865	chr15	65318426	65319014	589	+	38.37	q22.31	pseudogene	RP11-325L12.5
ENSG00000272906	285.693	-0.0127595	0.00489828	-2.6049	0.00919013	0.472032	chr1	179850742	179851730	989	-	54.1	q25.2	lincRNA	RP11-533E19.7
ENSG00000250048	11.2956	0.0568199	0.021862	2.59902	0.00934895	0.475858	chr5	40052393	40053426	562	+	40.52	p13.1	lincRNA	LINC00603	long intergenic non-protein coding RNA 603 [Source:HGNC Symbol;Acc:43918]
ENSG00000251396	57.7736	-0.0149525	0.0057559	-2.59777	0.00938307	0.475858	chr8	61297147	61429354	4428	-	41.96	q12.1	lincRNA	RP11-163N6.2
ENSG00000224411	4468.42	0.0111248	0.00428396	2.59684	0.00940853	0.475858	chr11	27910385	27912580	2196	-	41.8	p14.1	pseudogene	RP11-1033A18.1
ENSG00000272911	13.9196	-0.0329925	0.0127088	-2.59604	0.00943059	0.475858	chr17	2591767	2592254	303	+	55.33	p13.3	lincRNA	RP11-74E22.6
ENSG00000232358	17.0427	-0.0284633	0.0109772	-2.59294	0.00951582	0.47744	chr20	49615907	49626556	802	+	52.12	q13.13	antisense	RP5-955M13.4
ENSG00000228065	114.047	-0.0294708	0.0113843	-2.58872	0.00963332	0.479225	chr10	67330096	67526299	8549	+	34.39	q21.3	lincRNA	RP11-222A11.1
ENSG00000230202	448.927	-0.0221649	0.00856676	-2.58732	0.00967269	0.479225	chr6	118320138	118320611	474	+	55.27	q22.2	pseudogene	RP11-632C17__A.1
ENSG00000260534	299.474	-0.00982962	0.00380472	-2.58354	0.00977932	0.482271	chr15	72882032	72884186	2155	+	41.58	q24.1	sense_overlapping	RP11-1006G14.4
ENSG00000182404	40.4845	-0.0233608	0.0090465	-2.5823	0.00981433	0.482271	chr6	128768543	128770446	1904	-	42.17	q22.33	sense_intronic	RP1-86D1.3
ENSG00000259551	12.1502	-0.0265429	0.0103016	-2.57659	0.00997799	0.486957	chr15	85043609	85045612	546	+	52.15	q25.2	lincRNA	RP11-182J1.10
ENSG00000260865	12.633	-0.0297947	0.0115657	-2.57613	0.00999145	0.486957	chr16	58631493	58631849	357	-	52.1	q21	pseudogene	CTA-331F8.1
ENSG00000227953	152.233	-0.0139648	0.00542246	-2.57536	0.0100137	0.487221	chr1	246939315	246955687	3984	+	52.28	q44	processed_transcript	RP11-439E19.3
ENSG00000224430	48.2895	-0.0185902	0.00722266	-2.57387	0.0100568	0.488499	chrX	73380897	73382363	1467	-	50.44	q13.2	pseudogene	MKRN5P	makorin ring finger protein 5, pseudogene [Source:HGNC Symbol;Acc:7117]
ENSG00000230956	55.3794	0.0111406	0.00433219	2.57159	0.0101233	0.490085	chrX	87351394	87352226	833	-	42.14	q21.31	pseudogene	RP3-452M16.1
ENSG00000225630	9213.68	0.0203145	0.00790386	2.5702	0.010164	0.490928	chr1	565020	566063	1044	+	43.1	p36.33	pseudogene	MTND2P28	MT-ND2 pseudogene 28 [Source:HGNC Symbol;Acc:42129]
ENSG00000258057	321.502	-0.00951633	0.00370786	-2.56653	0.0102722	0.493966	chr12	50222325	50234926	3586	+	43.68	q13.12	antisense	BCDIN3D-AS1	BCDIN3D antisense RNA 1 [Source:HGNC Symbol;Acc:44113]
ENSG00000243359	18.2569	-0.0313411	0.0122276	-2.56315	0.0103728	0.497171	chr3	115556715	115557005	291	+	49.83	q13.31	misc_RNA	RN7SL815P	RNA, 7SL, cytoplasmic 815, pseudogene [Source:HGNC Symbol;Acc:46831]
ENSG00000263924	182.191	0.0166207	0.00649001	2.56097	0.0104381	0.498651	chr18	29424351	29425141	348	+	41.09	q12.1	antisense	RP11-210K20.2
ENSG00000219201	1141.82	0.00589091	0.00230103	2.56011	0.0104638	0.499056	chr1	78276507	78277621	1115	-	45.47	p31.1	pseudogene	RP11-181C21.4
ENSG00000261723	278.419	0.012425	0.00485966	2.55677	0.0105649	0.5014	chr16	23617162	23635428	627	+	44.1	p12.2	antisense	CTD-2196E14.3
ENSG00000224858	183.624	-0.0207069	0.00810317	-2.55541	0.0106063	0.501721	chr3	37058011	37058505	495	-	55.76	p22.2	pseudogene	RPL29P11	ribosomal protein L29 pseudogene 11 [Source:HGNC Symbol;Acc:36905]
ENSG00000223828	9.23272	-0.0418819	0.0164009	-2.55364	0.0106605	0.502639	chr1	174725988	174726257	270	-	52.59	q25.1	pseudogene	BANF1P4	barrier to autointegration factor 1 pseudogene 4 [Source:HGNC Symbol;Acc:43884]
ENSG00000268670	8.81252	-0.026912	0.0105766	-2.54448	0.010944	0.506257	chr19	4061613	4062747	684	-	63.52	p13.3	sense_intronic	CTD-2622I13.3
ENSG00000237373	9.19902	-0.0259026	0.0101968	-2.54026	0.0110771	0.508109	chr21	40589019	40591731	489	-	37.38	q22.2	sense_overlapping	BRWD1-IT1	BRWD1 intronic transcript 1 (non-protein coding) [Source:HGNC Symbol;Acc:41920]
ENSG00000205240	193.197	0.0105018	0.0041413	2.53587	0.0112167	0.509503	chr13	42005425	42006446	1022	-	48.04	q14.11	pseudogene	OR7E36P	olfactory receptor, family 7, subfamily E, member 36 pseudogene [Source:HGNC Symbol;Acc:8409]
ENSG00000217026	9.81038	-0.0268697	0.0106001	-2.53486	0.0112493	0.509503	chr21	28792699	28793342	644	-	53.88	q21.3	pseudogene	RPL10P1	ribosomal protein L10 pseudogene 1 [Source:HGNC Symbol;Acc:10300]
ENSG00000242147	112.843	0.0176873	0.00698384	2.53261	0.0113218	0.509744	chr10	5636954	5638081	697	-	48.58	p15.1	lincRNA	RP13-463N16.6
ENSG00000250530	23.4411	-0.0372168	0.0147206	-2.52822	0.0114642	0.512964	chr5	124065403	124065848	446	+	35.2	q23.2	antisense	RP11-436H11.3
ENSG00000215559	46.8346	-0.0487561	0.0193155	-2.52419	0.0115964	0.514785	chr21	15281895	15352758	4842	-	37.2	q11.2	pseudogene	ANKRD20A11P	ankyrin repeat domain 20 family, member A11, pseudogene [Source:HGNC Symbol;Acc:42024]
ENSG00000235244	36.3836	-0.0322664	0.0127893	-2.52293	0.0116383	0.514785	chrX	115033604	115085422	2079	-	42.01	q23	lincRNA	RP11-761E20.1
ENSG00000262319	13.2561	0.0284706	0.0112938	2.52092	0.0117049	0.515764	chr17	19044330	19047002	2673	-	56.42	p11.2	antisense	CTC-457L16.2
ENSG00000226147	52.3877	-0.0153299	0.00609918	-2.51344	0.011956	0.522847	chr1	53460398	53461698	1301	+	53.04	p32.3	pseudogene	TUBBP10	tubulin, beta class I pseudogene 10 [Source:HGNC Symbol;Acc:42344]
ENSG00000152931	33.5135	0.0299015	0.0119091	2.51081	0.0120453	0.523044	chr5	59783540	59843484	9752	+	39.84	q12.1	lincRNA	PART1	prostate androgen-regulated transcript 1 (non-protein coding) [Source:HGNC Symbol;Acc:17263]
ENSG00000212951	48.6051	-0.0177938	0.00708792	-2.51044	0.0120582	0.523044	chr9	46842616	46844326	1711	-	47.87	p11.2	pseudogene	RP11-211N8.3
ENSG00000259450	626.494	0.0132472	0.0052803	2.50879	0.0121145	0.523044	chr15	39480639	39486510	1961	-	39	q14	lincRNA	RP11-265N7.1
ENSG00000233585	245.904	0.00751978	0.00299769	2.50853	0.0121236	0.523044	chrX	48634408	48635385	978	-	44.68	p11.23	pseudogene	AC115617.2
ENSG00000272969	8.17459	0.0321234	0.0128084	2.508	0.0121417	0.523044	chr4	56413279	56414056	778	+	50.77	q12	antisense	RP11-528I4.2
ENSG00000234665	87.1955	-0.0243918	0.00972664	-2.50773	0.0121509	0.523044	chr9	66513488	66553911	3012	-	38.14	q13	lincRNA	RP11-262H14.3
ENSG00000214696	5652.84	0.00600721	0.00239571	2.50749	0.0121592	0.523044	chr16	54146970	54148378	1408	+	45.14	q12.2	pseudogene	AC007347.1
ENSG00000256571	157.762	-0.0128182	0.00511696	-2.50504	0.0122437	0.524308	chr12	64272567	64273254	515	+	40.99	q14.2	sense_intronic	RP11-274J7.2
ENSG00000258437	15.2384	-0.0280344	0.011203	-2.50241	0.0123352	0.524383	chr14	91141462	91142638	539	+	45.54	q32.11	antisense	RP11-661G16.1
ENSG00000176378	14.6886	-0.0292874	0.0117228	-2.49833	0.0124781	0.526592	chr1	21786249	21786575	327	-	56.57	p36.12	pseudogene	PFN1P10	profilin 1 pseudogene 10 [Source:HGNC Symbol;Acc:42985]
ENSG00000218890	9.85602	0.0151976	0.00608479	2.49764	0.0125024	0.526669	chr6	66803324	66804802	1479	-	45.91	q12	pseudogene	NUFIP1P	nuclear fragile X mental retardation protein interacting protein 1 pseudogene [Source:HGNC Symbol;Acc:8058]
ENSG00000225210	1791.37	0.0280833	0.0112471	2.49694	0.012527	0.526669	chr14	19650018	19718563	12134	+	40.36	q11.2	lincRNA	AL589743.1
ENSG00000234616	1498.19	-0.00794375	0.00318232	-2.49622	0.0125526	0.526669	chr8	143738874	143763386	11234	-	56.61	q24.3	processed_transcript	JRK	jerky homolog (mouse) [Source:HGNC Symbol;Acc:6199]
ENSG00000213820	4.49081	-0.025531	0.0102279	-2.49621	0.0125527	0.526669	chr20	44728157	44728815	659	+	59.94	q13.12	pseudogene	RPL13P2	ribosomal protein L13 pseudogene 2 [Source:HGNC Symbol;Acc:16342]
ENSG00000250208	33.4754	-0.0410829	0.0164773	-2.4933	0.012656	0.5283	chr12	130634894	130646801	5464	-	49.71	q24.33	processed_transcript	FZD10-AS1	FZD10 antisense RNA 1 (head to head) [Source:HGNC Symbol;Acc:48632]
ENSG00000233952	10.9373	0.0187861	0.00753769	2.49229	0.0126924	0.5283	chr7	46037139	46037670	532	-	49.06	p12.3	pseudogene	FTLP15	ferritin, light polypeptide pseudogene 15 [Source:HGNC Symbol;Acc:37965]
ENSG00000257042	179.485	-0.0233092	0.00935933	-2.49048	0.0127572	0.5283	chr12	28111450	28122746	792	+	38.03	p11.22	antisense	RP11-993B23.3
ENSG00000270402	15.2716	-0.021513	0.00864113	-2.48961	0.0127884	0.5283	chr19	19819774	19821274	617	+	38.91	p13.11	pseudogene	CTC-412M14.5
ENSG00000224407	3107.5	0.00994148	0.0039933	2.48954	0.0127909	0.5283	chr1	230416058	230417639	1029	-	58.15	q42.13	antisense	RP5-956O18.3
ENSG00000213684	263.469	0.00790005	0.00317408	2.48893	0.0128128	0.5283	chrX	75555240	75556244	1005	-	41.19	q13.3	pseudogene	LDHBP2	lactate dehydrogenase B pseudogene 2 [Source:HGNC Symbol;Acc:6543]
ENSG00000254109	217.066	0.00747722	0.00300444	2.48872	0.0128203	0.5283	chr8	30239635	30242917	1171	-	57.3	p12	antisense	RBPMS-AS1	RBPMS antisense RNA 1 [Source:HGNC Symbol;Acc:48721]
ENSG00000251370	53.1503	-0.0167361	0.00672606	-2.48825	0.0128374	0.5283	chr5	9511445	9518198	1679	+	38.41	p15.31	lincRNA	CTD-2201E9.1
ENSG00000232316	141.828	0.0234907	0.00944412	2.48733	0.0128704	0.5283	chr6	113749742	113754623	607	-	36.77	q21	lincRNA	RP1-124C6.1
ENSG00000261242	27.3291	-0.0207552	0.0083509	-2.48539	0.0129411	0.529031	chr14	64010287	64011382	1096	+	47.72	q23.2	antisense	CTD-2302E22.4
ENSG00000229841	394.419	0.00897785	0.00361578	2.48297	0.0130293	0.529031	chr1	217665317	217667625	1963	+	33.56	q41	antisense	RP11-361K17.2
ENSG00000249373	9.19667	-0.0320438	0.0129225	-2.47969	0.0131496	0.529546	chr4	113952443	113955707	427	-	37.58	q25	antisense	RP11-650J17.2
ENSG00000258800	996.061	0.00926235	0.00373641	2.47894	0.0131772	0.529546	chr14	64065592	64065966	283	+	41.87	q23.2	lincRNA	CTD-2302E22.2
ENSG00000265643	48.2481	0.0260886	0.0105316	2.47717	0.0132428	0.529546	chr18	67150863	67285930	432	-	35.14	q22.2	antisense	RP11-465I4.2
ENSG00000237976	18.914	0.0183661	0.0074214	2.47475	0.013333	0.529546	chr1	151319443	151320503	618	+	51.56	q21.3	antisense	RP11-126K1.6
ENSG00000263300	12.5831	0.0355081	0.0143642	2.47199	0.0134362	0.529546	chr17	426380	443816	478	+	45.5	p13.3	antisense	RP5-1029F21.4
ENSG00000264040	4.83973	-0.0382055	0.0154628	-2.4708	0.0134809	0.529546	chr18	65269929	65270259	331	-	43.2	q22.1	pseudogene	RP11-29O13.1
ENSG00000249923	11.3813	-0.0569454	0.0230748	-2.46786	0.0135923	0.529546	chr22	20186252	20192441	2228	-	56.46	q11.21	antisense	XXbac-B444P24.8
ENSG00000255071	417.124	-0.0393266	0.0159457	-2.46628	0.0136523	0.529546	chr11	18252970	18270182	743	-	41.82	p15.1	processed_transcript	SAA2-SAA4	SAA2-SAA4 readthrough [Source:HGNC Symbol;Acc:39550]
ENSG00000243491	17.6376	0.0387951	0.0157314	2.46609	0.0136597	0.529546	chr2	9897625	9910470	1947	-	51.35	p25.1	lincRNA	RP11-521D12.5
ENSG00000219487	65.7755	0.0105866	0.00429384	2.46552	0.0136813	0.529546	chr6	149433145	149433808	664	-	38.86	q25.1	pseudogene	RP11-365H23.1
ENSG00000260622	6.28519	-0.0472388	0.0191689	-2.46435	0.0137264	0.529546	chr2	232675058	232675554	497	-	56.34	q37.1	pseudogene	RP11-690I21.3
ENSG00000215630	438.59	-0.00806661	0.00327351	-2.46421	0.0137317	0.529546	chr5	70435716	70585611	1645	-	38.65	q13.2	pseudogene	GUSBP9	glucuronidase, beta pseudogene 9 [Source:HGNC Symbol;Acc:42323]
ENSG00000256538	9.58526	-0.0346705	0.0140836	-2.46177	0.0138254	0.530589	chr12	34190373	34209675	794	+	37.28	p11.1	lincRNA	RP11-847H18.3
ENSG00000249485	88.6436	-0.0100273	0.0040758	-2.46019	0.0138863	0.530589	chr5	14797234	14798509	1276	-	44.28	p15.2	pseudogene	RBBP4P1	retinoblastoma binding protein 4 pseudogene 1 [Source:HGNC Symbol;Acc:42368]
ENSG00000267549	61.899	-0.0135828	0.00552137	-2.46003	0.0138924	0.530589	chr19	56826072	56852656	2537	+	42.19	q13.43	antisense	AC006116.17
ENSG00000250959	134.704	-0.0103175	0.00419726	-2.45815	0.0139656	0.531398	chr10	75490320	75497069	1028	+	52.12	q22.2	pseudogene	GLUD1P3	glutamate dehydrogenase 1 pseudogene 3 [Source:HGNC Symbol;Acc:4338]
ENSG00000203403	12.8756	0.0252077	0.010265	2.45569	0.0140613	0.531398	chr19	35628549	35630484	1934	-	58.73	q13.12	pseudogene	AC020907.2
ENSG00000254300	38.5421	0.0236546	0.00963409	2.45531	0.0140765	0.531398	chr8	77318889	77436591	1663	+	35.56	q21.11	lincRNA	LINC01111	long intergenic non-protein coding RNA 1111 [Source:HGNC Symbol;Acc:49237]
ENSG00000227606	68.6707	0.0180275	0.00734256	2.4552	0.0140806	0.531398	chr19	43657431	43665014	500	+	40.3	q13.31	lincRNA	AC005392.13
ENSG00000255321	26.4467	-0.0200711	0.00817815	-2.45424	0.0141183	0.531501	chr8	61464516	61465595	689	-	40.74	q12.1	antisense	RP11-91I20.4
ENSG00000215022	249.293	-0.00980496	0.00399845	-2.45219	0.0141989	0.531678	chr6	13265093	13295818	3115	-	46.94	p24.1	antisense	RP1-257A7.4
ENSG00000219693	61.9931	0.0172261	0.00702657	2.45157	0.0142234	0.531678	chr9	66544359	66545745	292	+	32.88	q13	pseudogene	RP11-262H14.11
ENSG00000233797	11.2411	0.0266356	0.0108653	2.45144	0.0142287	0.531678	chr6	96806250	96969545	548	-	37.42	q16.1	antisense	UFL1-AS1	UFL1 antisense RNA 1 [Source:HGNC Symbol;Acc:41007]
ENSG00000262663	20.3036	-0.0275513	0.0112611	-2.44658	0.0144218	0.532035	chr17	80876158	80876661	504	+	52.98	q25.3	lincRNA	RP11-497H17.1
ENSG00000272691	35.424	0.0202017	0.00826802	2.44336	0.0145513	0.532035	chr1	86044183	86044425	243	-	36.21	p22.3	lincRNA	RP11-290M5.4
ENSG00000237705	127.114	-0.0104093	0.00426158	-2.44259	0.0145824	0.532035	chr5	56137843	56157991	619	-	37.86	q11.2	antisense	AC008937.2
ENSG00000242182	3.18605	-0.0532489	0.0218053	-2.44201	0.0146056	0.532035	chr18	20584527	20584820	294	+	51.02	q11.2	misc_RNA	RN7SL745P	RNA, 7SL, cytoplasmic 745, pseudogene [Source:HGNC Symbol;Acc:46761]
ENSG00000227295	247.211	0.00989921	0.00405471	2.44141	0.01463	0.532035	chr1	158145640	158147545	1906	-	45.44	q23.1	pseudogene	ELL2P1	elongation factor, RNA polymerase II, 2 pseudogene 1 [Source:HGNC Symbol;Acc:39343]
ENSG00000267580	28.8637	-0.0313239	0.0128324	-2.441	0.0146465	0.532035	chr19	33790840	33792074	659	+	56.11	q13.11	antisense	CTD-2540B15.11
ENSG00000235724	40.6649	-0.014957	0.006134	-2.43838	0.0147533	0.532035	chr2	162079296	162111179	1809	-	37.57	q24.2	antisense	AC009299.2
ENSG00000257990	7.35493	0.0221876	0.00910148	2.4378	0.0147767	0.532035	chr14	19485970	19495426	2974	-	35.57	q11.2	pseudogene	NF1P4	neurofibromin 1 pseudogene 4 [Source:HGNC Symbol;Acc:7769]
ENSG00000273059	12.8723	-0.0337911	0.0138705	-2.43619	0.0148429	0.532035	chr1	147484031	147484460	430	+	37.44	q21.2	lincRNA	XXyac-YX155B6.7
ENSG00000255867	115.164	0.0140267	0.00575904	2.4356	0.0148669	0.532035	chr12	31742857	31768600	1308	+	43.72	p11.21	antisense	DENND5B-AS1	DENND5B antisense RNA 1 [Source:HGNC Symbol;Acc:42517]
ENSG00000257977	144.31	0.0342334	0.0140555	2.43559	0.0148676	0.532035	chr14	19882993	19883606	614	-	41.37	q11.2	pseudogene	RP11-496I2.6
ENSG00000245330	50.2141	0.0187549	0.0077218	2.42883	0.0151478	0.534367	chr8	120879659	120886728	1945	-	45.88	q24.12	lincRNA	KB-1471A8.1
ENSG00000255063	12.1928	-0.0153713	0.00633187	-2.42761	0.0151988	0.534367	chr11	82516396	82517551	1156	+	47.58	q14.1	pseudogene	RP11-718B12.1
ENSG00000255644	511.148	0.0208243	0.00858765	2.42491	0.0153122	0.534367	chr12	21912914	21919639	456	+	40.07	p12.1	antisense	RP11-59N23.1
ENSG00000256545	30500.2	-0.00787352	0.00324786	-2.42422	0.0153413	0.534367	chr10	102121397	102123376	1972	+	45.51	q24.31	pseudogene	AL139819.1
ENSG00000227627	3525.08	0.00683186	0.00282091	2.42186	0.0154412	0.534367	chr6	153304885	153310358	663	+	43.24	q25.2	antisense	RP1-101K10.6
ENSG00000257497	322.614	0.0095069	0.00392626	2.42136	0.0154625	0.534367	chr12	75877904	75883600	812	-	41.99	q21.2	antisense	RP11-585P4.5
ENSG00000249532	11303.1	0.0106613	0.0044032	2.42126	0.0154667	0.534367	chr4	113567632	113571207	771	-	33.61	q25	antisense	MIR302B	microRNA 302b [Source:HGNC Symbol;Acc:31763]	MI0000772	hsa-mir-302b
ENSG00000225353	12.8781	-0.0278638	0.0115125	-2.4203	0.0155078	0.534367	chr9	46270841	46274928	1053	-	47.95	p11.2	lincRNA	RP11-292F9.1
ENSG00000256498	5.53621	-0.0348691	0.0144081	-2.4201	0.0155163	0.534367	chr14	105861979	105862477	498	+	63.53	q32.33	pseudogene	AL928654.1
ENSG00000257227	143.241	0.034004	0.0140929	2.41286	0.015828	0.537613	chr14	19691780	19692374	595	+	41.51	q11.2	pseudogene	DUXAP10	double homeobox A pseudogene 10 [Source:HGNC Symbol;Acc:32189]
ENSG00000248360	113.761	0.0221145	0.00916748	2.41228	0.0158532	0.537613	chr4	14472089	14889793	5095	-	39.48	p15.33	lincRNA	LINC00504	long intergenic non-protein coding RNA 504 [Source:HGNC Symbol;Acc:43555]
ENSG00000259670	252.077	0.0129301	0.00536225	2.41132	0.0158949	0.537613	chr15	49075387	49076318	406	+	30.15	q21.1	antisense	RP11-485O10.2
ENSG00000236841	41087.7	0.0153571	0.0063774	2.40806	0.0160377	0.539644	chr2	163016272	163029426	3850	+	37.12	q24.2	antisense	AC007750.5
ENSG00000235105	237.173	0.00785064	0.00326219	2.40656	0.0161037	0.539644	chr1	48901639	48902895	1257	+	43.28	p33	pseudogene	RP11-329A14.1
ENSG00000223462	35.4146	0.0229618	0.00954317	2.40609	0.0161241	0.539644	chr10	45432956	45451173	425	+	41.99	q11.21	lincRNA	RP11-285G1.9
ENSG00000220744	178.594	-0.00924389	0.0038435	-2.40507	0.0161693	0.540531	chr6	127683658	127684548	891	+	40.52	q22.33	pseudogene	RPL5P18	ribosomal protein L5 pseudogene 18 [Source:HGNC Symbol;Acc:36640]
ENSG00000254931	49.8221	-0.0172889	0.00719537	-2.40279	0.0162706	0.540707	chr11	103273316	103274150	835	-	35.09	q22.3	pseudogene	RP11-37O16.6
ENSG00000227515	12.3118	0.0187338	0.00780158	2.40129	0.0163374	0.540707	chr10	81800377	81800800	424	-	38.68	q22.3	pseudogene	C1DP4	C1D nuclear receptor corepressor pseudogene 4 [Source:HGNC Symbol;Acc:38028]
ENSG00000271324	71.6104	0.0113213	0.00472651	2.39528	0.0166076	0.540707	chr3	33835136	33835637	502	-	30.68	p22.3	lincRNA	RP11-10C24.2
ENSG00000224163	3875.14	0.00956856	0.00399522	2.395	0.0166202	0.540707	chr7	128552714	128554117	615	-	60.19	q32.1	pseudogene	RP11-309L24.6
ENSG00000236276	35.0438	-0.0233561	0.00975235	-2.39492	0.016624	0.540707	chrX	43808978	43828866	737	+	41.92	p11.3	antisense	NDP-AS1	NDP antisense RNA 1 [Source:HGNC Symbol;Acc:40395]
ENSG00000233821	66.8603	-0.0224616	0.00938048	-2.3945	0.016643	0.540707	chr13	44118054	44122192	3907	+	42.04	q14.11	lincRNA	ENOX1-AS1	ENOX1 antisense RNA 1 [Source:HGNC Symbol;Acc:42396]
ENSG00000225339	10948.9	-0.00525862	0.00219617	-2.39445	0.0166454	0.540707	chr6	34247456	34254545	7090	+	43.55	p21.31	lincRNA	RP11-513I15.6
ENSG00000259483	17.5335	-0.0259894	0.0108605	-2.39301	0.0167107	0.540707	chr14	56770208	56777479	517	-	37.64	q22.3	lincRNA	RP11-930O11.2
ENSG00000259984	148.962	-0.0118492	0.0049517	-2.39296	0.0167131	0.540707	chr1	25662920	25663956	459	-	47.44	p36.11	pseudogene	RP11-335G20.7
ENSG00000236078	37.718	-0.0245876	0.0102896	-2.38956	0.0168686	0.541703	chr7	47661537	47669491	2761	+	49.67	p12.3	lincRNA	AC095067.1
ENSG00000213108	99.2552	0.0103595	0.0043371	2.38857	0.016914	0.541703	chr6	137865034	137865509	476	-	39.92	q23.3	pseudogene	BTF3L4P3	basic transcription factor 3-like 4 pseudogene 3 [Source:HGNC Symbol;Acc:39647]
ENSG00000273389	1909.68	0.00568183	0.00237919	2.38814	0.0169341	0.541703	chr4	86921480	86921919	440	-	42.05	q21.3	antisense	RP13-514E23.2
ENSG00000255090	2614.4	0.00796916	0.00333773	2.3876	0.0169588	0.541897	chr11	122026130	122293579	2066	-	39.88	q24.1	processed_transcript	RP11-820L6.1
ENSG00000270140	148.278	0.0165952	0.00695291	2.3868	0.0169955	0.54247	chr14	74371970	74372339	370	+	40.27	q24.3	sense_intronic	RP5-1021I20.6
ENSG00000254233	10.697	-0.027675	0.0116058	-2.38458	0.0170986	0.54262	chr4	185505247	185546184	1268	-	45.28	q35.1	lincRNA	RP11-242J7.1
ENSG00000225822	56.3254	-0.0113121	0.00474471	-2.38415	0.0171188	0.54262	chr3	196158235	196160242	2008	+	58.22	q29	antisense	UBXN7-AS1	UBXN7 antisense RNA 1 [Source:HGNC Symbol;Acc:41227]
ENSG00000232060	108.599	0.00814984	0.00341862	2.38396	0.0171275	0.54262	chr9	30558878	30559479	602	-	43.02	p21.1	pseudogene	RP11-255N24.4
ENSG00000183535	14.2385	-0.0281882	0.0118301	-2.38276	0.0171832	0.543665	chr21	46839631	46844985	3455	-	60.69	q22.3	antisense	COL18A1-AS1	COL18A1 antisense RNA 1 [Source:HGNC Symbol;Acc:23132]
ENSG00000006062	352.685	-0.0120161	0.00504586	-2.38138	0.0172479	0.544805	chr17	43340488	43394414	5132	-	49.97	q21.31	processed_transcript	MAP3K14	mitogen-activated protein kinase kinase kinase 14 [Source:HGNC Symbol;Acc:6853]
ENSG00000235805	17.8759	-0.0125539	0.00527721	-2.37889	0.017365	0.547026	chr3	44750803	44752378	1576	-	43.08	p21.31	pseudogene	SOCS5P3	suppressor of cytokine signaling 5 pseudogene 3 [Source:HGNC Symbol;Acc:44599]
ENSG00000259295	1784.19	-0.00876135	0.00368396	-2.37824	0.0173956	0.547393	chr15	85734669	85757136	11495	+	55.28	q25.3	pseudogene	CSPG4P12	chondroitin sulfate proteoglycan 4 pseudogene 12 [Source:HGNC Symbol;Acc:48362]
ENSG00000243250	105.58	0.0116751	0.00491376	2.37601	0.0175011	0.548954	chr11	112106094	112106748	655	-	43.97	q23.1	pseudogene	RPS6P16	ribosomal protein S6 pseudogene 16 [Source:HGNC Symbol;Acc:35668]
ENSG00000232300	209.005	-0.0099199	0.00418252	-2.37175	0.0177039	0.549988	chr17	44636196	44640161	2183	-	50.15	q21.31	sense_intronic	FAM215B	family with sequence similarity 215, member B (non-protein coding) [Source:HGNC Symbol;Acc:43639]
ENSG00000179428	2709.42	0.020987	0.00886802	2.3666	0.0179524	0.549988	chr7	22765014	22767239	1364	-	49.01	p15.3	antisense	AC073072.5
ENSG00000259802	47.5409	-0.0162745	0.00687798	-2.36617	0.0179734	0.549988	chr5	10352813	10353713	901	-	54.16	p15.2	antisense	CTD-2256P15.2
ENSG00000248257	320.107	0.0168731	0.00713504	2.36483	0.0180385	0.549988	chr19	43343520	43359870	1819	-	44.23	q13.2	pseudogene	PSG10P	pregnancy specific beta-1-glycoprotein 10, pseudogene [Source:HGNC Symbol;Acc:9515]
ENSG00000223821	1758.97	0.00704146	0.00297759	2.36482	0.0180389	0.549988	chr6	74201748	74202465	370	-	41.09	q13	antisense	RP11-505P4.6
ENSG00000245614	32.3843	-0.0213349	0.0090251	-2.36396	0.0180809	0.549988	chr12	31173697	31226781	2511	-	44.82	p11.21	antisense	DDX11-AS1	DDX11 antisense RNA 1 [Source:HGNC Symbol;Acc:44176]
ENSG00000250250	33.3093	0.0199246	0.00842943	2.3637	0.0180936	0.549988	chr5	15602298	15607457	632	-	41.24	p15.1	antisense	CTD-2350J17.1
ENSG00000214760	48.7362	0.0149734	0.0063399	2.36177	0.0181878	0.549988	chr12	122849327	122850176	507	+	42	q24.31	pseudogene	RPL21P1	ribosomal protein L21 pseudogene 1 [Source:HGNC Symbol;Acc:10314]
ENSG00000266753	438.36	-0.0066276	0.00280624	-2.36173	0.0181898	0.549988	chr17	37408897	37410550	1654	-	43.29	q12	lincRNA	RP11-690G19.3
ENSG00000254509	51.7644	-0.0150401	0.00636972	-2.36119	0.0182166	0.549988	chr11	124661124	124661556	433	+	53.81	q24.2	pseudogene	RP11-677M14.6
ENSG00000144158	142.862	0.0117044	0.00495885	2.36032	0.0182594	0.550062	chr2	114415485	114416252	768	+	47.4	q14.1	pseudogene	RP11-395L14.17
ENSG00000254527	33.0878	-0.0221123	0.0093705	-2.35978	0.0182856	0.550096	chr8	12063268	12063898	631	-	51.51	p23.1	pseudogene	ENPP7P12	ectonucleotide pyrophosphatase/phosphodiesterase 7 pseudogene 12 [Source:HGNC Symbol;Acc:48697]
ENSG00000273302	115.334	-0.0115248	0.0048844	-2.35951	0.018299	0.550096	chr2	61427114	61427904	791	+	40.2	p15	sense_intronic	RP11-493E12.2
ENSG00000271769	31.0773	-0.0186549	0.00790877	-2.35876	0.0183364	0.550096	chr12	121438289	121439071	783	-	57.47	q24.31	antisense	RP11-216P16.2
ENSG00000233070	112.654	0.0398963	0.0169272	2.35694	0.0184263	0.551077	chrY	2834885	2870667	796	-	37.66	p11.31	antisense	ZFY-AS1	ZFY antisense RNA 1 [Source:HGNC Symbol;Acc:38798]
ENSG00000249504	7.09997	0.03429	0.0145589	2.35526	0.0185097	0.551672	chr5	140240860	140243104	2245	+	53.63	q31.3	pseudogene	PCDHA14	protocadherin alpha 14 pseudogene [Source:HGNC Symbol;Acc:2163]
ENSG00000199977	8.90336	-0.027471	0.0116884	-2.35028	0.0187593	0.553353	chr18	19397585	19397789	205	+	46.83	q11.2	snoRNA	SNORA73	Small nucleolar RNA SNORA73 family [Source:RFAM;Acc:RF00045]
ENSG00000273329	474.188	-0.00965599	0.0041125	-2.34796	0.0188766	0.553353	chr7	129244389	129251471	7083	-	46.42	q32.2	lincRNA	RP11-448A19.1
ENSG00000235883	45489.2	0.00583776	0.00248685	2.34745	0.0189023	0.553353	chr15	49170346	49170937	523	+	56.76	q21.1	pseudogene	AC012379.1
ENSG00000261276	267.942	-0.017831	0.00760029	-2.34609	0.0189715	0.553353	chr11	68771862	68772568	366	+	56.29	q13.3	antisense	RP11-554A11.5
ENSG00000178550	31.6338	-0.0215527	0.00918811	-2.34571	0.0189907	0.553353	chr3	45266617	45267519	861	-	77.3	p21.31	pseudogene	AC010170.1
ENSG00000219755	105.493	-0.0165631	0.0070615	-2.34555	0.0189988	0.553353	chr6	100023588	100024332	745	+	49.8	q16.2	pseudogene	RP1-199J3.5
ENSG00000261349	58.2827	-0.01753	0.00747697	-2.34453	0.0190509	0.553353	chr1	25592593	25593627	459	-	47.34	p36.11	pseudogene	RP3-465N24.5
ENSG00000272791	46.3064	0.0190201	0.00811549	2.34368	0.0190945	0.553353	chr10	75390314	75391248	935	+	43.1	q22.2	lincRNA	RP11-464F9.22
ENSG00000260579	63.3151	-0.0180124	0.00768569	-2.34363	0.0190971	0.553353	chr15	83782369	83783318	396	-	51.26	q25.2	antisense	RP11-382A20.2
ENSG00000101278	83.622	-0.014238	0.00607604	-2.3433	0.0191141	0.553353	chr20	820090	820620	531	-	54.99	p13	pseudogene	RPS10L
ENSG00000226141	10.2491	-0.0203858	0.00870482	-2.3419	0.0191861	0.553776	chrX	153882820	153883599	332	+	53.08	q28	pseudogene	AF277315.13
ENSG00000215480	167.316	0.0101304	0.00432825	2.34052	0.0192568	0.554467	chr13	42016906	42017786	881	+	49.6	q14.11	pseudogene	OR7E37P	olfactory receptor, family 7, subfamily E, member 37 pseudogene [Source:HGNC Symbol;Acc:8410]
ENSG00000235649	1410.52	-0.0164077	0.0070201	-2.33724	0.0194265	0.555592	chrY	14077914	14108092	8000	+	41.06	q11.21	pseudogene	MXRA5P1	matrix-remodelling associated 5 pseudogene 1 [Source:HGNC Symbol;Acc:23932]
ENSG00000244586	164.657	-0.019805	0.00847665	-2.33642	0.0194693	0.555592	chr3	55521727	55522336	500	+	66.39	p14.3	antisense	WNT5A-AS1	WNT5A antisense RNA 1 [Source:HGNC Symbol;Acc:40616]
ENSG00000253356	4471.36	0.00438927	0.00188024	2.33442	0.0195736	0.555592	chr8	38006259	38021290	562	+	48.59	p11.23	antisense	RP11-90P5.2
ENSG00000242150	92.2231	-0.0118131	0.00506196	-2.33369	0.0196118	0.555592	chr1	201489184	201489677	494	+	53.04	q32.1	pseudogene	RP11-134G8.6
ENSG00000260604	469.875	0.0150109	0.00644248	2.32998	0.0198071	0.555592	chr6	3905144	3912213	7070	-	45.6	p25.2	lincRNA	RP1-140K8.5
ENSG00000231104	1785.32	0.00873578	0.00374932	2.32997	0.019808	0.555592	chr10	119776998	119805321	2079	+	35.79	q26.11	antisense	RP11-354M20.3
ENSG00000265727	236.345	-0.0174953	0.00750959	-2.32972	0.0198208	0.555592	chrX	73462445	73462736	292	-	52.74	q13.2	misc_RNA	RN7SL648P	RNA, 7SL, cytoplasmic 648, pseudogene [Source:HGNC Symbol;Acc:46664]
ENSG00000253829	10.4065	-0.0225954	0.00970574	-2.32805	0.0199096	0.555592	chr8	38702384	38703957	387	-	44.22	p11.22	antisense	RP11-723D22.3
ENSG00000212695	8.72459	-0.0151603	0.00651738	-2.32614	0.0200112	0.555592	chr9	8713311	8713841	531	+	59.32	p24.1	pseudogene	RP11-134K1.2
ENSG00000235890	22.5592	-0.04065	0.0174796	-2.32557	0.0200413	0.555592	chr21	45926690	45935738	1635	+	58.46	q22.3	antisense	TSPEAR-AS1	TSPEAR antisense RNA 1 [Source:HGNC Symbol;Acc:1271]
ENSG00000226017	120.789	-0.00997496	0.00428933	-2.32553	0.0200436	0.555592	chr3	64173220	64186641	2496	+	41.36	p14.1	antisense	PRICKLE2-AS3	PRICKLE2 antisense RNA 3 [Source:HGNC Symbol;Acc:40918]
ENSG00000259932	11.5179	-0.0279431	0.0120183	-2.32505	0.0200691	0.555592	chr15	45490715	45491337	623	-	56.18	q21.1	sense_intronic	CTD-2651B20.7
ENSG00000232775	108.16	0.0352687	0.0151762	2.32395	0.0201281	0.555592	chr22	16157079	16172700	1572	+	43.69	q11.1	pseudogene	AP000525.10
ENSG00000267349	8.24955	0.0274969	0.0118384	2.3227	0.0201953	0.555592	chr17	33805013	33805463	451	+	37.47	q12	antisense	RP11-686D22.9
ENSG00000233728	36.4714	-0.0186804	0.00804345	-2.32243	0.0202095	0.555592	chr1	38265392	38266551	700	-	54.91	p34.3	antisense	RP11-109P14.9
ENSG00000236423	22.2287	-0.017786	0.00765968	-2.32203	0.0202311	0.555592	chr1	3816936	3833789	4064	+	56.6	p36.32	lincRNA	LINC01134	long intergenic non-protein coding RNA 1134 [Source:HGNC Symbol;Acc:49449]
ENSG00000235770	1486.59	0.00896234	0.0038603	2.32167	0.0202506	0.555592	chr2	216476286	216708445	5628	-	39.64	q35	lincRNA	LINC00607	long intergenic non-protein coding RNA 607 [Source:HGNC Symbol;Acc:43944]
ENSG00000224831	2914.89	0.00720404	0.00310376	2.32107	0.0202831	0.555592	chr3	149699965	149701095	1131	-	52.17	q25.1	pseudogene	RP11-651P23.4
ENSG00000251491	140.828	0.00962317	0.00414701	2.32051	0.0203135	0.555592	chr2	159718823	159719797	975	+	49.13	q24.1	pseudogene	OR7E28P	olfactory receptor, family 7, subfamily E, member 28 pseudogene [Source:HGNC Symbol;Acc:8400]
ENSG00000241114	15.95	-0.0213627	0.00920749	-2.32015	0.020333	0.555592	chr2	54307111	54307417	307	-	44.3	p16.2	pseudogene	AC008280.3
ENSG00000247572	503.935	-0.00706425	0.00304579	-2.31935	0.0203763	0.555592	chr5	80499903	80597379	3884	-	41.97	q14.1	antisense	CKMT2-AS1	CKMT2 antisense RNA 1 [Source:HGNC Symbol;Acc:48997]
ENSG00000203499	25.6242	-0.0317841	0.0137089	-2.3185	0.020422	0.555828	chr8	144816310	144828507	5607	+	60.21	q24.3	lincRNA	FAM83H-AS1	FAM83H antisense RNA 1 (head to head) [Source:HGNC Symbol;Acc:48720]
ENSG00000270139	14.6871	-0.0245738	0.0105998	-2.31832	0.020432	0.555828	chr21	17789459	17791400	467	-	35.53	q21.1	lincRNA	AP001172.3
ENSG00000255202	762.067	0.00810494	0.00349666	2.31791	0.0204542	0.555828	chr11	33686766	33718247	648	-	44.37	p13	antisense	RP4-541C22.5
ENSG00000261534	522.848	-0.00665486	0.00287428	-2.31531	0.0205959	0.555828	chr9	124577953	124581731	3779	-	53.29	q33.2	sense_overlapping	RP11-244O19.1
ENSG00000255277	21.9729	-0.0210328	0.009086	-2.31486	0.0206205	0.555828	chr16	14914649	14918563	1088	-	49.25	p13.11	pseudogene	ABCC6P2	ATP-binding cassette, sub-family C, member 6 pseudogene 2 [Source:HGNC Symbol;Acc:33353]
ENSG00000271730	1215.13	0.00601567	0.00259899	2.31462	0.0206339	0.555828	chr6	109319685	109320328	644	+	33.54	q21	antisense	RP11-787I22.3
ENSG00000225335	60.761	-0.0108447	0.00468763	-2.31348	0.0206965	0.555828	chr22	18559293	18561650	2235	-	51.74	q11.21	antisense	XXbac-B476C20.9
ENSG00000132832	92.7741	0.0269839	0.0116692	2.31239	0.020756	0.555935	chr20	43285092	43324737	1416	-	46.49	q13.12	antisense	RP11-445H22.3
ENSG00000271122	2969.63	-0.00476451	0.00206047	-2.31234	0.0207587	0.555935	chr7	35734824	35739023	4200	+	46	p14.2	antisense	RP11-379H18.1
ENSG00000259347	5.31546	-0.0346749	0.0150015	-2.31142	0.0208094	0.556148	chr15	67278699	67351591	1015	-	45.2	q22.33	lincRNA	RP11-798K3.2
ENSG00000255513	107.459	-0.0141627	0.00613632	-2.30802	0.0209982	0.55729	chr16	2013746	2014096	351	-	50.43	p13.3	pseudogene	AC005363.9
ENSG00000265123	21.5872	-0.0238417	0.0103356	-2.30675	0.021069	0.55729	chr6	34653134	34653419	286	-	54.55	p21.31	misc_RNA	RN7SL200P	RNA, 7SL, cytoplasmic 200, pseudogene [Source:HGNC Symbol;Acc:46216]
ENSG00000243176	517.509	0.0120759	0.00523529	2.30663	0.0210752	0.55729	chr3	156893012	157099054	1544	+	39.16	q25.31	processed_transcript	RP11-550I24.2
ENSG00000223922	15.5864	-0.0248046	0.0107663	-2.30391	0.0212277	0.55729	chr2	39037574	39038796	1223	-	53.15	p22.1	pseudogene	ASS1P2	argininosuccinate synthetase 1 pseudogene 2 [Source:HGNC Symbol;Acc:765]
ENSG00000267346	12.849	0.0340107	0.0147626	2.30384	0.0212315	0.55729	chr19	45631827	45632288	462	+	52.81	q13.32	pseudogene	EIF5AP3	eukaryotic translation initiation factor 5A pseudogene 3 [Source:HGNC Symbol;Acc:3304]
ENSG00000217385	14.9919	0.017494	0.00759348	2.30382	0.0212328	0.55729	chr6	4702697	4704013	1317	+	45.48	p25.1	pseudogene	PSMC1P11	proteasome (prosome, macropain) 26S subunit, ATPase, 1 pseudogene 11 [Source:HGNC Symbol;Acc:39786]
ENSG00000248569	28.2186	-0.010414	0.00452196	-2.30299	0.0212794	0.557501	chr5	79646840	79647775	936	-	50.75	q14.1	pseudogene	CTC-512J14.5
ENSG00000272639	18.2037	-0.0286421	0.0124462	-2.30127	0.0213765	0.558921	chr15	101402129	101425534	564	+	50.16	q26.3	lincRNA	RP11-66B24.8
ENSG00000258490	10.0159	-0.0291804	0.0126844	-2.30049	0.0214206	0.558921	chr14	67435755	67436533	514	-	36.71	q23.3	antisense	RP11-862P13.1
ENSG00000226856	30.1879	-0.0301495	0.0131058	-2.30047	0.0214217	0.558921	chr2	118889704	118943962	979	-	41.17	q14.2	lincRNA	AC093901.1
ENSG00000250001	33.2295	-0.0188015	0.00817344	-2.30032	0.0214301	0.558921	chr5	9519965	9523290	543	-	46.18	p15.31	sense_intronic	CTD-2201E9.2
ENSG00000237233	13.8062	-0.023931	0.0104128	-2.29822	0.0215491	0.560318	chr10	63212397	63241714	863	+	39.73	q21.2	antisense	RP11-809M12.1
ENSG00000233037	6.32592	-0.0369976	0.0161036	-2.29748	0.0215915	0.560318	chr2	96208478	96208978	501	-	43.91	q11.1	pseudogene	AC009237.10
ENSG00000258559	87.9508	-0.0115656	0.00503418	-2.29741	0.0215953	0.560318	chr14	74755830	74761128	1367	-	52.46	q24.3	sense_overlapping	AC005519.4
ENSG00000177406	907.846	0.00902153	0.00392754	2.29699	0.0216192	0.560318	chr12	740057	772872	3530	+	46.36	p13.33	antisense	RP11-218M22.1
ENSG00000255594	2431.11	0.00921489	0.00401566	2.29474	0.0217483	0.560673	chr22	37621304	37622035	731	-	52.19	q13.1	pseudogene	Z82188.1
ENSG00000183444	1049.95	0.00782237	0.00341216	2.2925	0.0218769	0.560673	chr7	97595402	97596386	985	-	49.34	q21.3	pseudogene	OR7E38P	olfactory receptor, family 7, subfamily E, member 38 pseudogene [Source:HGNC Symbol;Acc:8411]
ENSG00000265664	10.3043	-0.0492745	0.0214989	-2.29195	0.0219085	0.560673	chr17	65028525	65029406	229	-	61.56	q24.2	antisense	RP11-74H8.1
ENSG00000254542	74.5797	0.0185501	0.00809678	2.29104	0.0219608	0.560673	chr11	20000245	20002883	598	-	43.99	p15.1	antisense	NAV2-AS3	NAV2 antisense RNA 3 [Source:HGNC Symbol;Acc:40742]
ENSG00000243914	11.1842	-0.019788	0.00864536	-2.28886	0.0220877	0.560673	chr5	31847377	31848254	878	+	43.96	p13.3	pseudogene	RPL5P14	ribosomal protein L5 pseudogene 14 [Source:HGNC Symbol;Acc:35924]
ENSG00000223442	2064.58	0.00591339	0.00258359	2.28882	0.0220897	0.560673	chr5	131966281	131999964	1081	-	44.99	q31.1	antisense	AC004041.2
ENSG00000271826	97.1098	0.0102628	0.00448712	2.28717	0.0221859	0.561174	chrX	114752490	114797058	2075	-	40.17	q23	antisense	RP1-93I3.1
ENSG00000231084	59.0259	0.0106578	0.00466108	2.28656	0.0222215	0.561174	chr1	185140467	185140842	376	-	42.02	q25.3	pseudogene	CTA-253N17.1
ENSG00000250582	36.5529	-0.0191834	0.00839041	-2.28635	0.0222337	0.561174	chr4	146418225	146424123	1090	-	37.26	q31.21	antisense	SMAD1-AS2	SMAD1 antisense RNA 2 [Source:HGNC Symbol;Acc:49381]
ENSG00000250337	506.038	0.0200141	0.00875911	2.28495	0.0223161	0.561368	chr5	27472399	27496508	2638	+	34.92	p14.1	lincRNA	LINC01021	long intergenic non-protein coding RNA 1021 [Source:HGNC Symbol;Acc:48995]
ENSG00000257556	100.644	-0.0131764	0.00577141	-2.28305	0.0224273	0.562139	chr14	105559946	105565341	1177	+	57.1	q32.33	lincRNA	RP11-44N21.1
ENSG00000272037	2210.07	0.00457014	0.00200373	2.28082	0.022559	0.564462	chr8	103268620	103270049	1430	+	36.85	q22.3	antisense	KB-431C1.5
ENSG00000232222	252.876	-0.0363271	0.0159465	-2.27806	0.0227229	0.565696	chr1	209960324	209961038	591	-	46.15	q32.2	sense_overlapping	RP3-434O14.8
ENSG00000225022	980.601	0.0149582	0.00656732	2.27768	0.0227459	0.565696	chr20	5273034	5273477	444	-	41.89	p12.3	pseudogene	UBE2D3P1	ubiquitin-conjugating enzyme E2D 3 pseudogene 1 [Source:HGNC Symbol;Acc:33349]
ENSG00000231615	81.6713	-0.0164898	0.00724404	-2.27632	0.0228268	0.565696	chr1	173331536	173332872	1337	-	39.57	q25.1	pseudogene	RP11-296O14.2
ENSG00000241723	26.329	-0.0154136	0.00677587	-2.27478	0.022919	0.565696	chr3	157993598	157994210	613	-	49.92	q25.32	pseudogene	RP11-113A11.1
ENSG00000261553	81458.3	0.011198	0.00492414	2.27411	0.0229593	0.565696	chr13	76123909	76381256	4178	+	38.15	q22.2	processed_transcript	RP11-29G8.3
ENSG00000257732	46.7761	0.015825	0.00696184	2.27311	0.0230197	0.565696	chr12	104656092	104674500	701	-	45.44	q23.3	antisense	RP11-818F20.5
ENSG00000269574	16.8128	0.0220091	0.00968491	2.27252	0.0230554	0.565696	chr19	56220529	56220899	371	+	31	q13.42	sense_intronic	CTD-2611O12.7
ENSG00000230239	6.83831	0.020528	0.00903324	2.27249	0.0230569	0.565696	chr1	17181902	17185779	882	+	44.12	p36.13	lincRNA	RP11-108M9.2
ENSG00000272087	87.9035	-0.0103192	0.00454221	-2.27184	0.0230964	0.565696	chr3	158410909	158411557	649	-	34.36	q25.32	lincRNA	RP11-379F4.7
ENSG00000187229	68.2471	-0.0143493	0.006319	-2.27082	0.0231578	0.565696	chr8	18578415	18591915	2054	+	39.17	p22	antisense	RP11-161I2.1
ENSG00000246777	49.2667	0.0121731	0.00536451	2.2692	0.0232564	0.565696	chr16	66785655	66788643	2894	+	45.07	q22.1	lincRNA	RP11-61A14.4
ENSG00000259053	299.884	0.00644249	0.0028398	2.26864	0.0232903	0.565696	chr14	89878656	90421003	452	-	42.56	q32.11	processed_transcript	RP11-33N16.3
ENSG00000259328	223.372	-0.00960156	0.00423279	-2.26838	0.0233061	0.565696	chr15	82944773	82974312	1719	+	44.68	q25.2	pseudogene	RP11-152F13.7
ENSG00000244513	15207.4	0.00634759	0.00279875	2.26801	0.0233286	0.565696	chr3	69063092	69105773	3746	+	36.57	p14.1	antisense	CTD-2013N24.2
ENSG00000249955	61.0052	0.0140839	0.006213	2.26684	0.0233998	0.565696	chr4	170902898	170914957	554	+	39.36	q33	antisense	RP11-6E9.4
ENSG00000245275	346.102	0.0143414	0.00632792	2.26637	0.0234287	0.565696	chr5	153708997	153825410	1972	-	45.08	q33.2	antisense	SAP30L-AS1	SAP30L antisense RNA 1 (head to head) [Source:HGNC Symbol;Acc:26760]
ENSG00000232677	3522.97	0.0159749	0.00705341	2.26485	0.0235218	0.565696	chr19	36803969	36822620	7201	-	45.72	q13.12	lincRNA	LINC00665	long intergenic non-protein coding RNA 665 [Source:HGNC Symbol;Acc:44323]
ENSG00000256293	55.6212	0.0135186	0.00596977	2.26451	0.0235428	0.565696	chr12	64731958	64732577	620	-	42.9	q14.2	pseudogene	RP11-114F3.2
ENSG00000225205	958.731	0.0109503	0.00483921	2.26282	0.0236465	0.565696	chr2	173345568	173421324	2447	-	42.5	q31.1	antisense	AC093818.1
ENSG00000266441	8.97846	-0.0223617	0.00988321	-2.2626	0.0236605	0.565696	chr18	6728820	6729861	491	-	59.4	p11.31	antisense	RP11-91I8.3
ENSG00000270599	87.0605	-0.0130614	0.00577616	-2.26126	0.0237432	0.565696	chr10	114172053	114179765	551	-	41.99	q25.2	antisense	RP11-324O2.6
ENSG00000262766	65.6313	0.0123916	0.00548221	2.26033	0.0238008	0.565696	chr16	31129399	31130068	543	+	47.31	p11.2	sense_intronic	RP11-196G11.4
ENSG00000234332	26.5812	0.0157465	0.00696827	2.25974	0.0238376	0.565696	chr1	100858589	100859582	674	-	43.86	p21.2	pseudogene	BCAS2P2	breast carcinoma amplified sequence 2 pseudogene 2 [Source:HGNC Symbol;Acc:39595]
ENSG00000272767	240.228	0.0121917	0.00539789	2.25861	0.0239079	0.565696	chr10	65224989	65226323	1335	+	63.9	q21.3	antisense	JMJD1C-AS1	JMJD1C antisense RNA 1 [Source:HGNC Symbol;Acc:28222]
ENSG00000260034	187.596	-0.0108864	0.00482222	-2.25755	0.0239735	0.565696	chr16	25151898	25160353	7990	-	47.84	p12.1	antisense	RP11-266L9.2
ENSG00000259257	7.43369	-0.037685	0.0166931	-2.25751	0.0239761	0.565696	chr15	99878062	99878686	625	+	42.24	q26.3	pseudogene	RP11-616M17.1
ENSG00000255390	401.576	-0.0136964	0.00607241	-2.25551	0.0241012	0.565879	chr11	6642682	6643553	820	+	63.07	p15.4	antisense	RP11-732A19.5
ENSG00000260727	7.18422	-0.0258929	0.0114814	-2.2552	0.0241205	0.565879	chr16	29624425	29624961	537	-	69.27	p11.2	pseudogene	SLC7A5P1	solute carrier family 7 (amino acid transporter light chain, L system), member 5 pseudogene 1 [Source:HGNC Symbol;Acc:29458]
ENSG00000259648	15.4604	-0.0151336	0.00671228	-2.25462	0.0241571	0.565879	chr14	68081646	68083343	1698	+	38.16	q24.1	pseudogene	RP11-643G16.4
ENSG00000232832	1234.25	0.0108004	0.00479151	2.25407	0.0241917	0.566168	chr3	197765192	197766105	542	-	43.11	q29	antisense	LMLN-AS1	LMLN antisense RNA 1 [Source:HGNC Symbol;Acc:40738]
ENSG00000213225	29.5423	-0.0270998	0.012031	-2.25249	0.0242912	0.567542	chr2	130986949	130989679	2731	+	59.03	q21.1	pseudogene	AC018804.7
ENSG00000235954	1137.28	-0.00371862	0.00165266	-2.25009	0.0244433	0.567923	chr22	28315364	28404569	10818	+	43.33	q12.1	processed_transcript	TTC28-AS1	TTC28 antisense RNA 1 [Source:HGNC Symbol;Acc:29336]
ENSG00000196138	135.029	0.0225732	0.0100355	2.24934	0.0244907	0.568113	chr12	3797876	3799650	1774	-	35.44	p13.32	pseudogene	AC005831.1
ENSG00000232079	9.36844	0.0297034	0.0132167	2.24742	0.0246134	0.56893	chr21	29420733	29509930	3238	+	35.65	q21.3	processed_transcript	AL035610.1
ENSG00000181359	184.868	0.00899952	0.00400471	2.24723	0.0246251	0.56893	chr4	171502621	171526601	853	-	34.97	q33	pseudogene	HSP90AA6P	heat shock protein 90kDa alpha (cytosolic), class A member 6, pseudogene [Source:HGNC Symbol;Acc:32536]
ENSG00000250583	8.37246	-0.0370463	0.0164917	-2.24636	0.0246809	0.56893	chr5	33519721	33522335	917	-	42.98	p13.3	lincRNA	CTD-2233C11.2
ENSG00000267033	18.8007	-0.0190583	0.00849038	-2.24469	0.0247879	0.56893	chr19	16297087	16300269	578	-	51.9	p13.11	antisense	CTD-2562J15.4
ENSG00000225357	80.2112	0.0167722	0.00747495	2.24379	0.024846	0.569511	chr20	34340736	34341641	906	+	36.87	q11.22	pseudogene	RPF2P1	ribosome production factor 2 homolog (S. cerevisiae) pseudogene 1 [Source:HGNC Symbol;Acc:16186]
ENSG00000170161	571.45	-0.0062584	0.00278971	-2.24338	0.0248722	0.569534	chr9	66553273	66555928	2541	+	48.19	q13	lincRNA	RP11-262H14.4
ENSG00000224007	15.8105	-0.0301558	0.0134733	-2.23819	0.0252087	0.573545	chr2	149053225	149054248	1024	-	35.94	q23.1	pseudogene	AC019070.1
ENSG00000268140	28.8407	0.00936351	0.00418561	2.23707	0.0252817	0.573593	chr19	22320733	22321783	1051	+	49.19	p12	pseudogene	PCGF7P	polycomb group ring finger 7 pseudogene [Source:HGNC Symbol;Acc:30341]
ENSG00000223396	115.202	-0.0100099	0.00447586	-2.23642	0.0253241	0.574106	chr1	201487831	201499602	2329	+	42.18	q32.1	lincRNA	RPS10P7	ribosomal protein S10 pseudogene 7 [Source:HGNC Symbol;Acc:36423]
ENSG00000262119	71.0608	-0.0220831	0.00989262	-2.23228	0.0255966	0.575254	chr14	27061953	27063723	1771	-	31.17	q12	sense_intronic	RP11-483C6.1
ENSG00000235997	111.384	0.0210718	0.00944782	2.23034	0.0257249	0.575254	chr2	30569525	30575297	2952	+	47.93	p23.1	lincRNA	AC109642.1
ENSG00000247728	204.71	-0.00755234	0.00338704	-2.22978	0.0257624	0.575254	chr15	30909201	30917976	970	-	41.21	q13.2	antisense	RP11-932O9.7
ENSG00000224729	2229	-0.0185995	0.00834421	-2.22903	0.0258119	0.575254	chr7	100187025	100201829	3164	-	54.1	q22.1	antisense	PCOLCE-AS1	PCOLCE antisense RNA 1 [Source:HGNC Symbol;Acc:40430]
ENSG00000225151	961.638	-0.00832776	0.00373674	-2.22861	0.0258396	0.575427	chr15	84867600	84898888	5378	-	45.77	q25.2	pseudogene	GOLGA2P7	golgin A2 pseudogene 7 [Source:HGNC Symbol;Acc:49516]
ENSG00000244691	16.1446	-0.0241686	0.0108497	-2.22758	0.0259084	0.57551	chr14	103878456	103879098	643	-	50.54	q32.32	pseudogene	RP11-600F24.2
ENSG00000154608	14884	0.00807001	0.00362469	2.2264	0.0259872	0.576069	chr4	119388745	119476483	5861	+	35.6	q26	pseudogene	CEP170P1	centrosomal protein 170kDa pseudogene 1 [Source:HGNC Symbol;Acc:28364]
ENSG00000234350	8.98106	0.0356989	0.0160442	2.22504	0.0260784	0.576757	chr2	171579719	171627276	2026	-	41.4	q31.1	lincRNA	AC007405.4
ENSG00000219448	15.3751	0.0340341	0.015296	2.22504	0.0260786	0.576757	chr6	157998119	158003309	5191	-	39.7	q25.3	pseudogene	RP11-193H22.2
ENSG00000243797	48.7344	0.0154304	0.00694642	2.22135	0.0263275	0.577892	chr7	106012697	106410653	2082	-	39.82	q22.3	sense_overlapping	CTB-111H14.1
ENSG00000265739	102.052	-0.017153	0.00773091	-2.21876	0.0265032	0.577892	chr17	28449447	28453136	546	-	42.93	q11.2	antisense	RP11-354P11.3
ENSG00000273281	106.489	0.0132654	0.00597878	2.21875	0.0265034	0.577892	chr9	131068269	131068629	361	-	42.11	q34.11	lincRNA	RP11-339B21.14
ENSG00000258301	437.693	-0.0119594	0.00539182	-2.21806	0.0265507	0.577892	chr14	77248083	77253067	1836	-	50.97	q24.3	lincRNA	RP11-488C13.5
ENSG00000131484	135.466	-0.0083106	0.00374719	-2.21782	0.026567	0.577892	chr17	43580626	43612076	814	+	43.65	q21.31	antisense	RP11-798G7.5
ENSG00000272780	1454.66	-0.00824523	0.00371859	-2.2173	0.0266024	0.577892	chr17	21435738	21477781	2994	-	41.6	p11.2	processed_transcript	RP11-822E23.8
ENSG00000267456	5.64776	-0.0263407	0.0118835	-2.21658	0.0266518	0.577892	chr18	33858698	33859082	385	-	39.22	q12.2	pseudogene	RP11-49I11.3
ENSG00000228828	120.509	-0.0122629	0.00553298	-2.21633	0.0266688	0.577892	chr10	38107534	38109910	2240	-	42.28	p11.1	pseudogene	RP11-162G10.1
ENSG00000205271	623.11	-0.0095855	0.00432551	-2.21604	0.0266886	0.577892	chr15	83128128	83145983	7254	+	58.56	q25.2	pseudogene	CSPG4P10	chondroitin sulfate proteoglycan 4 pseudogene 10 [Source:HGNC Symbol;Acc:48361]
ENSG00000235884	838.129	0.00802583	0.00362332	2.21505	0.0267566	0.577892	chr12	30947977	30955645	2856	+	47.76	p11.21	lincRNA	LINC00941	long intergenic non-protein coding RNA 941 [Source:HGNC Symbol;Acc:48635]
ENSG00000232453	49.6743	0.0130958	0.00591415	2.21431	0.0268075	0.577892	chr1	59348540	59362375	1249	-	46.88	p32.1	lincRNA	RP4-794H19.1
ENSG00000261625	172.712	-0.0160255	0.00723852	-2.21391	0.0268347	0.577892	chr11	68768233	68769516	1284	-	53.58	q13.3	sense_overlapping	RP11-554A11.4
ENSG00000260257	365.363	-0.00663768	0.00300182	-2.21122	0.0270206	0.577892	chr20	31444848	31446557	1710	+	38.36	q11.21	lincRNA	RP5-1085F17.3
ENSG00000270344	17.5867	-0.0158006	0.00714797	-2.2105	0.0270702	0.577892	chr12	89919431	89934079	338	+	40.28	q21.33	antisense	RP11-734K2.4
ENSG00000225329	16.0062	0.0288884	0.0130712	2.21009	0.0270991	0.577892	chr7	104558007	104567077	640	-	42.53	q22.3	lincRNA	RP11-325F22.5
ENSG00000188384	622.094	-0.00977101	0.00442124	-2.21002	0.0271041	0.577892	chr15	82751614	82769399	7170	+	58.55	q25.2	pseudogene	CSPG4P8	chondroitin sulfate proteoglycan 4 pseudogene 8 [Source:HGNC Symbol;Acc:48359]
ENSG00000204792	881.446	0.0222883	0.0100865	2.20973	0.027124	0.577892	chr2	75145275	75165545	4176	+	45.7	p12	lincRNA	AC104135.3
ENSG00000175611	375.224	-0.00706803	0.00319979	-2.20891	0.0271812	0.577892	chr9	98521513	98638259	5100	-	42.23	q22.32	processed_transcript	LINC00476	long intergenic non-protein coding RNA 476 [Source:HGNC Symbol;Acc:27858]
ENSG00000179406	212.095	-0.00848052	0.00384026	-2.20832	0.0272222	0.577892	chr7	65841031	65866325	5627	-	49.46	q11.21	lincRNA	LINC00174	long intergenic non-protein coding RNA 174 [Source:HGNC Symbol;Acc:27788]
ENSG00000225465	21.4948	-0.0248313	0.0112447	-2.20827	0.0272251	0.577892	chr22	29832818	29874164	5976	-	49.57	q12.2	antisense	RFPL1S	RFPL1 antisense RNA 1 [Source:HGNC Symbol;Acc:9978]
ENSG00000267365	173.115	0.0159815	0.00723726	2.20822	0.0272287	0.577892	chr17	68163102	68165543	2442	-	47.38	q24.3	antisense	KCNJ2-AS1	KCNJ2 antisense RNA 1 (head to head) [Source:HGNC Symbol;Acc:43720]
ENSG00000267006	165.312	-0.0149093	0.00675826	-2.20608	0.0273783	0.578631	chr19	30519648	30520823	1176	-	31.29	q12	lincRNA	CTC-448F2.4
ENSG00000231407	156.108	0.0104288	0.00473391	2.20299	0.0275952	0.578631	chr1	170429594	170501788	3185	-	36.93	q24.2	antisense	RP11-576I22.2
ENSG00000273488	179.959	0.0102295	0.00464513	2.20219	0.0276518	0.578631	chr3	100080031	100080481	451	+	42.79	q12.2	lincRNA	RP11-114I8.4
ENSG00000255882	612.338	0.0166233	0.00754956	2.20189	0.0276728	0.578631	chr12	10019626	10022407	719	+	31.34	p13.31	antisense	RP11-290C10.1
ENSG00000214283	27.9371	-0.0219347	0.00996656	-2.20083	0.0277484	0.578631	chr3	136617918	136618918	1001	-	38.86	q22.3	pseudogene	RP11-85F14.1
ENSG00000231035	43.878	0.0180587	0.00820869	2.19994	0.0278109	0.578631	chr2	218625270	218626014	745	-	45.77	q35	pseudogene	RPL7L1P9	ribosomal protein L7-like 1 pseudogene 9 [Source:HGNC Symbol;Acc:39491]
ENSG00000272236	7.9254	-0.0334889	0.0152249	-2.19961	0.0278347	0.578631	chr6	29719742	29719984	243	-	50.62	p22.1	lincRNA	XXbac-BPG170G13.32
ENSG00000241990	51.8895	-0.00955855	0.00434562	-2.19958	0.0278368	0.578631	chr22	46449585	46453090	1093	+	55.48	q13.31	antisense	RP6-109B7.3
ENSG00000224448	10.801	-0.018564	0.00844046	-2.19941	0.0278488	0.578631	chr7	99235865	99236390	526	-	53.42	q22.1	pseudogene	GS1-259H13.7
ENSG00000266126	176.773	0.0158304	0.00720056	2.1985	0.0279138	0.578631	chr17	19832685	19833050	366	-	39.89	p11.2	sense_intronic	RP11-209D14.4
ENSG00000232995	341.068	-0.00784281	0.00356926	-2.19732	0.0279976	0.578631	chr1	163214295	163291684	3626	-	37.85	q23.3	antisense	RP11-267N12.3
ENSG00000265750	595.586	0.00493365	0.00224625	2.19639	0.0280638	0.578631	chr18	21739473	21742175	735	-	40.81	q11.2	lincRNA	RP11-799B12.4
ENSG00000256240	112.256	0.0134301	0.00611475	2.19634	0.0280675	0.578631	chr19	21301321	21301529	201	+	35.89	p12	pseudogene	AC010620.1
ENSG00000213744	9.46207	-0.0216715	0.00987533	-2.19451	0.028199	0.578631	chr7	37415125	37415626	502	+	51.59	p14.1	pseudogene	RPS10P14	ribosomal protein S10 pseudogene 14 [Source:HGNC Symbol;Acc:35880]
ENSG00000108958	163.884	0.00829606	0.00378047	2.19445	0.0282028	0.578631	chr17	1761333	1761740	408	-	52.21	p13.3	pseudogene	AC016292.3
ENSG00000205275	589.326	-0.00926882	0.00422381	-2.19442	0.0282052	0.578631	chr15	82970479	82988374	7287	-	58.55	q25.2	pseudogene	CSPG4P9	chondroitin sulfate proteoglycan 4 pseudogene 9 [Source:HGNC Symbol;Acc:48360]
ENSG00000243398	60.6565	-0.0167392	0.00762973	-2.19395	0.028239	0.578631	chr3	171955116	171955384	269	+	54.28	q26.31	misc_RNA	RN7SL141P	RNA, 7SL, cytoplasmic 141, pseudogene [Source:HGNC Symbol;Acc:46157]
ENSG00000225261	203.614	-0.0116986	0.00533246	-2.19385	0.0282465	0.578631	chrX	148629755	148631380	1167	-	43.54	q28	antisense	RP5-937E21.8
ENSG00000243197	26.2061	0.0308768	0.0140788	2.19313	0.0282977	0.578631	chr3	116428082	116442428	3324	+	35.93	q13.31	antisense	TUSC7	tumor suppressor candidate 7 (non-protein coding) [Source:HGNC Symbol;Acc:27701]
ENSG00000260894	2511.11	0.0109398	0.00498846	2.19302	0.0283059	0.578631	chr16	67576207	67576475	207	-	54.65	q22.1	antisense	CTD-2012K14.4
ENSG00000213399	44.8934	-0.0140179	0.00639305	-2.19267	0.0283312	0.578631	chr2	85142910	85143789	878	+	60.68	p11.2	pseudogene	AC022210.2
ENSG00000267223	8.23425	0.0218744	0.00997936	2.19196	0.0283824	0.578631	chr19	30710573	30719622	420	-	53.85	q12	antisense	AC005597.1
ENSG00000224746	51.4084	-0.0113018	0.00515712	-2.19149	0.0284162	0.578631	chr7	135611203	135617629	804	+	37.36	q33	antisense	AC015987.1
ENSG00000267745	991.073	0.00911786	0.00416111	2.19121	0.0284368	0.578631	chr17	33733703	33736787	1212	-	41.72	q12	processed_transcript	RP11-686D22.8
ENSG00000261872	8318.74	0.0098342	0.00449322	2.18867	0.0286205	0.578631	chr17	45247192	45248415	673	+	38.48	q21.32	antisense	RP5-867C24.5
ENSG00000187988	57.265	0.0101808	0.00465262	2.18817	0.0286569	0.578631	chr9	37477146	37478314	1169	+	42.77	p13.2	pseudogene	RP11-405L18.2
ENSG00000249465	29.4268	-0.015794	0.00722066	-2.18734	0.0287179	0.578631	chr4	110267482	110268615	1134	-	48.41	q25	pseudogene	RBMXP4	RNA binding motif protein, X-linked pseudogene 4 [Source:HGNC Symbol;Acc:34028]
ENSG00000157152	21.5034	-0.0209401	0.0095785	-2.18616	0.028804	0.578631	chr3	12045876	12232900	5709	+	40.95	p25.2	processed_transcript	SYN2	synapsin II [Source:HGNC Symbol;Acc:11495]
ENSG00000229689	724.565	-0.00847001	0.00387645	-2.18499	0.0288896	0.578631	chr2	96191093	96198153	4978	+	52.41	q11.1	pseudogene	AC009237.8
ENSG00000249142	23.0692	0.0134405	0.00615318	2.18431	0.0289393	0.578631	chr5	32522864	32523971	1108	+	50.72	p13.3	pseudogene	CTD-2290P7.1
ENSG00000206145	3.84107	-0.0327494	0.0150008	-2.18318	0.0290226	0.578631	chr22	21389532	21399306	551	-	48.06	q11.21	pseudogene	P2RX6P	purinergic receptor P2X, ligand-gated ion channel, 6 pseudogene [Source:HGNC Symbol;Acc:34076]
ENSG00000182873	325.462	-0.00877175	0.00401839	-2.1829	0.0290433	0.578631	chr1	2113233	2115828	2596	-	57.78	p36.33	antisense	RP11-181G12.2
ENSG00000230587	8.34359	-0.0319724	0.0146516	-2.18218	0.0290959	0.578631	chr2	43324884	43329829	952	-	53.44	p21	lincRNA	AC093609.1
ENSG00000249239	39.7765	-0.0114564	0.00525284	-2.18099	0.0291842	0.578631	chr4	93743137	93744069	933	-	49.2	q22.2	pseudogene	RP11-428L21.2
ENSG00000264546	18.1913	-0.0193951	0.00889343	-2.18083	0.029196	0.578631	chr17	60627087	60629482	1707	+	42.53	q23.2	sense_intronic	RP11-464D20.6
ENSG00000248196	6.07783	-0.0344458	0.0158193	-2.17745	0.0294473	0.578631	chr4	88087996	88088886	891	+	50.39	q22.1	pseudogene	RP11-476C8.2
ENSG00000263343	8.5162	0.0180945	0.00831128	2.1771	0.0294728	0.578631	chr16	31176969	31177248	280	+	56.07	p11.2	pseudogene	RP11-388M20.7
ENSG00000237993	146.02	0.0181825	0.00835574	2.17604	0.029552	0.578631	chr1	116556434	116560326	705	-	40.3	p13.1	antisense	RP11-159M11.2
ENSG00000261759	6050.01	0.00516836	0.00237575	2.17546	0.0295953	0.578631	chr16	19131298	19132951	1137	-	43.17	p12.3	antisense	RP11-626G11.3
ENSG00000242431	236.628	0.0100155	0.004604	2.1754	0.0296002	0.578631	chr4	47492984	47493488	505	-	43.96	p12	pseudogene	RP11-731J8.1
ENSG00000237886	19.8692	-0.0213252	0.00980627	-2.17465	0.0296561	0.578631	chr9	139440664	139444345	1088	+	64.77	q34.3	antisense	RP11-611D20.2
ENSG00000164616	50.3254	0.0216022	0.00994402	2.17238	0.0298267	0.578631	chr5	135266006	135287280	3008	+	37.88	q31.1	polymorphic_pseudogene	FBXL21	F-box and leucine-rich repeat protein 21 (gene/pseudogene) [Source:HGNC Symbol;Acc:13600]
ENSG00000182625	111.48	0.0172525	0.00794216	2.17227	0.029835	0.578631	chr15	58978610	58978816	207	+	57.49	q21.3	pseudogene	RP11-123C21.1
ENSG00000233818	26.031	0.0225214	0.0103772	2.17028	0.0299853	0.578631	chr21	37818029	37904706	1178	+	47.71	q22.13	antisense	AP000695.4
ENSG00000237525	331.455	0.0113072	0.00521032	2.17015	0.0299956	0.578631	chr2	216397856	216578618	2028	+	38.46	q35	lincRNA	AC012668.2
ENSG00000244604	23.1985	-0.0133139	0.00613521	-2.17008	0.030001	0.578631	chr17	8464548	8464894	347	+	53.03	p13.1	pseudogene	RP11-713H12.1
ENSG00000254565	32.1954	-0.0217629	0.0100382	-2.16801	0.0301577	0.578631	chr11	103276941	103277969	1029	-	34.89	q22.3	pseudogene	MTND2P26	MT-ND2 pseudogene 26 [Source:HGNC Symbol;Acc:42127]
ENSG00000267302	595.18	-0.00591131	0.00272841	-2.16658	0.030267	0.578631	chr17	58042193	58074333	2137	+	41.59	q23.1	lincRNA	RP11-178C3.2
ENSG00000259583	5769.37	-0.0158013	0.00729359	-2.16646	0.0302758	0.578631	chr15	101433945	101459488	5911	-	48.09	q26.3	antisense	RP11-66B24.4
ENSG00000235512	461.212	0.0113193	0.00522613	2.16591	0.030318	0.578631	chrX	30872438	30872824	292	+	43.15	p21.2	antisense	TAB3-AS2	TAB3 antisense RNA 2 [Source:HGNC Symbol;Acc:40013]
ENSG00000230838	619.65	0.0159974	0.00738637	2.16581	0.0303259	0.578631	chr2	216582766	216584147	648	+	39.36	q35	lincRNA	AC093850.2
ENSG00000271367	7.39128	-0.0206309	0.00952824	-2.16524	0.0303693	0.578631	chr6	53214956	53215503	548	+	38.32	p12.1	lincRNA	RP3-483K16.4
ENSG00000253966	8.47526	-0.0313543	0.0144878	-2.16418	0.0304503	0.578631	chr5	170323933	170331465	1337	+	40.85	q35.1	pseudogene	CTC-455F18.3
ENSG00000257550	5962.52	0.00558337	0.00257994	2.16414	0.0304534	0.578631	chr12	53907768	53911392	2297	+	46.84	q13.13	antisense	RP11-793H13.3
ENSG00000270130	97.633	-0.0137136	0.00633713	-2.164	0.0304642	0.578631	chr12	124445264	124445791	528	-	42.05	q24.31	sense_intronic	RP11-214K3.23
ENSG00000249835	4736.29	0.00711784	0.00328947	2.16382	0.0304779	0.578631	chr5	82827171	82877139	877	-	36.44	q14.3	antisense	VCAN-AS1	VCAN antisense RNA 1 [Source:HGNC Symbol;Acc:40163]
ENSG00000228663	76.3928	-0.0129603	0.00598988	-2.1637	0.0304875	0.578631	chr20	49530268	49530948	681	+	44.93	q13.13	pseudogene	PSMD10P1	proteasome 26S subunit, non-ATPase, 10 pseudogene 1 [Source:HGNC Symbol;Acc:16602]
ENSG00000260526	117.521	-0.0112675	0.00520966	-2.1628	0.0305563	0.578631	chr4	113150717	113152752	2036	-	35.9	q25	antisense	RP11-73K9.2
ENSG00000259409	10.8061	-0.0300248	0.0138859	-2.16226	0.0305985	0.578631	chr15	40381033	40381587	461	+	56.04	q15.1	antisense	RP11-521C20.3
ENSG00000236051	4008.64	0.00648255	0.00300027	2.16065	0.030722	0.579189	chr13	77649649	77672677	1806	+	35.43	q22.3	antisense	MYCBP2-AS1	MYCBP2 antisense RNA 1 [Source:HGNC Symbol;Acc:41023]
ENSG00000205879	13.4196	-0.0193294	0.008949	-2.15995	0.0307762	0.579189	chr8	12029711	12036084	2423	-	54.02	p23.1	pseudogene	FAM90A2P	family with sequence similarity 90, member A2, pseudogene [Source:HGNC Symbol;Acc:32250]
ENSG00000253141	10.3517	0.0319139	0.0147834	2.15877	0.0308681	0.579189	chr5	172890503	172911587	1169	+	45.74	q35.2	lincRNA	CTB-164N12.1
ENSG00000256178	629.269	0.0119326	0.00552807	2.15854	0.0308858	0.579189	chr7	143880548	143883173	2626	+	41.74	q35	pseudogene	AC004889.1
ENSG00000235314	61.0997	-0.0129369	0.00599426	-2.15822	0.0309106	0.579189	chr7	44078770	44081905	2703	+	61	p13	lincRNA	LINC00957	long intergenic non-protein coding RNA 957 [Source:HGNC Symbol;Acc:22332]
ENSG00000267280	41.6305	-0.0251658	0.0116669	-2.15703	0.0310031	0.579189	chr17	59470817	59488916	1206	-	62.75	q23.2	antisense	RP11-332H18.4
ENSG00000232022	10.1125	0.0288595	0.0133895	2.15539	0.0311316	0.579189	chr1	46897801	46911193	1914	+	51.48	p33	pseudogene	RP5-1109J22.1
ENSG00000259161	21.2453	-0.0253401	0.0117672	-2.15344	0.0312839	0.579189	chr14	102309731	102310459	729	-	42.94	q32.31	pseudogene	CTD-2017C7.3
ENSG00000259719	7.12807	-0.0321214	0.0149167	-2.15339	0.0312883	0.579189	chr14	56777598	56811719	846	+	42.62	q22.3	lincRNA	RP11-930O11.1
ENSG00000257408	5.41494	-0.0391856	0.0181997	-2.15308	0.0313121	0.579189	chr16	21950186	21956451	813	+	41.65	p12.2	pseudogene	RP11-645C24.4
ENSG00000259339	7.39784	-0.0195043	0.00905934	-2.15294	0.0313231	0.579189	chr19	46640003	46640804	802	-	47.76	q13.32	pseudogene	TGIF1P1	TGFB-induced factor homeobox 1 pseudogene 1 [Source:HGNC Symbol;Acc:30730]
ENSG00000267298	60.4875	-0.0138586	0.00643846	-2.15247	0.0313602	0.579189	chr19	56823297	56823855	559	-	31.13	q13.43	sense_intronic	AC006116.19
ENSG00000254978	282.099	0.00673956	0.00313199	2.15184	0.0314097	0.579189	chr11	71511587	71515686	549	-	52.88	q13.4	pseudogene	ALG1L9P	asparagine-linked glycosylation 1-like 9, pseudogene [Source:HGNC Symbol;Acc:44378]
ENSG00000272659	29.6061	0.0189416	0.00880308	2.1517	0.0314213	0.579189	chr21	34681796	34682486	691	+	38.21	q22.11	lincRNA	AP000295.10
ENSG00000267043	218.108	-0.00927451	0.0043132	-2.15026	0.0315348	0.579189	chr17	34746595	34747203	539	-	66.01	q12	pseudogene	CTB-91J4.3
ENSG00000259463	11.7463	-0.0214772	0.00998899	-2.15009	0.0315481	0.579189	chr15	41303795	41305498	414	+	40.26	q15.1	antisense	RP11-540O11.7
ENSG00000261061	2563.96	0.0164705	0.0076613	2.14983	0.0315685	0.579189	chr16	81064375	81065090	716	+	43.44	q23.2	sense_intronic	RP11-303E16.2
ENSG00000203258	14.8776	-0.0182016	0.00846672	-2.14979	0.0315722	0.579189	chr11	12942733	12944472	566	-	47.13	p15.2	antisense	RP11-47J17.2
ENSG00000237669	14.843	-0.0240726	0.0111983	-2.14966	0.0315822	0.579189	chr6	29973898	29974893	996	-	65.66	p22.1	pseudogene	HCG4P3	HLA complex group 4 pseudogene 3 [Source:HGNC Symbol;Acc:22922]
ENSG00000240132	121.754	0.00971	0.00451722	2.14955	0.0315908	0.579189	chr7	151198964	151200549	1586	+	42.94	q36.1	pseudogene	ETF1P2	eukaryotic translation termination factor 1 pseudogene 2 [Source:HGNC Symbol;Acc:3479]
ENSG00000259601	13.6542	0.0142476	0.00663338	2.14787	0.0317242	0.579189	chr15	60163710	60165694	1985	-	41.11	q22.2	pseudogene	RP11-568G20.2
ENSG00000259343	66.6768	-0.0124007	0.00577396	-2.1477	0.0317378	0.579189	chr15	81616718	81654378	1349	+	43.53	q25.1	antisense	RP11-761I4.3
ENSG00000257322	42.8623	0.0202645	0.00943717	2.14731	0.0317686	0.579189	chr12	93397191	93609455	1914	-	41.46	q22	antisense	RP11-511B23.2
ENSG00000255422	3023.75	0.00838917	0.00390744	2.14697	0.0317954	0.579189	chr11	118575316	118620973	425	+	45.33	q23.3	antisense	AP002954.4
ENSG00000262728	251.691	-0.00810419	0.00377548	-2.14654	0.0318303	0.579189	chr15	32898619	32907361	966	-	41.29	q13.3	lincRNA	AC123768.4
ENSG00000257752	48.1987	0.0137638	0.0064121	2.14653	0.0318304	0.579189	chr12	88451653	88452355	703	-	43.24	q21.32	pseudogene	RP11-474L23.3
ENSG00000254537	26.7504	0.0295932	0.0137946	2.14528	0.0319302	0.580276	chr11	33424762	33425151	390	+	51.54	p13	pseudogene	RP1-130L23.1
ENSG00000244879	1287.14	-0.00743818	0.00346791	-2.14486	0.031964	0.580526	chr15	50647525	50659636	2895	+	41.64	q21.2	processed_transcript	GABPB1-AS1	GABPB1 antisense RNA 1 [Source:HGNC Symbol;Acc:44157]
ENSG00000249068	33.3374	-0.0203837	0.00950649	-2.14419	0.0320174	0.58096	chr5	109175829	109176393	565	-	40.18	q21.3	pseudogene	CTC-287O8.1
ENSG00000270157	237.716	-0.00854731	0.00398856	-2.14296	0.0321165	0.581079	chr7	141362722	141363646	925	-	42.92	q34	sense_intronic	RP5-894A10.6
ENSG00000228035	76.9045	0.0168291	0.0078543	2.14265	0.0321409	0.581079	chr1	115825655	115910693	2610	+	44.74	p13.2	antisense	RP4-663N10.1
ENSG00000197844	21.8746	0.0327243	0.0152871	2.14065	0.032302	0.581079	chr1	149689368	149689854	486	+	36.76	q21.2	pseudogene	AL358813.1
ENSG00000262380	7.91028	0.026362	0.012315	2.14065	0.0323026	0.581079	chr16	15777147	15778427	503	+	48.01	p13.11	sense_intronic	CTB-193M12.3
ENSG00000243410	378.784	0.0105511	0.00492988	2.14024	0.0323355	0.581079	chr3	63997640	64001922	441	+	38.8	p14.1	antisense	RP11-245J9.4
ENSG00000270132	3505.63	0.0141505	0.00661424	2.13939	0.0324037	0.581219	chr8	134241299	134241940	642	+	39.25	q24.22	sense_intronic	WISP1-OT1	WISP1 overlapping transcript 1 (non-protein coding) [Source:HGNC Symbol;Acc:49126]
ENSG00000233673	459.718	0.0062824	0.00293705	2.13902	0.0324342	0.581406	chr2	87098424	87149816	2149	+	40.2	p11.2	pseudogene	ANAPC1P1	anaphase promoting complex subunit 1 pseudogene 1 [Source:HGNC Symbol;Acc:44150]
ENSG00000251634	1203.93	-0.00688609	0.00322028	-2.13835	0.0324885	0.581566	chr5	70398725	70424580	2851	-	42.45	q13.2	pseudogene	RP11-1280N14.3
ENSG00000267541	646.537	0.0131041	0.00613858	2.13471	0.0327844	0.584121	chr18	45379604	45379828	225	-	49.33	q21.1	pseudogene	RP11-380M21.2
ENSG00000257150	14.7015	-0.0183578	0.0086097	-2.13223	0.0329883	0.584723	chr12	96043031	96067775	2148	+	41.04	q22	pseudogene	PGAM1P5	phosphoglycerate mutase 1 pseudogene 5 [Source:HGNC Symbol;Acc:42452]
ENSG00000226137	689.229	-0.00761883	0.00357357	-2.13199	0.0330073	0.584723	chr17	79002933	79008501	4590	-	58.41	q25.3	lincRNA	BAIAP2-AS1	BAIAP2 antisense RNA 1 (head to head) [Source:HGNC Symbol;Acc:44342]
ENSG00000153363	419.726	0.00812744	0.00381287	2.13158	0.0330414	0.584723	chr1	211556145	211605878	877	+	38.9	q32.3	processed_transcript	LINC00467	long intergenic non-protein coding RNA 467 [Source:HGNC Symbol;Acc:28227]
ENSG00000266877	22.3115	-0.0199049	0.00934011	-2.13112	0.0330794	0.584723	chr17	29910181	29964562	568	+	44.79	q11.2	lincRNA	RP1-41C23.1
ENSG00000267052	44.2831	0.0197142	0.00925123	2.13099	0.0330903	0.584723	chr7	106211393	106239354	550	-	41.52	q22.3	lincRNA	CTB-30L5.1
ENSG00000273328	22.5706	-0.0167123	0.00785089	-2.12871	0.033278	0.585101	chr3	42850906	42949597	3933	+	44.31	p22.1	processed_transcript	RP11-141M3.5
ENSG00000188971	23195.5	0.00419286	0.00197489	2.12309	0.0337465	0.585101	chr2	69685129	69693664	8536	-	42.53	p13.3	lincRNA	RP11-427H3.3
ENSG00000235837	3235.64	0.00824102	0.00388402	2.12178	0.0338565	0.585101	chr7	16735496	16759523	648	-	37.73	p21.1	antisense	AC073333.8
ENSG00000230590	3898.36	-0.00577962	0.00272418	-2.1216	0.0338717	0.585101	chrX	73183790	73513409	6132	-	39.47	q13.2	lincRNA	FTX	FTX transcript, XIST regulator (non-protein coding) [Source:HGNC Symbol;Acc:37190]
ENSG00000253559	81.1709	0.00998973	0.00470939	2.12123	0.0339021	0.585101	chr2	190627430	190630282	860	+	40.66	q32.2	antisense	OSGEPL1-AS1	OSGEPL1 antisense RNA 1 [Source:HGNC Symbol;Acc:41009]
ENSG00000233381	141.304	0.013011	0.00613413	2.12109	0.0339146	0.585101	chr12	31768702	31769373	672	-	50.3	p11.21	pseudogene	AK4P3	adenylate kinase 4 pseudogene 3 [Source:HGNC Symbol;Acc:21596]
ENSG00000248795	36.725	-0.0143254	0.00675798	-2.11977	0.0340252	0.585101	chr4	139481858	139483095	1238	+	55.98	q28.3	pseudogene	RP11-173E2.1
ENSG00000264958	6.20294	-0.0315199	0.0148728	-2.11929	0.0340657	0.585101	chr17	28856706	28869434	1229	+	45.58	q11.2	pseudogene	ALOX12P1	arachidonate 12-lipoxygenase pseudogene 1 [Source:HGNC Symbol;Acc:431]
ENSG00000260274	697.606	0.00643966	0.00303887	2.1191	0.034082	0.585101	chr15	75660496	75661925	1430	+	54.55	q24.2	lincRNA	RP11-817O13.8
ENSG00000228692	17.9513	-0.0189209	0.00892965	-2.11889	0.0341	0.585101	chr6	164007615	164009197	602	-	45.93	q26	lincRNA	RP5-826L7.1
ENSG00000237797	26.7333	-0.0199381	0.0094103	-2.11875	0.0341117	0.585101	chr10	31982012	31996316	347	-	47.72	p11.22	lincRNA	RP11-472N13.3
ENSG00000232063	120.209	-0.012889	0.00608874	-2.11687	0.0342712	0.585169	chr9	97094758	97123230	2162	+	44.86	q22.32	lincRNA	RP11-307E17.8
ENSG00000259678	622.712	0.00792227	0.00374338	2.11634	0.0343158	0.585169	chr15	51706294	51791030	560	+	37.79	q21.2	antisense	RP11-707P17.1
ENSG00000239880	49.3506	0.0079955	0.00377811	2.11627	0.0343219	0.585169	chr3	180040895	180042847	1953	+	45.72	q26.33	pseudogene	RP11-420J11.1
ENSG00000236217	17.8978	0.016696	0.00789268	2.11538	0.0343973	0.585169	chr10	81791600	81792149	431	-	35.82	q22.3	pseudogene	C1DP2	C1D nuclear receptor corepressor pseudogene 2 [Source:HGNC Symbol;Acc:31660]
ENSG00000259201	3089.33	0.0065399	0.00309161	2.11537	0.0343986	0.585169	chr15	52179757	52193320	510	-	38.85	q21.2	antisense	RP11-56B16.5
ENSG00000267756	75.4295	-0.015981	0.00755616	-2.11496	0.0344331	0.585169	chr18	14074911	14075740	830	-	43.37	p11.21	pseudogene	RP11-411B10.4
ENSG00000240704	22.171	-0.0130299	0.00616338	-2.11409	0.0345077	0.585169	chr3	170670639	170671686	1048	-	52.58	q26.2	pseudogene	KLF7P1	kruppel-like factor 7 pseudogene 1 [Source:HGNC Symbol;Acc:17207]
ENSG00000258610	174.68	-0.013767	0.0065156	-2.11293	0.0346068	0.585169	chr14	77245295	77248592	721	+	56.82	q24.3	lincRNA	RP11-488C13.7
ENSG00000229593	13.8888	0.013101	0.00620092	2.11275	0.0346218	0.585169	chr2	25302770	25304558	1357	-	44.44	p23.3	pseudogene	SUCLA2P3	succinate-CoA ligase, ADP-forming, beta subunit pseudogene 3 [Source:HGNC Symbol;Acc:38103]
ENSG00000243637	13.5103	-0.0180409	0.00854151	-2.11214	0.0346744	0.585169	chr2	234263220	234301045	623	+	44.93	q37.1	processed_transcript	AC019221.4
ENSG00000251171	111.112	-0.0119996	0.00568159	-2.11202	0.0346849	0.585169	chr4	170122945	170141500	637	+	38.03	q33	antisense	RP11-327O17.2
ENSG00000236914	253.596	0.0121274	0.00574598	2.11058	0.0348084	0.585169	chr15	38361682	38365160	1793	-	44.38	q14	lincRNA	RP11-1008C21.2
ENSG00000257403	7.89042	-0.0308517	0.0146217	-2.11	0.0348582	0.585169	chr16	21358460	21363459	255	+	50.92	p12.2	pseudogene	CTD-2547E10.3
ENSG00000259472	221.414	-0.00932289	0.00442077	-2.10888	0.0349546	0.585169	chr15	83141718	83182928	1774	-	42.86	q25.2	pseudogene	RP13-996F3.3
ENSG00000250132	742.795	-0.00727777	0.00345117	-2.10878	0.0349633	0.585169	chr12	1083299	1100356	3669	-	45.76	p13.33	antisense	RP11-359B12.2
ENSG00000232335	675.423	0.0127915	0.00606781	2.1081	0.0350224	0.585338	chr1	36204990	36209177	539	+	41.69	p34.3	antisense	RP11-435D7.3
ENSG00000243083	14.9403	0.0249874	0.0118658	2.10584	0.0352186	0.585681	chr3	72200408	72223483	2933	+	46.99	p13	lincRNA	LINC00870	long intergenic non-protein coding RNA 870 [Source:HGNC Symbol;Acc:27319]
ENSG00000257386	1630.77	-0.00836704	0.00398234	-2.10104	0.0356377	0.586745	chr12	74931925	74932413	375	-	48.67	q21.1	antisense	RP11-56G10.2
ENSG00000267620	12.2282	0.0115255	0.00548587	2.10094	0.0356466	0.586745	chr18	57863788	57865405	1618	+	41.1	q21.32	pseudogene	RP11-795H16.2
ENSG00000269894	135.769	0.00984061	0.00468432	2.10075	0.0356626	0.586745	chr3	9977390	9977942	553	+	41.41	p25.3	sense_intronic	RP11-1020A11.1
ENSG00000237596	411.888	-0.00880634	0.00419356	-2.09997	0.0357316	0.586745	chr6	136415853	136546733	1456	-	39.57	q23.3	antisense	RP13-143G15.4
ENSG00000264514	437.655	-0.0112334	0.00535255	-2.09871	0.0358426	0.587567	chr18	316737	319165	548	+	48.17	p11.32	lincRNA	RP11-720L2.4
ENSG00000256399	84.7809	-0.0129455	0.00617404	-2.09676	0.0360148	0.587936	chr12	64281159	64282378	1220	-	43.52	q14.2	pseudogene	RP11-274J7.3
ENSG00000260855	482.58	-0.00702114	0.00334903	-2.09647	0.0360405	0.587936	chr1	246935603	246939074	3472	+	38.91	q44	antisense	RP11-439E19.10
ENSG00000272382	13.4594	-0.0212633	0.0101452	-2.0959	0.036091	0.587936	chr5	43033818	43034737	920	+	54.02	p12	lincRNA	CTD-2035E11.4
ENSG00000257354	420.819	-0.00842601	0.00402343	-2.09423	0.0362392	0.588288	chr12	62996532	63007855	555	+	40.72	q14.1	antisense	RP11-631N16.2
ENSG00000226014	16.7909	0.0195255	0.00932411	2.09408	0.0362527	0.588288	chr1	240713167	240713678	204	-	51.95	q43	pseudogene	RP11-467I20.4
ENSG00000261864	392.706	-0.00804941	0.00384806	-2.09181	0.0364557	0.588288	chr16	68111243	68156174	549	+	43.16	q22.1	processed_transcript	RP11-67A1.2
ENSG00000248629	75.11	0.0162056	0.00775234	2.09042	0.0365801	0.588288	chr4	157762511	157763388	267	+	40.43	q32.1	antisense	RP11-154F14.2
ENSG00000258626	19.7606	0.0227061	0.0108625	2.09032	0.0365894	0.588288	chr14	68119017	68119331	315	-	45.71	q24.1	pseudogene	COX7A2P1	cytochrome c oxidase subunit VIIa polypeptide 2 (liver) pseudogene 1 [Source:HGNC Symbol;Acc:20006]
ENSG00000261011	246.296	-0.00857301	0.00410157	-2.09018	0.036602	0.588288	chr10	88761393	88769662	1740	+	42.04	q23.2	pseudogene	RP11-96C23.11
ENSG00000188662	15.6469	0.0151527	0.00725122	2.08968	0.0366469	0.588288	chr17	48248789	48258539	1518	-	54.03	q21.33	pseudogene	HILS1	histone linker H1 domain, spermatid-specific 1, pseudogene [Source:HGNC Symbol;Acc:30616]
ENSG00000272327	3120.74	0.0112143	0.00536704	2.08947	0.0366655	0.588288	chr8	32623643	32625477	1835	+	36.24	p12	lincRNA	RP11-1002K11.1
ENSG00000227617	2712.49	0.00791066	0.00378658	2.08913	0.0366958	0.588288	chr2	169628463	169643471	4119	-	41.63	q24.3	antisense	CERS6-AS1	CERS6 antisense RNA 1 [Source:HGNC Symbol;Acc:44485]
ENSG00000215349	184.205	0.00999063	0.00478541	2.08773	0.0368223	0.588288	chr13	19878733	19879765	1033	-	44.05	q12.11	pseudogene	MRPL3P1	mitochondrial ribosomal protein L3 pseudogene 1 [Source:HGNC Symbol;Acc:29701]
ENSG00000241560	222.727	-0.00918101	0.0043977	-2.08768	0.0368266	0.588288	chr3	114070658	114107825	2035	+	39.74	q13.31	antisense	ZBTB20-AS1	ZBTB20 antisense RNA 1 [Source:HGNC Symbol;Acc:40640]
ENSG00000261337	81.2533	0.0112985	0.00541616	2.08608	0.0369716	0.588288	chr16	71952815	71959638	762	-	44.21	q22.2	antisense	RP11-498D10.5
ENSG00000226396	66.1021	-0.0140196	0.00672087	-2.08598	0.0369804	0.588288	chr1	19934608	19935062	455	+	55.38	p36.13	pseudogene	RPS14P3	ribosomal protein S14 pseudogene 3 [Source:HGNC Symbol;Acc:35797]
ENSG00000237523	263.052	0.0125955	0.00603889	2.08574	0.0370023	0.588288	chr10	81967466	81979413	2171	+	43.51	q22.3	lincRNA	LINC00857	long intergenic non-protein coding RNA 857 [Source:HGNC Symbol;Acc:45114]
ENSG00000256625	667.351	0.0107548	0.00515675	2.08558	0.0370169	0.588288	chr12	27274843	27300597	983	+	37.55	p11.23	pseudogene	RP11-582E3.4
ENSG00000233459	16.2021	0.0107992	0.00517966	2.08493	0.0370752	0.588288	chr2	204499300	204500739	1440	-	47.85	q33.2	pseudogene	AC125238.2
ENSG00000265257	12185.6	0.00626715	0.00300654	2.0845	0.0371145	0.588288	chr18	9102734	9254344	1050	+	37.23	p11.22	processed_transcript	RP11-21J18.1
ENSG00000267648	484.786	0.00878774	0.00421727	2.08375	0.0371826	0.588288	chr17	33733967	33734837	871	-	48.45	q12	pseudogene	RP11-686D22.3
ENSG00000246100	67.4276	-0.0167232	0.00803382	-2.0816	0.0373786	0.588288	chr11	115624966	115631345	4766	-	49.91	q23.3	lincRNA	LINC00900	long intergenic non-protein coding RNA 900 [Source:HGNC Symbol;Acc:27444]
ENSG00000255769	240.722	-0.00902787	0.00433827	-2.08098	0.0374354	0.588288	chr15	82765134	82798350	1758	-	43.86	q25.2	pseudogene	RP11-152F13.3
ENSG00000228941	74.9771	0.00761049	0.00365723	2.08094	0.0374393	0.588288	chr21	32432919	32435487	2259	-	40.33	q22.11	pseudogene	UBE3AP2	ubiquitin protein ligase E3A pseudogene 2 [Source:HGNC Symbol;Acc:12498]
ENSG00000267343	106.067	0.0104522	0.00502407	2.08043	0.0374858	0.588288	chr19	11793361	11797005	1494	+	40.66	p13.2	pseudogene	CTC-499B15.4
ENSG00000225978	21.8395	0.0194712	0.00935976	2.08031	0.0374972	0.588288	chr20	61733483	61735738	1956	+	64.18	q13.33	lincRNA	HAR1A	highly accelerated region 1A (non-protein coding) [Source:HGNC Symbol;Acc:33117]
ENSG00000230001	113.576	-0.0158601	0.00762765	-2.0793	0.0375902	0.588288	chr9	4070906	4071884	635	-	35.24	p24.2	sense_intronic	RP11-70J12.1
ENSG00000229029	27.9397	-0.0200652	0.00965608	-2.07799	0.0377107	0.588288	chr9	14593575	14594198	624	+	47.92	p22.3	pseudogene	RP11-408A13.1
ENSG00000225177	210.186	-0.0124581	0.00599618	-2.07768	0.0377387	0.588288	chr6	139013685	139018425	1220	+	53.15	q24.1	antisense	RP11-390P2.4
ENSG00000259838	30.3468	0.00990882	0.00476998	2.07733	0.0377712	0.588288	chr15	41849225	41849633	332	+	40.1	q15.1	pseudogene	TCEB1P2	transcription elongation factor B (SIII), polypeptide 1 pseudogene 2 [Source:HGNC Symbol;Acc:17762]
ENSG00000224124	56.5324	-0.0163972	0.00789628	-2.07658	0.0378406	0.588288	chr22	25041133	25055114	9547	-	56.82	q11.23	pseudogene	POM121L10P	POM121 transmembrane nucleoporin-like 10, pseudogene [Source:HGNC Symbol;Acc:35448]
ENSG00000250062	27.5013	0.0226254	0.0108958	2.07652	0.037846	0.588288	chr4	87039065	87141079	1100	+	35.79	q21.3	antisense	RP11-778J15.1
ENSG00000273013	2689.94	0.0101454	0.00488582	2.0765	0.0378474	0.588288	chr3	196201672	196202265	594	+	37.21	q29	antisense	CTD-2002J20.1
ENSG00000244952	128.016	-0.00778577	0.00375032	-2.07603	0.0378915	0.588288	chr15	32905934	32907312	732	+	42.13	q13.3	lincRNA	RP11-1000B6.5
ENSG00000243697	5.54858	-0.0366895	0.0176753	-2.07575	0.0379173	0.588288	chr16	86559063	86559858	796	+	52.89	q24.1	pseudogene	RP11-463O9.1
ENSG00000250295	468.13	0.0123323	0.00594405	2.07473	0.038012	0.588288	chr8	74209946	74268696	3801	-	42.57	q21.11	antisense	RP11-434I12.2
ENSG00000270681	100.025	-0.0104773	0.00505088	-2.07434	0.0380476	0.588288	chr4	152061143	152062255	1113	+	36.03	q31.3	antisense	RP11-372K14.2
ENSG00000273097	54.2111	0.0157862	0.00761034	2.07431	0.0380509	0.588288	chr4	165991760	165992156	397	-	35.26	q32.3	lincRNA	RP11-219C20.3
ENSG00000229212	415.954	-0.0088087	0.00424739	-2.07391	0.0380879	0.588288	chr15	85747141	85778026	3193	-	45.65	q25.3	pseudogene	RP11-561C5.4
ENSG00000271757	9.05975	-0.0316139	0.0152443	-2.07382	0.0380959	0.588288	chr11	76103240	76103949	710	+	37.46	q13.5	sense_intronic	RP11-111M22.5
ENSG00000260213	1021.62	0.00852993	0.00411491	2.07294	0.0381783	0.588531	chr16	81050397	81069364	1401	-	42.05	q23.2	antisense	RP11-303E16.3
ENSG00000224965	8.42201	0.0312545	0.0150921	2.07093	0.0383656	0.589223	chr1	110751456	110752609	748	-	50.87	p13.3	antisense	KCNC4-AS1	KCNC4 antisense RNA 1 (head to head) [Source:HGNC Symbol;Acc:39958]
ENSG00000266466	347.802	-0.00917137	0.00443301	-2.06888	0.0385575	0.59059	chr17	21436235	21446049	965	+	41.88	p11.2	antisense	RP11-822E23.2
ENSG00000227354	207.125	-0.00971605	0.00469771	-2.06825	0.0386164	0.59059	chr13	79980444	79998463	3747	+	38.6	q31.1	antisense	RBM26-AS1	RBM26 antisense RNA 1 [Source:HGNC Symbol;Acc:39805]
ENSG00000267296	22.8286	-0.0232565	0.0112449	-2.06819	0.0386225	0.59059	chr19	33793763	33795960	2198	+	61.87	q13.11	antisense	CEBPA-AS1
ENSG00000260708	194.57	-0.00839551	0.00405958	-2.06807	0.038633	0.59059	chr22	47157791	47158460	670	-	51.64	q13.31	antisense	CTA-29F11.1
ENSG00000259732	142.067	0.00985705	0.00476642	2.06802	0.0386383	0.59059	chr15	59413233	59425449	633	+	42.36	q22.2	sense_overlapping	RP11-59H7.3
ENSG00000233308	9.44502	0.0310107	0.0150066	2.06648	0.0387834	0.592019	chr3	190931080	190952394	515	-	37	q28	antisense	OSTN-AS1	OSTN antisense RNA 1 [Source:HGNC Symbol;Acc:41250]
ENSG00000233555	43.5312	-0.0103295	0.00499957	-2.06607	0.0388215	0.592019	chr9	68176988	68177568	581	-	49.05	q13	pseudogene	RP11-452D2.1
ENSG00000271581	337.348	-0.0184426	0.00892727	-2.06587	0.0388406	0.592019	chr6	31324424	31325414	991	+	64.98	p21.33	pseudogene	XXbac-BPG248L24.12
ENSG00000218596	31.1054	-0.0147141	0.00712493	-2.06515	0.0389085	0.592019	chr6	157297428	157298206	378	+	47.63	q25.3	pseudogene	RP11-2J18.1
ENSG00000260714	25.6065	0.0172815	0.00836913	2.06491	0.0389316	0.592019	chr16	25027299	25032344	4007	+	42.61	p12.1	pseudogene	RP11-266L9.1
ENSG00000213332	14.859	0.0129714	0.00628195	2.06486	0.0389362	0.592019	chr4	187249870	187250755	886	-	52.48	q35.2	pseudogene	SLC25A5P6	solute carrier family 25 (mitochondrial carrier; adenine nucleotide translocator), member 5 pseudogene 6 [Source:HGNC Symbol;Acc:512]
ENSG00000229190	1473.41	0.00491786	0.0023831	2.06364	0.0390518	0.592147	chr10	17737708	17742231	557	-	35.99	p12.33	antisense	RP11-390B4.3
ENSG00000174028	3589.31	0.00664262	0.00321914	2.06348	0.0390673	0.592147	chrX	23093875	23094884	681	+	46.24	p22.11	pseudogene	FAM3C2	family with sequence similarity 3, member C2 (pseudogene) [Source:HGNC Symbol;Acc:34501]
ENSG00000213222	215.297	-0.0170664	0.00827355	-2.06277	0.0391346	0.592147	chr2	132480826	132481852	1027	-	62.8	q21.1	pseudogene	AC093724.2
ENSG00000251203	28.5638	-0.0207696	0.0100691	-2.06271	0.0391405	0.592147	chr8	26290545	26291581	669	-	42.91	p21.2	pseudogene	RP11-14I17.1
ENSG00000261760	664.86	0.0103496	0.0050191	2.06205	0.0392031	0.592147	chr2	110988683	111043433	2022	+	43.96	q13	lincRNA	RP11-1223D19.1
ENSG00000206028	73.1926	-0.0185591	0.00900555	-2.06085	0.0393175	0.592147	chr22	27063656	27068617	2613	-	52.86	q12.1	lincRNA	CTA-373H7.7
ENSG00000272851	2385.31	0.0128592	0.0062402	2.06071	0.0393312	0.592147	chr2	208618596	208619159	564	-	36.52	q33.3	antisense	RP11-801F7.1
ENSG00000234817	65.7025	0.0118902	0.00577036	2.06057	0.0393442	0.592147	chr6	4136306	4157619	2277	+	39.19	p25.2	lincRNA	RP3-400B16.1
ENSG00000237868	21.9317	-0.016446	0.00798435	-2.05978	0.0394192	0.592147	chr4	122998995	122999473	479	-	47.39	q27	pseudogene	AC097533.1
ENSG00000260281	3036.99	0.00821234	0.00398815	2.05919	0.0394765	0.592147	chr16	47178234	47196658	626	+	37.66	q12.1	antisense	RP11-329J18.2
ENSG00000248858	16.7341	-0.0233918	0.0113623	-2.05872	0.0395212	0.592167	chr8	93711970	93889865	3844	-	35.87	q22.1	processed_transcript	RP11-100L22.2
ENSG00000254884	38.878	-0.0192481	0.00935337	-2.05788	0.0396017	0.592167	chr11	9332831	9333236	406	-	56.65	p15.4	pseudogene	RP11-682B13.2
ENSG00000273264	199.499	0.00922649	0.00448705	2.05625	0.0397585	0.592612	chr1	85932978	85933343	366	+	34.15	p22.3	lincRNA	RP11-131L23.2
ENSG00000260518	214.556	-0.0068451	0.0033293	-2.05602	0.0397807	0.592612	chr16	33489492	33500971	1808	-	42.02	p11.2	pseudogene	BMS1P8	BMS1 pseudogene 8 [Source:HGNC Symbol;Acc:49152]
ENSG00000255276	1011.63	0.00621535	0.0030241	2.05527	0.0398526	0.592612	chr11	4158346	4159487	346	-	69.09	p15.4	antisense	RRM1-AS1	RRM1 antisense RNA 1 [Source:HGNC Symbol;Acc:40512]
ENSG00000173810	15.5018	0.0162399	0.00790166	2.05525	0.0398544	0.592612	chr1	101736431	101736919	489	-	44.79	p21.2	pseudogene	PPIAP7	peptidylprolyl isomerase A (cyclophilin A) pseudogene 7 [Source:HGNC Symbol;Acc:9270]
ENSG00000259945	3021.86	0.00870738	0.0042383	2.05445	0.039932	0.592982	chr16	67576026	67576866	336	-	57.55	q22.1	antisense	CTD-2012K14.3
ENSG00000233347	9.11882	-0.018287	0.00890159	-2.05435	0.0399418	0.592982	chr20	50726883	50727588	706	-	55.1	q13.2	pseudogene	ERP29P1	endoplasmic reticulum lumenal protein 29 pseudogene 1 [Source:HGNC Symbol;Acc:24625]
ENSG00000241886	19.952	-0.0163517	0.00796215	-2.05368	0.0400063	0.593635	chrX	30716324	30740049	562	+	37.46	p21.2	sense_intronic	RP11-242C19.2
ENSG00000234042	6.5448	-0.0221606	0.0107942	-2.05302	0.0400706	0.593808	chr9	68298799	68299489	691	+	62.37	q13	pseudogene	RP11-452D2.2
ENSG00000228063	37.8109	-0.011625	0.00566317	-2.05273	0.0400986	0.593808	chr1	219259944	219347303	724	-	36.05	q41	antisense	RP11-135J2.4
ENSG00000234065	56.6565	-0.0207618	0.0101159	-2.0524	0.0401311	0.593808	chr2	120971207	120972565	1359	+	38.12	q14.2	pseudogene	MTND4P26	MT-ND4 pseudogene 26 [Source:HGNC Symbol;Acc:42213]
ENSG00000249112	25.3183	-0.0246975	0.0120353	-2.05208	0.0401616	0.593808	chr5	124043520	124046430	832	+	40.81	q23.2	lincRNA	RP11-43D2.2
ENSG00000176227	450.138	0.0123704	0.00602956	2.05163	0.040206	0.593859	chr7	143268819	143271478	2660	+	41.92	q35	pseudogene	CTAGE15	CTAGE family, member 15 [Source:HGNC Symbol;Acc:37295]
ENSG00000231711	273.208	-0.00950231	0.00463517	-2.05005	0.0403599	0.595221	chr22	46435787	46440733	4947	-	48.64	q13.31	processed_transcript	LINC00899	long intergenic non-protein coding RNA 899 [Source:HGNC Symbol;Acc:48583]
ENSG00000133624	1191.16	-0.0060428	0.00294944	-2.0488	0.040482	0.595439	chr7	149244245	149321843	4012	-	46.36	q36.1	pseudogene	ZNF767	zinc finger family member 767 [Source:HGNC Symbol;Acc:21884]
ENSG00000265188	435.359	-0.00626351	0.00305809	-2.04818	0.0405424	0.595544	chr18	5240254	5241166	913	-	43.04	p11.31	pseudogene	RP11-835E18.4
ENSG00000259275	17.0727	-0.0198886	0.00971456	-2.0473	0.0406285	0.595544	chr15	96897466	96946964	941	+	45.46	q26.2	lincRNA	RP11-522B15.3
ENSG00000234655	21.6374	0.0104007	0.005081	2.04698	0.0406598	0.595544	chr13	42013952	42015035	1084	-	48.71	q14.11	pseudogene	OR7E155P	olfactory receptor, family 7, subfamily E, member 155 pseudogene [Source:HGNC Symbol;Acc:31310]
ENSG00000213270	10.2644	0.0159228	0.0077847	2.0454	0.0408157	0.595882	chr12	83545110	83545969	860	+	43.95	q21.31	pseudogene	RPL6P25	ribosomal protein L6 pseudogene 25 [Source:HGNC Symbol;Acc:36840]
ENSG00000251003	219.778	0.0132889	0.00649935	2.04465	0.0408894	0.595882	chr8	106792474	107072752	2213	-	36.86	q23.1	processed_transcript	RP11-152P17.2
ENSG00000235237	254.705	-0.0138189	0.00676019	-2.04415	0.0409384	0.595882	chr22	37562797	37578890	630	+	54.08	q12.3	antisense	RP1-151B14.6
ENSG00000255200	117.224	-0.00758655	0.00371191	-2.04384	0.0409693	0.595882	chr11	64941588	64943941	2354	-	47.54	q13.1	pseudogene	AP003068.18
ENSG00000239486	199.991	0.0121825	0.00596089	2.04373	0.0409801	0.595882	chr7	102020912	102023184	338	-	43.29	q22.1	pseudogene	RP11-163E9.1
ENSG00000233750	33.3865	-0.0139809	0.00684383	-2.04284	0.041068	0.595902	chr1	131025	134836	3812	+	59.71	p36.33	pseudogene	CICP27	capicua transcriptional repressor pseudogene 27 [Source:HGNC Symbol;Acc:48835]
ENSG00000224359	28.3786	0.0198047	0.00969906	2.04192	0.0411596	0.595902	chr1	240693752	240694162	354	+	35.04	q43	lincRNA	RP11-467I20.2
ENSG00000231564	31.7376	-0.0150242	0.00735923	-2.04155	0.0411965	0.596021	chr1	179170840	179171061	222	+	43.69	q25.2	pseudogene	EIF4A1P11	eukaryotic translation initiation factor 4A1 pseudogene 11 [Source:HGNC Symbol;Acc:37932]
ENSG00000255782	3369.3	0.00774136	0.0037931	2.04091	0.0412602	0.596347	chr22	42090191	42092048	1857	+	46.72	q13.2	pseudogene	Z83840.1
ENSG00000270020	8.41992	-0.0299026	0.0146634	-2.03928	0.0414225	0.597035	chr16	86553989	86557503	3515	-	52.09	q24.1	lincRNA	RP11-463O9.9
ENSG00000266667	16.2728	-0.0252289	0.0123717	-2.03925	0.0414252	0.597035	chr17	15283181	15321195	538	-	44.98	p12	lincRNA	RP11-849N15.4
ENSG00000224376	27.3851	-0.0225824	0.0110827	-2.03762	0.0415878	0.598474	chr2	232253687	232259702	1597	+	56.4	q37.1	processed_transcript	AC017104.6
ENSG00000163364	1324.41	0.0068148	0.00334492	2.03736	0.0416141	0.598474	chr2	177494317	177502659	1783	-	38.98	q31.1	lincRNA	LINC01116	long intergenic non-protein coding RNA 1116 [Source:HGNC Symbol;Acc:49259]
ENSG00000261251	68.1621	-0.013281	0.00652619	-2.03502	0.0418484	0.599164	chr22	44208336	44213274	1981	+	46.26	q13.31	antisense	RP3-388M5.9
ENSG00000256139	43.2279	-0.0201447	0.00990804	-2.03317	0.0420356	0.600939	chr12	109549023	109563399	910	+	45.62	q24.11	sense_overlapping	RP11-968O1.5
ENSG00000256898	9.03339	-0.0244823	0.0120418	-2.03311	0.0420414	0.600939	chr11	73632710	73633241	532	-	42.48	q13.4	pseudogene	RP11-707G14.8
ENSG00000260035	6.54007	-0.0257058	0.0126544	-2.03137	0.0422176	0.601849	chr15	45492523	45492830	308	-	50	q21.1	sense_intronic	CTD-2651B20.6
ENSG00000240828	15.4839	0.0172305	0.00848261	2.03127	0.0422276	0.601849	chr17	41231319	41231797	479	+	44.26	q21.31	pseudogene	RPL21P4	ribosomal protein L21 pseudogene 4 [Source:HGNC Symbol;Acc:17959]
ENSG00000234181	9.02034	0.0321582	0.0158447	2.02959	0.0423983	0.601849	chr9	35096375	35098138	425	+	51.25	p13.3	antisense	RP11-182N22.8
ENSG00000250045	57.7845	0.0132034	0.00650739	2.02899	0.0424596	0.601849	chr5	112113327	112113858	532	-	38.91	q22.2	pseudogene	CBX3P3	chromobox homolog 3 pseudogene 3 [Source:HGNC Symbol;Acc:42875]
ENSG00000256025	222.355	-0.00906777	0.00447176	-2.02779	0.0425819	0.601849	chr12	2329703	2332645	735	-	42.78	p13.33	antisense	CACNA1C-AS4	CACNA1C antisense RNA 4 [Source:HGNC Symbol;Acc:40116]
ENSG00000179818	5646.76	-0.00381958	0.0018847	-2.02662	0.0427011	0.601849	chr2	70189395	70315978	13515	-	45.91	p13.3	antisense	PCBP1-AS1	PCBP1 antisense RNA 1 [Source:HGNC Symbol;Acc:42948]
ENSG00000234432	66.7593	-0.0125795	0.00621646	-2.02358	0.0430136	0.602813	chr7	5465908	5468558	2651	-	64.69	p22.1	lincRNA	RP11-1275H24.1
ENSG00000229645	2615	-0.00854163	0.00422302	-2.02263	0.0431108	0.602813	chr14	95873606	95876427	2822	-	49.79	q32.13	lincRNA	LINC00341	long intergenic non-protein coding RNA 341 [Source:HGNC Symbol;Acc:20353]
ENSG00000270124	33.4541	-0.0153643	0.00759685	-2.02246	0.0431287	0.602813	chr16	85613615	85617177	601	-	57.82	q24.1	lincRNA	RP11-118F19.1
ENSG00000217330	12.383	-0.0273721	0.0135366	-2.02208	0.0431685	0.602813	chr6	118910233	118910797	565	+	43.72	q22.31	pseudogene	SSXP10	SSX family pseudogene 10 [Source:HGNC Symbol;Acc:30638]
ENSG00000255875	14.6292	-0.0166362	0.00822769	-2.02198	0.0431789	0.602813	chr19	53313077	53313961	885	+	60.79	q13.41	pseudogene	CTD-2102P23.1
ENSG00000229481	45.1929	0.018774	0.00928621	2.02171	0.0432068	0.602813	chr19	38320191	38322797	2607	+	48.02	q13.13	lincRNA	CTD-2554C21.3
ENSG00000152268	8021.18	-0.0171745	0.00849716	-2.02121	0.0432584	0.602975	chr11	13983914	14289646	5639	+	42	p15.2	processed_transcript	SPON1	spondin 1, extracellular matrix protein [Source:HGNC Symbol;Acc:11252]
ENSG00000243055	171.654	-0.00877585	0.00434207	-2.02112	0.0432673	0.602975	chrX	30718115	30742291	651	-	37.91	p21.2	antisense	GK-AS1	GK antisense RNA 1 [Source:HGNC Symbol;Acc:40255]
ENSG00000224895	96.6227	-0.012654	0.0062628	-2.02049	0.0433321	0.603164	chr3	48001817	48002571	755	-	34.97	p21.31	pseudogene	VPS26BP1	VPS26B pseudogene 1 [Source:HGNC Symbol;Acc:44612]
ENSG00000226965	52.035	0.021218	0.0105057	2.01967	0.0434172	0.603422	chr7	110072296	110174811	495	-	37.68	q31.1	lincRNA	AC003088.1
ENSG00000229083	61.4676	0.00952507	0.00472126	2.01748	0.043645	0.605052	chrX	12843959	12844952	686	+	46.88	p22.2	pseudogene	PSMA6P2	proteasome (prosome, macropain) subunit, alpha type, 6 pseudogene 2 [Source:HGNC Symbol;Acc:39607]
ENSG00000250206	30.7293	-0.0273466	0.0135651	-2.01595	0.0438055	0.60649	chr5	124064524	124065086	563	+	45.47	q23.2	antisense	RP11-436H11.2
ENSG00000256973	70.8318	-0.0173814	0.00862701	-2.01477	0.043929	0.607618	chr12	22613453	22616848	738	-	42.08	p12.1	lincRNA	RP11-359J14.2
ENSG00000266490	414.264	0.00464072	0.00230369	2.01448	0.0439596	0.607751	chr17	29119390	29119851	462	+	37.01	q11.2	lincRNA	CTD-2349P21.9
ENSG00000243095	13.1595	-0.0151461	0.00752703	-2.01222	0.0441964	0.609279	chr8	39015057	39016220	1164	-	49.48	p11.22	pseudogene	RPL3P10	ribosomal protein L3 pseudogene 10 [Source:HGNC Symbol;Acc:36819]
ENSG00000224871	250.591	-0.0113397	0.00563604	-2.012	0.0442204	0.609319	chrX	149097880	149098916	578	+	42.43	q28	antisense	XX-FW81066F1.2
ENSG00000269474	6.70274	-0.0176978	0.0088022	-2.01061	0.0443668	0.609618	chr9	43425713	43427044	1332	-	53.53	p12	pseudogene	BX649597.4
ENSG00000237931	169.984	0.01424	0.00708464	2.00998	0.0444338	0.609618	chrX	40936252	40937003	752	+	42.82	p11.4	pseudogene	RP11-469E19.1
ENSG00000236940	11.184	-0.0246467	0.0122716	-2.00842	0.0445984	0.609618	chr1	151730135	151730918	462	+	47.07	q21.3	pseudogene	RP11-98D18.7
ENSG00000270504	1939.26	0.00626723	0.0031208	2.00821	0.044621	0.609618	chr6	3751345	3754105	2761	+	62.22	p25.2	antisense	RP11-420L9.5
ENSG00000249643	31.0056	-0.0246329	0.0122761	-2.00658	0.0447949	0.609618	chr5	124073092	124073698	607	+	37.07	q23.2	antisense	RP11-436H11.6
ENSG00000226637	142.377	-0.0104598	0.00521574	-2.00542	0.0449178	0.609618	chr1	143719663	143721171	420	-	43.41	q21.1	lincRNA	RP6-206I17.3
ENSG00000259048	5.7938	0.0327265	0.0163238	2.00484	0.0449804	0.609618	chr14	38503492	38663486	1153	-	37.09	q21.1	antisense	CTD-2058B24.2
ENSG00000236654	712.966	0.01163	0.00580112	2.00479	0.0449853	0.609618	chr7	23520372	23520578	207	+	46.86	p15.3	pseudogene	AC079780.3
ENSG00000203260	12.0905	-0.0191829	0.00956974	-2.00454	0.0450125	0.609618	chr1	169990599	169991390	790	-	45.45	q24.2	pseudogene	AL356475.1
ENSG00000265489	96.2765	0.0301937	0.0150793	2.00232	0.04525	0.611015	chr17	12663457	12693559	3679	-	42.63	p12	antisense	RP11-1090M7.1
ENSG00000220517	5.93333	-0.0226821	0.01133	-2.00195	0.0452901	0.611258	chr6	25023475	25024711	1237	-	55.3	p22.3	pseudogene	ASS1P1	argininosuccinate synthetase 1 pseudogene 1 [Source:HGNC Symbol;Acc:759]
ENSG00000256612	77.4867	0.0140639	0.00702699	2.00142	0.0453473	0.611434	chr19	41430124	41456565	4064	+	45.17	q13.2	pseudogene	CYP2B7P	cytochrome P450, family 2, subfamily B, polypeptide 7, pseudogene [Source:HGNC Symbol;Acc:2616]
ENSG00000214593	19.054	-0.0159393	0.00796493	-2.00119	0.045372	0.611434	chr9	128026124	128026369	246	-	49.19	q33.3	pseudogene	RP11-65N13.6
ENSG00000267023	3008.44	-0.00556786	0.00278338	-2.00039	0.0454577	0.611434	chr17	66121918	66148609	3815	-	43.99	q24.2	pseudogene	LRRC37A16P	leucine rich repeat containing 37, member A16, pseudogene [Source:HGNC Symbol;Acc:43820]
ENSG00000229530	12.0618	-0.0292027	0.0146023	-1.99987	0.0455144	0.611434	chr9	95101940	95103945	913	-	43.42	q22.31	pseudogene	RP11-62C3.8
ENSG00000257671	1449.46	-0.0238029	0.0119103	-1.99851	0.0456615	0.612275	chr12	52638832	52641232	1693	-	52.44	q13.13	antisense	RP3-416H24.1
ENSG00000241532	156.398	0.0119337	0.00597436	1.99749	0.0457716	0.613183	chr3	75702712	75703924	1213	-	37.43	p12.3	pseudogene	AGGF1P3	angiogenic factor with G patch and FHA domains 1 pseudogene 3 [Source:HGNC Symbol;Acc:38053]
ENSG00000236790	6.17001	0.0337639	0.0169115	1.99651	0.0458786	0.613694	chr2	8147901	8523751	4418	-	42.76	p25.1	lincRNA	LINC00299	long intergenic non-protein coding RNA 299 [Source:HGNC Symbol;Acc:27940]
ENSG00000243113	12.8498	-0.0269924	0.0135273	-1.99541	0.0459986	0.613694	chr1	202842422	202843454	1033	+	56.05	q32.1	pseudogene	RP11-480I12.9
ENSG00000215394	101.857	0.0292551	0.0146648	1.99492	0.0460514	0.613694	chr14	19889386	19904890	1458	+	43.85	q11.2	lincRNA	BMS1P18	BMS1 pseudogene 18 [Source:HGNC Symbol;Acc:19436]
ENSG00000260405	8.20816	0.0212998	0.0106802	1.99433	0.0461156	0.613694	chr16	17190059	17190278	220	-	38.64	p12.3	pseudogene	CTD-2576D5.2
ENSG00000254693	14.0402	-0.0277119	0.0138955	-1.9943	0.0461189	0.613694	chr11	44626058	44626887	543	-	56.51	p11.2	antisense	RP11-58K22.5
ENSG00000263065	15.4543	0.031603	0.0158509	1.99377	0.0461767	0.613694	chr16	15835008	15835648	550	+	56.47	p13.11	antisense	AF001548.6
ENSG00000257287	23.0027	-0.0164775	0.00826972	-1.9925	0.0463157	0.614169	chr12	72825502	72825855	354	-	42.66	q21.1	pseudogene	RP11-98E6.1
ENSG00000254224	2179.73	0.00650527	0.00326643	1.99156	0.0464199	0.614178	chr8	97247655	97250262	382	+	42.83	q22.1	antisense	KB-1043D8.6
ENSG00000259419	17.2759	-0.0130576	0.00655792	-1.99112	0.0464682	0.614178	chr15	79528674	79529548	875	+	46.74	q25.1	pseudogene	HNRNPCP3	heterogeneous nuclear ribonucleoprotein C pseudogene 3 [Source:HGNC Symbol;Acc:48815]
ENSG00000270095	91.1689	-0.0105541	0.00530086	-1.99102	0.0464791	0.614178	chr12	124456004	124456261	258	-	35.27	q24.31	sense_intronic	RP11-214K3.18
ENSG00000264215	90.3879	-0.00877926	0.00441174	-1.98998	0.0465935	0.614205	chr17	20691384	20692897	1514	+	41.88	p11.2	lincRNA	RP11-283C24.1
ENSG00000226383	13.3942	-0.0408039	0.0205051	-1.98993	0.0465983	0.614205	chr2	156868129	156881125	2006	-	34.49	q24.1	lincRNA	AC093375.1
ENSG00000229344	3203.34	0.0141933	0.00713674	1.98876	0.0467272	0.615314	chr1	568137	568818	682	+	45.31	p36.33	pseudogene	RP5-857K21.7
ENSG00000268047	62.0837	-0.0146434	0.00736343	-1.98866	0.0467383	0.615314	chr19	50356144	50358224	484	-	56.13	q13.33	antisense	AC018766.6
ENSG00000215210	89.4059	-0.00706842	0.00355517	-1.98821	0.0467884	0.615364	chr9	30689103	30690270	1168	+	48.12	p21.1	pseudogene	RBMXP2	RNA binding motif protein, X-linked pseudogene 2 [Source:HGNC Symbol;Acc:23284]
ENSG00000256151	147.169	0.0172554	0.00868172	1.98755	0.046861	0.615364	chr12	131474683	131478521	1277	-	48.32	q24.33	lincRNA	RP11-76C10.5
ENSG00000255350	53.6688	-0.0109547	0.00551342	-1.98692	0.0469318	0.615364	chr11	103275037	103276562	1526	-	39.84	q22.3	pseudogene	RP11-37O16.3
ENSG00000250404	35.1744	-0.0152683	0.00768446	-1.9869	0.0469335	0.615364	chr11	3837982	3843130	2843	+	50.44	p15.4	sense_overlapping	AC090587.2
ENSG00000248975	5.74614	0.0351012	0.0176732	1.98612	0.0470198	0.615938	chr14	30421603	30766249	1774	-	37.56	q12	lincRNA	CTD-2251F13.1
ENSG00000213055	52.5397	0.0153981	0.00775477	1.98563	0.0470741	0.615995	chr2	233594233	233594908	676	-	44.08	q37.1	pseudogene	AC064852.5
ENSG00000272567	32.9456	-0.0144149	0.00726216	-1.98493	0.0471518	0.615995	chr4	113194124	113194472	349	-	29.8	q25	lincRNA	RP11-73K9.3
ENSG00000205217	75.4487	0.014014	0.00706747	1.98289	0.0473794	0.617431	chr17	20320741	20322363	1623	+	45.47	p11.2	pseudogene	FAM106B	family with sequence similarity 106, member B [Source:HGNC Symbol;Acc:32450]
ENSG00000226002	65.8089	0.0117851	0.00594733	1.98157	0.0475269	0.618105	chr7	64544481	64560610	586	+	42.99	q11.21	pseudogene	RP11-460N20.5
ENSG00000237585	13.0668	0.0229903	0.0116133	1.97965	0.0477429	0.618584	chr13	45225948	45275152	295	+	43.37	q14.12	lincRNA	LINC00407	long intergenic non-protein coding RNA 407 [Source:HGNC Symbol;Acc:42739]
ENSG00000270797	16.7034	0.0202968	0.0102541	1.97939	0.0477724	0.618584	chr7	39828566	39828903	338	-	34.62	p14.1	pseudogene	RP5-1173I20.1
ENSG00000205056	12.7062	0.0333835	0.0168841	1.97722	0.0480167	0.618584	chr12	92860227	92885867	10626	+	38.82	q22	lincRNA	RP11-693J15.5
ENSG00000259114	1199.79	0.00615437	0.00311263	1.97722	0.0480167	0.618584	chr14	74498500	74549566	1715	+	43.18	q24.3	processed_transcript	AC005484.5
ENSG00000225334	6.75839	-0.0265179	0.0134123	-1.97714	0.048026	0.618584	chr1	224954602	224961043	423	+	43.45	q42.12	antisense	RP11-449J1.1
ENSG00000213592	159.395	0.0141772	0.00717113	1.97698	0.0480443	0.618584	chr11	57485516	57486002	487	-	48.25	q12.1	pseudogene	AP000662.9
ENSG00000235619	124.887	0.0133313	0.00674353	1.9769	0.0480531	0.618584	chr9	35507561	35507870	310	+	43.87	p13.3	pseudogene	RPL36AP33	ribosomal protein L36a pseudogene 33 [Source:HGNC Symbol;Acc:36475]
ENSG00000231212	76.7835	-0.0171304	0.00866722	-1.97646	0.0481031	0.618584	chr9	46661242	46662837	787	-	35.28	p11.2	lincRNA	RP11-111F5.3
ENSG00000272004	1034.76	-0.00974889	0.00493256	-1.97644	0.0481054	0.618584	chr1	1590786	1594063	400	+	49.18	p36.33	antisense	RP11-345P4.10
ENSG00000236430	8.02547	0.0355562	0.0179921	1.97622	0.0481303	0.618584	chr1	203841702	203843315	1371	-	51.12	q32.1	pseudogene	KRT8P29	keratin 8 pseudogene 29 [Source:HGNC Symbol;Acc:33381]
ENSG00000244699	13.5067	0.0244721	0.0124156	1.97107	0.048716	0.622107	chr3	75433210	75440961	369	-	44.87	p12.3	pseudogene	RP11-803B1.2
ENSG00000227490	7.97746	0.0349191	0.0177165	1.97099	0.048725	0.622107	chr9	46169973	46170336	364	+	51.37	p11.2	pseudogene	RP11-157L3.6
ENSG00000203875	17557.8	0.00900753	0.00457254	1.96992	0.0488478	0.622529	chr6	86370710	86388451	2206	-	40.95	q14.3	processed_transcript	SNHG5	small nucleolar RNA host gene 5 (non-protein coding) [Source:HGNC Symbol;Acc:21026]
ENSG00000233895	60.4611	0.0124124	0.00630119	1.96984	0.0488562	0.622529	chr20	19738352	19790319	1089	+	44.35	p11.23	lincRNA	RP1-122P22.2
ENSG00000273245	30.5744	-0.0189052	0.0096013	-1.96902	0.0489503	0.623455	chr2	73977383	73977913	531	-	41.43	p13.1	lincRNA	RP11-434P11.2
ENSG00000151303	307.509	-0.00750227	0.00381102	-1.96858	0.0490019	0.623734	chr10	88752163	88769960	4560	+	40.61	q23.2	processed_transcript	AGAP11	ankyrin repeat and GTPase domain Arf GTPase activating protein 11 [Source:HGNC Symbol;Acc:29421]
ENSG00000227603	16.5884	-0.0158589	0.00805686	-1.96837	0.0490256	0.623734	chr9	96197614	96199403	691	-	37.82	q22.31	antisense	RP11-165J3.6
ENSG00000253576	624.983	-0.00658211	0.00334663	-1.96679	0.0492075	0.623734	chr8	92988136	92989646	410	+	33.36	q21.3	antisense	GS1-5L10.1
ENSG00000228322	28.7888	-0.0138244	0.00703059	-1.96633	0.049261	0.623734	chr9	4299390	4306046	873	+	43.55	p24.2	antisense	RP11-358M14.2
ENSG00000263887	2420.36	0.00606725	0.00308594	1.96609	0.0492881	0.623734	chr17	60359748	60374387	1815	-	36.67	q23.2	pseudogene	RP11-51L5.5
ENSG00000262089	219.295	0.00982882	0.00500124	1.96528	0.0493823	0.623911	chr17	6897961	6898508	343	-	45.8	p13.1	lincRNA	RP11-589P10.5
ENSG00000237887	81.0839	-0.0108217	0.00550713	-1.96504	0.0494096	0.623911	chr2	54756480	54756938	459	+	48.8	p16.2	pseudogene	RPL23AP32	ribosomal protein L23a pseudogene 32 [Source:HGNC Symbol;Acc:25345]
ENSG00000260934	6191.84	0.00588437	0.00299509	1.96467	0.049452	0.623911	chr16	19513011	19513608	510	+	43.48	p12.3	antisense	CTA-363E6.7
ENSG00000250329	18.7308	0.0130346	0.0066355	1.96438	0.0494861	0.623911	chr5	127445178	127446686	1509	+	42.61	q23.3	pseudogene	KDELC1P1	KDEL (Lys-Asp-Glu-Leu) containing 1 pseudogene 1 [Source:HGNC Symbol;Acc:39193]
ENSG00000219102	95.9741	0.0115138	0.00586186	1.9642	0.0495073	0.623911	chr1	54440642	54441704	1063	-	43.65	p32.3	pseudogene	HNRNPA3P12	heterogeneous nuclear ribonucleoprotein A3 pseudogene 12 [Source:HGNC Symbol;Acc:48758]
ENSG00000269915	21.9716	-0.0177185	0.0090216	-1.96401	0.0495292	0.623911	chr11	708564	727047	532	-	59	p15.5	antisense	AP006621.9
ENSG00000230280	176.84	0.00664019	0.00338132	1.96379	0.0495544	0.623911	chr1	202880940	202881857	918	+	46.3	q32.1	pseudogene	HNRNPA1P59	heterogeneous nuclear ribonucleoprotein A1 pseudogene 59 [Source:HGNC Symbol;Acc:48789]
ENSG00000232662	10.6196	-0.029025	0.0147817	-1.96358	0.0495786	0.623911	chr13	113930931	113932049	1119	+	49.06	q34	pseudogene	LDHBP1	lactate dehydrogenase B pseudogene 1 [Source:HGNC Symbol;Acc:6542]
ENSG00000271833	31.5352	-0.0148894	0.00758533	-1.96292	0.0496554	0.623911	chr9	130129049	130129676	628	+	45.7	q33.3	sense_intronic	RP11-356B19.11
ENSG00000225420	1202.16	0.00616099	0.00313975	1.96226	0.0497326	0.623911	chr2	88838238	88875128	1747	+	41.52	p11.2	antisense	AC104134.2
ENSG00000238024	8.0024	-0.0384287	0.0195904	-1.96161	0.0498079	0.623911	chr6	29960986	29961382	258	+	48.87	p22.1	pseudogene	DDX39BP2	DEAD (Asp-Glu-Ala-Asp) box polypeptide 39B pseudogene 2 [Source:HGNC Symbol;Acc:33461]
ENSG00000230010	24.909	-0.0190141	0.00969619	-1.96098	0.049881	0.623911	chr20	18303196	18339944	2548	-	38.03	p11.23	lincRNA	RP4-568F9.6
ENSG00000241746	63.2623	0.0189999	0.00969197	1.96037	0.0499523	0.623911	chr8	81177763	81178390	628	-	57.32	q21.13	pseudogene	RP11-941H19.1
ENSG00000230928	594.868	-0.0132964	0.00678498	-1.95968	0.0500338	0.623911	chr10	100011780	100016332	1168	+	52.89	q24.2	antisense	RP11-34A14.3
ENSG00000258027	9.00539	0.0152638	0.00778991	1.95944	0.0500615	0.623911	chr14	20078033	20146082	2097	+	40.94	q11.2	pseudogene	RP11-597A11.1
ENSG00000203644	892.109	0.0125046	0.00638447	1.9586	0.0501597	0.623911	chr3	129565893	129566800	906	-	33.92	q22.1	pseudogene	AC083799.1
ENSG00000229886	19.8442	0.0164606	0.00840664	1.95805	0.0502242	0.623911	chr7	65490113	65496531	306	-	42.34	q11.21	pseudogene	RP5-1132H15.3
ENSG00000264098	95.0171	-0.0114564	0.00585141	-1.95789	0.050243	0.623911	chr17	26729128	26731067	1940	+	49.54	q11.2	antisense	CTD-2350C19.1
ENSG00000230081	123.111	0.0155156	0.00792784	1.95711	0.0503347	0.623911	chr9	115043258	115043615	211	-	39.11	q32	pseudogene	HSPE1P28	heat shock 10kDa protein 1 pseudogene 28 [Source:HGNC Symbol;Acc:49347]
ENSG00000234520	71.5157	0.0152018	0.00776969	1.95656	0.0503995	0.623911	chr7	112594701	112635689	1001	-	35.1	q31.1	lincRNA	AC018464.3
ENSG00000214401	155.671	0.0125452	0.00641333	1.95611	0.0504522	0.623911	chr17	44270942	44274089	976	+	45.58	q21.31	antisense	KANSL1-AS1	KANSL1 antisense RNA 1 [Source:HGNC Symbol;Acc:43740]
ENSG00000269904	36.4828	-0.010911	0.00557993	-1.95541	0.0505348	0.624406	chrX	72744111	72782921	2539	-	39.33	q13.2	pseudogene	MAP2K4P1	mitogen-activated protein kinase kinase 4 pseudogene 1 [Source:HGNC Symbol;Acc:43837]
ENSG00000272416	17.8886	-0.02211	0.0113098	-1.95494	0.0505897	0.624686	chr5	53176123	53176881	759	-	34.26	q11.2	lincRNA	CTD-2081C10.7
ENSG00000248881	2844.23	0.00830896	0.00425043	1.95485	0.0506006	0.624686	chr5	74894307	74895205	754	-	33.59	q13.3	antisense	CTC-366B18.2
ENSG00000258510	13.8801	-0.0239352	0.0122478	-1.95424	0.050673	0.62479	chr14	77825766	77826259	494	+	37.25	q24.3	pseudogene	RP11-493G17.4
ENSG00000257964	44.9712	-0.013292	0.00680644	-1.95286	0.050836	0.625309	chr12	49970623	49971288	570	-	48.65	q13.12	antisense	RP11-133N21.10
ENSG00000236724	12.2127	-0.0231348	0.0118564	-1.95125	0.0510269	0.625309	chr9	3875584	3878809	243	+	38.72	p24.2	antisense	RP11-252M18.3
ENSG00000253330	56.9267	-0.0152496	0.00781615	-1.95103	0.0510529	0.625309	chr8	48423596	48424703	1108	-	52.17	q11.21	pseudogene	RP11-697N18.3
ENSG00000214407	61.1293	0.0198119	0.0101553	1.9509	0.0510687	0.625309	chr3	101659703	101716770	2051	+	38.36	q12.3	lincRNA	RP11-221J22.1
ENSG00000178458	326.667	-0.00809802	0.00415361	-1.94964	0.0512195	0.625309	chr4	140619298	140619708	411	-	51.34	q31.1	pseudogene	H3F3AP6	H3 histone, family 3A, pseudogene 6 [Source:HGNC Symbol;Acc:42982]
ENSG00000268584	33.7223	-0.0130111	0.00667384	-1.94956	0.0512285	0.625309	chr10	75385754	75386548	795	+	49.31	q22.2	antisense	RP11-464F9.20
ENSG00000236438	449.995	-0.00597601	0.00306783	-1.94796	0.0514198	0.62572	chr3	197879237	197925886	2586	+	44.03	q29	lincRNA	FAM157A	family with sequence similarity 157, member A [Source:HGNC Symbol;Acc:34079]
ENSG00000258704	122.585	0.00922733	0.00473777	1.94761	0.0514617	0.62572	chr14	35390064	35451738	1409	-	42.67	q13.2	processed_transcript	RP11-85K15.2
ENSG00000266554	66.5592	0.0254952	0.0130927	1.94729	0.0515002	0.625804	chr18	14946266	14973769	2275	+	42.79	p11.21	lincRNA	RP11-527H14.2
ENSG00000271537	15.1086	0.0283643	0.0145671	1.94714	0.0515177	0.625804	chr7	138883303	138883888	586	-	40.27	q34	pseudogene	RP11-365F18.6
ENSG00000230795	232.63	-0.0159484	0.00819358	-1.94645	0.0516003	0.625804	chr6	29894236	29897009	1037	+	59.12	p22.1	pseudogene	HLA-K	major histocompatibility complex, class I, K (pseudogene) [Source:HGNC Symbol;Acc:4969]
ENSG00000242435	18.5403	-0.0176898	0.00909053	-1.94596	0.0516598	0.625804	chr7	76633979	76635091	509	+	63.25	q11.23	pseudogene	UPK3BP1	uroplakin 3B pseudogene 1 [Source:HGNC Symbol;Acc:42353]
ENSG00000245146	274.051	0.0109043	0.00560364	1.94593	0.0516629	0.625804	chr5	139452442	139488215	3439	-	39.61	q31.2	antisense	LINC01024	long intergenic non-protein coding RNA 1024 [Source:HGNC Symbol;Acc:49009]
ENSG00000264673	49.1618	0.0161761	0.00831446	1.94554	0.0517094	0.625804	chr17	16691562	16692548	686	-	46.61	p11.2	antisense	RP11-92B11.3
ENSG00000229728	79.6037	0.00987445	0.00507583	1.94538	0.0517288	0.625804	chr20	1342266	1343229	480	+	40.56	p13	antisense	RP11-314N13.3
ENSG00000233452	757.419	0.00918185	0.00472151	1.94469	0.0518126	0.626373	chr6	147163037	147525750	6011	-	38.25	q24.3	antisense	STXBP5-AS1	STXBP5 antisense RNA 1 [Source:HGNC Symbol;Acc:44183]
ENSG00000257913	641.184	0.0043343	0.00222921	1.94432	0.0518573	0.626488	chr12	49392150	49412988	2208	+	47.47	q13.12	antisense	RP11-386G11.5
ENSG00000269749	749.732	-0.00428765	0.00220597	-1.94366	0.051937	0.626491	chr19	40554664	40596832	461	-	37.98	q13.2	processed_transcript	AC005614.5
ENSG00000204241	92.771	-0.0111254	0.00572573	-1.94305	0.0520102	0.626711	chr11	133902167	133916744	4032	+	56.04	q25	lincRNA	RP11-713P17.3
ENSG00000246859	26185.1	0.00814258	0.00419155	1.94262	0.0520624	0.626931	chr5	110847924	111075423	5647	+	39.54	q22.1	antisense	STARD4-AS1	STARD4 antisense RNA 1 [Source:HGNC Symbol;Acc:44117]
ENSG00000265912	9.64696	0.0303786	0.015644	1.94188	0.0521522	0.627149	chr17	62939380	62947172	2474	+	35.93	q24.1	lincRNA	RP11-583F2.2
ENSG00000270711	20.7359	-0.0210112	0.0108242	-1.94112	0.0522434	0.627247	chr1	180939973	180940383	411	+	48.42	q25.3	pseudogene	RP11-46A10.8
ENSG00000181260	26.5369	-0.0112567	0.00580284	-1.93986	0.0523968	0.627247	chr3	179182134	179183116	983	+	47.2	q26.33	pseudogene	MTHFD2P7	methylenetetrahydrofolate dehydrogenase (NADP+ dependent) 2, methenyltetrahydrofolate cyclohydrolase pseudogene 7 [Source:HGNC Symbol;Acc:48865]
ENSG00000228998	624.233	-0.0060919	0.00314113	-1.9394	0.0524532	0.627247	chr15	90818266	90820841	2576	+	45.03	q26.1	pseudogene	RP11-697E2.7
ENSG00000244234	15.0352	0.00963478	0.00496901	1.93897	0.0525047	0.627247	chr5	177612720	177614300	1581	-	43.14	q35.3	pseudogene	GMCL1P1	germ cell-less, spermatogenesis associated 1 pseudogene 1 [Source:HGNC Symbol;Acc:19717]
ENSG00000126542	42.8011	-0.0179796	0.00928191	-1.93706	0.0527383	0.627247	chr10	49272334	49327498	1294	-	36.32	q11.22	pseudogene	PTPN20CP	protein tyrosine phosphatase, non-receptor type 20C, pseudogene [Source:HGNC Symbol;Acc:23424]
ENSG00000231138	62.967	-0.0143617	0.00741482	-1.93689	0.0527589	0.627247	chr10	125536186	125537265	806	+	50.56	q26.13	antisense	RP11-391M7.3
ENSG00000217030	40.6512	-0.0163252	0.00843041	-1.93647	0.0528107	0.627247	chr6	4979306	4979728	423	+	46.1	p25.1	pseudogene	RP11-428J1.2
ENSG00000251333	584.437	0.0102427	0.00529037	1.9361	0.0528557	0.627247	chr4	146296695	146297405	711	+	50.21	q31.21	pseudogene	RTN3P1	reticulon 3 pseudogene 1 [Source:HGNC Symbol;Acc:19212]
ENSG00000232878	419.793	-0.00778728	0.00402481	-1.93482	0.0530126	0.627678	chr1	97561479	97788511	533	+	36.02	p21.3	antisense	DPYD-AS1	DPYD antisense RNA 1 [Source:HGNC Symbol;Acc:40195]
ENSG00000272275	30.8863	-0.0141066	0.00729477	-1.9338	0.0531383	0.627678	chr2	10908001	10910184	393	-	56.41	p25.1	lincRNA	RP11-791G15.2
ENSG00000188459	378.454	0.00947106	0.0048983	1.93354	0.0531697	0.627678	chrX	47657325	47664188	1878	+	40.84	p11.23	pseudogene	WASF4P	WAS protein family, member 4, pseudogene [Source:HGNC Symbol;Acc:20801]
ENSG00000270177	54.592	0.0122076	0.00631707	1.93248	0.0533	0.627678	chr5	133562101	133563518	1418	+	53.95	q31.1	lincRNA	CTD-2410N18.3
ENSG00000218418	4630.23	0.00597805	0.00309414	1.93205	0.053353	0.627678	chr6	80774003	80779916	5914	-	44.37	q14.1	pseudogene	RP11-296E7.1
ENSG00000244703	31.1192	0.00891783	0.00461725	1.93142	0.0534316	0.627678	chr1	207818579	207830755	763	+	41.32	q32.2	pseudogene	CD46P1	CD46 molecule, complement regulatory protein pseudogene 1 [Source:HGNC Symbol;Acc:6959]
ENSG00000269973	831.713	0.00661399	0.00342455	1.93135	0.05344	0.627678	chr2	10076489	10079719	3231	+	42.62	p25.1	lincRNA	RP11-95D17.1
ENSG00000269907	27.3778	-0.0131453	0.00680856	-1.93069	0.0535209	0.627678	chr9	99672358	99672687	330	+	49.39	q22.33	pseudogene	RP11-330M2.4
ENSG00000267776	1170.23	0.00524573	0.00271703	1.93068	0.0535224	0.627678	chr19	56888073	56888653	581	-	36.66	q13.43	sense_intronic	AC006116.24
ENSG00000259071	217.628	0.0098378	0.00509623	1.93041	0.0535563	0.627678	chr14	50793244	50794627	446	-	43.93	q21.3	lincRNA	RP11-247L20.4
ENSG00000259726	387.205	-0.0114158	0.00591453	-1.93012	0.0535917	0.627678	chr15	84855504	84866136	4910	+	58	q25.2	pseudogene	CSPG4P11	chondroitin sulfate proteoglycan 4 pseudogene 11 [Source:HGNC Symbol;Acc:48363]
ENSG00000254333	19.5652	-0.0169129	0.00876528	-1.92954	0.0536643	0.627678	chr5	149855094	149865531	368	-	50.59	q33.1	lincRNA	CTC-367J11.1
ENSG00000256283	13.8342	0.0148007	0.00767393	1.9287	0.0537682	0.627678	chr12	15408147	15408757	611	-	40.59	p12.3	pseudogene	RP11-365O10.1
ENSG00000267279	147.591	0.0107898	0.00559472	1.92857	0.0537848	0.627678	chr18	59252979	59274149	1199	-	41.54	q21.33	lincRNA	RP11-879F14.2
ENSG00000229498	58.0026	0.016137	0.00836925	1.92813	0.0538396	0.627678	chr2	86042253	86052514	1711	+	41.79	p11.2	antisense	AC105053.3
ENSG00000253816	469.101	-0.00671592	0.00348338	-1.92799	0.0538567	0.627678	chr5	69515745	69580686	667	-	38.65	q13.2	pseudogene	RP11-1415C14.3
ENSG00000231234	306.888	0.00775051	0.00402326	1.92643	0.054051	0.628725	chr7	65888392	65888880	489	-	42.74	q11.21	pseudogene	SKP1P1	S-phase kinase-associated protein 1 pseudogene 1 [Source:HGNC Symbol;Acc:33696]
ENSG00000241847	102.23	0.00940118	0.00488186	1.92574	0.0541372	0.628725	chr6	143811652	143812504	853	+	46.89	q24.2	pseudogene	VDAC1P8	voltage-dependent anion channel 1 pseudogene 8 [Source:HGNC Symbol;Acc:37483]
ENSG00000262951	16.6983	-0.0204268	0.01061	-1.92525	0.0541982	0.628725	chr17	54946308	54946925	618	+	35.44	q22	lincRNA	RP11-670E13.2
ENSG00000228939	7.57432	-0.0267432	0.0138912	-1.92519	0.0542062	0.628725	chr1	243956507	243957702	517	-	43.31	q44	sense_intronic	AKT3-IT1	AKT3 intronic transcript 1 (non-protein coding) [Source:HGNC Symbol;Acc:41304]
ENSG00000272173	571.049	-0.0125545	0.00652242	-1.92483	0.0542506	0.628725	chr12	7052671	7053767	1097	-	53.6	p13.31	antisense	U47924.31
ENSG00000230306	3.99568	-0.0459519	0.0239006	-1.92263	0.0545265	0.629333	chr10	135158147	135158410	264	-	56.44	q26.3	pseudogene	BANF1P2	barrier to autointegration factor 1 pseudogene 2 [Source:HGNC Symbol;Acc:23426]
ENSG00000199856	7.21901	-0.0224982	0.0117019	-1.92261	0.0545289	0.629333	chr18	7995568	7995782	215	+	46.98	p11.23	snoRNA	U3	Small nucleolar RNA U3 [Source:RFAM;Acc:RF00012]
ENSG00000242104	5.62847	0.0364981	0.0189853	1.92244	0.0545509	0.629333	chr3	141382041	141439915	976	+	43.54	q23	lincRNA	RP11-340E6.1
ENSG00000235859	442.597	-0.00726401	0.00377875	-1.92233	0.0545639	0.629333	chr7	30410987	30412357	1371	+	46.24	p14.3	pseudogene	AC006978.6
ENSG00000260336	4060.47	-0.00458691	0.00238703	-1.9216	0.0546562	0.629819	chr7	100737328	100741248	3921	+	46.21	q22.1	sense_overlapping	RP11-395B7.7
ENSG00000251007	29.9341	-0.0170176	0.00885674	-1.92143	0.0546772	0.629819	chr5	69510769	69511950	1182	+	58.63	q13.2	pseudogene	RP11-1415C14.1
ENSG00000238178	258.326	-0.0179609	0.00935028	-1.9209	0.0547445	0.629819	chrX	16171064	16188992	1219	-	45.54	p22.2	antisense	RP11-431J24.2
ENSG00000270983	87.7528	0.00940172	0.00489751	1.91969	0.0548967	0.630376	chr6	142383854	142384190	337	+	43.03	q24.1	pseudogene	RP11-137J7.3
ENSG00000249216	21.7261	0.0223387	0.0116408	1.91899	0.0549858	0.630376	chr4	41690875	41694814	435	-	38.93	p13	antisense	RP11-227F19.5
ENSG00000223561	19.3239	-0.0281437	0.0146672	-1.91882	0.0550066	0.630376	chr7	25632971	25790614	2968	-	41.04	p15.2	lincRNA	AC003090.1
ENSG00000260008	18.8372	-0.0235131	0.0122568	-1.91837	0.0550644	0.630376	chr11	101978617	101980573	1957	+	41.08	q22.1	sense_overlapping	RP11-732A21.2
ENSG00000236539	54.2356	0.0125264	0.00652974	1.91835	0.0550662	0.630376	chr1	179416737	179426450	9714	-	43.29	q25.2	pseudogene	HNRNPA1P54	heterogeneous nuclear ribonucleoprotein A1 pseudogene 54 [Source:HGNC Symbol;Acc:48784]
ENSG00000265766	8.55125	0.0329048	0.0171542	1.91818	0.0550887	0.630376	chr18	14477954	14499277	1955	-	38.67	p11.21	lincRNA	CXADRP3	coxsackie virus and adenovirus receptor pseudogene 3 [Source:HGNC Symbol;Acc:33974]
ENSG00000261219	9.36038	-0.029197	0.0152235	-1.91789	0.0551253	0.630376	chr15	58012493	58013126	634	+	43.38	q21.3	lincRNA	RP11-344A16.2
ENSG00000271913	122.628	0.0115132	0.00600371	1.91769	0.0551507	0.630376	chr6	159409210	159485957	1951	+	42.32	q25.3	antisense	RP1-111C20.4
ENSG00000225558	98.6183	0.0100854	0.00525956	1.91754	0.0551688	0.630376	chr3	37176149	37176593	445	+	41.12	p22.2	pseudogene	UBE2D3P2	ubiquitin-conjugating enzyme E2D 3 pseudogene 2 [Source:HGNC Symbol;Acc:39010]
ENSG00000261691	21.3831	-0.0183708	0.00958069	-1.91748	0.0551769	0.630376	chr16	597185	603847	476	-	70.31	p13.3	antisense	LA16c-366D1.3
ENSG00000217527	11.6285	-0.0236548	0.0123419	-1.91662	0.0552857	0.63081	chr6	53201741	53202144	404	-	50	p12.1	pseudogene	RPS16P5	ribosomal protein S16 pseudogene 5 [Source:HGNC Symbol;Acc:36183]
ENSG00000216813	11.6691	-0.0224608	0.011729	-1.91498	0.0554946	0.63081	chr6	47530358	47530754	397	+	44.58	p12.3	pseudogene	RP11-812I20.2
ENSG00000250867	30.0513	-0.0169755	0.00886472	-1.91495	0.055499	0.63081	chr5	69528819	69530000	1182	+	58.63	q13.2	pseudogene	RP11-1415C14.2
ENSG00000237807	485.172	0.00846128	0.0044241	1.91254	0.0558067	0.630841	chr8	54427731	54436491	2387	-	43.64	q11.23	lincRNA	RP11-400K9.4
ENSG00000227040	18.961	0.0103972	0.00543654	1.91246	0.055817	0.630841	chr4	57627085	57627651	567	-	39.86	q12	pseudogene	RP11-533F5.2
ENSG00000225057	36.9587	-0.0108123	0.00565457	-1.91213	0.0558597	0.630841	chr2	239140325	239164274	3890	+	53.44	q37.3	processed_transcript	AC096574.4
ENSG00000244301	130.179	-0.0177662	0.00929155	-1.91208	0.0558654	0.630841	chr2	201542956	201603504	4443	+	41.96	q33.1	pseudogene	AOX3P	aldehyde oxidase 3, pseudogene [Source:HGNC Symbol;Acc:19049]
ENSG00000258766	13.23	-0.026118	0.0136635	-1.91152	0.0559383	0.630859	chr14	80677762	80921812	1597	+	37.72	q31.1	antisense	DIO2-AS1	DIO2 antisense RNA 1 [Source:HGNC Symbol;Acc:44153]
ENSG00000197882	17.9902	-0.0171552	0.00897616	-1.9112	0.0559793	0.631075	chr11	86543582	86544491	910	-	46.81	q14.2	pseudogene	OR7E13P	olfactory receptor, family 7, subfamily E, member 13 pseudogene [Source:HGNC Symbol;Acc:8384]
ENSG00000231092	174.747	0.0128168	0.00670822	1.9106	0.0560556	0.631438	chr2	217124318	217130853	784	+	46.71	q35	antisense	AC012513.6
ENSG00000257379	3982.92	-0.0088986	0.00465964	-1.90972	0.0561696	0.63167	chr12	53835525	53861312	1571	+	45.49	q13.13	processed_transcript	RP11-793H13.8
ENSG00000271918	556.8	-0.00796639	0.00417329	-1.9089	0.0562752	0.63167	chr5	115419504	115421113	1610	-	52.67	q23.1	antisense	CTD-2287O16.5
ENSG00000229604	49.4853	0.025832	0.0135348	1.90856	0.0563192	0.63167	chr2	88124461	88124662	202	+	39.11	p11.2	pseudogene	MTATP8P2	mitochondrially encoded ATP synthase 8 pseudogene 2 [Source:HGNC Symbol;Acc:44572]
ENSG00000234702	28.1276	0.0108083	0.00566381	1.90831	0.0563513	0.63167	chrX	91237654	91238504	851	-	47.83	q21.31	pseudogene	VDAC1P3	voltage-dependent anion channel 1 pseudogene 3 [Source:HGNC Symbol;Acc:37478]
ENSG00000230683	16.7455	-0.0188729	0.00989171	-1.90795	0.0563971	0.63167	chr3	38556939	38557321	383	-	58.22	p22.2	pseudogene	DDTP1	D-dopachrome tautomerase pseudogene 1 [Source:HGNC Symbol;Acc:44546]
ENSG00000244522	107.419	-0.0130021	0.00681479	-1.90792	0.0564021	0.63167	chr2	66666575	66668968	586	-	49.46	p14	antisense	AC092669.1
ENSG00000237188	913.717	0.00657982	0.00344997	1.90721	0.0564934	0.632117	chr1	146644350	146683136	3618	+	39.08	q21.1	antisense	RP11-337C18.8
ENSG00000229152	207.65	-0.0102418	0.0053712	-1.9068	0.0565462	0.632151	chr13	111547406	111551519	380	-	39.43	q34	sense_intronic	ANKRD10-IT1	ANKRD10 intronic transcript 1 (non-protein coding) [Source:HGNC Symbol;Acc:39891]
ENSG00000255417	24.7973	-0.0194606	0.0102081	-1.9064	0.0565988	0.632151	chr11	103274240	103274895	656	-	38.26	q22.3	pseudogene	RP11-37O16.4
ENSG00000259319	736.701	0.00808707	0.00424345	1.90578	0.0566793	0.632337	chr14	75890386	75894444	4059	-	45.97	q24.3	antisense	RP11-293M10.6
ENSG00000256508	42.8759	-0.0143268	0.00751916	-1.90538	0.0567312	0.632653	chr11	68779751	68785915	2137	+	58	q13.3	antisense	RP11-554A11.6
ENSG00000180229	3068.73	-0.00808956	0.00424903	-1.90386	0.0569282	0.633169	chr15	20587869	20711433	6292	-	40.16	q11.2	pseudogene	HERC2P3	hect domain and RLD 2 pseudogene 3 [Source:HGNC Symbol;Acc:4871]
ENSG00000215819	55.9834	-0.0129083	0.00678014	-1.90384	0.0569305	0.633169	chr1	214705538	214706810	1273	+	56.79	q41	pseudogene	KRT18P12	keratin 18 pseudogene 12 [Source:HGNC Symbol;Acc:33410]
ENSG00000267102	767.072	0.00742489	0.00390063	1.90351	0.0569738	0.633196	chr17	33736621	33737247	627	-	47.69	q12	pseudogene	RP11-686D22.7
ENSG00000270069	8739.36	0.00995134	0.00523688	1.90024	0.0574013	0.634391	chrX	45604639	45629677	2785	-	37.98	p11.3	lincRNA	RP6-99M1.2
ENSG00000238058	88.447	0.00809794	0.00426254	1.89979	0.0574603	0.634391	chr9	138799658	138805359	311	+	51.51	q34.3	antisense	RP11-432J22.2
ENSG00000271869	33.7099	-0.00998329	0.00525627	-1.89931	0.0575234	0.634391	chr8	30013346	30013748	403	-	54.09	p12	lincRNA	RP11-51J9.5
ENSG00000230300	64.8406	-0.0133709	0.00704229	-1.89865	0.0576099	0.634391	chr13	33732724	33738546	452	-	38.12	q13.1	sense_intronic	STARD13-IT1	STARD13 intronic transcript 1 (non-protein coding) [Source:HGNC Symbol;Acc:41453]
ENSG00000266820	1493.06	0.00659792	0.00347557	1.89837	0.0576472	0.634391	chr17	62746036	62754721	848	-	44.14	q24.1	pseudogene	RP13-104F24.1
ENSG00000267025	123.78	-0.011808	0.00622103	-1.89809	0.0576848	0.634391	chr17	34143721	34157297	488	-	38.54	q12	antisense	AC015849.19
ENSG00000259847	28.334	0.0180155	0.00949342	1.89768	0.057738	0.634391	chr16	65175659	65210616	890	-	38.13	q21	lincRNA	RP11-95H3.1
ENSG00000214093	34.7465	-0.0138683	0.00730964	-1.89726	0.0577933	0.634391	chr22	31955469	31955925	457	+	50.33	q12.2	pseudogene	RP11-247I13.3
ENSG00000269397	125.203	0.0114229	0.00602289	1.89659	0.0578822	0.634391	chr19	24110590	24112089	1500	+	32.93	p12	sense_intronic	CTB-92J24.2
ENSG00000259323	50.5749	-0.0100378	0.00529357	-1.89623	0.0579303	0.634391	chr15	82975314	82975537	224	-	58.48	q25.2	pseudogene	RP13-608F4.5
ENSG00000225972	2613.84	0.0173057	0.00912797	1.8959	0.057973	0.634391	chr1	564442	564813	372	+	44.35	p36.33	pseudogene	MTND1P23	MT-ND1 pseudogene 23 [Source:HGNC Symbol;Acc:42092]
ENSG00000204936	42.5368	0.0166619	0.00879191	1.89514	0.0580744	0.634391	chr19	43857811	43867480	2776	+	55.95	q13.31	polymorphic_pseudogene	CD177	CD177 molecule [Source:HGNC Symbol;Acc:30072]
ENSG00000249065	5.3227	-0.0316835	0.0167195	-1.895	0.0580924	0.634391	chr4	100081671	100082802	1132	-	35.87	q23	pseudogene	PCNAP1	proliferating cell nuclear antigen pseudogene 1 [Source:HGNC Symbol;Acc:8732]
ENSG00000269106	19.8606	-0.0141953	0.00749171	-1.8948	0.0581184	0.634391	chr19	58986722	58987130	409	-	57.46	q13.43	antisense	CTD-2619J13.23
ENSG00000258553	16.1908	-0.0200302	0.0105712	-1.89479	0.0581199	0.634391	chr14	60435834	60558501	572	-	35.99	q23.1	antisense	RP11-16B13.1
ENSG00000249635	64.9596	-0.0143613	0.00758003	-1.89462	0.0581431	0.634391	chr4	106924474	106943635	3526	-	39.45	q24	antisense	RP11-710F7.3
ENSG00000225137	651.612	0.00422988	0.00223269	1.89452	0.0581562	0.634391	chr10	52024738	52026575	1838	+	43.2	q11.23	pseudogene	DYNC1I2P1	dynein, cytoplasmic 1, intermediate chain 2 pseudogene 1 [Source:HGNC Symbol;Acc:45012]
ENSG00000235903	37.2703	-0.0184816	0.00975536	-1.8945	0.058158	0.634391	chr13	46626941	46687467	3954	+	38.86	q14.13	antisense	CPB2-AS1	CPB2 antisense RNA 1 [Source:HGNC Symbol;Acc:39898]
ENSG00000272267	61.9899	-0.0162685	0.0085888	-1.89415	0.0582047	0.63448	chr8	9412656	9414030	1375	-	55.64	p23.1	antisense	RP11-375N15.2
ENSG00000251632	38.3009	0.0155901	0.00823153	1.89395	0.0582319	0.63448	chr4	138466885	138524584	2264	+	35.34	q28.3	lincRNA	RP11-714L20.1
ENSG00000232821	1584.9	-0.012427	0.0065633	-1.89341	0.0583028	0.635013	chr7	19152097	19153894	1711	+	39.99	p21.1	antisense	AC003986.6
ENSG00000269952	12.0367	-0.017585	0.00929622	-1.89163	0.05854	0.63568	chr10	35499344	35499678	335	+	32.84	p11.21	sense_intronic	RP11-324I22.3
ENSG00000224645	1488.24	0.00670087	0.00354252	1.89155	0.0585504	0.63568	chr1	151313124	151314442	358	+	41.39	q21.3	antisense	RP11-126K1.8
ENSG00000267459	2327.67	0.00519607	0.00274791	1.89091	0.0586359	0.63568	chr19	56888406	56889161	756	-	42.2	q13.43	pseudogene	AC006116.27
ENSG00000196114	5.66562	-0.0241122	0.012753	-1.89072	0.0586623	0.63568	chr6	34544035	34544433	399	-	57.14	p21.31	pseudogene	RP3-391O22.3
ENSG00000238273	646.086	0.00612026	0.00323797	1.89016	0.0587371	0.63568	chr2	105979495	105995296	2609	+	47.35	q12.1	antisense	AC012360.6
ENSG00000226065	77.9476	-0.00910011	0.00481558	-1.88972	0.0587949	0.63568	chr2	111140689	111142219	1531	+	65.51	q13	pseudogene	ZBTB45P2	zinc finger and BTB domain containing 45 pseudogene 2 [Source:HGNC Symbol;Acc:49228]
ENSG00000235865	1251.5	-0.00790693	0.00418444	-1.8896	0.058811	0.63568	chr9	124043046	124047808	4763	-	52.28	q33.2	antisense	GSN-AS1	GSN antisense RNA 1 [Source:HGNC Symbol;Acc:23372]
ENSG00000227569	11.8899	-0.0215379	0.0113987	-1.8895	0.0588251	0.63568	chr9	45656241	45656586	346	-	45.95	p11.2	pseudogene	RP11-266E16.1
ENSG00000256469	516.057	-0.00496217	0.00262687	-1.889	0.0588917	0.635835	chr11	94607217	94658686	593	-	41.61	q21	antisense	RP11-856F16.2
ENSG00000256351	12.7353	0.0212458	0.0112488	1.88872	0.0589299	0.635835	chr12	110297572	110298225	343	-	44.04	q24.11	pseudogene	RP1-7G5.5
ENSG00000228974	150.658	0.00791369	0.0041914	1.88808	0.0590156	0.636314	chr7	5600374	5600686	313	+	51.12	p22.1	pseudogene	AC006483.5
ENSG00000261505	3400.72	0.00693578	0.00367429	1.88765	0.0590725	0.636453	chr16	1367892	1372846	4489	-	57.74	p13.3	antisense	LA16c-358B7.3
ENSG00000249055	21.4055	0.0168627	0.00894909	1.88429	0.0595256	0.638106	chr4	99830688	99830999	312	-	40.71	q23	pseudogene	TBCAP3	tubulin folding cofactor A pseudogene 3 [Source:HGNC Symbol;Acc:42632]
ENSG00000261295	695.109	-0.0100533	0.00533745	-1.88353	0.0596281	0.638636	chrX	99928327	99928978	652	+	42.48	q22.1	antisense	RP11-524D16__A.3
ENSG00000226754	150.096	0.00802007	0.00426102	1.88219	0.05981	0.639277	chr1	53704282	53708455	1181	+	44.9	p32.3	antisense	RP5-1024G6.5
ENSG00000269837	157.812	-0.00731729	0.0038878	-1.88211	0.0598205	0.639277	chr19	23437855	23440741	2887	-	46.62	p12	pseudogene	RP11-15H20.5
ENSG00000243104	10.0866	-0.024905	0.0132378	-1.88136	0.0599228	0.639761	chr2	120970920	120971207	288	+	35.07	q14.2	pseudogene	AC012363.10
ENSG00000236333	1217.79	-0.0143965	0.00765341	-1.88106	0.059964	0.639761	chr12	72647288	72668687	8781	-	39.23	q21.1	processed_transcript	TRHDE-AS1	TRHDE antisense RNA 1 [Source:HGNC Symbol;Acc:27471]
ENSG00000268894	303.288	0.0155416	0.00826366	1.88072	0.0600102	0.639761	chr10	96039034	96046828	1910	-	38.45	q23.33	antisense	PLCE1-AS1	PLCE1 antisense RNA 1 [Source:HGNC Symbol;Acc:45193]
ENSG00000181358	9.41998	-0.0187529	0.00997478	-1.88003	0.060104	0.640181	chr13	50464727	50467134	2408	+	42.4	q14.2	pseudogene	CTAGE10P	CTAGE family, member 10, pseudogene [Source:HGNC Symbol;Acc:37288]
ENSG00000225479	15.3556	-0.0183854	0.00978045	-1.87982	0.0601332	0.640209	chr20	8229351	8237564	558	+	37.7	p12.3	sense_intronic	PLCB1-IT1	PLCB1 intronic transcript 1 (non-protein coding) [Source:HGNC Symbol;Acc:41414]
ENSG00000261212	14.7685	-0.0265257	0.0141129	-1.87953	0.0601717	0.640209	chrX	140267420	140267773	354	-	35.88	q27.1	sense_overlapping	RP3-507I15.2
ENSG00000221878	151.294	0.0128451	0.00683628	1.87896	0.0602506	0.640209	chr19	43428286	43441330	4793	-	45.33	q13.31	polymorphic_pseudogene	PSG7	pregnancy specific beta-1-glycoprotein 7 (gene/pseudogene) [Source:HGNC Symbol;Acc:9524]
ENSG00000203843	62.2349	-0.0172248	0.00916802	-1.87879	0.0602729	0.640209	chr1	144612266	144612683	418	-	55.02	q21.1	pseudogene	PFN1P2	profilin 1 pseudogene 2 [Source:HGNC Symbol;Acc:24298]
ENSG00000259086	1210.88	0.0154636	0.00823173	1.87854	0.0603077	0.640209	chr14	32741061	32741510	450	-	44.67	q12	pseudogene	RP11-134E15.2
ENSG00000197332	148.527	0.0081274	0.00432749	1.87809	0.0603692	0.640209	chr19	11750591	11797382	3386	+	45.18	p13.2	lincRNA	ZNF833P	zinc finger protein 833, pseudogene [Source:HGNC Symbol;Acc:33819]
ENSG00000233483	7.29313	-0.0231979	0.012352	-1.87807	0.060372	0.640209	chr17	43322553	43326203	1073	-	63.33	q21.31	antisense	CTD-2020K17.4
ENSG00000253520	263.662	0.0111805	0.00595395	1.87783	0.0604043	0.640316	chr5	178954225	178954514	290	-	42.07	q35.3	pseudogene	RP11-798K23.5
ENSG00000226121	2246.66	0.00747876	0.0039839	1.87724	0.0604845	0.640932	chr2	162357396	162364216	6821	-	40.8	q24.2	pseudogene	AHCTF1P1	AT hook containing transcription factor 1 pseudogene 1 [Source:HGNC Symbol;Acc:24620]
ENSG00000266962	572.521	-0.00923948	0.00492363	-1.87656	0.0605786	0.641005	chr17	40704456	40706766	2311	-	63.35	q21.2	antisense	RP11-400F19.6
ENSG00000241280	60.1001	0.020497	0.0109234	1.87643	0.0605964	0.641005	chr3	101679202	101716770	2157	+	39.01	q12.3	lincRNA	RP11-221J22.2
ENSG00000214646	10.9306	-0.0236686	0.0126157	-1.87613	0.0606379	0.641005	chr15	78232253	78236924	973	-	58.56	q24.3	pseudogene	RP11-114H24.4
ENSG00000233846	319.191	0.00868953	0.00463288	1.87562	0.0607071	0.641045	chr9	6278667	6279153	487	+	43.53	p24.1	pseudogene	RP11-307L3.2
ENSG00000229919	7.30555	0.0189225	0.0100919	1.87502	0.0607899	0.641045	chr10	10216193	10216540	348	+	41.67	p14	pseudogene	TCEB1P3	transcription elongation factor B (SIII), polypeptide 1 pseudogene 3 [Source:HGNC Symbol;Acc:29457]
ENSG00000259144	12.6599	0.0125497	0.00669364	1.87487	0.06081	0.641045	chr14	21188901	21191286	2104	-	48.78	q11.2	pseudogene	RANBP20P	RAN binding protein 20 pseudogene [Source:HGNC Symbol;Acc:19734]
ENSG00000273356	184.094	-0.0115374	0.00615722	-1.87381	0.0609571	0.641045	chr3	50707420	50709479	2060	+	41.12	p21.2	lincRNA	RP11-804H8.6
ENSG00000256769	21.7788	-0.0172292	0.00920782	-1.87115	0.0613242	0.642025	chr12	2712516	2716606	444	-	52.48	p13.33	antisense	CACNA1C-AS3	CACNA1C antisense RNA 3 [Source:HGNC Symbol;Acc:40117]
ENSG00000213713	2198.34	0.00722866	0.00386347	1.87102	0.0613417	0.642025	chr11	33097112	33098006	895	-	48.04	p13	pseudogene	PIGCP1	phosphatidylinositol glycan anchor biosynthesis, class C, pseudogene 1 [Source:HGNC Symbol;Acc:8961]
ENSG00000231574	264.168	0.0168751	0.00902771	1.86925	0.061588	0.642515	chr3	177534653	177617012	3005	+	38.84	q26.32	lincRNA	RP11-91K9.1
ENSG00000233653	15.7134	-0.0147724	0.00791773	-1.86574	0.0620783	0.643333	chr1	329431	332236	2477	-	61.69	p36.33	pseudogene	CICP7	capicua transcriptional repressor pseudogene 7 [Source:HGNC Symbol;Acc:37756]
ENSG00000229543	14.9631	0.0220422	0.0118147	1.86566	0.0620891	0.643333	chr10	80053599	80060760	520	+	45.24	q22.3	lincRNA	RP11-90J7.2
ENSG00000260033	19.5439	-0.0168737	0.00904489	-1.86555	0.0621047	0.643333	chr16	48634087	48634555	469	+	38.38	q12.1	pseudogene	CTC-527H23.1
ENSG00000260244	174.132	-0.0200475	0.0107467	-1.86545	0.062118	0.643333	chr4	156655600	156658214	2615	+	34.57	q32.1	sense_overlapping	RP11-588K22.2
ENSG00000270408	145.24	-0.0134876	0.00723386	-1.86451	0.0622497	0.643333	chr20	10625847	10627014	568	-	48.54	p12.2	processed_transcript	JAG1
ENSG00000234187	15.3623	0.028754	0.015437	1.86266	0.0625097	0.643333	chr20	14108046	14108982	937	+	39.49	p12.1	pseudogene	AIMP1P1	aminoacyl tRNA synthetase complex-interacting multifunctional protein 1 pseudogene 1 [Source:HGNC Symbol;Acc:16543]
ENSG00000257037	12.1028	0.0291638	0.0156592	1.8624	0.0625467	0.643333	chr12	27649870	27651522	1418	+	41.62	p11.23	pseudogene	RP13-200J3.2
ENSG00000261687	361.521	0.00499316	0.00268132	1.86221	0.0625742	0.643333	chr15	43476277	43477339	532	-	46.94	q15.2	antisense	RP11-473C18.3
ENSG00000244199	10.9396	0.0158281	0.00850015	1.8621	0.0625896	0.643333	chr3	182178205	182178860	656	-	40.4	q26.33	pseudogene	RP11-139K4.4
ENSG00000215769	2921.11	0.00596921	0.00320717	1.86121	0.0627151	0.643333	chr17	62745781	62778117	3113	-	47.91	q24.1	processed_transcript	hsa-mir-6080	hsa-mir-6080 [Source:miRBase;Acc:MI0020357]	MI0020357	hsa-mir-6080
ENSG00000273381	48.6166	-0.0187038	0.0100506	-1.86097	0.0627484	0.643333	chr9	93968457	93972581	4125	-	43.64	q22.31	lincRNA	RP11-305L7.7
ENSG00000215866	39.637	0.0148537	0.00798424	1.86038	0.0628319	0.643333	chr1	113362792	113393265	1823	-	46.13	p13.2	lincRNA	RP11-426L16.8
ENSG00000272558	1166	0.00319375	0.00171695	1.86013	0.0628678	0.643333	chr6	25984040	25999395	354	-	40.38	p22.2	antisense	U91328.21
ENSG00000235526	14.9021	0.0201057	0.010809	1.8601	0.0628719	0.643333	chr1	110720265	110721341	508	-	43.36	p13.3	antisense	RP5-1028L10.2
ENSG00000259498	4739.07	0.0102625	0.00551733	1.86005	0.0628791	0.643333	chr15	63338233	63341586	3354	-	53.28	q22.2	antisense	RP11-244F12.3
ENSG00000270006	30.8007	-0.0116971	0.00629508	-1.85813	0.0631507	0.645327	chr16	87351115	87351643	395	+	59.36	q24.2	antisense	RP11-178L8.7
ENSG00000225715	39.0144	0.0132672	0.00714286	1.85741	0.0632522	0.645764	chrX	79965427	79966204	778	+	40.23	q21.1	pseudogene	RP11-325E14.5
ENSG00000229273	30.5833	-0.0117187	0.00631096	-1.85689	0.0633275	0.645764	chr9	41954580	41955037	458	+	62.66	p12	pseudogene	RP11-104G3.2
ENSG00000214322	15.7606	0.011713	0.00630938	1.85645	0.0633897	0.645764	chrX	17117905	17118362	458	-	48.03	p22.13	pseudogene	CBX1P2	chromobox homolog 1 pseudogene 2 [Source:HGNC Symbol;Acc:38656]
ENSG00000170409	17.6482	-0.0206633	0.0111317	-1.85626	0.0634165	0.645764	chr7	101967674	101969945	331	-	43.71	q22.1	pseudogene	CTA-313A17.2
ENSG00000234225	240.512	0.00784549	0.00422723	1.85594	0.0634617	0.64577	chr1	146473490	146475177	884	-	42.71	q21.1	lincRNA	RP4-704D21.2
ENSG00000224550	283.775	0.0096368	0.0051965	1.85448	0.0636707	0.646092	chr1	108047825	108048070	246	+	45.93	p13.3	pseudogene	RP11-270C12.3
ENSG00000232199	10.7186	-0.0166642	0.00899122	-1.85338	0.0638275	0.646092	chr7	109638491	109639681	1191	-	49.45	q31.1	pseudogene	RPL3P8	ribosomal protein L3 pseudogene 8 [Source:HGNC Symbol;Acc:35498]
ENSG00000223704	153.546	-0.0119064	0.00642597	-1.85286	0.0639026	0.646092	chr22	27254597	27261749	6043	+	41.93	q12.1	lincRNA	RP1-90L6.2
ENSG00000251260	2376.83	0.00946637	0.00511046	1.85235	0.0639752	0.646092	chr4	85724411	85731544	493	+	34.09	q21.23	antisense	WDFY3-AS1	WDFY3 antisense RNA 1 [Source:HGNC Symbol;Acc:40935]
ENSG00000232811	1878.39	0.0109081	0.00588892	1.85231	0.0639812	0.646092	chr1	111486089	111495470	2359	+	37.65	p13.3	antisense	RP11-96K19.2
ENSG00000255542	15.5035	-0.0207773	0.0112177	-1.85219	0.0639988	0.646092	chr11	35440604	35442549	518	+	61	p13	antisense	RP4-683L5.1
ENSG00000226526	35.9019	-0.0181996	0.00982616	-1.85216	0.0640031	0.646092	chr1	17305421	17331586	636	+	57.36	p36.13	antisense	RP1-37C10.3
ENSG00000253646	49.6484	-0.0102744	0.00554732	-1.85213	0.0640066	0.646092	chr5	154490744	154491884	851	-	47.33	q33.2	pseudogene	CTD-2311A18.1
ENSG00000178863	11.5098	-0.0256587	0.0138552	-1.85191	0.0640383	0.646187	chr19	33793976	33795656	1679	+	62.88	q13.11	pseudogene	CEBPA-AS1	CEBPA antisense RNA 1 (head to head) [Source:HGNC Symbol;Acc:25710]
ENSG00000124915	41.4875	-0.00956661	0.00516676	-1.85157	0.0640875	0.646457	chr11	61513965	61525127	2889	-	59.28	q12.2	lincRNA	RP11-467L20.10
ENSG00000267801	24.153	-0.0214817	0.0116061	-1.8509	0.0641842	0.646575	chr17	73872453	73875627	3175	+	65.2	q25.1	antisense	RP11-552F3.9
ENSG00000260418	15.8325	-0.0399848	0.0216033	-1.85086	0.0641893	0.646575	chr6	136656852	136657225	374	-	52.67	q23.3	lincRNA	RP3-406A7.7
ENSG00000177820	313.201	0.00695661	0.00376008	1.85012	0.0642959	0.646864	chr7	106300345	106301342	963	-	72.55	q22.3	pseudogene	AC004917.1
ENSG00000183055	523.88	-0.0131179	0.00709058	-1.85005	0.0643065	0.646864	chr10	60475314	60476017	704	+	36.65	q21.1	pseudogene	FAM133CP	family with sequence similarity 133, member C, pseudogene [Source:HGNC Symbol;Acc:44190]
ENSG00000269990	790.442	0.00525718	0.00284236	1.84958	0.0643738	0.646883	chr11	66303369	66305407	2039	-	49.63	q13.2	lincRNA	CTD-3074O7.12
ENSG00000267010	704.176	0.00869054	0.00469872	1.84955	0.0643778	0.646883	chr18	56419380	56421709	2330	+	39.01	q21.32	lincRNA	RP11-108P20.1
ENSG00000237406	42.1339	-0.00955404	0.00516827	-1.84859	0.0645165	0.646883	chr22	36293318	36294452	1135	-	47.05	q12.3	pseudogene	NDUFA9P1	NADH dehydrogenase (ubiquinone) 1 alpha subcomplex, 9, pseudogene 1 [Source:HGNC Symbol;Acc:19252]
ENSG00000255343	840.165	0.0117561	0.00635958	1.84856	0.0645214	0.646883	chr8	144915440	144916233	316	-	36.9	q24.3	3prime_overlapping_ncrna	RP11-299M14.2
ENSG00000234882	414.722	0.00806346	0.00436244	1.84838	0.0645472	0.646883	chr6	74001685	74003000	1316	+	39.97	q13	pseudogene	EIF3EP1	eukaryotic translation initiation factor 3, subunit E pseudogene 1 [Source:HGNC Symbol;Acc:6102]
ENSG00000272142	972.307	0.00857194	0.00463823	1.8481	0.0645873	0.646883	chr6	5030206	5043683	1489	+	46.38	p25.1	lincRNA	RP11-428J1.5
ENSG00000224687	273.637	0.0092038	0.00498151	1.84759	0.0646614	0.646883	chr1	178060643	178063119	2356	-	45.58	q25.2	lincRNA	RASAL2-AS1	RASAL2 antisense RNA 1 [Source:HGNC Symbol;Acc:44170]
ENSG00000225108	77.673	-0.00888174	0.00481004	-1.8465	0.0648197	0.647786	chr2	110744516	110745971	1456	-	65.18	q13	pseudogene	ZBTB45P1	zinc finger and BTB domain containing 45 pseudogene 1 [Source:HGNC Symbol;Acc:49227]
ENSG00000259232	37.1399	-0.0143413	0.00776687	-1.84647	0.0648245	0.647786	chr15	65767656	65767952	297	-	53.87	q22.31	pseudogene	RP11-349G13.1
ENSG00000231944	8.63176	0.0236402	0.012804	1.84632	0.0648457	0.647786	chrX	71908800	71932190	598	+	37.69	q13.2	antisense	PHKA1-AS1	PHKA1 antisense RNA 1 [Source:HGNC Symbol;Acc:40446]
ENSG00000233991	75.4501	-0.0127864	0.00692748	-1.84575	0.0649292	0.647841	chr2	91777536	91809447	1804	+	45.84	p11.1	pseudogene	AC116050.1
ENSG00000261560	72.5791	0.0112666	0.00610642	1.84504	0.0650313	0.647907	chr16	11974932	11976426	1495	-	43.21	p13.13	sense_intronic	RP11-166B2.3
ENSG00000250511	31.5101	0.0134615	0.00729776	1.84461	0.0650936	0.647907	chr4	111433644	111440661	1447	-	34.64	q25	antisense	RP11-380D23.1
ENSG00000246582	75.2306	-0.0128121	0.00694853	-1.84386	0.065203	0.647907	chr8	23081984	23088439	2445	+	44.78	p21.3	processed_transcript	RP11-1149O23.3
ENSG00000231329	144.325	-0.00713107	0.00386848	-1.84338	0.0652736	0.647907	chr6	139465341	139560442	3958	-	40.57	q24.1	antisense	RP1-225E12.2
ENSG00000203414	11.3261	-0.0168722	0.00915501	-1.84295	0.0653369	0.647907	chr10	13198684	13200136	1453	-	44.94	p13	pseudogene	BTBD7P1	BTB (POZ) domain containing 7 pseudogene 1 [Source:HGNC Symbol;Acc:44875]
ENSG00000273450	6.43993	0.0308322	0.0167322	1.84269	0.0653748	0.647907	chr10	96074664	96075084	421	-	47.27	q23.33	antisense	RP11-76P2.4
ENSG00000234840	99.0703	0.0206161	0.0111927	1.84192	0.0654862	0.647907	chr9	22646199	22824212	2568	+	35.45	p21.3	lincRNA	RP11-399D6.2
ENSG00000253552	363.663	-0.00827626	0.00449376	-1.84172	0.0655155	0.647907	chr7	27147396	27173921	5281	+	49.71	p15.2	antisense	HOXA-AS2	HOXA cluster antisense RNA 2 [Source:HGNC Symbol;Acc:43745]
ENSG00000250328	41.3181	-0.0147234	0.00799554	-1.84145	0.0655558	0.647907	chr5	121772192	121814782	2265	-	40.43	q23.2	antisense	CTC-210G5.1
ENSG00000250526	103.423	0.00738634	0.00401223	1.84095	0.0656283	0.648149	chr5	14639535	14641127	1593	-	41.87	p15.2	pseudogene	CCT6P2	chaperonin containing TCP1, subunit 6 (zeta) pseudogene 2 [Source:HGNC Symbol;Acc:35150]
ENSG00000227637	7.20093	-0.0236969	0.0128729	-1.84084	0.0656454	0.648149	chr1	29479001	29479503	320	+	48.71	p35.3	antisense	RP11-242O24.5
ENSG00000182574	7.8878	-0.0137579	0.00747472	-1.84059	0.0656821	0.648149	chrX	100211582	100212528	947	+	42.45	q22.1	pseudogene	RP3-341D10.1
ENSG00000272638	468.94	-0.0106912	0.00580871	-1.84055	0.065688	0.648149	chr7	30464288	30465028	741	+	47.64	p14.3	antisense	GS1-114I9.1
ENSG00000270270	19.4575	-0.016978	0.00922536	-1.84036	0.0657159	0.648203	chr19	19981532	19982108	577	-	40.73	p13.11	pseudogene	CTC-559E9.10
ENSG00000233013	345.723	-0.00808749	0.00439648	-1.83954	0.0658358	0.648523	chr9	141106637	141143444	2233	+	44	q34.3	lincRNA	FAM157B	family with sequence similarity 157, member B [Source:HGNC Symbol;Acc:34080]
ENSG00000272657	494.447	-0.00747604	0.00406414	-1.83951	0.06584	0.648523	chr21	35445892	35732332	641	+	42.87	q22.11	processed_transcript	AP000320.7
ENSG00000228981	62.0963	-0.0144259	0.00784433	-1.83903	0.0659115	0.648523	chr4	144270428	144271270	843	-	59.55	q31.21	pseudogene	RP11-364L4.1
ENSG00000268913	163.046	0.0099936	0.00543443	1.83894	0.0659237	0.648523	chr19	38822274	38822716	443	+	41.08	q13.2	lincRNA	AC026806.2
ENSG00000223786	77.6591	0.0194974	0.0106051	1.83849	0.0659904	0.64867	chr6	74779167	75400443	669	+	36.45	q13	lincRNA	RP11-554D15.1
ENSG00000269621	3295.34	0.00500747	0.00272511	1.83753	0.0661321	0.64867	chr1	151728017	151732387	629	+	44.86	q21.3	antisense	RP11-98D18.15
ENSG00000223974	31.609	-0.0132648	0.00721893	-1.8375	0.0661355	0.64867	chr7	64011876	64012444	569	+	40.25	q11.21	pseudogene	RP11-561N12.4
ENSG00000226772	8.49055	-0.0260644	0.0141871	-1.83718	0.0661827	0.64867	chr22	29495029	29507671	539	-	43.28	q12.1	antisense	CTA-747E2.10
ENSG00000259736	145.193	-0.00769226	0.00418991	-1.8359	0.066372	0.64867	chr15	91163239	91260372	957	-	46.76	q26.1	antisense	RP11-387D10.2
ENSG00000230163	164.737	-0.00923555	0.00503119	-1.83566	0.0664078	0.64867	chr1	35316295	35317156	720	+	46.75	p34.3	antisense	RP5-997D16.2
ENSG00000254894	1257.78	0.00724043	0.00394456	1.83555	0.0664247	0.64867	chr11	20141230	20142178	660	-	38.88	p15.1	antisense	NAV2-AS1	NAV2 antisense RNA 1 [Source:HGNC Symbol;Acc:40744]
ENSG00000242412	22.0772	-0.0166749	0.00908711	-1.835	0.0665055	0.64867	chr2	63344986	63346677	1692	-	45.21	p15	pseudogene	DBIL5P2	diazepam binding inhibitor-like 5 pseudogene 2 [Source:HGNC Symbol;Acc:38518]
ENSG00000225971	14.3271	0.0221969	0.0120965	1.83499	0.0665078	0.64867	chr22	30532662	30533670	789	-	39.44	q12.2	pseudogene	CTA-85E5.6
ENSG00000265474	11.0769	-0.0209124	0.0113973	-1.83486	0.0665265	0.64867	chr17	27072587	27074670	521	-	60.94	q11.2	antisense	AC010761.9
ENSG00000244675	79.5649	0.00955025	0.00520576	1.83455	0.0665719	0.64867	chr3	194217046	194222232	2969	-	42.43	q29	sense_overlapping	AC108676.1
ENSG00000225284	1662.7	0.00627428	0.00342094	1.83408	0.066642	0.64867	chr2	39088862	39090275	550	+	38.05	p22.1	antisense	AC018693.6
ENSG00000269975	10.0087	0.0174651	0.00952349	1.83389	0.0666698	0.64867	chr3	9540045	9541253	1209	-	55.83	p25.3	lincRNA	RP11-58B17.2
ENSG00000227409	3248.31	0.00931222	0.00507793	1.83386	0.0666744	0.64867	chr1	35824423	35831678	459	-	35.74	p34.3	antisense	ZMYM4-AS1	ZMYM4 antisense RNA 1 [Source:HGNC Symbol;Acc:40624]
ENSG00000178715	211.905	-0.00860505	0.00469427	-1.8331	0.0667883	0.64867	chr1	16154724	16155167	444	+	55.63	p36.21	pseudogene	RP11-169K16.8
ENSG00000254138	19.156	0.0220476	0.0120307	1.83261	0.0668612	0.64867	chr5	31094084	31267717	381	-	38.5	p13.3	antisense	RP11-152K4.2
ENSG00000227091	5.91673	0.0327829	0.0179002	1.83142	0.0670373	0.649257	chr1	110708808	110715111	997	-	50.73	p13.3	antisense	RP5-1028L10.1
ENSG00000243759	401.78	-0.00481077	0.0026269	-1.83135	0.0670481	0.649257	chr3	143235965	143237071	1107	-	46.97	q24	pseudogene	ST13P15	suppression of tumorigenicity 13 (colon carcinoma) (Hsp70 interacting protein) pseudogene 15 [Source:HGNC Symbol;Acc:38850]
ENSG00000239593	244.129	-0.0109023	0.00595394	-1.8311	0.0670849	0.649257	chr9	124042141	124045008	838	-	52.06	q33.2	antisense	RP11-477J21.6
ENSG00000267277	8.78697	-0.0211478	0.0115495	-1.83106	0.067091	0.649257	chr19	11478799	11485611	682	-	50.08	p13.2	antisense	CTD-2342J14.6
ENSG00000239473	8.30402	0.0202739	0.0110739	1.83079	0.0671325	0.649257	chr12	80422673	80423411	739	+	41.81	q21.31	pseudogene	RPL7P38	ribosomal protein L7 pseudogene 38 [Source:HGNC Symbol;Acc:36731]
ENSG00000237350	1001.39	0.00735668	0.00401934	1.83032	0.0672024	0.649257	chr4	22728998	22729573	576	-	43.23	p15.2	pseudogene	CDC42P6	cell division cycle 42 pseudogene 6 [Source:HGNC Symbol;Acc:44430]
ENSG00000212694	467.418	-0.00607561	0.00331943	-1.83031	0.0672031	0.649257	chr12	122233173	122241812	4769	-	58.94	q24.31	lincRNA	AC084018.1
ENSG00000254781	17.4162	0.0280269	0.0153128	1.83029	0.0672069	0.649257	chr11	6769362	6771555	2194	+	36.42	p15.4	pseudogene	GVINP2	GTPase, very large interferon inducible pseudogene 2 [Source:HGNC Symbol;Acc:38876]
ENSG00000225812	12.1375	-0.0211412	0.0115572	-1.82927	0.0673591	0.649257	chr9	46042425	46042722	298	-	47.32	p11.2	pseudogene	RP11-157L3.3
ENSG00000212232	61.7248	-0.0146376	0.00800311	-1.82899	0.067401	0.649257	chr20	17943353	17943589	237	-	49.79	p11.23	snoRNA	SNORD17	small nucleolar RNA, C/D box 17 [Source:HGNC Symbol;Acc:32713]
ENSG00000244193	6.65399	-0.0176497	0.00965053	-1.82888	0.0674176	0.649257	chr3	169663775	169664542	768	-	51.3	q26.2	pseudogene	RP11-379K17.5
ENSG00000228393	228.332	-0.0103482	0.00566056	-1.82812	0.0675319	0.649257	chr7	104590762	104653491	1131	-	42	q22.3	antisense	LINC01004	long intergenic non-protein coding RNA 1004 [Source:HGNC Symbol;Acc:48961]
ENSG00000268357	168.199	0.0132049	0.0072237	1.82799	0.0675505	0.649257	chr19	21306620	21306991	372	+	39.25	p12	pseudogene	VN1R81P	vomeronasal 1 receptor 81 pseudogene [Source:HGNC Symbol;Acc:37401]
ENSG00000172965	8782.9	-0.00324874	0.0017775	-1.8277	0.0675939	0.649257	chr2	111953927	112252677	8500	-	44.65	q13	lincRNA	MIR4435-1HG	MIR4435-1 host gene (non-protein coding) [Source:HGNC Symbol;Acc:35163]
ENSG00000237238	984.05	-0.00420917	0.00230393	-1.82695	0.0677066	0.649257	chr9	67327775	67334983	1120	-	42.59	q13	pseudogene	BMS1P10	BMS1 pseudogene 10 [Source:HGNC Symbol;Acc:49154]
ENSG00000261168	19.2432	-0.0163789	0.00897072	-1.82582	0.0678776	0.649323	chr1	151102551	151104086	1536	-	46.88	q21.3	sense_overlapping	RP11-68I18.10
ENSG00000254198	257.384	-0.00690286	0.00378083	-1.82575	0.0678877	0.649323	chr8	42981138	42981540	403	-	40.94	p11.21	pseudogene	RP11-598P20.3
ENSG00000200243	11.6481	-0.0128011	0.00701489	-1.82484	0.0680248	0.649366	chr5	6848240	6848575	336	-	52.08	p15.31	misc_RNA	RN7SKP79	RNA, 7SK small nuclear pseudogene 79 [Source:HGNC Symbol;Acc:45803]
ENSG00000244251	16.7314	0.0223521	0.0122528	1.82425	0.0681145	0.649366	chr15	40772951	40773514	564	-	40.78	q15.1	pseudogene	RP11-64K12.1
ENSG00000230581	17.2431	-0.0127789	0.00700534	-1.82416	0.0681272	0.649366	chr9	6834456	6835577	1122	+	57.31	p24.1	pseudogene	RP11-390F4.8
ENSG00000204789	325.338	0.0160228	0.00878563	1.82375	0.06819	0.649366	chr6	27325604	27339304	4007	-	39.83	p22.1	pseudogene	ZNF204P	zinc finger protein 204, pseudogene [Source:HGNC Symbol;Acc:12995]
ENSG00000272692	133.55	0.0125604	0.00688734	1.8237	0.068198	0.649366	chr10	77168915	77171600	1890	+	52.53	q22.2	lincRNA	RP11-399K21.14
ENSG00000257494	131.101	-0.00773386	0.00424182	-1.82324	0.0682664	0.649462	chr12	112694604	112696895	751	+	38.09	q24.13	antisense	RP3-521E19.2
ENSG00000232303	36.0132	-0.0130118	0.00714244	-1.82176	0.068491	0.650161	chr9	32566146	32567124	979	-	56.69	p21.1	pseudogene	RP11-205M20.7
ENSG00000258459	7.9991	0.0165566	0.00908895	1.82162	0.068513	0.650161	chr14	20773889	20774970	748	+	40.11	q11.2	antisense	CTD-2292M16.7
ENSG00000251474	1061.24	-0.00533088	0.00292668	-1.82148	0.0685346	0.650161	chr3	129101765	129118498	4504	-	50.11	q21.3	pseudogene	RPL32P3	ribosomal protein L32 pseudogene 3 [Source:HGNC Symbol;Acc:27024]
ENSG00000236592	21.7524	0.012366	0.00679208	1.82065	0.0686598	0.650161	chr7	35208836	35209150	315	+	49.21	p14.2	pseudogene	S100A11P2	S100 calcium binding protein A11 pseudogene 2 [Source:HGNC Symbol;Acc:37840]
ENSG00000263015	19.1506	-0.0155388	0.00853502	-1.82059	0.0686694	0.650161	chr17	406411	414587	493	+	50.41	p13.3	antisense	RP5-1029F21.3
ENSG00000238172	61.1903	-0.0106589	0.00585476	-1.82055	0.0686759	0.650161	chr9	102879037	102879933	897	-	60.87	q31.1	pseudogene	RPS2P35	ribosomal protein S2 pseudogene 35 [Source:HGNC Symbol;Acc:36757]
ENSG00000216721	18.984	0.0232011	0.0127467	1.82016	0.0687343	0.650161	chr2	216669454	216669704	251	-	45.02	q35	pseudogene	AC093850.1
ENSG00000223427	29.9005	0.00841783	0.00462492	1.8201	0.0687435	0.650161	chr2	80389554	80390261	708	-	40.25	p12	pseudogene	AC016716.1
ENSG00000240524	98.2714	0.0115375	0.00634043	1.81967	0.0688088	0.650161	chr1	229406674	229407346	673	-	78.45	q42.13	pseudogene	RP5-1061H20.3
ENSG00000234482	13.2651	-0.0389816	0.0214352	-1.81858	0.0689757	0.650623	chr1	147229426	147230517	510	+	50.37	q21.2	antisense	RP11-433J22.2
ENSG00000271553	87.6333	-0.013939	0.00766533	-1.81845	0.0689952	0.650623	chr7	128307097	128308210	1114	+	33.21	q32.1	lincRNA	RP11-274B21.10
ENSG00000223768	1987.92	-0.00461578	0.00253922	-1.81779	0.069096	0.651361	chr21	46713200	46717269	1391	+	51.62	q22.3	lincRNA	LINC00205	long intergenic non-protein coding RNA 205 [Source:HGNC Symbol;Acc:16420]
ENSG00000224993	22.8232	-0.0156673	0.00862033	-1.81748	0.0691438	0.651502	chr5	43666867	43667334	468	-	54.49	p12	pseudogene	RPL29P12	ribosomal protein L29 pseudogene 12 [Source:HGNC Symbol;Acc:36608]
ENSG00000255474	10.6287	-0.0199793	0.0109964	-1.81689	0.0692332	0.651502	chr12	4809583	4829268	1249	-	40.78	p13.32	lincRNA	RP11-234B24.2
ENSG00000230102	17.8971	0.020799	0.0114479	1.81684	0.0692421	0.651502	chr3	193723226	193788759	7156	-	45.46	q29	processed_transcript	RP11-407B7.1
ENSG00000255201	256.628	-0.0124771	0.00687041	-1.81606	0.0693615	0.651953	chr8	38279407	38283614	534	+	50.78	p11.23	antisense	RP11-350N15.4
ENSG00000227888	101.196	-0.0107527	0.00592646	-1.81435	0.069624	0.653097	chr8	12219527	12268510	1298	+	41.44	p23.1	processed_transcript	FAM66A	family with sequence similarity 66, member A [Source:HGNC Symbol;Acc:30444]
ENSG00000259773	274.207	0.00658479	0.00363053	1.81372	0.0697201	0.653155	chr15	51038906	51042026	304	+	35.89	q21.2	antisense	RP11-507J18.2
ENSG00000227544	18.5123	0.022426	0.0123669	1.8134	0.0697708	0.653155	chr7	35754644	35774497	2849	+	42.8	p14.2	lincRNA	AC018647.3
ENSG00000256616	225.967	0.0102002	0.00562504	1.81336	0.0697765	0.653155	chr18	12073231	12076653	3423	-	42.04	p11.21	pseudogene	RP11-815J4.6
ENSG00000242539	3672.27	0.00523698	0.00289188	1.81093	0.0701523	0.654721	chr3	179114749	179116979	1941	+	38.14	q26.33	antisense	AC007620.3
ENSG00000272381	21.0715	-0.0251642	0.0138962	-1.81087	0.0701606	0.654721	chr10	31476812	31550839	2246	+	39.4	p11.22	lincRNA	RP11-192P3.4
ENSG00000230175	15.8775	-0.0139406	0.00770267	-1.80984	0.0703206	0.655138	chr1	165640493	165640962	470	+	45.74	q24.1	pseudogene	RP11-466F5.3
ENSG00000272817	10.1314	0.0162624	0.00898859	1.80923	0.0704159	0.655138	chr10	93667888	93669105	571	+	65.76	q23.32	antisense	RP11-402D21.2
ENSG00000241684	359.479	-0.0120219	0.00664477	-1.80922	0.0704166	0.655138	chr3	64670585	64997143	7232	+	39.93	p14.1	antisense	ADAMTS9-AS2	ADAMTS9 antisense RNA 2 [Source:HGNC Symbol;Acc:42435]
ENSG00000259366	385.043	-0.00860235	0.00475486	-1.80917	0.0704245	0.655138	chr8	28913452	28914202	552	+	40.61	p12	sense_intronic	CTD-2647L4.4
ENSG00000259774	73.3307	0.0120391	0.00665625	1.80869	0.0704986	0.655432	chr15	84977316	84980581	1212	+	52.57	q25.2	lincRNA	RP11-182J1.13
ENSG00000273108	250.402	-0.00764511	0.00422759	-1.80838	0.0705467	0.655432	chr10	105368376	105369807	1432	+	46.72	q24.33	antisense	RP11-416N2.4
ENSG00000243849	57.6007	-0.00924742	0.00511434	-1.80814	0.0705853	0.655493	chr3	113122838	113152839	1023	+	36.96	q13.2	antisense	WDR52-AS1	WDR52 antisense RNA 1 [Source:HGNC Symbol;Acc:41113]
ENSG00000260924	44.6941	-0.0124084	0.00686464	-1.80758	0.0706721	0.655493	chr22	19158908	19160352	1445	+	63.11	q11.21	antisense	AC004463.6
ENSG00000230981	32.2806	0.0138624	0.00767086	1.80715	0.0707392	0.655493	chr7	16128696	16129261	561	-	27.56	p21.2	pseudogene	AC006035.1
ENSG00000234130	134.535	0.00650521	0.00359973	1.80714	0.0707407	0.655493	chrX	92477219	92480014	2796	-	45.71	q21.32	pseudogene	RP13-88F20.1
ENSG00000235740	24.5713	0.0189872	0.0105073	1.80705	0.0707544	0.655493	chr6	143875462	143883168	1699	-	42.61	q24.2	antisense	RP11-436I24.1
ENSG00000266402	12.3341	-0.0146856	0.00812741	-1.80693	0.0707737	0.655493	chr17	62223330	62223836	278	+	63.71	q23.3	lincRNA	SNORA76	small nucleolar RNA, H/ACA box 76 [Source:HGNC Symbol;Acc:32662]
ENSG00000271631	18.0455	0.0153222	0.00848322	1.80618	0.0708898	0.655699	chr9	115647438	115648047	610	+	36.89	q32	antisense	RP11-408O19.5
ENSG00000251050	38.5637	-0.016936	0.00937717	-1.80609	0.070905	0.655699	chr5	79315432	79315743	312	+	47.44	q14.1	pseudogene	RP11-168A11.4
ENSG00000258337	23.9155	-0.0168242	0.00931752	-1.80565	0.0709725	0.655699	chr12	116612307	116619100	493	-	37.7	q24.21	sense_intronic	RP11-115H15.2
ENSG00000267783	23.8316	0.0185848	0.0102962	1.80502	0.0710715	0.655699	chr19	14229918	14230349	315	+	43.98	p13.12	antisense	CTB-55O6.10
ENSG00000253608	31.1536	0.0141854	0.00785892	1.80501	0.0710737	0.655699	chr8	49464127	49611069	2372	+	43.55	q11.21	antisense	RP11-770E5.1
ENSG00000226723	305.002	0.008525	0.0047262	1.80377	0.0712668	0.656483	chr1	192215838	192216617	780	-	38.72	q31.2	pseudogene	RP11-142L4.3
ENSG00000270906	16.104	0.022286	0.012356	1.80366	0.0712853	0.656483	chr5	99384692	99386066	1375	-	43.42	q21.1	pseudogene	RP11-475J5.6
ENSG00000224559	7.31861	0.026131	0.0144928	1.80304	0.0713825	0.656483	chr2	132394598	132407188	3516	+	39.13	q21.1	lincRNA	LINC01087	long intergenic non-protein coding RNA 1087 [Source:HGNC Symbol;Acc:49144]
ENSG00000224167	34.1524	0.0150676	0.00835917	1.80253	0.0714622	0.656483	chr1	113392650	113420493	587	+	45.99	p13.2	lincRNA	RP3-522D1.1
ENSG00000180712	9.85156	-0.0229104	0.0127107	-1.80244	0.0714761	0.656483	chr4	185261909	185275130	2353	-	46.15	q35.1	lincRNA	RP11-290F5.2
ENSG00000225218	57.662	0.0116473	0.00646422	1.80181	0.0715748	0.656972	chr21	44251150	44256587	285	-	51.1	q22.3	lincRNA	AP001628.6
ENSG00000230583	5518.25	0.00441807	0.00245261	1.80137	0.0716438	0.657046	chr7	66274980	66309813	2706	-	49.89	q11.21	pseudogene	GTF2IRD1P1	GTF2I repeat domain containing 1 pseusogene 1 [Source:HGNC Symbol;Acc:44136]
ENSG00000236540	245.298	0.00647247	0.00359415	1.80083	0.0717292	0.657046	chr22	20050503	20058066	1797	-	55.9	q11.21	antisense	AC006547.13
ENSG00000229873	113.088	0.00664867	0.00369274	1.80047	0.0717862	0.657046	chr20	61431979	61436939	668	-	60.29	q13.33	antisense	OGFR-AS1	OGFR antisense RNA 1 [Source:HGNC Symbol;Acc:40724]
ENSG00000234315	6.47188	0.0157998	0.00877592	1.80035	0.0718046	0.657046	chr1	45535649	45536101	453	-	43.71	p34.1	pseudogene	OSTCP5	oligosaccharyltransferase complex subunit pseudogene 5 [Source:HGNC Symbol;Acc:42867]
ENSG00000259359	13.6767	-0.0250394	0.0139104	-1.80005	0.0718526	0.657046	chr15	96714810	96717568	751	+	38.17	q26.2	lincRNA	RP11-327J17.2
ENSG00000240540	34.6512	-0.01074	0.00596808	-1.79957	0.0719285	0.657046	chr8	80483388	80484570	1183	-	51.9	q21.13	pseudogene	RPL3P9	ribosomal protein L3 pseudogene 9 [Source:HGNC Symbol;Acc:36839]
ENSG00000260025	615.676	0.00836667	0.00464955	1.79946	0.0719462	0.657046	chr2	36581892	36582257	366	-	43.72	p22.3	lincRNA	RP11-490M8.1
ENSG00000253333	31.5478	-0.0118369	0.00657824	-1.7994	0.0719557	0.657046	chr5	69790927	69796730	371	-	52.74	q13.2	pseudogene	RP11-497H16.8
ENSG00000227056	9.00788	-0.0279279	0.0155211	-1.79934	0.0719642	0.657046	chr1	119761937	119762719	783	-	44.96	p12	pseudogene	RPL6P2	ribosomal protein L6 pseudogene 2 [Source:HGNC Symbol;Acc:35964]
ENSG00000243422	282.354	0.00818371	0.00454823	1.79932	0.0719686	0.657046	chr3	75673837	75674304	468	-	47.44	p12.3	pseudogene	RP11-413E6.1
ENSG00000236558	31.3186	-0.0196485	0.0109286	-1.7979	0.0721931	0.657416	chr2	47713153	47715691	2007	-	37.34	p21	antisense	AC138655.6
ENSG00000266717	27.7512	0.015374	0.00855372	1.79735	0.0722799	0.657607	chr17	65947001	65947862	709	-	40.6	q24.2	antisense	RP11-855A2.3
ENSG00000240859	378.386	0.00759774	0.00422776	1.79711	0.0723184	0.65775	chr7	149597	155465	5149	+	51.2	p22.3	lincRNA	AC093627.10
ENSG00000227963	7.8548	0.0200029	0.0111354	1.79634	0.0724411	0.658035	chr1	110828997	110881793	2611	-	44.49	p13.3	antisense	RP5-1074L1.1
ENSG00000247993	6279.55	0.010804	0.00601876	1.79505	0.0726463	0.658982	chr5	72742184	72742811	424	+	46.34	q13.2	lincRNA	RP11-79P5.2
ENSG00000266907	16.3313	0.0121556	0.00677471	1.79425	0.0727725	0.658982	chr19	56831159	56833679	2171	-	44.51	q13.43	pseudogene	AC006116.22
ENSG00000271977	10.1772	0.0250888	0.0139959	1.79258	0.0730399	0.659904	chr4	3916914	3926001	530	-	44.84	p16.3	pseudogene	AC226119.4
ENSG00000236782	270.154	-0.0128101	0.00714628	-1.79256	0.0730439	0.659904	chr1	26496438	26498312	1290	-	61.01	p36.11	antisense	RP11-96L14.7
ENSG00000232139	18.6205	0.0170267	0.00950118	1.79206	0.0731226	0.659904	chr10	120116620	120124615	971	+	37.81	q26.11	lincRNA	LINC00867	long intergenic non-protein coding RNA 867 [Source:HGNC Symbol;Acc:45265]
ENSG00000225693	72.0542	-0.012166	0.0067888	-1.79206	0.0731231	0.659904	chr9	33019680	33020163	484	-	62.19	p21.1	pseudogene	RP11-54K16.2
ENSG00000226068	47.5369	0.0120276	0.00671399	1.79142	0.0732254	0.659904	chr6	48116939	48117741	803	-	42.22	p12.3	pseudogene	HNRNPA3P4	heterogeneous nuclear ribonucleoprotein A3 pseudogene 4 [Source:HGNC Symbol;Acc:39773]
ENSG00000230319	155.006	-0.00799885	0.00446664	-1.7908	0.0733261	0.659904	chr22	43434591	43448372	2083	+	51.92	q13.2	antisense	AL022476.2
ENSG00000265298	521.928	0.00666114	0.00372046	1.79041	0.073388	0.660218	chr17	62746538	62747429	892	+	52.47	q24.1	pseudogene	RP13-104F24.3
ENSG00000254447	38.9879	0.00939503	0.00525042	1.78939	0.0735527	0.660746	chr11	67503079	67504030	952	-	49.47	q13.2	pseudogene	OR7E11P	olfactory receptor, family 7, subfamily E, member 11 pseudogene [Source:HGNC Symbol;Acc:8382]
ENSG00000226803	5930.21	0.00790951	0.00442097	1.78909	0.0736007	0.6609	chr6	56979692	57039034	4918	-	36.43	p11.2	antisense	RP11-203B9.4
ENSG00000253716	221.23	-0.00734669	0.00410731	-1.78869	0.0736654	0.661275	chr8	144362331	144363860	1405	-	49.93	q24.3	antisense	RP13-582O9.5
ENSG00000255361	7.45556	-0.0158811	0.00888444	-1.78752	0.073853	0.662138	chr8	42580690	42581371	682	-	46.04	p11.21	pseudogene	RP11-412B14.2
ENSG00000255414	19.6626	0.0191554	0.0107221	1.78653	0.0740129	0.663113	chr11	123325106	123331118	2471	+	43.32	q24.1	lincRNA	LINC01059	long intergenic non-protein coding RNA 1059 [Source:HGNC Symbol;Acc:49074]
ENSG00000272953	48.8767	-0.0115573	0.00647103	-1.786	0.0740992	0.663113	chr7	5465401	5466032	632	+	54.91	p22.1	lincRNA	RP11-1275H24.2
ENSG00000269896	39.0415	-0.0148598	0.00832579	-1.78479	0.0742959	0.663335	chr1	2281853	2284259	2407	-	57.62	p36.33	processed_transcript	RP4-740C4.6
ENSG00000255438	810.88	-0.0100803	0.00564945	-1.78429	0.0743769	0.663335	chr20	46306645	46315041	2437	+	53.63	q13.12	antisense	CTD-2653D5.1
ENSG00000228412	71.9354	0.0151761	0.00850595	1.78417	0.0743961	0.663335	chr6	19802395	19804983	2301	-	41.21	p22.3	lincRNA	RP4-625H18.2
ENSG00000237631	16.6882	-0.0143091	0.00802413	-1.78326	0.0745442	0.663335	chr9	98680418	98680986	569	+	44.82	q22.32	pseudogene	RP11-72B4.2
ENSG00000239835	14.4931	-0.0216304	0.0121314	-1.783	0.0745858	0.663335	chr3	119747587	119748715	1129	+	44.91	q13.33	pseudogene	RP11-767L7.1
ENSG00000270792	23.3713	-0.0188868	0.0106037	-1.78115	0.0748885	0.663566	chr20	10653576	10975572	1279	+	40.19	p12.2	antisense	RP11-103J8.1
ENSG00000260661	13.2315	-0.0189575	0.010644	-1.78105	0.0749044	0.663566	chr15	92691982	92874267	1304	-	41.94	q26.1	antisense	RP11-152L20.3
ENSG00000270165	14.0955	-0.0172435	0.00968185	-1.78101	0.0749111	0.663566	chr16	67772491	67773825	569	-	50.64	q22.1	sense_intronic	RP11-167P11.2
ENSG00000272844	45.6961	-0.012093	0.00679147	-1.78061	0.0749756	0.663566	chr3	112709294	112710000	707	-	51.34	q13.2	antisense	RP11-484K9.4
ENSG00000270039	178.37	0.00710702	0.0039928	1.77996	0.0750828	0.663566	chr12	58197621	58198198	578	+	37.89	q14.1	lincRNA	RP11-571M6.17
ENSG00000254363	127.186	-0.008135	0.00457096	-1.77971	0.0751233	0.663566	chr5	139536904	139552636	6140	+	45.22	q31.3	processed_transcript	CTB-131B5.5
ENSG00000236105	15.2642	0.0116807	0.00656432	1.77943	0.0751699	0.663566	chr7	126935674	126936257	584	+	41.27	q31.33	pseudogene	AC000110.1
ENSG00000260988	31.3166	-0.0132313	0.00743855	-1.77875	0.0752802	0.663566	chr15	78433585	78435515	1931	+	42.98	q25.1	lincRNA	RP11-285A1.1
ENSG00000258620	12.8825	-0.025582	0.0143902	-1.77773	0.0754477	0.663566	chr14	100872936	100873950	606	+	51.43	q32.2	sense_intronic	RP11-362L22.1
ENSG00000248636	23.0677	-0.0215757	0.01214	-1.77725	0.0755278	0.663566	chr12	119825792	120105884	1013	-	43.2	q24.23	lincRNA	RP11-768F21.1
ENSG00000224577	155.609	0.00854542	0.00480879	1.77704	0.0755616	0.663566	chr2	177502438	177520686	699	+	40.07	q31.1	lincRNA	LINC01117	long intergenic non-protein coding RNA 1117 [Source:HGNC Symbol;Acc:49260]
ENSG00000247809	287.72	-0.00746948	0.00420366	-1.7769	0.0755846	0.663566	chr15	96670598	96870590	4206	-	40.52	q26.2	antisense	NR2F2-AS1	NR2F2 antisense RNA 1 [Source:HGNC Symbol;Acc:44222]
ENSG00000213252	137.632	0.00695525	0.00391445	1.77681	0.0755989	0.663566	chr11	106697118	106698616	1499	-	40.16	q22.3	pseudogene	RP11-819M15.1
ENSG00000244479	2182.09	0.00604076	0.00339983	1.77679	0.0756034	0.663566	chr7	143948357	144053274	4659	-	42.22	q35	antisense	OR2A1-AS1	OR2A1 antisense RNA 1 [Source:HGNC Symbol;Acc:49168]
ENSG00000182648	139.049	-0.00863949	0.00486271	-1.77668	0.0756204	0.663566	chr7	156264890	156433286	2246	-	44.02	q36.3	processed_transcript	LINC01006	long intergenic non-protein coding RNA 1006 [Source:HGNC Symbol;Acc:48971]
ENSG00000259274	51.2944	-0.0129978	0.00731628	-1.77655	0.0756416	0.663566	chr15	60822172	60837358	434	+	40.62	q22.2	antisense	CTD-2501E16.2
ENSG00000262420	160.401	0.00548753	0.00308943	1.77623	0.0756949	0.663566	chr16	11835766	11838362	2597	+	56.49	p13.13	antisense	RP11-490O6.2
ENSG00000255436	3070.76	0.0109775	0.0061838	1.7752	0.0758642	0.664197	chr4	85621	87340	1716	+	38.08	p16.3	pseudogene	Z95704.2
ENSG00000178660	369.278	0.00802358	0.00452102	1.77473	0.0759428	0.664197	chr3	94225610	94226464	855	-	44.91	q11.2	pseudogene	ARMC10P1	armadillo repeat containing 10 pseudogene 1 [Source:HGNC Symbol;Acc:43646]
ENSG00000229756	110.393	-0.0156082	0.00879486	-1.7747	0.0759482	0.664197	chr3	24472239	24472598	360	+	42.22	p24.2	pseudogene	RPL31P20	ribosomal protein L31 pseudogene 20 [Source:HGNC Symbol;Acc:36303]
ENSG00000183900	6446.83	0.0105832	0.0059637	1.7746	0.075964	0.664197	chr5	72742083	72744352	2269	-	65.99	q13.2	pseudogene	AC099522.1
ENSG00000273342	40.9842	0.0119917	0.00675851	1.77431	0.0760117	0.664306	chr22	21995133	21995573	441	+	42.18	q11.21	lincRNA	KB-1440D3.14
ENSG00000261005	63.6061	-0.0108918	0.00614083	-1.77368	0.0761167	0.664683	chr17	36858705	36861000	2296	+	57.93	q12	lincRNA	CTB-58E17.1
ENSG00000238082	98.188	-0.00929888	0.00524606	-1.77254	0.0763042	0.665255	chr2	179319443	179320155	713	+	52.88	q31.2	pseudogene	AC009948.7
ENSG00000249028	26.5729	-0.0145077	0.00818561	-1.77234	0.0763384	0.665255	chr12	1489226	1500668	2088	-	40.9	p13.33	antisense	RP5-951N9.1
ENSG00000228318	522.11	-0.0152753	0.00862062	-1.77195	0.0764028	0.665255	chr21	42813321	42814669	555	-	44.03	q22.3	antisense	AP001610.5
ENSG00000242814	13.0041	-0.0131627	0.00742871	-1.77187	0.0764157	0.665255	chr5	124144521	124144926	406	-	57.88	q23.2	pseudogene	RP11-436H11.1
ENSG00000259038	4.83099	-0.0291988	0.0164794	-1.77183	0.076422	0.665255	chr14	69093883	69095162	279	-	48.12	q24.1	antisense	CTD-2325P2.4
ENSG00000236942	9.5339	-0.0131101	0.00740227	-1.77109	0.0765457	0.665463	chr1	205594611	205595281	353	+	50.97	q32.1	pseudogene	RP11-6B6.3
ENSG00000255836	716.052	0.0084563	0.0047761	1.77054	0.0766365	0.665463	chr12	7591376	7592586	1211	-	46.24	p13.31	pseudogene	RP11-157G21.2
ENSG00000260833	596.879	-0.0105632	0.00596793	-1.77	0.0767275	0.665463	chr17	36606638	36608688	1248	-	56.8	q12	processed_transcript	AC124789.1
ENSG00000257246	26.4148	-0.020911	0.0118168	-1.7696	0.0767946	0.665463	chr12	51518411	51519164	754	-	51.59	q13.13	pseudogene	RP11-416A17.6
ENSG00000252633	29.2831	0.0233165	0.0131799	1.76909	0.0768793	0.665463	chrY	7192338	7192636	299	-	50.17	p11.2	misc_RNA	RN7SKP282	RNA, 7SK small nuclear pseudogene 282 [Source:HGNC Symbol;Acc:46006]
ENSG00000267338	9.70242	-0.0227543	0.0128627	-1.76902	0.0768903	0.665463	chr22	17097060	17098004	546	+	37.25	q11.1	lincRNA	KB-7G2.9
ENSG00000260776	14.3166	0.0272414	0.0154011	1.76879	0.0769285	0.665463	chr15	78206559	78219188	3175	-	52	q24.3	pseudogene	RP11-114H24.2
ENSG00000226082	27.4972	-0.0139808	0.00790433	-1.76875	0.0769363	0.665463	chr3	62912046	62912557	512	+	51.56	p14.2	pseudogene	RP11-24H1.1
ENSG00000261529	108.194	-0.011927	0.00674738	-1.76765	0.0771193	0.665757	chr15	25590780	25592382	1603	-	37.99	q11.2	sense_intronic	RP13-487P22.1
ENSG00000236047	27.8066	-0.0141038	0.00797905	-1.76761	0.0771263	0.665757	chr2	203385124	203385712	589	+	50.08	q33.2	pseudogene	AC073410.1
ENSG00000254403	12.6218	0.0241871	0.0136848	1.76744	0.0771542	0.665757	chr11	59495992	59496965	974	+	47.13	q12.1	pseudogene	OR10Y1P	olfactory receptor, family 10, subfamily Y, member 1 pseudogene [Source:HGNC Symbol;Acc:15140]
ENSG00000143429	4478.2	-0.00627522	0.0035513	-1.76702	0.0772244	0.665903	chr2	91805186	91847998	3070	-	46.65	p11.1	pseudogene	AC027612.6
ENSG00000249084	29.6188	0.0181944	0.0102988	1.76665	0.0772861	0.665903	chr4	178264158	178278186	753	-	39.91	q34.3	antisense	RP11-376O6.2
ENSG00000236449	121.246	-0.00951137	0.00538537	-1.76615	0.0773706	0.666038	chr2	175411869	175639555	3701	+	42.96	q31.1	antisense	AC018890.6
ENSG00000196183	57.3649	-0.011587	0.00656087	-1.76608	0.077382	0.666038	chr14	105302331	105303221	891	-	61.5	q32.33	pseudogene	RPS2P4	ribosomal protein S2 pseudogene 4 [Source:HGNC Symbol;Acc:19814]
ENSG00000240591	687.602	-0.00550153	0.00311543	-1.76589	0.0774135	0.666038	chr22	31850237	31860190	788	+	43.25	q12.2	antisense	RP11-247I13.11
ENSG00000246448	54.6443	0.0134272	0.00760365	1.76589	0.0774149	0.666038	chr4	144621410	144786225	566	+	37.38	q31.21	antisense	RP13-578N3.3
ENSG00000225373	1574.3	-0.00683296	0.00387057	-1.76536	0.0775031	0.666529	chr19	60105	71626	6589	-	52.53	p13.3	pseudogene	WASH5P	WAS protein family homolog 5 pseudogene [Source:HGNC Symbol;Acc:33884]
ENSG00000271912	89.2804	-0.0127009	0.00719715	-1.76471	0.0776126	0.666548	chr8	144683416	144685394	1979	+	59.88	q24.3	lincRNA	RP11-661A12.14
ENSG00000255992	22.2568	-0.0152032	0.008616	-1.76453	0.0776425	0.666548	chr12	132409281	132413896	426	-	58.6	q24.33	lincRNA	RP11-417L19.4
ENSG00000270986	64.5252	-0.0148057	0.0083917	-1.76433	0.0776763	0.666548	chr15	58964495	58965132	638	+	38.71	q21.3	pseudogene	RP11-123C21.2
ENSG00000256234	76.0285	0.0112648	0.00638611	1.76395	0.0777401	0.666548	chr12	26364097	26488789	699	-	41.03	p12.1	antisense	RP11-283G6.4
ENSG00000270482	32.725	-0.0132427	0.0075081	-1.76379	0.0777675	0.666548	chr12	118813155	118814080	611	-	45.03	q24.23	lincRNA	RP11-131L12.2
ENSG00000229863	4.83365	-0.0263448	0.0149407	-1.76329	0.0778518	0.666548	chr3	57168170	57168751	582	+	50.69	p14.3	pseudogene	RP11-157F20.1
ENSG00000254900	85.0148	0.0144318	0.00819099	1.76191	0.078085	0.666958	chr11	8700636	8702460	537	+	46.79	p15.4	antisense	RP11-152H18.4
ENSG00000270587	9.67473	-0.017391	0.00987102	-1.76182	0.0780994	0.666958	chr17	61688132	61688544	413	-	55.45	q23.3	pseudogene	RP11-51F16.9
ENSG00000249129	16.3833	-0.0108456	0.00615642	-1.76167	0.0781243	0.666958	chr5	177398317	177399282	966	+	50.93	q35.3	pseudogene	SUDS3P1	SUDS3 pseudogene 1 [Source:HGNC Symbol;Acc:44000]
ENSG00000266261	27.4607	-0.0184739	0.0104872	-1.76157	0.0781425	0.666958	chr17	15554904	15557803	571	+	48.69	p12	antisense	RP11-640I15.1
ENSG00000227039	62.7332	0.0140232	0.00796262	1.76113	0.0782159	0.666966	chr21	46340966	46349593	2438	+	49.14	q22.3	antisense	ITGB2-AS1	ITGB2 antisense RNA 1 [Source:HGNC Symbol;Acc:44304]
ENSG00000227359	24.7955	0.0150317	0.00853948	1.76026	0.0783642	0.667301	chr2	114435279	114461655	561	-	39.92	q14.1	lincRNA	AC017074.2
ENSG00000247595	2123.17	0.00657056	0.00373295	1.76015	0.0783821	0.667301	chr11	18621334	18631802	1940	+	42.17	p15.1	processed_transcript	SPTY2D1-AS1	SPTY2D1 antisense RNA 1 [Source:HGNC Symbol;Acc:44122]
ENSG00000261519	47.6786	-0.0102483	0.00582701	-1.75876	0.0786185	0.667301	chr16	66583183	66585092	1910	+	59.27	q21	lincRNA	Y_RNA	Y RNA [Source:RFAM;Acc:RF00019]
ENSG00000213025	1801.4	0.0192762	0.0109618	1.75848	0.0786654	0.667301	chr10	70392128	70392484	357	+	44.26	q21.3	pseudogene	COX20P1	COX20 cytochrome C oxidase assembly factor pseudogene 1 [Source:HGNC Symbol;Acc:31435]
ENSG00000268401	5.20649	-0.0318125	0.0180995	-1.75765	0.0788077	0.667301	chr19	46530912	46533419	775	+	45.61	q13.32	lincRNA	CTC-344H19.4
ENSG00000250050	8.59886	0.0276536	0.0157337	1.75761	0.0788147	0.667301	chr4	25719704	25721367	1346	-	40.56	p15.2	pseudogene	MTND4P9	MT-ND4 pseudogene 9 [Source:HGNC Symbol;Acc:42226]
ENSG00000230498	85.3324	-0.0120613	0.00686275	-1.75751	0.0788312	0.667301	chr1	77533605	77544167	497	+	34.89	p31.1	antisense	RP4-564M11.2
ENSG00000237328	24.4672	-0.0153056	0.00870907	-1.75744	0.0788433	0.667301	chr17	17662468	17674135	724	-	55.3	p11.2	antisense	RAI1-AS1	RAI1 antisense RNA 1 [Source:HGNC Symbol;Acc:40496]
ENSG00000237104	10.4885	-0.0280277	0.0159549	-1.75668	0.0789722	0.667406	chr2	175647774	175652656	1879	-	43.44	q31.1	lincRNA	AC018890.4
ENSG00000232767	208.405	-0.00921177	0.00524443	-1.75649	0.0790053	0.667406	chr10	118429614	118432250	778	+	48.77	q25.3	antisense	RP11-498B4.5
ENSG00000242276	393.249	-0.0065147	0.00371035	-1.75582	0.079119	0.667783	chr15	71355440	71356328	889	-	42.52	q23	pseudogene	RPL5P3	ribosomal protein L5 pseudogene 3 [Source:HGNC Symbol;Acc:31034]
ENSG00000226009	30.2475	-0.0139804	0.0079665	-1.7549	0.0792765	0.668722	chr10	103578835	103588536	850	+	49.52	q24.32	antisense	KCNIP2-AS1	KCNIP2 antisense RNA 1 [Source:HGNC Symbol;Acc:48680]
ENSG00000272887	198.568	-0.0101691	0.00579534	-1.7547	0.0793115	0.668822	chr15	84956505	84962703	3730	-	57.22	q25.2	pseudogene	CSPG4P5	chondroitin sulfate proteoglycan 4 pseudogene 5 [Source:HGNC Symbol;Acc:29403]
ENSG00000232573	2586.59	-0.00782916	0.00446479	-1.75353	0.0795107	0.669384	chr14	99439216	99439638	423	-	51.06	q32.2	pseudogene	RPL3P4	ribosomal protein L3 pseudogene 4 [Source:HGNC Symbol;Acc:19805]
ENSG00000267009	20488	0.00555091	0.00316573	1.75344	0.0795264	0.669384	chr17	66409764	66521090	1863	+	43.93	q24.2	processed_transcript	RP11-120M18.2
ENSG00000247473	716.612	-0.00821591	0.00468583	-1.75335	0.0795417	0.669384	chr11	3050624	3062490	2664	+	47.1	p15.4	antisense	CARS-AS1	CARS antisense RNA 1 [Source:HGNC Symbol;Acc:40125]
ENSG00000225945	9.96493	0.0186072	0.0106177	1.75247	0.0796924	0.669384	chr6	37783553	37786994	419	-	43.87	p21.2	antisense	RP3-441A12.1
ENSG00000243742	98.4146	-0.0139583	0.00796638	-1.75214	0.079749	0.669384	chr11	61382508	61406921	3909	+	51.11	q12.2	pseudogene	RPLP0P2	ribosomal protein, large, P0 pseudogene 2 [Source:HGNC Symbol;Acc:17960]
ENSG00000243648	21.2454	-0.0151187	0.00862881	-1.75212	0.0797531	0.669384	chr5	133758529	133759026	498	+	50.4	q31.1	pseudogene	RP11-215P8.1
ENSG00000241104	122.522	0.0143957	0.00821625	1.7521	0.079757	0.669384	chr19	43715943	43752798	1962	-	41.17	q13.31	pseudogene	CEACAMP10	carcinoembryonic antigen-related cell adhesion molecule pseudogene 10 [Source:HGNC Symbol;Acc:1822]
ENSG00000234835	10.4506	-0.0288179	0.0164481	-1.75204	0.0797665	0.669384	chr13	35825207	35825966	760	+	54.08	q13.3	pseudogene	PHBP13	prohibitin pseudogene 13 [Source:HGNC Symbol;Acc:39292]
ENSG00000220267	13.4868	0.0114349	0.00653255	1.75046	0.0800398	0.670759	chr6	88985601	88986708	1108	-	58.21	q15	pseudogene	ACTBP8	actin, beta pseudogene 8 [Source:HGNC Symbol;Acc:141]
ENSG00000268234	6.89055	-0.0152075	0.00869102	-1.7498	0.080153	0.670759	chr9	44584983	44586314	1332	-	53.53	p11.2	pseudogene	AL162415.2
ENSG00000173231	25.1183	0.0120592	0.00689225	1.74968	0.0801738	0.670759	chr21	15148407	15149587	1181	+	41.74	q11.2	pseudogene	TERF1P1	telomeric repeat binding factor (NIMA-interacting) 1 pseudogene 1 [Source:HGNC Symbol;Acc:16733]
ENSG00000249138	8.33378	-0.0291191	0.0166494	-1.74897	0.080297	0.670759	chr4	185719450	185720200	751	-	48.47	q35.1	pseudogene	RP11-701P16.1
ENSG00000271359	120.518	0.00848702	0.0048534	1.74867	0.0803473	0.670759	chr4	90032651	90033519	686	+	55.47	q22.1	lincRNA	RP11-84C13.1
ENSG00000228992	39.5126	0.00803511	0.00459514	1.74861	0.0803584	0.670759	chr15	28140850	28141728	879	+	42.21	q13.1	pseudogene	RPL5P32	ribosomal protein L5 pseudogene 32 [Source:HGNC Symbol;Acc:36973]
ENSG00000184669	6.48149	-0.0309141	0.0176861	-1.74793	0.0804755	0.670759	chr11	17035545	17074583	1382	+	45.53	p15.1	pseudogene	OR7E14P	olfactory receptor, family 7, subfamily E, member 14 pseudogene [Source:HGNC Symbol;Acc:8385]
ENSG00000230880	138.439	-0.011306	0.00646842	-1.74787	0.080486	0.670759	chr1	142618769	142729975	2317	+	41.78	q21.1	lincRNA	RP11-417J8.3
ENSG00000224789	317.441	-0.00576498	0.00329896	-1.74751	0.0805482	0.670759	chr2	120932461	120974120	575	-	44.05	q14.2	antisense	AC012363.4
ENSG00000232450	70.2211	-0.0135563	0.00776466	-1.7459	0.0808276	0.670759	chr1	114241506	114242253	748	-	54.14	p13.2	pseudogene	RP4-730K3.3
ENSG00000219529	309.624	-0.00761146	0.00435963	-1.74589	0.0808294	0.670759	chr11	77524365	77524722	358	-	46.09	q14.1	pseudogene	AP000580.1
ENSG00000256164	15.6477	-0.0264579	0.0151551	-1.7458	0.0808448	0.670759	chr12	4357931	4385350	555	-	45.82	p13.32	antisense	CCND2-AS1	CCND2 antisense RNA 1 [Source:HGNC Symbol;Acc:49398]
ENSG00000232855	296.539	0.0109305	0.00626236	1.74543	0.0809099	0.670759	chr21	29811667	30047170	6532	-	37.68	q21.3	lincRNA	AF131217.1
ENSG00000262966	43.8277	-0.0188633	0.0108082	-1.74527	0.0809372	0.670759	chr17	9074385	9082435	5672	-	53.92	p13.1	antisense	RP11-85B7.2
ENSG00000226881	28.3642	-0.0123902	0.00710288	-1.7444	0.0810901	0.670759	chrX	50648438	50648866	429	+	49.42	p11.22	pseudogene	H3F3AP5	H3 histone, family 3A, pseudogene 5 [Source:HGNC Symbol;Acc:42981]
ENSG00000228452	67.7446	0.00789122	0.00452423	1.74421	0.081122	0.670759	chr1	43241484	43242461	484	-	43.56	p34.2	antisense	RP5-994D16.9
ENSG00000239435	18.4382	-0.0131305	0.00752867	-1.74407	0.0811464	0.670759	chr22	17061816	17063607	575	-	39.4	q11.1	pseudogene	KCNMB3P1	potassium large conductance calcium-activated channel, subfamily M, beta member 3 pseudogene 1 [Source:HGNC Symbol;Acc:6288]
ENSG00000220614	18.685	-0.0148128	0.00849329	-1.74406	0.0811483	0.670759	chr6	43295872	43296214	343	+	39.94	p21.1	pseudogene	RP11-480N24.4
ENSG00000214653	538.104	0.0105625	0.00605781	1.74362	0.0812247	0.670759	chrX	139114503	139115665	1163	+	45.66	q27.1	pseudogene	HNRNPA3P3	heterogeneous nuclear ribonucleoprotein A3 pseudogene 3 [Source:HGNC Symbol;Acc:39772]
ENSG00000254343	96.3726	0.0140454	0.00805594	1.74349	0.0812483	0.670759	chr8	121064419	121068440	752	+	41.42	q24.12	lincRNA	RP11-760H22.2
ENSG00000259953	458.683	-0.00628249	0.00360355	-1.74342	0.0812604	0.670759	chr9	114794835	114800010	4836	-	42.95	q31.3	sense_overlapping	RP11-4O1.2
ENSG00000269903	10.9363	-0.0158568	0.00909875	-1.74274	0.0813782	0.670759	chr12	58208277	58208709	433	+	49.88	q14.1	lincRNA	RP11-571M6.18
ENSG00000267481	697.635	0.0103541	0.00594131	1.74273	0.0813806	0.670759	chr19	19899564	19901340	921	-	40.74	p13.11	sense_intronic	CTC-559E9.5
ENSG00000228205	613.829	-0.0102378	0.0058748	-1.74266	0.0813935	0.670759	chr3	183867492	183868223	732	+	52.19	q27.1	pseudogene	RP11-778D9.4
ENSG00000268342	6.8919	-0.0151503	0.00869436	-1.74254	0.0814136	0.670759	chr9	41054827	41056158	1332	-	53.53	p12	pseudogene	CTD-2340F8.1
ENSG00000247095	139.358	-0.01297	0.0074433	-1.74251	0.081419	0.670759	chr11	565660	568457	2321	-	61.54	p15.5	lincRNA	MIR210HG	MIR210 host gene (non-protein coding) [Source:HGNC Symbol;Acc:39524]
ENSG00000225224	294.75	-0.00612269	0.00351396	-1.74239	0.0814406	0.670759	chr7	156985062	156985526	465	+	44.09	q36.3	pseudogene	RP4-814D15.2
ENSG00000267579	159.982	0.0139531	0.0080087	1.74224	0.0814656	0.670759	chr18	56224302	56233909	335	+	40.89	q21.32	antisense	RP11-126O1.2
ENSG00000272282	13.404	0.0260582	0.014957	1.7422	0.0814726	0.670759	chr3	27754401	27755496	1096	+	50.82	p24.1	lincRNA	RP11-222K16.2
ENSG00000236617	18.224	-0.0151423	0.00869281	-1.74193	0.0815205	0.670759	chr12	133464428	133465169	555	+	52.43	q24.33	antisense	RP11-46H11.12
ENSG00000233406	42.6894	-0.0114251	0.00655983	-1.74168	0.0815639	0.670759	chr1	51716270	51717144	875	-	60.8	p32.3	pseudogene	RP11-296A18.5
ENSG00000266835	81.1703	0.0125098	0.00718819	1.74032	0.0818031	0.670759	chr18	3466248	3478976	1051	+	45.64	p11.31	lincRNA	RP11-838N2.4
ENSG00000213261	2043.88	0.00540545	0.0031061	1.74027	0.0818115	0.670759	chr7	131346711	131347383	673	-	46.66	q32.3	pseudogene	AC093106.7
ENSG00000223875	51.0094	0.0194349	0.0111708	1.73979	0.0818963	0.670759	chr22	16100517	16124973	685	-	34.66	q11.1	pseudogene	NBEAP3	neurobeachin pseudogene 3 [Source:HGNC Symbol;Acc:40004]
ENSG00000215326	5.02417	-0.018523	0.010647	-1.73975	0.0819027	0.670759	chr21	28515663	28516268	606	-	63.86	q21.3	pseudogene	GPX1P2	glutathione peroxidase pseudogene 2 [Source:HGNC Symbol;Acc:4561]
ENSG00000224165	48.5772	-0.0134899	0.00775399	-1.73973	0.0819058	0.670759	chr2	25194259	25262563	5651	+	45.18	p23.3	antisense	DNAJC27-AS1	DNAJC27 antisense RNA 1 [Source:HGNC Symbol;Acc:42943]
ENSG00000238184	54.0897	-0.0160072	0.00920139	-1.73965	0.0819198	0.670759	chr11	2349979	2399222	1542	-	50.77	p15.5	processed_transcript	CD81-AS1	CD81 antisense RNA 1 [Source:HGNC Symbol;Acc:49384]
ENSG00000228397	7.81291	-0.0262162	0.015078	-1.73871	0.0820863	0.671047	chr1	22350487	22351461	615	-	51.49	p36.12	lincRNA	RP1-224A6.3
ENSG00000261118	62.6643	-0.00995599	0.00572637	-1.73862	0.0821014	0.671047	chr16	89558425	89570868	1045	-	49.89	q24.3	antisense	RP11-104N10.1
ENSG00000232118	30.9724	-0.0119082	0.00685028	-1.73836	0.0821482	0.671047	chr21	30742340	30743547	241	-	43.13	q21.3	lincRNA	BACH1-AS1	BACH1 antisense RNA 1 [Source:HGNC Symbol;Acc:40008]
ENSG00000227078	8.29871	-0.0301177	0.0173316	-1.73774	0.0822571	0.671179	chr17	19322348	19327670	520	+	43.75	p11.2	lincRNA	AC004448.2
ENSG00000234263	52.6758	-0.0153472	0.00883515	-1.73706	0.0823759	0.671664	chr6	136950310	136969137	505	+	40.04	q23.3	antisense	RP3-325F22.3
ENSG00000257764	105.29	-0.0318184	0.0183174	-1.73706	0.0823765	0.671664	chr12	69747273	69748005	599	-	40.52	q15	antisense	RP11-1143G9.4
ENSG00000223482	5894.95	0.00622623	0.00358749	1.73554	0.0826453	0.671859	chr10	88963632	89102369	6851	-	41.04	q23.2	antisense	NUTM2A-AS1	NUTM2A antisense RNA 1 [Source:HGNC Symbol;Acc:45161]
ENSG00000235530	124.691	-0.00973615	0.00561026	-1.73542	0.0826666	0.671859	chr17	21117644	21133348	1519	+	49.98	p11.2	antisense	AC087294.2
ENSG00000267701	15.9807	-0.0160769	0.00926557	-1.73512	0.0827191	0.671859	chr18	60981035	60981315	281	-	33.45	q21.33	sense_intronic	RP11-28F1.2
ENSG00000226808	47.4667	-0.0178585	0.0102928	-1.73505	0.0827324	0.671859	chr10	44354859	44390881	1974	+	44.9	q11.21	lincRNA	LINC00840	long intergenic non-protein coding RNA 840 [Source:HGNC Symbol;Acc:44987]
ENSG00000268521	119.925	0.00979069	0.00564294	1.73503	0.082735	0.671859	chr19	21472356	21472800	445	-	35.96	p12	pseudogene	VN1R83P	vomeronasal 1 receptor 83 pseudogene [Source:HGNC Symbol;Acc:37403]
ENSG00000224570	15.3491	0.0213042	0.0122798	1.7349	0.0827582	0.671859	chr1	66041812	66044063	1797	-	44.18	p31.3	pseudogene	RP11-430H12.2
ENSG00000240007	177.322	-0.00771694	0.00444916	-1.73447	0.0828347	0.672247	chr1	143719704	143721519	1685	+	42.24	q21.1	pseudogene	RP6-206I17.4
ENSG00000215035	9.77033	-0.0136109	0.00784897	-1.7341	0.0829	0.672247	chrX	44335273	44336668	1057	-	50.43	p11.3	pseudogene	FDPSP5	farnesyl diphosphate synthase pseudogene 5 [Source:HGNC Symbol;Acc:3636]
ENSG00000254665	1568.51	-0.00923143	0.00533079	-1.73172	0.0833232	0.673237	chr11	8714904	8718154	744	+	47.55	p15.4	antisense	RP11-152H18.3
ENSG00000237038	6.89176	-0.0244191	0.0141047	-1.73127	0.0834033	0.67334	chr8	7829183	7830775	1593	-	51.16	p23.1	pseudogene	USP17L8	ubiquitin specific peptidase 17-like family member 8 [Source:HGNC Symbol;Acc:37181]
ENSG00000258819	10.7991	0.0278337	0.0160772	1.73126	0.0834057	0.67334	chr14	77535523	77542687	2793	-	48.22	q24.3	lincRNA	RP11-7F17.3
ENSG00000259513	12.5312	-0.0213508	0.0123357	-1.73081	0.083485	0.673584	chr15	60850279	60850600	322	+	44.72	q22.2	pseudogene	CYCSP38	cytochrome c, somatic pseudogene 38 [Source:HGNC Symbol;Acc:24411]
ENSG00000235036	175.815	0.006887	0.00397923	1.73073	0.083499	0.673584	chr20	10593509	10594877	1369	-	45.29	p12.2	pseudogene	RP5-1099D15.1
ENSG00000255479	10.2165	0.0207437	0.011993	1.72965	0.0836929	0.674342	chr11	76336506	76337878	831	-	50.62	q13.5	lincRNA	RP11-672A2.6
ENSG00000271947	32.4447	-0.0286539	0.0165694	-1.72932	0.0837514	0.674438	chr2	7045855	7046432	578	-	31.49	p25.2	lincRNA	RP11-439M11.1
ENSG00000182366	22.3039	0.0132978	0.00769252	1.72867	0.0838689	0.674894	chr8	325931	333174	4531	-	50.79	p23.3	lincRNA	FAM87A	family with sequence similarity 87, member A [Source:HGNC Symbol;Acc:27233]
ENSG00000263657	31.969	-0.0127747	0.0073923	-1.72811	0.083969	0.674894	chr17	28088121	28114854	576	+	41.19	q11.2	antisense	RP11-82O19.1
ENSG00000224397	144.407	0.0120597	0.00697957	1.72786	0.0840137	0.674894	chr20	48884023	48896332	2451	+	56.25	q13.13	lincRNA	RP11-290F20.3
ENSG00000255301	5.20134	-0.026781	0.0155036	-1.7274	0.0840959	0.674894	chr11	57243966	57245007	684	-	66.89	q12.1	antisense	RP11-624G17.3
ENSG00000254941	138.869	-0.00950338	0.0055019	-1.72729	0.0841155	0.674894	chr11	124677718	124678165	448	-	53.12	q24.2	pseudogene	RP11-677M14.5
ENSG00000240870	7.71864	-0.0282061	0.0163369	-1.72653	0.0842525	0.675231	chr8	99794283	99794856	574	+	49.65	q22.2	pseudogene	RPL19P14	ribosomal protein L19 pseudogene 14 [Source:HGNC Symbol;Acc:35684]
ENSG00000249526	11.0592	-0.0163828	0.00949014	-1.72629	0.0842944	0.675231	chr5	139064230	139124595	568	+	53.35	q31.2	lincRNA	CTB-35F21.1
ENSG00000228634	41.5291	-0.00912009	0.00528352	-1.72614	0.0843225	0.675231	chr1	32398621	32399576	517	+	43.51	p35.2	lincRNA	RP4-534N18.2
ENSG00000261410	21.8986	-0.0159637	0.00924826	-1.72613	0.0843245	0.675231	chr16	83416612	83431775	719	-	44.06	q23.3	antisense	RP11-543N12.1
ENSG00000255291	15.1065	-0.0110825	0.00642094	-1.72599	0.0843491	0.675231	chr11	20595732	20596496	464	+	50.2	p15.1	pseudogene	RP11-701I24.1
ENSG00000234741	37819.2	-0.00551159	0.00319441	-1.72539	0.0844578	0.675429	chr1	173833038	173838020	3631	-	46.16	q25.1	processed_transcript	GAS5	growth arrest-specific 5 (non-protein coding) [Source:HGNC Symbol;Acc:16355]
ENSG00000224775	13.9993	0.0141696	0.00821371	1.72512	0.0845054	0.675623	chrX	74802511	74805341	2703	+	41.86	q13.3	pseudogene	BRAFP1	v-raf murine sarcoma viral oncogene homolog B pseudogene 1 [Source:HGNC Symbol;Acc:18615]
ENSG00000259640	171.05	0.00726042	0.00420933	1.72484	0.0845562	0.675843	chrX	83755033	83757461	475	-	42.45	q21.1	sense_overlapping	RP6-33F8.1
ENSG00000225670	28.3984	-0.0287504	0.0166713	-1.72454	0.0846102	0.676087	chr1	159165775	159177763	3548	-	51.45	q23.2	antisense	CTA-134P22.2
ENSG00000235001	77.3923	-0.0111262	0.00645575	-1.72345	0.0848066	0.676403	chrY	5205786	5207005	1220	-	48.28	p11.2	pseudogene	EIF4A1P2	eukaryotic translation initiation factor 4A1 pseudogene 2 [Source:HGNC Symbol;Acc:23946]
ENSG00000256915	160.16	0.013306	0.00772096	1.72335	0.0848244	0.676403	chr12	66038114	66057079	701	+	38.09	q14.3	lincRNA	RP11-221N13.4
ENSG00000253837	516.398	-0.00839396	0.00487159	-1.72304	0.0848807	0.676403	chr8	23193684	23223638	4798	+	49.41	p21.3	processed_transcript	RP11-177H13.2
ENSG00000239945	57.636	-0.00816043	0.00473846	-1.72217	0.0850388	0.676403	chr1	89551	91105	1319	-	48.75	p36.33	lincRNA	RP11-34P13.8
ENSG00000245148	55.2617	-0.0105472	0.00612499	-1.72199	0.0850707	0.676403	chr11	72411519	72416652	1824	+	57.27	q13.4	antisense	ARAP1-AS2	ARAP1 antisense RNA 2 [Source:HGNC Symbol;Acc:39994]
ENSG00000264608	76.4302	0.0115888	0.00673072	1.72178	0.0851093	0.676403	chr17	26928845	26929302	458	-	37.55	q11.2	sense_intronic	RP11-192H23.8
ENSG00000235065	129.704	-0.00675498	0.00392381	-1.72154	0.0851534	0.676403	chr20	21095364	21095838	475	+	46.32	p11.23	pseudogene	RPL24P2	ribosomal protein L24 pseudogene 2 [Source:HGNC Symbol;Acc:16597]
ENSG00000227682	40.9136	0.016397	0.00952466	1.72153	0.085154	0.676403	chr2	156126145	156126399	255	+	45.1	q24.1	pseudogene	ATP5A1P2	ATP synthase, H+ transporting, mitochondrial F1 complex, alpha subunit 1 pseudogene 2 [Source:HGNC Symbol;Acc:828]
ENSG00000228395	494.424	0.00583243	0.00338795	1.72152	0.085156	0.676403	chr9	131291180	131314689	1242	-	45.84	q34.11	antisense	RP11-216B9.6
ENSG00000251614	56.2042	-0.0130651	0.00758945	-1.72148	0.0851638	0.676403	chr3	132364675	132369227	1517	+	41.91	q22.1	pseudogene	HSPA8P19	heat shock 70kDa protein 8 pseudogene 19 [Source:HGNC Symbol;Acc:44935]
ENSG00000247157	160.761	0.0108551	0.00630626	1.72133	0.0851914	0.67643	chr12	11700964	11743303	3793	+	40.07	p13.2	lincRNA	RP11-434C1.1
ENSG00000214982	8390.11	0.00409528	0.00237974	1.7209	0.0852692	0.67643	chr10	51623417	51732824	2674	+	38.61	q11.23	pseudogene	PARGP1	poly (ADP-ribose) glycohydrolase pseudogene 1 [Source:HGNC Symbol;Acc:45008]
ENSG00000236869	62.9553	-0.00990422	0.00575538	-1.72086	0.0852759	0.67643	chr3	44598849	44727145	456	-	42.72	p21.31	antisense	RP11-944L7.4
ENSG00000251186	97.5236	-0.0108726	0.0063187	-1.7207	0.0853049	0.67643	chr4	8455137	8456669	664	-	48.4	p16.1	antisense	RP11-689P11.3
ENSG00000251583	52.6121	0.00884108	0.00513947	1.72023	0.0853901	0.67643	chr5	149311577	149312231	655	-	41.98	q32	pseudogene	AC008427.2
ENSG00000257831	1325.95	0.00619833	0.00360387	1.71991	0.0854489	0.67643	chr14	31717834	31771945	975	+	42.73	q12	antisense	RP11-596D21.1
ENSG00000248240	37.7861	-0.0130263	0.00757503	-1.71963	0.0854992	0.67643	chr5	43515376	43525412	512	+	45.83	p12	antisense	RP11-159F24.5
ENSG00000267470	876.053	0.00460783	0.00268096	1.71873	0.0856644	0.676443	chr19	38039816	38078249	4560	+	41.02	q13.12	antisense	ZNF571-AS1	ZNF571 antisense RNA 1 [Source:HGNC Symbol;Acc:44324]
ENSG00000228294	97.6432	0.0256234	0.0149092	1.71862	0.0856828	0.676443	chr14	19670480	19686002	1450	-	43.81	q11.2	lincRNA	BMS1P17	BMS1 pseudogene 17 [Source:HGNC Symbol;Acc:49162]
ENSG00000159247	11.6856	-0.015819	0.00920533	-1.71846	0.0857134	0.6765	chr9	141044565	141071821	2712	+	43.54	q34.3	pseudogene	TUBBP5	tubulin, beta pseudogene 5 [Source:HGNC Symbol;Acc:23674]
ENSG00000257564	48.7648	0.0104151	0.00606294	1.71784	0.0858263	0.676555	chr12	79187306	79187894	589	-	42.28	q21.2	pseudogene	RP11-123M21.2
ENSG00000250027	37.7927	-0.0126446	0.0073611	-1.71776	0.0858397	0.676555	chr4	164029937	164041117	777	+	36.49	q32.2	antisense	RP11-563E2.2
ENSG00000243650	74.736	0.0086967	0.00506513	1.71697	0.0859839	0.676555	chr2	231371816	231372099	284	+	51.76	q37.1	misc_RNA	RN7SL834P	RNA, 7SL, cytoplasmic 834, pseudogene [Source:HGNC Symbol;Acc:46850]
ENSG00000224046	56.3324	0.0100216	0.00583691	1.71694	0.0859905	0.676555	chr7	86780739	86781736	888	-	47.9	q21.12	antisense	AC005076.5
ENSG00000232015	17.2388	0.0207027	0.0120594	1.71673	0.0860294	0.676555	chr1	78319040	78319578	251	+	44.71	p31.1	pseudogene	HSPE1P25	heat shock 10kDa protein 1 pseudogene 25 [Source:HGNC Symbol;Acc:49344]
ENSG00000273132	191.777	-0.00884538	0.00516002	-1.71421	0.0864897	0.67797	chr6	150173598	150174328	312	+	47.47	q25.1	antisense	RP11-350J20.12
ENSG00000181984	16.6131	0.0193546	0.011293	1.71386	0.0865546	0.67797	chr15	20767700	20781019	5295	+	49.19	q11.2	pseudogene	GOLGA8CP	golgin A8 family, member C, pseudogene [Source:HGNC Symbol;Acc:32375]
ENSG00000272948	9.46604	-0.0204886	0.0119571	-1.71351	0.0866187	0.678099	chr21	38640085	38640785	701	+	58.06	q22.13	antisense	AP001412.1
ENSG00000240342	871.634	-0.0093988	0.00548728	-1.71283	0.0867433	0.678206	chr12	118683877	118684807	931	+	59.29	q24.23	pseudogene	RPS2P5	ribosomal protein S2 pseudogene 5 [Source:HGNC Symbol;Acc:31386]
ENSG00000255725	25.5373	0.009629	0.00562504	1.71181	0.0869317	0.678751	chr12	25956137	25957460	1324	+	43.73	p12.1	pseudogene	RP11-443N24.1
ENSG00000223760	51.4337	0.00949291	0.00554627	1.71159	0.0869731	0.678751	chr2	130887194	130896990	2252	+	48.17	q21.1	pseudogene	MED15P9	mediator complex subunit 15 pseudogene 9 [Source:HGNC Symbol;Acc:44130]
ENSG00000248213	5.56612	-0.0219536	0.012831	-1.71098	0.0870846	0.678751	chr4	119557056	119559937	2882	-	61	q26	pseudogene	CICP16	capicua transcriptional repressor pseudogene 16 [Source:HGNC Symbol;Acc:38550]
ENSG00000226864	171.801	0.0137879	0.0080585	1.71098	0.0870847	0.678751	chr10	123687827	123711480	951	+	43.56	q26.13	antisense	ATE1-AS1	ATE1 antisense RNA 1 [Source:HGNC Symbol;Acc:49496]
ENSG00000227502	84.6606	0.0109458	0.00639962	1.71039	0.0871943	0.678751	chr6	114189178	114194516	2755	-	34.61	q21	lincRNA	RP1-249H1.4
ENSG00000269646	9.66248	-0.0150875	0.0088267	-1.7093	0.0873952	0.679849	chr19	53426635	53427328	486	+	52.45	q13.41	lincRNA	CTD-2331H12.7
ENSG00000234567	15.9105	0.0267319	0.0156421	1.70897	0.0874569	0.680064	chr6	133773995	133777743	317	-	32.7	q23.2	antisense	RP1-283K11.2
ENSG00000268764	16.5912	-0.019167	0.0112228	-1.70787	0.0876602	0.68073	chr19	38599140	38600173	328	-	47.2	q13.13	antisense	CTC-450M9.1
ENSG00000232553	11.1215	-0.0104849	0.00614207	-1.70706	0.0878115	0.681289	chr7	23624681	23625974	1294	-	52.63	p15.3	pseudogene	AC006026.10
ENSG00000265678	148.093	-0.0112848	0.00661077	-1.70703	0.0878159	0.681289	chr17	80111306	80112691	555	+	58.15	q25.3	antisense	RP11-1376P16.2
ENSG00000067601	298.785	-0.00512947	0.003005	-1.70698	0.0878263	0.681289	chr7	66752528	66767894	1327	-	43.85	q11.21	pseudogene	PMS2P4	postmeiotic segregation increased 2 pseudogene 4 [Source:HGNC Symbol;Acc:9129]
ENSG00000259372	17.4167	-0.0197847	0.0115952	-1.70628	0.0879555	0.681498	chr15	81702858	81711358	783	+	42.72	q25.2	lincRNA	CTD-2240J17.1
ENSG00000256690	636.537	-0.00978296	0.00573387	-1.70617	0.0879765	0.681498	chr11	62599706	62601515	765	+	55.64	q12.3	antisense	RP11-727F15.9
ENSG00000242797	45.3556	-0.0167107	0.00979695	-1.7057	0.0880632	0.681498	chr3	52322599	52333083	836	-	57.66	p21.1	processed_transcript	GLYCTK-AS1	GLYCTK antisense RNA 1 [Source:HGNC Symbol;Acc:41043]
ENSG00000231611	33.2255	-0.0151112	0.0088605	-1.70546	0.0881095	0.681498	chr11	116645826	116646592	598	-	46.81	q23.3	lincRNA	AP006216.11
ENSG00000270679	12.5463	-0.0192851	0.0113089	-1.7053	0.0881384	0.681498	chr19	44794234	44795064	526	+	47.89	q13.31	pseudogene	CTC-512J12.7
ENSG00000251381	39.9656	-0.0243377	0.0142719	-1.7053	0.0881394	0.681498	chr11	12984057	13011095	2202	-	43.55	p15.2	lincRNA	LINC00958	long intergenic non-protein coding RNA 958 [Source:HGNC Symbol;Acc:48671]
ENSG00000272286	23.0429	0.0168813	0.00990269	1.70471	0.0882478	0.681633	chr11	31807987	31808519	533	-	34.52	p13	lincRNA	Z83307.3
ENSG00000235927	622.116	0.00694498	0.00407403	1.70469	0.0882517	0.681633	chr1	78347033	78355224	2583	-	47.24	p31.1	antisense	NEXN-AS1	NEXN antisense RNA 1 [Source:HGNC Symbol;Acc:31983]
ENSG00000230929	11.1892	-0.0197904	0.0116139	-1.70403	0.0883753	0.681894	chr5	125963709	125964011	303	-	49.83	q23.2	pseudogene	RP11-395C3.1
ENSG00000179743	108.443	-0.00667076	0.00391749	-1.70281	0.0886027	0.682189	chr1	16160560	16174642	2882	-	50.07	p36.21	antisense	RP11-169K16.9
ENSG00000215005	31.3878	0.0162261	0.00952926	1.70277	0.0886109	0.682189	chr21	30259602	30261594	1686	-	42.15	q21.3	pseudogene	HSPD1P7	heat shock 60kDa protein 1 (chaperonin) pseudogene 7 [Source:HGNC Symbol;Acc:5268]
ENSG00000273002	191.727	-0.00977116	0.00573841	-1.70276	0.0886124	0.682189	chr1	155948590	155952777	2157	+	51.31	q22	antisense	RP11-336K24.12
ENSG00000236900	6.90883	0.019917	0.0116972	1.70271	0.0886221	0.682189	chr10	76104308	76104563	256	-	38.28	q22.2	pseudogene	TIMM9P1	translocase of inner mitochondrial membrane 9 homolog (yeast) pseudogene 1 [Source:HGNC Symbol;Acc:39928]
ENSG00000241158	61.0315	0.0108596	0.00637886	1.70244	0.0886728	0.682189	chr3	64547014	64573878	4417	+	39.57	p14.1	antisense	ADAMTS9-AS1	ADAMTS9 antisense RNA 1 [Source:HGNC Symbol;Acc:40625]
ENSG00000198744	79947.7	0.0087159	0.00512382	1.70105	0.0889327	0.683519	chr1	569756	570302	547	+	48.26	p36.33	pseudogene	RP5-857K21.11
ENSG00000227740	26.1484	-0.0126959	0.00746436	-1.70087	0.0889666	0.683541	chr1	175873898	175889649	657	-	38.64	q25.1	lincRNA	RP11-318C24.2
ENSG00000249306	6.86477	0.0369071	0.0217078	1.70018	0.0890976	0.683638	chr5	173763298	173959460	2445	+	43.29	q35.2	lincRNA	RP11-267A15.1
ENSG00000239198	34.84	-0.00967632	0.00569284	-1.69974	0.0891808	0.683638	chr8	28157200	28158083	884	+	42.08	p21.1	pseudogene	RPL5P22	ribosomal protein L5 pseudogene 22 [Source:HGNC Symbol;Acc:35695]
ENSG00000223855	7.27543	-0.0241745	0.0142266	-1.69924	0.0892732	0.683638	chr7	560028	564869	3506	+	62.08	p22.3	lincRNA	AC147651.3
ENSG00000251485	188.722	-0.00764539	0.00449941	-1.6992	0.0892816	0.683638	chr2	233207826	233208613	788	+	49.11	q37.1	pseudogene	AC068134.10
ENSG00000223522	80.9896	-0.0109656	0.00645351	-1.69918	0.0892859	0.683638	chr2	28530558	28533326	2110	-	45.18	p23.2	antisense	AC093690.1
ENSG00000267113	60.4706	0.00685712	0.00403715	1.69851	0.0894123	0.683699	chr19	36448023	36448284	262	-	40.84	q13.12	pseudogene	AF038458.4
ENSG00000250734	11.1478	-0.0108678	0.00640027	-1.69802	0.0895035	0.684035	chr1	151584514	151585839	535	-	66.44	q21.3	antisense	RP11-404E16.1
ENSG00000272994	398.675	0.00521539	0.00307275	1.6973	0.0896394	0.684234	chr2	105950484	105953932	3449	-	41.14	q12.1	lincRNA	RP11-332H14.2
ENSG00000269966	888.16	0.00681296	0.0040144	1.69713	0.0896722	0.684234	chr6	72004876	72127139	732	-	36.63	q13	lincRNA	RP3-331H24.5
ENSG00000259326	53.4772	-0.0119448	0.00703837	-1.6971	0.0896776	0.684234	chr15	38795054	38797182	2129	+	36.31	q14	antisense	RP11-102L12.2
ENSG00000267672	14.7764	-0.0175562	0.0103504	-1.69619	0.0898492	0.6844	chr19	37582243	37583466	1224	+	41.34	q13.12	sense_intronic	CTD-2293H3.1
ENSG00000231187	31.9706	-0.0131744	0.00776791	-1.696	0.089886	0.6844	chr10	46951472	46966835	991	+	48.69	q11.22	antisense	RP11-38L15.3
ENSG00000272600	929.921	0.00497723	0.00293551	1.69552	0.0899761	0.6844	chr22	21243494	21245502	373	-	44.95	q11.21	antisense	AC007308.7
ENSG00000231341	398.831	0.00629269	0.00371163	1.6954	0.0900003	0.6844	chrY	5075256	5076110	855	-	47.02	p11.2	pseudogene	VDAC1P6	voltage-dependent anion channel 1 pseudogene 6 [Source:HGNC Symbol;Acc:37481]
ENSG00000254556	8.72449	-0.0296936	0.0175165	-1.69518	0.0900416	0.684475	chr8	10994408	10996117	1710	-	39.3	p23.1	sense_intronic	AF131215.4
ENSG00000265091	115.184	-0.00819186	0.00483461	-1.69442	0.0901857	0.68491	chr18	5232875	5238525	977	-	40.58	p11.31	lincRNA	RP11-835E18.5
ENSG00000273015	2227.87	0.00359914	0.00212516	1.69359	0.0903434	0.684931	chr12	46119510	46121558	2049	-	46.61	q12	lincRNA	LINC00938	long intergenic non-protein coding RNA 938 [Source:HGNC Symbol;Acc:48630]
ENSG00000267265	16.2635	-0.0135893	0.008028	-1.69273	0.0905067	0.685373	chr19	55517561	55559454	1374	+	49.09	q13.42	antisense	CTC-550B14.7
ENSG00000250312	1518.82	0.00681082	0.00402357	1.69273	0.0905071	0.685373	chr4	124386	157779	4672	+	38.09	p16.3	lincRNA	ZNF718	zinc finger protein 718 [Source:HGNC Symbol;Acc:26889]
ENSG00000244104	15.293	-0.0190946	0.0112842	-1.69215	0.0906166	0.685601	chr9	110573900	110574195	296	-	52.7	q31.2	misc_RNA	RN7SL659P	RNA, 7SL, cytoplasmic 659, pseudogene [Source:HGNC Symbol;Acc:46675]
ENSG00000259935	41.5092	-0.0154294	0.00911891	-1.69202	0.0906421	0.685601	chr15	52940831	52942063	540	-	30.82	q21.3	sense_intronic	RP11-519C12.1
ENSG00000104725	290.959	-0.0179605	0.0106201	-1.69118	0.0908016	0.685757	chr8	24808468	24814624	4083	-	44.94	p21.2	processed_transcript	NEFL	neurofilament, light polypeptide [Source:HGNC Symbol;Acc:7739]
ENSG00000205885	828.256	-0.00797856	0.0047184	-1.69095	0.090847	0.685757	chr12	7260648	7275097	6094	+	51.7	p13.31	antisense	C1RL-AS1	C1RL antisense RNA 1 [Source:HGNC Symbol;Acc:27461]
ENSG00000240135	19.7471	0.0106512	0.0062998	1.69072	0.0908895	0.685757	chr3	72925888	72927253	1366	-	38.87	p13	pseudogene	PSMD12P	proteasome 26S subunit, non-ATPase, 12 pseudogene [Source:HGNC Symbol;Acc:30153]
ENSG00000239335	11.6011	-0.00953552	0.00564262	-1.68991	0.091045	0.685921	chr12	66524531	66528229	623	+	44.42	q14.3	antisense	RP11-745O10.2
ENSG00000261015	208.967	0.00836253	0.00494939	1.68961	0.0911029	0.686116	chr6	3025025	3027659	2635	+	48.99	p25.2	sense_overlapping	RP1-90J20.11
ENSG00000249617	39.9632	-0.00906051	0.00536515	-1.68877	0.091263	0.686607	chr4	165967121	165967432	312	+	56.09	q32.3	pseudogene	RP11-366M4.17
ENSG00000154874	25388.5	0.0129815	0.00768879	1.68837	0.0913411	0.686716	chr17	18441117	18528930	10105	-	38.34	p11.2	pseudogene	CCDC144B	coiled-coil domain containing 144B (pseudogene) [Source:HGNC Symbol;Acc:26704]
ENSG00000248734	1126.69	-0.00537533	0.00318405	-1.68821	0.0913713	0.686716	chr5	96120481	96121703	1001	+	40.39	q15	antisense	CTD-2260A17.1
ENSG00000259735	17.0309	0.0132578	0.00785814	1.68715	0.0915755	0.686716	chr15	59640847	59652088	497	-	44.05	q22.2	sense_intronic	RP11-356M20.3
ENSG00000224802	11.2148	0.0259883	0.0154042	1.68709	0.0915859	0.686716	chr9	34109169	34109966	798	-	53.88	p13.3	pseudogene	TUBB4BP2	tubulin, beta 4B class IVb pseudogene 2 [Source:HGNC Symbol;Acc:42183]
ENSG00000229742	8.48756	0.0203653	0.0120737	1.68675	0.091652	0.686806	chr1	224485348	224486302	474	+	46.6	q42.11	pseudogene	RP11-365O16.5
ENSG00000235989	313.44	-0.00941736	0.00558489	-1.68622	0.091753	0.686916	chr22	31318295	31328436	2695	+	49.88	q12.2	antisense	MORC2-AS1	MORC2 antisense RNA 1 [Source:HGNC Symbol;Acc:26662]
ENSG00000243014	15.0955	-0.0143845	0.00853214	-1.68592	0.091812	0.686916	chr3	116745545	116745886	342	+	49.42	q13.31	pseudogene	PTMAP8	prothymosin, alpha pseudogene 8 [Source:HGNC Symbol;Acc:42437]
ENSG00000188985	800.763	0.00742228	0.00440265	1.68587	0.0918214	0.686916	chr18	23749724	23751313	1590	-	43.08	q11.2	pseudogene	DHFRP1	dihydrofolate reductase pseudogene 1 [Source:HGNC Symbol;Acc:2862]
ENSG00000249572	73.3448	0.00865285	0.00513386	1.68545	0.0919019	0.686916	chr5	33424131	33440725	537	-	40.72	p13.3	antisense	CTD-2203K17.1
ENSG00000251307	1214.2	0.00582533	0.00345627	1.68544	0.0919038	0.686916	chr5	54529762	54591029	770	+	38.31	q11.2	antisense	RP11-506H20.1
ENSG00000235027	261.788	-0.0180208	0.0106925	-1.68537	0.0919175	0.686916	chr11	1781578	1783716	2015	+	63.53	p15.5	antisense	AC068580.6
ENSG00000262903	96.6856	-0.0113965	0.00676344	-1.68501	0.0919871	0.686934	chr17	3558915	3561386	874	-	64.36	p13.2	antisense	RP11-235E17.6
ENSG00000256006	56.3579	0.0137865	0.00818264	1.68485	0.0920172	0.686934	chr11	18427156	18428278	270	+	43.46	p15.1	sense_intronic	AC084117.3
ENSG00000232327	7.50153	-0.0303241	0.0179981	-1.68485	0.0920184	0.686934	chr4	81307332	81309870	2539	-	58.68	q21.21	pseudogene	RP11-395C17.1
ENSG00000181819	190.926	0.00486503	0.00288854	1.68425	0.092133	0.687201	chrX	104650318	104651710	1013	+	41.71	q22.3	pseudogene	KCTD9P2	potassium channel tetramerization domain containing 9 pseudogene 2 [Source:HGNC Symbol;Acc:29274]
ENSG00000248551	5.09199	0.027632	0.0164133	1.68351	0.0922756	0.687316	chr4	176267509	176324261	905	-	35.96	q34.2	lincRNA	RP11-287F9.2
ENSG00000271334	44.3334	0.0132055	0.00784408	1.68351	0.0922772	0.687316	chr5	39520533	39524810	599	+	37.49	p13.1	lincRNA	CTD-2078B5.2
ENSG00000250751	39.2677	-0.0200906	0.0119355	-1.68326	0.0923241	0.687316	chr17	47785696	47797422	575	+	48.84	q21.33	antisense	RP11-613C6.2
ENSG00000259712	219.88	0.00834176	0.00495578	1.68324	0.0923294	0.687316	chr15	52348872	52392720	635	-	42.62	q21.2	antisense	CTD-2184D3.5
ENSG00000213702	5481.81	0.00895893	0.00532527	1.68234	0.0925022	0.687886	chr5	96371586	96373214	1620	+	35.54	q15	pseudogene	AC008865.1
ENSG00000244459	39.9256	-0.0139822	0.00831698	-1.68117	0.0927306	0.688432	chr4	1575789	1581980	579	-	61.92	p16.3	lincRNA	RP11-1398P2.1
ENSG00000271533	1653.73	-0.00888068	0.00528285	-1.68104	0.0927548	0.688432	chrX	73429811	73433495	3685	-	32.02	q13.2	sense_intronic	RP3-368A4.6
ENSG00000237522	55.3752	-0.0103785	0.00617438	-1.6809	0.0927823	0.688432	chr2	61163954	61165184	1231	-	47.93	p16.1	pseudogene	NONOP2	non-POU domain containing, octamer-binding pseudogene 2 [Source:HGNC Symbol;Acc:42032]
ENSG00000273129	80.5341	-0.0114028	0.00678438	-1.68074	0.0928134	0.688432	chr1	186649754	186650578	825	+	48.85	q31.1	lincRNA	RP5-973M2.2
ENSG00000228431	17.4348	-0.029095	0.0173147	-1.68036	0.0928865	0.688446	chr1	68515043	68515428	386	-	35.49	p31.3	pseudogene	ARL5AP3	ADP-ribosylation factor-like 5A pseudogene 3 [Source:HGNC Symbol;Acc:43935]
ENSG00000259310	280.748	-0.00773974	0.00460621	-1.68028	0.0929019	0.688446	chr15	83087381	83102960	785	+	42	q25.2	processed_transcript	RP11-152F13.8
ENSG00000270469	7.76532	-0.0217084	0.0129203	-1.68017	0.0929233	0.688446	chr18	14053950	14054760	811	+	42.42	p11.21	pseudogene	RP11-411B10.8
ENSG00000256250	73.7279	-0.0129059	0.00768538	-1.67928	0.0930984	0.68863	chr12	131295151	131296983	587	+	44.52	q24.33	lincRNA	RP11-989F5.1
ENSG00000224797	13.5638	0.0197314	0.01175	1.67927	0.093099	0.68863	chr9	133600173	133600437	265	-	50.94	q34.12	pseudogene	RP11-57C19.6
ENSG00000260488	12.0043	0.0162751	0.00969956	1.67792	0.0933621	0.689322	chr16	12070708	12071707	601	-	58.4	p13.13	antisense	RP11-166B2.7
ENSG00000180422	9.21513	-0.0259982	0.0154978	-1.67754	0.0934364	0.689695	chr16	89225554	89230653	3961	+	59.35	q24.3	lincRNA	LINC00304	long intergenic non-protein coding RNA 304 [Source:HGNC Symbol;Acc:26713]
ENSG00000198857	41.319	-0.0161049	0.00960272	-1.67712	0.0935196	0.689901	chr1	120143963	120151873	1132	+	45.78	p12	pseudogene	HSD3BP5	hydroxy-delta-5-steroid dehydrogenase, 3 beta, pseudogene 5 [Source:HGNC Symbol;Acc:5223]
ENSG00000226816	88.12	-0.00969655	0.00578375	-1.67651	0.0936374	0.690116	chr7	23245632	23247664	2033	+	46.58	p15.3	lincRNA	AC005082.12
ENSG00000237605	14.211	-0.0186249	0.0111098	-1.67644	0.0936512	0.690116	chr1	206807994	206808967	358	-	56.26	q32.1	antisense	RP11-343H5.6
ENSG00000245667	7.01036	-0.0153169	0.00913699	-1.67636	0.0936671	0.690116	chr12	6652670	6654097	560	+	47.06	p13.31	antisense	RP5-940J5.8
ENSG00000234589	491.12	-0.00647349	0.00386228	-1.67608	0.0937229	0.690116	chr12	3180698	3181314	617	-	59.81	p13.33	pseudogene	RP11-253E3.1
ENSG00000234405	38.1851	-0.0100395	0.00599019	-1.67598	0.0937415	0.690116	chrX	102752451	102755245	632	+	42.29	q22.2	antisense	LL0XNC01-250H12.3
ENSG00000176289	88.0923	-0.00836693	0.00499411	-1.67536	0.0938636	0.690306	chrX	148606540	148607582	376	+	57.05	q28	pseudogene	IDSP1	iduronate 2-sulfatase pseudogene 1 [Source:HGNC Symbol;Acc:5390]
ENSG00000224669	11.6307	0.0128688	0.00768604	1.67431	0.0940696	0.690808	chr7	64043111	64043585	475	+	46.74	q11.21	pseudogene	RP11-561N12.1
ENSG00000204044	56.7544	-0.0337735	0.0201836	-1.67332	0.0942652	0.691165	chr20	44642141	44650712	2242	-	50.06	q13.12	antisense	RP11-465L10.10
ENSG00000224595	44.9211	-0.022871	0.0136687	-1.67324	0.0942801	0.691165	chr7	114054299	114059930	582	-	35.23	q31.1	antisense	AC073626.2
ENSG00000271428	34.12	-0.01558	0.00931485	-1.6726	0.0944065	0.691325	chr1	22394833	22395320	488	-	37.5	p36.12	pseudogene	RP1-224A6.8
ENSG00000228069	104.268	-0.00900302	0.00538393	-1.6722	0.0944841	0.691434	chr9	94871295	94872377	779	+	45.8	q22.31	pseudogene	RP11-100G15.3
ENSG00000256664	2487.36	0.00637053	0.00381065	1.67177	0.0945691	0.691453	chr12	69235726	69236164	439	+	37.59	q15	pseudogene	RP11-611O2.3
ENSG00000255031	1185.21	-0.00560756	0.0033551	-1.67136	0.0946513	0.691453	chr11	67818207	67821229	1209	+	56.86	q13.2	antisense	RP11-802E16.3
ENSG00000250961	29.4167	-0.0168807	0.010105	-1.67053	0.0948153	0.691801	chr5	56690887	56829251	897	+	40.67	q11.2	antisense	CTD-2023N9.1
ENSG00000179362	454.461	0.00430391	0.0025766	1.67038	0.0948432	0.691801	chr15	45803334	45878488	3091	+	43.47	q21.1	pseudogene	HMGN2P46	high mobility group nucleosomal binding domain 2 pseudogene 46 [Source:HGNC Symbol;Acc:26817]
ENSG00000217646	7.68962	0.0228196	0.0136614	1.67038	0.0948448	0.691801	chr6	27831840	27832179	340	-	56.76	p22.1	pseudogene	HIST1H2BPS2	histone cluster 1, H2b, pseudogene 2 [Source:HGNC Symbol;Acc:4754]
ENSG00000237568	63.7432	0.0166154	0.00995262	1.66945	0.0950283	0.6925	chr1	89726265	89735437	324	+	38.05	p22.2	antisense	RP4-620F22.2
ENSG00000264434	28.4137	-0.0145469	0.00871546	-1.66909	0.0951	0.6925	chr18	22882090	22882920	464	+	39.23	q11.2	antisense	CTD-2006O16.2
ENSG00000254112	40.9885	-0.0130755	0.00783772	-1.66828	0.0952596	0.692793	chr8	99645775	99646093	319	+	41.38	q22.2	pseudogene	KB-1205A7.1
ENSG00000226549	62.9447	-0.00771813	0.00462717	-1.668	0.0953159	0.692793	chr17	20687958	20689038	1081	+	50.42	p11.2	pseudogene	SCDP1	stearoyl-CoA desaturase (delta-9-desaturase) pseudogene 1 [Source:HGNC Symbol;Acc:10572]
ENSG00000236233	384.698	-0.00675462	0.00405037	-1.66765	0.0953846	0.692945	chr9	67792167	67794649	2483	+	58.64	q13	pseudogene	RP11-12A20.7
ENSG00000235477	689.068	-0.00455218	0.00273235	-1.66603	0.0957066	0.694184	chr1	161337812	161341754	1807	+	39.82	q23.3	lincRNA	RP11-122G18.5
ENSG00000236534	1243.22	-0.00371612	0.00223112	-1.66559	0.0957952	0.694343	chr13	72249199	72249601	403	+	51.86	q21.33	pseudogene	H3F3BP1	H3 histone, family 3B (H3.3B) pseudogene 1 [Source:HGNC Symbol;Acc:42030]
ENSG00000227747	15.3431	-0.0160683	0.00964888	-1.6653	0.0958533	0.694343	chr1	198918145	198918934	790	+	58.48	q32.1	pseudogene	RP11-16L9.1
ENSG00000261697	9.37126	-0.0186164	0.0111836	-1.66462	0.0959885	0.69489	chr16	87296365	87326044	2424	-	48.1	q24.2	sense_intronic	RP11-178L8.5
ENSG00000242893	14.5143	-0.0174585	0.0104907	-1.66419	0.0960745	0.695119	chr13	52168057	52168351	295	-	51.19	q14.3	misc_RNA	RN7SL413P	RNA, 7SL, cytoplasmic 413, pseudogene [Source:HGNC Symbol;Acc:46429]
ENSG00000225166	13.016	0.0140836	0.00846318	1.6641	0.0960922	0.695119	chr2	216318430	216328594	825	+	39.21	q35	lincRNA	AC012462.2
ENSG00000232640	56.7573	-0.0116109	0.00697804	-1.66392	0.0961291	0.695213	chr6	170125187	170125950	403	-	47.25	q27	antisense	RP1-266L20.2
ENSG00000228623	884.601	0.00986059	0.00592664	1.66377	0.0961576	0.695245	chr9	115759495	115774507	2319	-	38.45	q32	lincRNA	ZNF883	zinc finger protein 883 [Source:HGNC Symbol;Acc:27271]
ENSG00000225308	4.23733	-0.0196341	0.0118026	-1.66354	0.0962049	0.695317	chr7	21259832	21261047	1216	-	54.36	p15.3	pseudogene	ASS1P11	argininosuccinate synthetase 1 pseudogene 11 [Source:HGNC Symbol;Acc:761]
ENSG00000260946	2824.09	0.00407616	0.00245187	1.66247	0.0964185	0.695317	chr16	57282459	57286664	400	-	46.03	q13	antisense	RP11-407G23.3
ENSG00000242595	19.5244	-0.0181377	0.0109135	-1.66194	0.0965238	0.695317	chr8	59025748	59026181	434	-	43.09	q12.1	pseudogene	RP11-648L3.1
ENSG00000271410	31.268	-0.0137003	0.00824519	-1.66161	0.0965913	0.695432	chr5	54652136	54653351	1216	-	51.48	q11.2	pseudogene	RP11-506H20.2
ENSG00000205861	101.484	0.00894874	0.0053856	1.66161	0.0965918	0.695432	chr13	24463028	24471402	1301	+	48.33	q12.12	antisense	C1QTNF9B-AS1	C1QTNF9B antisense RNA 1 [Source:HGNC Symbol;Acc:39839]
ENSG00000230221	90.7377	0.00799093	0.00481153	1.66079	0.0967558	0.695833	chr9	98054620	98057092	2473	+	48.16	q22.32	pseudogene	RP11-173G21.1
ENSG00000267454	589.255	-0.00862977	0.00519623	-1.66077	0.0967588	0.695833	chr19	56905025	56910541	2037	+	45.46	q13.43	lincRNA	ZNF582-AS1	ZNF582 antisense RNA 1 (head to head) [Source:HGNC Symbol;Acc:25213]
ENSG00000234199	65.1916	0.0128447	0.00773642	1.66029	0.096857	0.696131	chr2	114737146	114764879	844	+	43.33	q14.1	lincRNA	AC010982.1
ENSG00000229752	13.0564	-0.0109966	0.00662408	-1.6601	0.0968951	0.696131	chr1	81563952	81564690	739	-	40.6	p31.1	pseudogene	RPL7P10	ribosomal protein L7 pseudogene 10 [Source:HGNC Symbol;Acc:36599]
ENSG00000259605	523.966	-0.00991937	0.00597568	-1.65996	0.0969234	0.696131	chr19	46268043	46273064	2600	+	67.82	q13.32	antisense	AC074212.5
ENSG00000232085	2585.2	0.00594362	0.00358062	1.65994	0.0969261	0.696131	chr1	243327940	243332747	488	+	32.97	q43	antisense	RP11-261C10.4
ENSG00000261476	48.8909	-0.0138965	0.00837282	-1.65971	0.0969729	0.696131	chr16	75492150	75493915	852	-	46.6	q23.1	sense_intronic	RP11-77K12.3
ENSG00000272663	16.2442	0.016011	0.00964835	1.65945	0.0970243	0.696282	chr2	48667182	48667736	555	-	47.03	p16.3	lincRNA	RP11-191L17.1
ENSG00000261355	241.876	-0.00750774	0.00452459	-1.65932	0.0970515	0.696282	chr11	35835882	35839557	3676	+	42.3	p13	sense_overlapping	RP11-698N11.4
ENSG00000243254	14.8537	0.023172	0.0139695	1.65875	0.0971656	0.696417	chr8	100626014	100626306	293	-	51.54	q22.2	misc_RNA	RN7SL350P	RNA, 7SL, cytoplasmic 350, pseudogene [Source:HGNC Symbol;Acc:46366]
ENSG00000197071	13.8853	-0.0184769	0.011142	-1.65831	0.0972556	0.696417	chr5	87514708	87515080	369	+	37.53	q14.3	pseudogene	AC010243.1
ENSG00000177236	49.6525	-0.014348	0.00865279	-1.6582	0.0972779	0.696417	chr11	780117	780755	636	+	60.09	p15.5	pseudogene	AP006621.1
ENSG00000270901	14.992	-0.015571	0.00939244	-1.65783	0.0973524	0.696417	chr3	122203844	122204083	240	+	45.42	q21.1	pseudogene	RP11-592P9.1
ENSG00000161149	176.198	-0.00698893	0.00421578	-1.6578	0.0973571	0.696417	chr22	21357184	21368581	2405	-	51.11	q11.21	pseudogene	TUBA3FP	tubulin, alpha 3f, pseudogene [Source:HGNC Symbol;Acc:24067]
ENSG00000254450	17.6414	-0.0166612	0.0100512	-1.65763	0.0973928	0.696417	chr11	111687938	111699936	684	-	41.93	q23.1	sense_intronic	ALG9-IT1	ALG9 intronic transcript 1 (non-protein coding) [Source:HGNC Symbol;Acc:41409]
ENSG00000213542	80.3519	-0.00861783	0.00519927	-1.65751	0.0974167	0.696417	chr7	76744716	76745509	794	-	50.88	q11.23	pseudogene	RP11-467H10.1
ENSG00000213976	307.972	0.01005	0.00606342	1.65748	0.0974224	0.696417	chr19	21565667	21569979	1764	+	37.56	p12	pseudogene	CTD-2561J22.2
ENSG00000265142	251.178	-0.00998797	0.00602955	-1.6565	0.0976197	0.697162	chr18	19405448	19411371	4376	-	32.02	q11.2	antisense	MIR1-2	microRNA 1-2 [Source:HGNC Symbol;Acc:31500]	MI0000450	hsa-mir-133a-1
ENSG00000233072	18.7388	-0.0150102	0.00906219	-1.65635	0.0976508	0.697162	chr1	21330043	21330427	385	-	41.3	p36.12	pseudogene	RPS15AP6	ribosomal protein S15a pseudogene 6 [Source:HGNC Symbol;Acc:35657]
ENSG00000271639	150.967	0.0133246	0.00804552	1.65615	0.0976905	0.697273	chr2	234454128	234455678	1551	+	42.04	q37.1	pseudogene	RP11-289A15.1
ENSG00000259298	774.68	0.00769313	0.00464588	1.6559	0.0977412	0.697421	chr15	50789392	50790941	667	-	32.13	q21.2	antisense	RP11-562A8.4
ENSG00000223518	198.286	0.011158	0.00674071	1.65532	0.0978601	0.697545	chr15	37090797	37110660	2629	-	37.72	q14	pseudogene	CSNK1A1P1	casein kinase 1, alpha 1 pseudogene 1 [Source:HGNC Symbol;Acc:30446]
ENSG00000196668	13.2384	-0.0191889	0.0115952	-1.6549	0.0979454	0.697545	chr12	116971227	116974323	2065	+	50.76	q24.22	processed_transcript	LINC00173	long intergenic non-protein coding RNA 173 [Source:HGNC Symbol;Acc:33791]
ENSG00000259052	225.219	-0.00694036	0.00419642	-1.65388	0.0981525	0.697948	chr14	100746296	100757793	206	-	54.45	q32.2	sense_overlapping	AL157871.2
ENSG00000237037	326.999	-0.00711266	0.00430196	-1.65335	0.0982587	0.697948	chr22	42486935	42535286	6653	+	48.82	q13.2	processed_transcript	NDUFA6-AS1	NDUFA6 antisense RNA 1 (head to head) [Source:HGNC Symbol;Acc:45273]
ENSG00000204802	551.607	-0.00424041	0.00256672	-1.65207	0.0985202	0.697948	chr9	46685429	46688137	2709	-	47.91	p11.2	lincRNA	RP11-111F5.4
ENSG00000198526	81.9495	-0.00843517	0.00510743	-1.65155	0.0986263	0.697948	chr2	147345012	147346878	1867	+	47.03	q22.3	pseudogene	PABPC1P2	poly(A) binding protein, cytoplasmic 1 pseudogene 2 [Source:HGNC Symbol;Acc:8559]
ENSG00000260766	646.525	0.00992357	0.00600887	1.65149	0.0986389	0.697948	chr1	159994743	159996584	1842	-	36.32	q23.2	sense_overlapping	RP11-226L15.5
ENSG00000267576	585.127	-0.0056378	0.00341423	-1.65127	0.098684	0.697948	chr19	11432832	11434871	906	+	47.16	p13.2	sense_intronic	CTC-510F12.6
ENSG00000258843	119.956	-0.00793446	0.0048061	-1.65092	0.0987557	0.697948	chr14	51288598	51290219	392	+	47.53	q22.1	antisense	RP11-286O18.1
ENSG00000250103	4.62782	0.0275701	0.0167046	1.65045	0.0988513	0.697948	chr4	111516671	111536614	830	-	41.76	q25	lincRNA	RP11-380D23.2
ENSG00000258308	6.98051	-0.0289532	0.0175516	-1.6496	0.0990241	0.697948	chr12	102348776	102356168	1316	-	42.84	q23.2	lincRNA	RP11-554E23.2
ENSG00000214269	123.725	0.00625617	0.00379454	1.64873	0.099203	0.697948	chr13	65532229	65533528	1300	-	51.08	q21.31	pseudogene	LGMNP1	legumain pseudogene 1 [Source:HGNC Symbol;Acc:23079]
ENSG00000244627	431.841	-0.00532105	0.0032274	-1.64871	0.0992069	0.697948	chr22	38731767	38794934	3851	-	43.54	q13.1	pseudogene	RP3-449O17.1
ENSG00000266486	44.673	0.014076	0.00853843	1.64855	0.0992396	0.697948	chr17	16692215	16692721	507	+	45.96	p11.2	pseudogene	FAM106CP	family with sequence similarity 106, member C, pseudogene [Source:HGNC Symbol;Acc:38396]
ENSG00000254141	59.3501	0.0112817	0.00684357	1.64851	0.0992471	0.697948	chr8	106682219	106691259	716	+	33.81	q23.1	sense_intronic	RP11-642D21.1
ENSG00000213300	1646.47	0.00833609	0.00505689	1.64846	0.0992581	0.697948	chr3	75263782	75264787	1006	+	43.94	p12.3	pseudogene	HNRNPA3P6	heterogeneous nuclear ribonucleoprotein A3 pseudogene 6 [Source:HGNC Symbol;Acc:48495]
ENSG00000255448	75.6411	-0.00967676	0.00587078	-1.64829	0.0992931	0.697948	chr11	18022089	18044478	688	-	42.38	p15.1	processed_transcript	RP1-59M18.2
ENSG00000262514	36.0035	0.0160553	0.00974087	1.64824	0.0993026	0.697948	chr16	68233698	68234884	1187	+	39.43	q22.1	sense_intronic	RP11-96D1.9
ENSG00000225718	8.74605	0.0246224	0.014941	1.64797	0.0993579	0.697948	chr7	68689683	68895909	1530	-	44.6	q11.22	lincRNA	RP11-3P22.2
ENSG00000233817	44.6229	-0.0144465	0.00876709	-1.64781	0.0993923	0.697948	chr9	116381508	116384914	3043	+	50.84	q32	lincRNA	RP11-168K11.3
ENSG00000264655	7.32724	-0.0281002	0.0170555	-1.64758	0.0994395	0.697948	chr17	38524204	38524690	487	+	50.31	q21.2	pseudogene	CTD-2267D19.4
ENSG00000236450	15.7924	-0.0183664	0.011152	-1.64692	0.0995752	0.697948	chr9	46669135	46669441	307	-	46.58	p11.2	pseudogene	RP11-111F5.1
ENSG00000270005	94.3259	-0.00959949	0.00582931	-1.64676	0.0996067	0.697948	chr12	124420169	124420753	585	-	48.21	q24.31	antisense	RP11-380L11.3
ENSG00000242142	31.9956	-0.0074508	0.00452581	-1.64629	0.0997045	0.697948	chr3	53098299	53099107	809	-	45.98	p21.1	pseudogene	SERBP1P3	SERPINE1 mRNA binding protein 1 pseudogene 3 [Source:HGNC Symbol;Acc:44630]
ENSG00000227000	49.6202	0.0176837	0.0107424	1.64616	0.0997298	0.697948	chr1	34304124	34305741	1618	+	39.93	p35.1	pseudogene	HSPD1P14	heat shock 60kDa protein 1 (chaperonin) pseudogene 14 [Source:HGNC Symbol;Acc:35143]
ENSG00000267633	775.62	0.00539571	0.00327804	1.64602	0.0997598	0.697948	chr19	13882932	13884932	1081	-	48.43	p13.2	antisense	CTB-5E10.3
ENSG00000225864	10.9685	-0.0196265	0.0119276	-1.64546	0.0998746	0.698061	chr6	29690758	29691748	991	-	63.77	p22.1	pseudogene	HCG4P11	HLA complex group 4 pseudogene 11 [Source:HGNC Symbol;Acc:22930]
ENSG00000214264	54.6109	0.00747874	0.00454643	1.64497	0.0999764	0.698282	chr11	112051496	112053914	1166	+	43.53	q23.1	pseudogene	RP11-356J5.5
ENSG00000213280	181.11	-0.00901316	0.00548005	-1.64472	0.100027	0.698414	chr7	128210295	128210742	448	-	52.9	q32.1	pseudogene	RP11-212P7.1
ENSG00000264078	9.05246	-0.0201685	0.0122636	-1.64458	0.100057	0.698414	chr1	32110295	32114972	480	+	47.78	p35.2	antisense	RP11-73M7.9
ENSG00000238084	242.433	0.00744849	0.00452945	1.64446	0.100082	0.698414	chr1	25725203	25725771	569	+	52.02	p36.11	pseudogene	RP3-469D22.1
ENSG00000260689	204.451	0.0112813	0.00686125	1.64421	0.100134	0.698414	chr15	57539158	57540091	934	-	43.9	q21.3	pseudogene	HNRNPA3P11	heterogeneous nuclear ribonucleoprotein A3 pseudogene 11 [Source:HGNC Symbol;Acc:48757]
ENSG00000271751	43.5135	0.0100836	0.00613441	1.64378	0.100222	0.698414	chr11	118935974	118936388	415	-	43.61	q23.3	lincRNA	RP11-110I1.14
ENSG00000263647	973.41	0.0051204	0.00311555	1.6435	0.10028	0.698414	chr17	62758030	62758828	492	-	38.8	q24.1	pseudogene	RP11-927P21.5
ENSG00000267781	54.8836	0.012931	0.00786844	1.6434	0.100299	0.698414	chr19	56897595	56898059	465	+	39.14	q13.43	pseudogene	SLC25A36P1	SLC25A36 pseudogene 1 [Source:HGNC Symbol;Acc:48935]
ENSG00000235605	158.143	-0.0119451	0.00727087	-1.64288	0.100409	0.698414	chr1	234492450	234492887	438	-	62.33	q42.2	pseudogene	RP5-827C21.1
ENSG00000237347	6.6679	-0.0208474	0.0126907	-1.64273	0.100438	0.698414	chr22	19043314	19044025	403	+	57.58	q11.21	pseudogene	AC004461.4
ENSG00000267896	2128.97	-0.00940811	0.00572715	-1.64272	0.100441	0.698414	chr19	50363139	50363771	548	-	63.03	q13.33	antisense	AC018766.4
ENSG00000229635	35.3016	0.0140609	0.00856033	1.64257	0.100472	0.698414	chr1	93850044	93850555	512	-	40.62	p22.1	pseudogene	RP4-713B5.2
ENSG00000259367	147.215	0.00696522	0.00424098	1.64236	0.100515	0.698414	chr15	86162854	86214179	660	-	39.19	q25.3	antisense	RP11-815J21.4
ENSG00000236213	9260.74	0.00521089	0.0031742	1.64164	0.100665	0.698414	chr2	37827279	37873841	548	+	40.87	p22.2	antisense	AC006369.2
ENSG00000272430	1507.9	0.00529373	0.0032249	1.64152	0.10069	0.698414	chr10	46914145	46917230	551	-	38.08	q11.22	lincRNA	RP11-38L15.8
ENSG00000244286	39.9355	0.0143289	0.00873496	1.64041	0.100921	0.698414	chr3	124500002	124506604	460	+	46.28	q21.2	antisense	ITGB5-AS1	ITGB5 antisense RNA 1 [Source:HGNC Symbol;Acc:40309]
ENSG00000229465	23.1417	0.00985072	0.00600659	1.63999	0.101008	0.698414	chrY	20309770	20310894	1125	+	55.02	q11.222	pseudogene	ACTG1P11	actin, gamma 1 pseudogene 11 [Source:HGNC Symbol;Acc:37651]
ENSG00000235082	593.742	0.0074375	0.00453526	1.63993	0.10102	0.698414	chr1	160287193	160287496	304	+	40.13	q23.2	pseudogene	SUMO1P3	SUMO1 pseudogene 3 [Source:HGNC Symbol;Acc:33150]
ENSG00000231342	5.32026	-0.0150895	0.00920238	-1.63974	0.101058	0.698414	chrX	153809189	153810261	1073	+	53.4	q28	pseudogene	ATF4P2	activating transcription factor 4 pseudogene 2 [Source:HGNC Symbol;Acc:34025]
ENSG00000231313	63.8256	0.00663021	0.00404389	1.63956	0.101097	0.698414	chr12	121352203	121352926	724	+	52.62	q24.31	pseudogene	CLIC1P1	chloride intracellular channel 1 pseudogene 1 [Source:HGNC Symbol;Acc:32691]
ENSG00000254847	28.4651	0.0108784	0.00663991	1.63834	0.101351	0.698414	chr11	12559630	12562514	519	-	48.98	p15.3	lincRNA	RP11-51B23.3
ENSG00000232028	11.2686	-0.0196521	0.0119952	-1.63833	0.101353	0.698414	chr2	37552483	37553940	504	+	40.67	p22.2	lincRNA	AC007391.2
ENSG00000251402	6.66514	-0.0241993	0.0147709	-1.63831	0.101357	0.698414	chr8	12272589	12275599	1395	-	57.19	p23.1	pseudogene	FAM90A25P	family with sequence similarity 90, member A25, pseudogene [Source:HGNC Symbol;Acc:32246]
ENSG00000249609	10.0471	-0.0202673	0.0123754	-1.63771	0.101482	0.698414	chr4	169750070	169754088	552	-	48.99	q32.3	antisense	RP11-635L1.3
ENSG00000261742	23.1956	0.0254752	0.0155558	1.63766	0.101492	0.698414	chr16	65318402	65610203	2089	-	39.67	q21	lincRNA	LINC00922	long intergenic non-protein coding RNA 922 [Source:HGNC Symbol;Acc:27545]
ENSG00000257611	45.2864	-0.00843415	0.00515115	-1.63733	0.101561	0.698414	chr12	106563782	106566215	2434	+	40.26	q23.3	pseudogene	RP11-185N2.1
ENSG00000244313	1268.08	-0.0074306	0.00454008	-1.63667	0.1017	0.698414	chr11	46450163	46450700	538	-	52.6	p11.2	pseudogene	RP11-425L10.1
ENSG00000226605	10093.8	0.00840336	0.00513489	1.63652	0.101731	0.698414	chr2	63053199	63085573	251	-	37.84	p15	antisense	AC007098.1
ENSG00000241790	659.091	-0.004623	0.00282615	-1.63579	0.101883	0.698414	chr2	202486369	202488153	1785	-	44.31	q33.1	pseudogene	ENO1P4	enolase 1, (alpha) pseudogene 4 [Source:HGNC Symbol;Acc:37945]
ENSG00000215237	93.1589	0.00931008	0.00569343	1.63523	0.102	0.698414	chr9	14993310	15019727	1192	+	37.9	p22.3	pseudogene	RP11-54D18.2
ENSG00000250966	98.0523	-0.00700386	0.0042841	-1.63485	0.102081	0.698414	chr4	113486144	113486554	411	+	49.64	q25	pseudogene	RP11-402J6.3
ENSG00000260400	242.051	-0.0113956	0.00697256	-1.63434	0.102187	0.698414	chr10	70458257	70460551	2295	+	33.03	q21.3	sense_overlapping	RP11-119F7.5
ENSG00000270246	25.3516	-0.0193753	0.0118556	-1.63428	0.102201	0.698414	chr15	25287065	25287575	511	+	39.92	q11.2	sense_intronic	SNORD109A	small nucleolar RNA, C/D box 109A [Source:HGNC Symbol;Acc:32773]
ENSG00000263874	141.706	-0.00762123	0.00466453	-1.63387	0.102287	0.698414	chr17	37081421	37084310	2365	+	44.84	q12	lincRNA	LINC00672	long intergenic non-protein coding RNA 672 [Source:HGNC Symbol;Acc:44353]
ENSG00000260929	159.35	0.00733599	0.00449046	1.63368	0.102325	0.698414	chr16	50774821	50776726	640	-	60.86	q12.1	antisense	RP11-327F22.1
ENSG00000228343	3456.38	0.00473686	0.00289963	1.63361	0.102341	0.698414	chrX	48438162	48439545	450	-	45.38	p11.23	antisense	RP11-1148L6.5
ENSG00000255340	591.401	0.00868429	0.00531604	1.6336	0.102342	0.698414	chr11	43400432	43407221	444	-	36.64	p12	antisense	RP11-484D2.5
ENSG00000271914	31.9142	-0.0113941	0.00697656	-1.6332	0.102427	0.698414	chr1	36395321	36395716	396	-	31.82	p34.3	lincRNA	RP4-789D17.5
ENSG00000229464	61.9984	-0.0133498	0.00817618	-1.63277	0.102517	0.698414	chr10	51654977	51655307	331	-	43.2	q11.23	pseudogene	RP11-481A12.6
ENSG00000254895	30.3173	-0.0152288	0.00932864	-1.63248	0.102579	0.698414	chr11	103272741	103273314	574	-	40.77	q22.3	pseudogene	RP11-37O16.7
ENSG00000248830	263.055	0.0112273	0.00687786	1.63238	0.102599	0.698414	chr19	35033367	35036300	1707	-	36.67	q13.11	pseudogene	ZNF807	zinc finger protein 807 [Source:HGNC Symbol;Acc:33229]
ENSG00000254653	42.4804	-0.01406	0.00861335	-1.63235	0.102607	0.698414	chr11	46138129	46138869	605	+	39.95	p11.2	lincRNA	RP11-702F3.1
ENSG00000259330	1307.03	0.0057066	0.00349647	1.6321	0.102658	0.698414	chr15	40617417	40618916	594	+	42.13	q15.1	antisense	LINC00984	long intergenic non-protein coding RNA 984 [Source:HGNC Symbol;Acc:35165]
ENSG00000261334	5.80525	-0.0267566	0.0163955	-1.63195	0.10269	0.698414	chr9	132242884	132244817	1934	-	59.15	q34.11	lincRNA	RP11-65J3.14
ENSG00000271941	132.097	-0.0072672	0.00445423	-1.63153	0.102779	0.698414	chr3	43388415	43389135	721	-	44.8	p22.1	antisense	RP11-188P20.3
ENSG00000214725	17.3669	-0.0226429	0.013882	-1.6311	0.10287	0.698414	chr16	29874914	29879371	897	+	52.78	p11.2	antisense	CDIPT-AS1	CDIPT antisense RNA 1 (head to head) [Source:HGNC Symbol;Acc:48609]
ENSG00000240225	4668.64	0.00401904	0.00246491	1.63051	0.102995	0.698414	chr19	56879468	56891197	4690	+	40.44	q13.43	pseudogene	ZNF542	zinc finger protein 542 [Source:HGNC Symbol;Acc:25393]
ENSG00000233532	25.8822	-0.0167514	0.010274	-1.63046	0.103005	0.698414	chr13	107028911	107030565	1152	+	44.65	q33.3	lincRNA	LINC00460	long intergenic non-protein coding RNA 460 [Source:HGNC Symbol;Acc:42809]
ENSG00000243389	7.95984	-0.0156031	0.00956983	-1.63044	0.103008	0.698414	chr2	113346617	113372008	425	+	44.52	q13	3prime_overlapping_ncrna	AC012442.5
ENSG00000233246	15.4162	-0.0146279	0.0089738	-1.63007	0.103088	0.698414	chr1	33815953	33828846	490	+	45.95	p35.1	antisense	RP11-415J8.5
ENSG00000227028	1791.52	0.0103297	0.00633905	1.62953	0.103201	0.698414	chr2	40013593	40482349	4830	+	38.74	p22.1	antisense	SLC8A1-AS1	SLC8A1 antisense RNA 1 [Source:HGNC Symbol;Acc:44102]
ENSG00000264943	7.17812	-0.021837	0.0134016	-1.62944	0.10322	0.698414	chr17	28951431	28952512	1082	+	58.23	q11.2	pseudogene	SH3GL1P2	SH3-domain GRB2-like 1 pseudogene 2 [Source:HGNC Symbol;Acc:10836]
ENSG00000225784	5855.03	0.00421914	0.00259129	1.6282	0.103482	0.699017	chr10	51287081	51371070	2353	-	37.8	q11.23	pseudogene	RP11-592B15.4
ENSG00000259376	35.0845	-0.0159443	0.00979301	-1.62813	0.103498	0.699017	chr15	101583921	101589661	491	-	49.78	q26.3	antisense	RP11-505E24.3
ENSG00000259394	78.0334	-0.00616457	0.00378722	-1.62773	0.103582	0.699017	chr15	63245372	63246323	952	+	55.04	q22.2	pseudogene	RP11-244F12.1
ENSG00000236123	26.9503	0.0194872	0.011974	1.62746	0.103639	0.699017	chr19	43783085	43788470	583	-	41.16	q13.31	pseudogene	CEACAMP11	carcinoembryonic antigen-related cell adhesion molecule pseudogene 11 [Source:HGNC Symbol;Acc:1823]
ENSG00000236787	64.4131	-0.0132345	0.00813417	-1.62703	0.103731	0.699017	chr10	51339438	51339770	333	+	42.94	q11.23	pseudogene	RP11-592B15.6
ENSG00000215179	102.255	0.00683033	0.00419861	1.62681	0.103778	0.699017	chr8	47884099	47886240	2142	-	40.38	q11.1	pseudogene	MAPK6PS4	mitogen-activated protein kinase 6 pseudogene 4 [Source:HGNC Symbol;Acc:18456]
ENSG00000225636	14.3397	0.0225703	0.013874	1.62681	0.103778	0.699017	chr2	197879714	197880739	1026	+	43.86	q33.1	pseudogene	HNRNPA3P15	heterogeneous nuclear ribonucleoprotein A3 pseudogene 15 [Source:HGNC Symbol;Acc:48761]
ENSG00000272506	31.7257	-0.0220017	0.0135301	-1.62613	0.103922	0.699042	chr1	65469153	65469770	618	-	40.94	p31.3	lincRNA	RP4-535B20.4
ENSG00000227968	8.98658	-0.0112931	0.00694691	-1.62562	0.104029	0.699246	chr7	108634088	108635086	999	-	45.85	q31.1	pseudogene	AC004014.4
ENSG00000222898	101.559	-0.00647129	0.00398127	-1.62543	0.104071	0.699361	chr8	62544239	62544571	333	-	49.85	q12.3	misc_RNA	RN7SKP97	RNA, 7SK small nuclear pseudogene 97 [Source:HGNC Symbol;Acc:45821]
ENSG00000272609	20.1092	-0.0171214	0.0105349	-1.62522	0.104116	0.699502	chr3	137723491	137723964	474	-	22.78	q22.3	antisense	RP11-461M2.2
ENSG00000236390	16.293	-0.0130224	0.00801333	-1.62509	0.104144	0.699528	chr1	201642233	201643272	579	-	49.52	q32.1	antisense	RP11-25B7.1
ENSG00000225282	52.1624	-0.0168379	0.0103662	-1.6243	0.104311	0.699707	chr22	24269087	24271761	1763	+	45.98	q11.23	pseudogene	AP000350.6
ENSG00000213412	157.418	0.016605	0.0102232	1.62425	0.104322	0.699707	chr10	47133338	47133898	561	-	47.24	q11.22	pseudogene	HNRNPA1P33	heterogeneous nuclear ribonucleoprotein A1 pseudogene 33 [Source:HGNC Symbol;Acc:44990]
ENSG00000242810	5.26288	-0.0304236	0.0187528	-1.62235	0.104728	0.700409	chr3	151193592	151193962	371	-	36.12	q25.1	pseudogene	MRPL42P6	mitochondrial ribosomal protein L42 pseudogene 6 [Source:HGNC Symbol;Acc:44533]
ENSG00000260777	15.5842	0.0226794	0.0139868	1.62148	0.104914	0.700409	chr17	26590660	26593395	2736	-	44.33	q11.2	lincRNA	CTD-2008P7.1
ENSG00000239801	185.541	0.00546614	0.00337114	1.62145	0.104921	0.700409	chr3	57614537	57640645	364	+	39.6	p14.3	antisense	RP11-755B10.2
ENSG00000237273	267.738	0.00871949	0.0053777	1.62142	0.104928	0.700409	chr19	12207239	12207730	492	+	36.18	p13.2	pseudogene	RSL24D1P8	ribosomal L24 domain containing 1 pseudogene 8 [Source:HGNC Symbol;Acc:37873]
ENSG00000189149	42.8717	-0.0096587	0.00595738	-1.6213	0.104953	0.700414	chr16	21312170	21329912	2515	+	41.62	p12.2	lincRNA	CRYM-AS1	CRYM antisense RNA 1 [Source:HGNC Symbol;Acc:34405]
ENSG00000223694	59.5045	0.00886891	0.00547326	1.62041	0.105145	0.700788	chr1	240333455	240334591	1137	+	46.35	q43	pseudogene	ADH5P3	alcohol dehydrogenase 5 (class III), chi polypeptide, pseudogene 3 [Source:HGNC Symbol;Acc:22991]
ENSG00000215311	68.0172	-0.0110104	0.00679508	-1.62035	0.105158	0.700788	chr7	149031115	149031948	834	+	41.25	q36.1	pseudogene	NPM1P12	nucleophosmin 1 (nucleolar phosphoprotein B23, numatrin) pseudogene 12 [Source:HGNC Symbol;Acc:7914]
ENSG00000240750	21.8924	-0.0119696	0.00738831	-1.62008	0.105216	0.700788	chr1	28358397	28358691	295	-	55.25	p35.3	misc_RNA	RN7SL559P	RNA, 7SL, cytoplasmic 559, pseudogene [Source:HGNC Symbol;Acc:46575]
ENSG00000254717	86.8592	-0.0156969	0.00969344	-1.61933	0.105376	0.700788	chr11	58645775	58660933	1161	+	36.89	q12.1	pseudogene	GLYATL1P2	glycine-N-acyltransferase-like 1 pseudogene 2 [Source:HGNC Symbol;Acc:37863]
ENSG00000243686	46.2559	-0.0107404	0.00663346	-1.61913	0.105419	0.700788	chr17	15947935	15948275	341	+	51.03	p12	pseudogene	RPLP1P11	ribosomal protein, large, P1 pseudogene 11 [Source:HGNC Symbol;Acc:36196]
ENSG00000228960	2203.02	0.00537133	0.00331747	1.6191	0.105425	0.700788	chr7	143991573	143998027	3337	+	42.12	q35	pseudogene	OR2A9P	olfactory receptor, family 2, subfamily A, member 9 pseudogene [Source:HGNC Symbol;Acc:8236]
ENSG00000273416	19.8551	-0.0174926	0.0108046	-1.61898	0.105451	0.700788	chr1	235267495	235267924	430	-	58.14	q42.3	lincRNA	RP4-597N16.4
ENSG00000235651	12.6879	0.012532	0.00774252	1.6186	0.105534	0.700788	chr2	136268116	136269513	1398	-	47.42	q21.3	pseudogene	AC064850.4
ENSG00000254680	4819.59	0.00705416	0.00435934	1.61817	0.105626	0.700788	chr11	12282973	12284720	500	-	48.51	p15.3	antisense	RP11-265D17.2
ENSG00000215057	5.72833	-0.0170691	0.0105496	-1.61799	0.105664	0.700788	chr6	5972645	5974245	1601	+	53.65	p25.1	pseudogene	PKMP5	pyruvate kinase, muscle pseudogene 5 [Source:HGNC Symbol;Acc:44247]
ENSG00000270704	123.41	-0.00821246	0.00507593	-1.61792	0.105679	0.700788	chr15	25230011	25230320	310	+	37.74	q11.2	sense_intronic	SNORD64	small nucleolar RNA, C/D box 64 [Source:HGNC Symbol;Acc:32725]
ENSG00000236554	7.21906	-0.0262703	0.0162395	-1.61768	0.105732	0.700788	chr13	100714550	100715855	1306	-	40.2	q32.3	pseudogene	ASNSP3	asparagine synthetase pseudogene 3 [Source:HGNC Symbol;Acc:39399]
ENSG00000251234	14.3609	0.0175912	0.010879	1.61699	0.105881	0.700788	chr8	94951592	94955105	686	-	46.36	q22.1	pseudogene	PSMA2P2	proteasome (prosome, macropain) subunit, alpha type, 2 pseudogene 2 [Source:HGNC Symbol;Acc:43833]
ENSG00000257839	85.176	-0.00704201	0.00435778	-1.61596	0.106102	0.701232	chr12	76426438	76427677	779	+	39.44	q21.2	processed_transcript	RP11-290L1.2
ENSG00000263624	886.868	0.00515263	0.00318894	1.61578	0.106142	0.701232	chr17	17071260	17088868	1231	-	52.8	p11.2	antisense	RP11-45M22.3
ENSG00000225213	41.5406	-0.0112416	0.00696022	-1.61512	0.106284	0.701532	chr10	16763351	16790376	697	-	39.83	p13	sense_intronic	RP11-197M22.2
ENSG00000236358	133.905	-0.0115455	0.00714985	-1.6148	0.106355	0.701749	chr1	234492752	234501574	410	+	40.86	q42.2	antisense	RP5-827C21.2
ENSG00000231393	66.9794	0.0115534	0.00715903	1.61382	0.106567	0.701829	chr9	35642511	35643514	679	+	50.5	p13.3	antisense	RP11-331F9.3
ENSG00000250015	233.588	0.00761636	0.00471997	1.61365	0.106604	0.701829	chr5	115638051	115639831	206	-	41.33	q23.1	lincRNA	CTC-339F2.2
ENSG00000236184	226.107	0.00528214	0.0032737	1.61351	0.106634	0.701829	chr9	32979558	32980401	844	-	41.59	p21.1	pseudogene	TCEA1P4	transcription elongation factor A (SII), 1 pseudogene 4 [Source:HGNC Symbol;Acc:31091]
ENSG00000243116	16.7842	-0.0179879	0.0111494	-1.61335	0.106668	0.701829	chr3	159439313	159440190	878	-	43.85	q25.33	pseudogene	RP11-564C24.1
ENSG00000254389	8.33682	-0.027149	0.0168313	-1.613	0.106744	0.701893	chr8	144448801	144450718	1918	-	56.05	q24.3	antisense	RHPN1-AS1	RHPN1 antisense RNA 1 (head to head) [Source:HGNC Symbol;Acc:28457]
ENSG00000223908	34.4163	-0.00774797	0.0048065	-1.61198	0.106966	0.701893	chr5	159450747	159451052	306	-	44.44	q33.3	pseudogene	AC068657.2
ENSG00000230427	46.0319	-0.0122361	0.00759299	-1.6115	0.107071	0.701893	chr1	95527152	95533101	1096	+	38.54	p21.3	antisense	RP11-313A24.1
ENSG00000272149	1065.4	-0.00556778	0.00345521	-1.61142	0.107089	0.701893	chr3	33185596	33189213	305	-	48.45	p22.3	antisense	RP11-627J17.1
ENSG00000241313	560.984	-0.0120108	0.00745493	-1.61113	0.107152	0.701893	chr3	149374807	149379151	2603	+	53.12	q25.1	antisense	WWTR1-AS1	WWTR1 antisense RNA 1 [Source:HGNC Symbol;Acc:41035]
ENSG00000230091	247.595	-0.00695546	0.00432015	-1.61	0.107397	0.702181	chr10	81806616	81838668	3138	-	42.85	q22.3	antisense	TMEM254-AS1	TMEM254 antisense RNA 1 [Source:HGNC Symbol;Acc:27340]
ENSG00000227948	28.6821	-0.0141478	0.00878793	-1.60991	0.107418	0.702181	chr7	111051375	111051939	565	+	48.67	q31.1	pseudogene	AC003989.4
ENSG00000236045	7.91438	0.0228631	0.0142015	1.60991	0.107418	0.702181	chr1	15660662	15661960	727	-	50.96	p36.21	antisense	RP3-467K16.7
ENSG00000223111	194.707	0.00974816	0.00605552	1.6098	0.107442	0.702181	chr10	51611024	51611224	201	-	51.24	q11.23	snoRNA	SNORA74	Small nucleolar RNA SNORA74 [Source:RFAM;Acc:RF00090]
ENSG00000254719	279.428	0.00791667	0.00491902	1.6094	0.107529	0.702181	chr11	10293599	10293806	208	-	57.69	p15.4	pseudogene	RP11-351I24.3
ENSG00000223529	324.929	-0.00759751	0.00472232	-1.60885	0.107648	0.702181	chr3	183744157	183745544	1388	-	47.26	q27.1	pseudogene	EEF1A1P8	eukaryotic translation elongation factor 1 alpha 1 pseudogene 8 [Source:HGNC Symbol;Acc:3203]
ENSG00000257877	30.2284	-0.0171954	0.0106886	-1.60876	0.107669	0.702181	chr12	112250597	112251224	569	+	45.38	q24.12	lincRNA	RP3-462E2.3
ENSG00000237126	227.999	-0.00535167	0.00332817	-1.60799	0.107837	0.702181	chr2	233445658	233476681	3046	-	49.25	q37.1	antisense	AC073254.1
ENSG00000234690	22.6242	-0.0177603	0.0110472	-1.60768	0.107904	0.702181	chr2	47419544	47572213	3552	-	46.05	p21	lincRNA	AC073283.4
ENSG00000238266	439.029	0.0159692	0.00993374	1.60757	0.107928	0.702181	chr10	6821560	6884868	3070	+	40.62	p14	lincRNA	LINC00707	long intergenic non-protein coding RNA 707 [Source:HGNC Symbol;Acc:44691]
ENSG00000230082	201.049	0.00552004	0.00343459	1.60719	0.108013	0.702181	chr3	9989088	9996471	614	+	54.05	p25.3	antisense	PRRT3-AS1	PRRT3 antisense RNA 1 [Source:HGNC Symbol;Acc:41151]
ENSG00000220563	131.138	-0.00829579	0.00516208	-1.60706	0.108041	0.702181	chr6	86369610	86370324	715	-	49.23	q14.3	pseudogene	PKMP3	pyruvate kinase, muscle pseudogene 3 [Source:HGNC Symbol;Acc:44245]
ENSG00000218350	38.793	0.00529673	0.00329628	1.60688	0.10808	0.702181	chr6	71874779	71875473	695	+	44.75	q13	pseudogene	LYPLA1P3	lysophospholipase I pseudogene 3 [Source:HGNC Symbol;Acc:44007]
ENSG00000232460	244.412	0.005113	0.00318302	1.60634	0.1082	0.702181	chr11	121232559	121233574	1016	-	45.57	q24.1	pseudogene	BMPR1APS2	bone morphogenetic protein receptor, type IA pseudogene 2 [Source:HGNC Symbol;Acc:21743]
ENSG00000262952	39.844	0.0127983	0.00796801	1.60622	0.108226	0.702181	chr17	81159765	81168959	868	+	50.11	q25.3	lincRNA	AC139099.6
ENSG00000258359	53.0768	0.00828372	0.00515735	1.6062	0.108231	0.702181	chr12	112107656	112108166	511	-	41.29	q24.12	pseudogene	PCNPP1	PEST containing nuclear protein pseudogene 1 [Source:HGNC Symbol;Acc:32440]
ENSG00000232368	169.424	-0.0124876	0.00777505	-1.60611	0.108251	0.702181	chrX	30648415	30648942	528	+	55.3	p21.2	pseudogene	FTLP2	ferritin, light polypeptide pseudogene 2 [Source:HGNC Symbol;Acc:4001]
ENSG00000259342	21.785	-0.0249265	0.01552	-1.60609	0.108255	0.702181	chr15	45722850	45734006	729	-	40.88	q21.1	antisense	RP11-519G16.5
ENSG00000247735	102.334	-0.00705868	0.00439518	-1.60601	0.108273	0.702181	chr16	29938157	29940254	1762	+	47.76	p11.2	antisense	CTD-2574D22.2
ENSG00000253020	22.5357	-0.0174266	0.0108509	-1.606	0.108274	0.702181	chr3	174349613	174349892	280	+	38.57	q26.31	misc_RNA	RN7SKP40	RNA, 7SK small nuclear pseudogene 40 [Source:HGNC Symbol;Acc:45764]
ENSG00000242759	121.337	0.0107401	0.0066955	1.60409	0.108695	0.702491	chr3	106555658	106959488	3882	-	37.81	q13.12	lincRNA	LINC00882	long intergenic non-protein coding RNA 882 [Source:HGNC Symbol;Acc:48568]
ENSG00000235695	9.49025	-0.0180762	0.0112689	-1.60408	0.108697	0.702491	chr3	47705116	47705424	309	+	57.93	p21.31	pseudogene	RP11-395P16.1
ENSG00000250286	17.115	0.0184774	0.0115198	1.60397	0.108721	0.702491	chr17	48614655	48616115	886	-	57.29	q21.33	processed_transcript	RP11-94C24.8
ENSG00000258820	9.33434	0.0178498	0.0111338	1.6032	0.108891	0.702491	chr14	75726114	75738653	874	+	44.69	q24.3	antisense	RP11-293M10.2
ENSG00000269637	32.2893	0.0132288	0.00825206	1.60309	0.108916	0.702491	chr19	46722680	46723177	498	+	48.59	q13.32	pseudogene	RPL12P41	ribosomal protein L12 pseudogene 41 [Source:HGNC Symbol;Acc:35999]
ENSG00000248192	16.0353	-0.0172226	0.0107435	-1.60307	0.108919	0.702491	chr5	81368874	81369521	648	-	38.73	q14.1	antisense	ATG10-AS1	ATG10 antisense RNA 1 [Source:HGNC Symbol;Acc:40914]
ENSG00000240198	6.84784	-0.0267853	0.016716	-1.60238	0.109073	0.702491	chr3	56974068	56994882	647	+	42.83	p14.3	antisense	ARHGEF3-AS1	ARHGEF3 antisense RNA 1 [Source:HGNC Symbol;Acc:40083]
ENSG00000220472	452.044	-0.0102941	0.00642448	-1.60232	0.109085	0.702491	chr6	7339072	7339801	730	-	52.74	p24.3	pseudogene	RP11-69L16.5
ENSG00000230612	55.874	0.010208	0.00637121	1.60221	0.109109	0.702491	chr5	132024373	132057275	502	+	36	q31.1	antisense	AC004237.1
ENSG00000273179	14.0178	-0.0193558	0.0120807	-1.60221	0.10911	0.702491	chr4	1161566	1161962	397	+	56.42	p16.3	antisense	RP11-20I20.4
ENSG00000248827	16.0102	0.00965662	0.00603058	1.60128	0.109316	0.702491	chr5	107060662	107062818	2157	+	41.49	q21.3	pseudogene	RP11-252I13.1
ENSG00000234603	856.317	0.00952278	0.00594734	1.60118	0.109336	0.702491	chr13	113539551	113539994	443	+	51.58	q34	pseudogene	AL356740.1
ENSG00000265496	423.403	-0.00655489	0.00409613	-1.60026	0.10954	0.702491	chr18	47013709	47018248	582	+	40.99	q21.1	antisense	MIR1539	microRNA 1539 [Source:HGNC Symbol;Acc:35383]	MI0007260	hsa-mir-1539
ENSG00000267347	25.0502	-0.011168	0.00697917	-1.6002	0.109555	0.702491	chr17	34145403	34150717	421	+	35.62	q12	sense_overlapping	AC015849.13
ENSG00000270071	88.2203	-0.0152136	0.00951039	-1.59968	0.109669	0.702491	chr21	17664112	17680454	581	-	35.36	q21.1	lincRNA	AP001172.2
ENSG00000169253	17.2468	-0.0093907	0.00587154	-1.59936	0.109741	0.702491	chr9	111389113	111389430	318	+	56.92	q31.3	pseudogene	RP11-220D10.1
ENSG00000263179	11.5535	-0.0133247	0.0083318	-1.59926	0.109763	0.702491	chr16	11336510	11337409	900	+	47	p13.13	pseudogene	HNRNPCP4	heterogeneous nuclear ribonucleoprotein C pseudogene 4 [Source:HGNC Symbol;Acc:48816]
ENSG00000213863	15.1084	0.0136232	0.0085194	1.59908	0.109803	0.702491	chr6	171034285	171037576	758	+	45.96	q27	lincRNA	XX-C2158C12.2
ENSG00000270388	13.441	0.0226093	0.0141406	1.59889	0.109845	0.702491	chr5	99386837	99387620	784	-	46.81	q21.1	pseudogene	RP11-475J5.8
ENSG00000242358	24.4181	-0.011199	0.00700465	-1.5988	0.109866	0.702491	chr4	16257931	16258178	248	-	53.63	p15.32	pseudogene	RPS21P4	ribosomal protein S21 pseudogene 4 [Source:HGNC Symbol;Acc:35922]
ENSG00000227197	37.4846	-0.0104524	0.00653824	-1.59866	0.109895	0.702491	chr7	132515453	132534353	799	+	38.27	q32.3	antisense	AC009518.8
ENSG00000258900	80.7851	-0.00788599	0.00493467	-1.59808	0.110025	0.702491	chr14	58987941	58988706	766	+	45.95	q23.1	pseudogene	HNRNPCP1	heterogeneous nuclear ribonucleoprotein C pseudogene 1 [Source:HGNC Symbol;Acc:20017]
ENSG00000220392	239.906	-0.009167	0.00573693	-1.59789	0.110066	0.702491	chr6	111674905	111675386	482	+	40.66	q21	pseudogene	FCF1P5	FCF1 pseudogene 5 [Source:HGNC Symbol;Acc:44617]
ENSG00000270072	6.38888	-0.0178336	0.0111611	-1.59784	0.11008	0.702491	chr11	47535157	47536441	430	-	43.27	p11.2	sense_intronic	RP11-750H9.7
ENSG00000225793	109.89	-0.00828033	0.00518251	-1.59774	0.1101	0.702491	chr6	75994730	76006719	1519	+	37.06	q14.1	lincRNA	RP1-234P15.4
ENSG00000258951	17.7008	-0.016466	0.0103088	-1.59728	0.110203	0.702491	chr14	71061269	71062487	1219	+	56.19	q24.2	pseudogene	KRT18P7	keratin 18 pseudogene 7 [Source:HGNC Symbol;Acc:20283]
ENSG00000073905	285.332	0.00613536	0.00384171	1.59704	0.110257	0.702491	chrX	80184999	80185846	848	+	47.76	q21.1	pseudogene	VDAC1P1	voltage-dependent anion channel 1 pseudogene 1 [Source:HGNC Symbol;Acc:12671]
ENSG00000227195	9.59681	-0.0162043	0.0101489	-1.59665	0.110343	0.702491	chr20	26167556	26232162	4401	-	36.21	p11.1	processed_transcript	MIR663A	microRNA 663a [Source:HGNC Symbol;Acc:32919]	MI0003672	hsa-mir-663a
ENSG00000253475	19.7686	-0.0115527	0.00723599	-1.59657	0.110362	0.702491	chr8	52808517	52808934	283	-	47.61	q11.23	sense_intronic	RP11-110G21.2
ENSG00000267128	30.8169	-0.0171448	0.0107391	-1.59649	0.11038	0.702491	chr17	74136637	74150731	2283	+	52.61	q25.1	antisense	RNF157-AS1	RNF157 antisense RNA 1 [Source:HGNC Symbol;Acc:44127]
ENSG00000261105	978.576	0.0079886	0.00500408	1.59642	0.110396	0.702491	chr13	76178836	76210130	593	-	39.53	q22.2	antisense	RP11-173B14.5
ENSG00000240395	403.435	-0.00723192	0.00453119	-1.59603	0.110482	0.702491	chr8	42199285	42200152	868	-	41.47	p11.21	pseudogene	RPL5P23	ribosomal protein L5 pseudogene 23 [Source:HGNC Symbol;Acc:36553]
ENSG00000224800	8.57415	-0.0198084	0.0124114	-1.59598	0.110493	0.702491	chr1	150853712	150854159	448	-	40.4	q21.3	pseudogene	RP11-235D19.2
ENSG00000261114	236.11	-0.00656745	0.00411523	-1.59589	0.110513	0.702491	chr16	56974940	56975638	699	+	38.63	q13	sense_intronic	RP11-325K4.2
ENSG00000231167	377.284	-0.00456402	0.00286096	-1.59527	0.110651	0.702491	chr7	105222705	105223703	999	-	55.76	q22.3	pseudogene	YBX1P2	Y box binding protein 1 pseudogene 2 [Source:HGNC Symbol;Acc:22635]
ENSG00000267264	102.255	0.00873382	0.00547527	1.59514	0.110681	0.702491	chr19	28294446	28294968	523	+	43.98	q11	pseudogene	CTC-459F4.6
ENSG00000272716	18.5515	0.0115174	0.00722165	1.59484	0.110748	0.702491	chr2	32390115	32390826	712	-	47.89	p22.3	lincRNA	RP11-563N4.1
ENSG00000227008	1135.63	0.0105518	0.00661785	1.59444	0.110838	0.702491	chrX	132804999	132805414	416	+	42.31	q26.2	pseudogene	RP3-417G15.1
ENSG00000231754	4.56472	0.0325824	0.0204374	1.59426	0.110878	0.702491	chr6	21522707	21524003	543	-	46.88	p22.3	lincRNA	RP11-204E9.1
ENSG00000260669	2272.94	-0.00525891	0.00329919	-1.594	0.110935	0.702491	chr14	24678852	24685193	3045	-	50.54	q12	processed_transcript	AL136419.6
ENSG00000225871	120.931	-0.00678634	0.00425789	-1.59383	0.110975	0.702491	chr1	147907215	147909036	1679	+	42.26	q21.2	pseudogene	RP11-495P10.10
ENSG00000256458	74.3606	-0.00897246	0.00563043	-1.59357	0.111033	0.702491	chr2	204193182	204193949	427	-	60.03	q33.2	antisense	RP11-363J17.1
ENSG00000235872	852.312	0.00324109	0.0020356	1.5922	0.111339	0.70349	chr12	68052771	68064699	777	-	37.28	q15	antisense	RP11-335O4.3
ENSG00000259318	18.866	-0.0117942	0.00740806	-1.59208	0.111368	0.70349	chr14	55861658	55861951	294	-	45.92	q22.3	pseudogene	RP11-454L9.2
ENSG00000260473	67.1845	-0.0111283	0.00699339	-1.59125	0.111553	0.704043	chr12	52217287	52229280	1027	+	51.38	q13.13	lincRNA	RP11-923I11.4
ENSG00000254701	785.756	-0.00531185	0.00334081	-1.58999	0.111838	0.704656	chr5	69435402	69503572	852	-	37.68	q13.2	pseudogene	RP11-1415C14.4
ENSG00000217414	17.5873	0.0128117	0.0080578	1.58998	0.11184	0.704656	chr6	18363648	18365654	2007	-	40.76	p22.3	pseudogene	RP11-528A10.2
ENSG00000236256	383.318	0.00730813	0.00459703	1.58975	0.111891	0.704699	chrX	96686285	96897588	2309	-	38.04	q21.33	antisense	DIAPH2-AS1	DIAPH2 antisense RNA 1 [Source:HGNC Symbol;Acc:16972]
ENSG00000226677	42.4091	-0.00866735	0.00545311	-1.58943	0.111963	0.704771	chr14	35408530	35409693	1164	+	47.16	q13.2	pseudogene	IGBP1P1	immunoglobulin (CD79A) binding protein 1 pseudogene 1 [Source:HGNC Symbol;Acc:19709]
ENSG00000235085	21.2911	0.0148387	0.00933706	1.58922	0.112011	0.704771	chr17	4578674	4600126	384	+	46.95	p13.2	antisense	AC091153.4
ENSG00000267356	113.336	0.0115302	0.00725972	1.58824	0.112232	0.705056	chr18	14104541	14105225	517	+	33.87	p11.21	antisense	RP11-411B10.3
ENSG00000236144	416.503	-0.00758345	0.00477674	-1.58758	0.112382	0.705128	chr19	36031640	36036931	4859	-	56.8	q13.12	antisense	AD000090.2
ENSG00000266853	6.18917	-0.0247546	0.0155967	-1.58717	0.112475	0.705373	chr17	25939614	25940277	664	-	45.48	q11.2	pseudogene	ITM2BP1	integral membrane protein 2B pseudogene 1 [Source:HGNC Symbol;Acc:20919]
ENSG00000179859	333.28	-0.0067208	0.00423527	-1.58687	0.112543	0.705373	chr17	7816642	7819271	2529	-	48.9	p13.1	antisense	AC025335.1
ENSG00000237268	14.4399	-0.0205581	0.0129566	-1.58669	0.112583	0.705433	chr7	56489550	56516068	1835	-	38.85	p11.2	pseudogene	RP13-492C18.2
ENSG00000255642	1466.55	0.00399169	0.00251654	1.58618	0.112698	0.705718	chr12	64215801	64217675	1875	+	46.35	q14.2	pseudogene	PABPC1P4	poly(A) binding protein, cytoplasmic 1 pseudogene 4 [Source:HGNC Symbol;Acc:8563]
ENSG00000273110	25.1596	0.0174353	0.0109927	1.58609	0.11272	0.705718	chr1	154452488	154453977	681	+	42.01	q21.3	antisense	RP11-350G8.9
ENSG00000273189	6197.96	-0.0157085	0.00990984	-1.58515	0.112933	0.706219	chr19	49977843	49990894	1421	+	54.06	q13.33	processed_transcript	CTD-3148I10.15
ENSG00000268222	235.207	-0.0091081	0.0057472	-1.58479	0.113014	0.706219	chr19	35873074	35874954	1394	+	45.03	q13.12	pseudogene	EEF1A1P7	eukaryotic translation elongation factor 1 alpha 1 pseudogene 7 [Source:HGNC Symbol;Acc:3202]
ENSG00000231401	8.77282	-0.0210159	0.0132614	-1.58475	0.113023	0.706219	chr3	8406393	8408078	938	-	37.6	p26.1	lincRNA	AC023481.1
ENSG00000272386	27.403	0.0123438	0.00778963	1.58465	0.113046	0.706219	chr17	74547434	74547832	399	+	38.35	q25.1	sense_intronic	RP11-666A8.12
ENSG00000130600	38.5634	0.0194711	0.012288	1.58457	0.113064	0.706219	chr11	2016406	2022700	2812	-	62.14	p15.5	processed_transcript	H19	H19, imprinted maternally expressed transcript (non-protein coding) [Source:HGNC Symbol;Acc:4713]	MI0005416	hsa-mir-675
ENSG00000235060	15.5285	0.01032	0.00651393	1.58429	0.113127	0.706219	chr1	180403935	180405071	835	+	49.16	q25.3	pseudogene	VDAC1P4	voltage-dependent anion channel 1 pseudogene 4 [Source:HGNC Symbol;Acc:12675]
ENSG00000272288	1306.28	-0.00430919	0.00272018	-1.58416	0.113158	0.706219	chr6	34664094	34665247	771	+	62.48	p21.31	antisense	RP11-140K17.3
ENSG00000255967	137.644	0.00779101	0.00491924	1.58378	0.113243	0.706219	chr12	8786963	8790204	2285	+	47.47	p13.31	pseudogene	RP11-438L7.3
ENSG00000267039	7.87779	-0.0166078	0.0104916	-1.58297	0.113429	0.706219	chr18	34481909	34503777	688	-	35.43	q12.2	antisense	RP11-58G13.1
ENSG00000248980	302.761	0.00482839	0.00305031	1.58292	0.11344	0.706219	chr4	177229419	177241609	610	-	38.77	q34.2	antisense	RP11-87F15.2
ENSG00000270008	390.768	0.00578789	0.00365674	1.5828	0.113467	0.706219	chr13	32999495	33007091	764	-	48.69	q13.1	processed_transcript	RP11-298P3.4
ENSG00000169075	37.4074	-0.011265	0.00711795	-1.58262	0.113507	0.706219	chr6	118822593	118824069	1477	+	41.57	q22.31	pseudogene	BRD7P3	bromodomain containing 7 pseudogene 3 [Source:HGNC Symbol;Acc:24171]
ENSG00000240990	191.844	-0.00647165	0.00409051	-1.58211	0.113623	0.706638	chr7	27224137	27228912	2917	+	55.49	p15.2	antisense	HOXA11-AS	HOXA11 antisense RNA [Source:HGNC Symbol;Acc:24957]
ENSG00000224094	999.933	0.00997829	0.0063113	1.58102	0.113873	0.706931	chr3	45201266	45201667	402	-	42.29	p21.31	pseudogene	RPS24P8	ribosomal protein S24 pseudogene 8 [Source:HGNC Symbol;Acc:37016]
ENSG00000253217	10.9285	0.0279249	0.0176644	1.58086	0.113909	0.706931	chr8	101349823	101362935	546	+	38.5	q22.2	lincRNA	KB-1991G8.1
ENSG00000257809	619.58	-0.0075886	0.00480323	-1.5799	0.114131	0.706931	chr12	56544580	56552004	540	-	52.86	q13.2	antisense	RP11-603J24.14
ENSG00000212402	8.09605	-0.0194374	0.0123058	-1.57952	0.114216	0.706931	chr5	172447731	172447931	201	+	54.73	q35.1	snoRNA	SNORA74B	small nucleolar RNA, H/ACA box 74B [Source:HGNC Symbol;Acc:32660]
ENSG00000232239	20.1857	-0.010358	0.00655834	-1.57936	0.114254	0.706931	chr9	41884765	41886211	1447	-	42.02	p12	pseudogene	RBPJP5	RBPJ pseudogene 5 [Source:HGNC Symbol;Acc:37485]
ENSG00000223182	194.372	0.00955526	0.00605514	1.57804	0.114556	0.70708	chr10	51383526	51383726	201	+	51.24	q11.23	snoRNA	SNORA74	Small nucleolar RNA SNORA74 [Source:RFAM;Acc:RF00090]
ENSG00000228976	19.4778	-0.0111954	0.00709453	-1.57804	0.114557	0.70708	chr6	108939203	108939488	286	-	43.36	q21	pseudogene	SUMO2P8	SUMO2 pseudogene 8 [Source:HGNC Symbol;Acc:39018]
ENSG00000264940	59.5487	-0.0134355	0.00851428	-1.578	0.114566	0.70708	chr17	19092978	19093558	581	-	54.91	p11.2	lincRNA	SNORD3C	small nucleolar RNA, C/D box 3C [Source:HGNC Symbol;Acc:33191]
ENSG00000225439	780.003	-0.00569304	0.00360804	-1.57788	0.114594	0.70708	chr2	74375136	74377188	1834	+	49.2	p13.1	antisense	BOLA3-AS1	BOLA3 antisense RNA 1 (head to head) [Source:HGNC Symbol;Acc:42922]
ENSG00000118412	12168.7	0.00798824	0.00506328	1.57768	0.114639	0.70708	chr6	90539613	90584155	9544	+	42.57	q15	processed_transcript	CASP8AP2	caspase 8 associated protein 2 [Source:HGNC Symbol;Acc:1510]
ENSG00000267163	241.889	-0.00534222	0.00338686	-1.57734	0.114718	0.70708	chr19	44598503	44603864	2139	-	41.38	q13.31	antisense	AC084219.3
ENSG00000224930	20.0813	0.037547	0.0238076	1.57711	0.114771	0.70708	chr21	46419122	46424642	734	-	62.74	q22.3	lincRNA	LINC00162	long intergenic non-protein coding RNA 162 [Source:HGNC Symbol;Acc:19725]
ENSG00000231445	298.257	0.0136153	0.00864047	1.57576	0.115082	0.70708	chr2	162933867	162934161	295	-	50.85	q24.2	pseudogene	TIMM8AP1	translocase of inner mitochondrial membrane 8 homolog A (yeast) pseudogene 1 [Source:HGNC Symbol;Acc:17802]
ENSG00000236152	36.6257	0.0103388	0.00656208	1.57554	0.115132	0.70708	chr3	6814724	6815030	307	-	40.72	p26.1	pseudogene	MRPS36P1	mitochondrial ribosomal protein S36 pseudogene 1 [Source:HGNC Symbol;Acc:29771]
ENSG00000257267	6648.23	0.00402599	0.0025554	1.57548	0.115146	0.70708	chr18	32870246	32890730	5124	+	38.95	q12.2	pseudogene	ZNF271	zinc finger protein 271 [Source:HGNC Symbol;Acc:13065]
ENSG00000269069	147.906	-0.00892849	0.00566766	-1.57534	0.115178	0.70708	chr19	40529291	40531409	2039	-	46.96	q13.2	pseudogene	CTC-471F3.5
ENSG00000215515	9.36511	-0.0211288	0.0134145	-1.57507	0.11524	0.70708	chr13	32958797	32960245	1449	+	42.37	q13.1	pseudogene	IFIT1P1	interferon-induced protein with tetratricopeptide repeats 1 pseudogene 1 [Source:HGNC Symbol;Acc:5408]
ENSG00000262094	46.3469	0.0116783	0.00741747	1.57443	0.115388	0.70708	chr17	81168296	81175490	2625	-	47.74	q25.3	lincRNA	AC139099.5
ENSG00000231010	41.5472	-0.0108623	0.00690227	-1.57373	0.115551	0.70708	chr22	46451620	46454040	1181	-	46.96	q13.31	lincRNA	RP6-109B7.2
ENSG00000226521	32.2341	0.00903898	0.00574397	1.57365	0.115569	0.70708	chr17	20619794	20640440	1500	+	40.02	p11.2	pseudogene	AC126365.1
ENSG00000269038	20.0152	-0.0160854	0.0102219	-1.57363	0.115574	0.70708	chr11	64546426	64546877	452	+	48.67	q13.1	lincRNA	AP001462.6
ENSG00000234705	8.14094	-0.0227535	0.0144601	-1.57354	0.115594	0.70708	chr9	131425413	131425857	334	-	50.11	q34.11	antisense	HMGA1P4	high mobility group AT-hook 1 pseudogene 4 [Source:HGNC Symbol;Acc:39093]
ENSG00000272963	13.226	-0.0219192	0.0139312	-1.57339	0.115629	0.70708	chr12	46986356	46987088	733	+	35.88	q13.11	pseudogene	OR7A19P	olfactory receptor, family 7, subfamily A, member 19 pseudogene [Source:HGNC Symbol;Acc:15337]
ENSG00000256537	172.548	-0.00843222	0.00536094	-1.5729	0.115742	0.70708	chr12	11323963	11324164	202	+	64.36	p13.2	pseudogene	RP11-785H5.1
ENSG00000231398	10.3387	0.0263633	0.0167618	1.57283	0.115759	0.70708	chr10	99034769	99037854	365	+	64.78	q24.1	pseudogene	RP11-375N9.2
ENSG00000228399	15.4401	-0.0108962	0.00692831	-1.5727	0.115787	0.70708	chr1	101721830	101722172	343	+	44.9	p21.2	pseudogene	RP4-575N6.2
ENSG00000236083	9.90293	-0.0242466	0.0154172	-1.5727	0.115789	0.70708	chr9	35859059	35859980	922	-	55.86	p13.3	pseudogene	OR13E1P	olfactory receptor, family 13, subfamily E, member 1 pseudogene [Source:HGNC Symbol;Acc:15107]
ENSG00000260571	206.305	0.00606064	0.00385446	1.57237	0.115864	0.70708	chr15	42605885	42606584	498	+	44.43	q15.1	pseudogene	RP11-546B15.2
ENSG00000226746	26.7189	-0.0143691	0.00914154	-1.57184	0.115987	0.70708	chr17	17680000	17682843	2844	-	54.82	p11.2	antisense	SMCR5	Smith-Magenis syndrome chromosome region, candidate 5 (non-protein coding) [Source:HGNC Symbol;Acc:17918]
ENSG00000264761	5.02582	-0.0183519	0.0116804	-1.57118	0.116142	0.707258	chr7	66445107	66445395	289	+	55.36	q11.21	misc_RNA	RN7SL43P	RNA, 7SL, cytoplasmic 43, pseudogene [Source:HGNC Symbol;Acc:46059]
ENSG00000259922	43.2139	0.0122531	0.0078026	1.57038	0.116326	0.707468	chr16	57046983	57048012	1030	-	34.85	q13	pseudogene	RP11-322D14.1
ENSG00000240733	6.3044	-0.0152918	0.00974056	-1.56991	0.116435	0.707468	chr6	36418692	36418978	287	-	51.92	p21.31	misc_RNA	RN7SL502P	RNA, 7SL, cytoplasmic 502, pseudogene [Source:HGNC Symbol;Acc:46518]
ENSG00000269941	1677.01	0.0105952	0.00674922	1.56985	0.116451	0.707468	chrX	41092886	41093536	651	+	30.26	p11.4	sense_intronic	RP5-1172N10.4
ENSG00000233110	23.3817	0.0198803	0.0126646	1.56976	0.116472	0.707468	chr4	186509063	186515157	1789	+	40.9	q35.1	antisense	RP11-301L8.2
ENSG00000273065	10.9466	-0.016326	0.0104038	-1.56924	0.116592	0.707587	chr14	50505863	50555913	520	-	46.2	q21.3	lincRNA	RP11-58E21.5
ENSG00000254454	7.44593	-0.0106888	0.00681233	-1.56904	0.116638	0.707587	chr11	62138618	62140640	1557	+	56.15	q12.3	pseudogene	RCC2P6	regulator of chromosome condensation 2 pseudogene 6 [Source:HGNC Symbol;Acc:42382]
ENSG00000244265	208.576	-0.00807907	0.00514963	-1.56886	0.11668	0.707587	chr3	150479724	150480325	441	+	56.64	q25.1	antisense	SIAH2-AS1	SIAH2 antisense RNA 1 [Source:HGNC Symbol;Acc:40526]
ENSG00000264107	41.7967	0.00810833	0.00516836	1.56884	0.116685	0.707587	chr17	29417805	29422468	492	-	50.04	q11.2	antisense	RP11-848P1.5
ENSG00000240970	51.2556	-0.012735	0.00811808	-1.56873	0.116712	0.707604	chr11	118873722	118874156	435	-	48.97	q23.3	pseudogene	RPL23AP64	ribosomal protein L23a pseudogene 64 [Source:HGNC Symbol;Acc:36552]
ENSG00000214366	22.8943	0.00897654	0.00572687	1.56744	0.117011	0.708128	chr8	14166542	14167181	640	+	42.81	p22	pseudogene	RP11-138H14.1
ENSG00000243910	20.2807	-0.013226	0.00843848	-1.56735	0.117033	0.708128	chr2	220117965	220136910	1918	+	49.65	q35	pseudogene	TUBA4B	tubulin, alpha 4b (pseudogene) [Source:HGNC Symbol;Acc:18637]
ENSG00000230005	6.75766	-0.0249436	0.015915	-1.5673	0.117045	0.708128	chr1	227931532	227934892	1708	-	51.53	q42.13	antisense	SNAP47-AS1	SNAP47 antisense RNA 1 [Source:HGNC Symbol;Acc:41501]
ENSG00000224599	512.005	-0.00431142	0.00275104	-1.5672	0.117068	0.708128	chr9	70083601	70087216	706	-	40.07	q21.11	pseudogene	BMS1P12	BMS1 pseudogene 12 [Source:HGNC Symbol;Acc:49157]
ENSG00000189343	3166.22	-0.00970629	0.00619383	-1.56709	0.117093	0.708128	chr17	19349246	19350169	924	-	59.42	p11.2	pseudogene	RPS2P46	ribosomal protein S2 pseudogene 46 [Source:HGNC Symbol;Acc:35839]
ENSG00000245651	21.9495	-0.0133005	0.00848813	-1.56696	0.117125	0.708128	chr12	58263618	58290265	3843	-	47.05	q14.1	lincRNA	RP11-620J15.2
ENSG00000231999	77.689	-0.00870842	0.00555794	-1.56684	0.117152	0.708128	chr1	90048800	90098453	2088	-	40.74	p22.2	antisense	RP5-1007M22.2
ENSG00000250746	1646.46	0.00700012	0.00446918	1.56631	0.117276	0.708355	chr4	165109463	165111519	2057	+	46.67	q32.3	pseudogene	RP11-39C10.1
ENSG00000272098	21.9911	-0.0131927	0.0084241	-1.56607	0.117333	0.708549	chr19	197075	199431	2070	-	66.86	p13.3	pseudogene	AC092299.8
ENSG00000223901	344.746	-0.0116693	0.00745845	-1.56457	0.117684	0.709382	chr21	47640183	47641992	525	+	54.53	q22.3	antisense	AP001469.5
ENSG00000227279	487.967	0.00930627	0.00594825	1.56454	0.117691	0.709382	chr18	25534483	25543651	440	+	37.52	q12.1	antisense	AC015933.2
ENSG00000259481	51.3412	-0.0110586	0.00706907	-1.56437	0.117732	0.709477	chr15	61473448	61488137	476	+	43.1	q22.2	antisense	RP11-39M21.1
ENSG00000257086	202.91	0.00770446	0.0049282	1.56334	0.117972	0.709849	chr11	64014411	64016966	853	-	60.05	q13.1	lincRNA	RP11-783K16.13
ENSG00000271614	464.843	0.00904959	0.00578933	1.56315	0.118018	0.709849	chr12	90102736	90106367	3632	+	48.4	q21.33	lincRNA	LINC00936	long intergenic non-protein coding RNA 936 [Source:HGNC Symbol;Acc:27883]
ENSG00000256845	947.856	0.00489044	0.00312893	1.56297	0.118059	0.709849	chr2	36816784	36818696	1911	-	38.89	p22.2	pseudogene	AC007401.1
ENSG00000271259	42.9933	-0.0139935	0.00895421	-1.56279	0.118102	0.709849	chr12	89765597	89766136	540	+	40	q21.33	lincRNA	RP11-1109F11.5
ENSG00000233762	1044.81	-0.0070666	0.00452186	-1.56276	0.118109	0.709849	chr2	172373749	172374232	484	-	62.19	q31.1	pseudogene	AC007969.5
ENSG00000236683	7.0282	-0.0176716	0.0113136	-1.56198	0.118292	0.709849	chrX	26766146	26767207	1062	+	61.3	p21.3	pseudogene	HMGA1P1	high mobility group AT-hook 1 pseudogene 1 [Source:HGNC Symbol;Acc:13321]
ENSG00000237447	103.483	0.00963369	0.00616885	1.56167	0.118366	0.709849	chrY	10027986	10029907	1922	-	39.65	p11.2	pseudogene	CDC27P2	cell division cycle 27 pseudogene 2 [Source:HGNC Symbol;Acc:38092]
ENSG00000214976	8.46286	-0.0308837	0.0197776	-1.56155	0.118394	0.709849	chr21	17466735	17467692	958	-	41.44	q21.1	pseudogene	VDAC2P1	voltage-dependent anion channel 2 pseudogene 1 [Source:HGNC Symbol;Acc:12673]
ENSG00000166770	7683.76	0.00417649	0.00267466	1.5615	0.118405	0.709849	chr19	56988619	57012035	3623	+	43.34	q13.43	lincRNA	ZNF667-AS1	ZNF667 antisense RNA 1 (head to head) [Source:HGNC Symbol;Acc:44321]
ENSG00000214110	2694.12	0.00685791	0.00439304	1.56108	0.118504	0.709849	chr9	14921335	14922332	998	-	44.69	p22.3	pseudogene	LDHAP4	lactate dehydrogenase A pseudogene 4 [Source:HGNC Symbol;Acc:6539]
ENSG00000254129	69.6119	-0.0123163	0.00789078	-1.56085	0.118559	0.709849	chr8	28968090	28998246	694	+	40.99	p12	antisense	CTD-2647L4.1
ENSG00000213600	73.8322	-0.0121036	0.00775516	-1.56071	0.118592	0.709849	chr3	50277054	50277416	359	+	57.58	p21.31	pseudogene	U73169.1
ENSG00000239569	30.0823	-0.0146411	0.00938184	-1.56058	0.118623	0.709849	chr7	104653872	104654768	736	-	64.44	q22.3	antisense	KMT2E-AS1	KMT2E antisense RNA 1 (head to head) [Source:HGNC Symbol;Acc:40845]
ENSG00000235508	139.078	-0.00931596	0.00597112	-1.56017	0.11872	0.709849	chr20	44269125	44270009	885	-	60.56	q13.12	pseudogene	RPS2P7	ribosomal protein S2 pseudogene 7 [Source:HGNC Symbol;Acc:15838]
ENSG00000226876	46.5211	0.00999686	0.00640757	1.56016	0.118721	0.709849	chr1	246271928	246277168	581	+	39.42	q44	antisense	RP11-36N20.1
ENSG00000237637	10.4763	-0.01417	0.00908347	-1.55997	0.118767	0.709849	chr13	32599451	32605776	1115	-	42.06	q13.1	antisense	FRY-AS1	FRY antisense RNA 1 [Source:HGNC Symbol;Acc:39725]
ENSG00000273185	22.8824	0.0130618	0.00837557	1.55951	0.118877	0.709849	chr2	118755517	118757824	853	+	40.12	q14.1	antisense	RP11-98C1.1
ENSG00000270164	13.1032	0.0194836	0.0124935	1.5595	0.118878	0.709849	chr19	42041545	42043266	1722	+	40.71	q13.2	lincRNA	AC006129.4
ENSG00000230519	19.4166	-0.0144941	0.00929468	-1.55939	0.118903	0.709849	chr12	27855271	27855839	569	+	41.83	p11.22	pseudogene	RP11-1060J15.5
ENSG00000204778	16473.7	0.00473627	0.00303739	1.55932	0.11892	0.709849	chr9	70181520	70216621	655	-	36.48	q21.11	pseudogene	RP11-15J10.1
ENSG00000250410	30.9298	0.00926921	0.00594527	1.55909	0.118975	0.709849	chr4	186291879	186312082	587	+	41.88	q35.1	antisense	RP11-714G18.1
ENSG00000243000	147.118	-0.00826565	0.005303	-1.55867	0.119074	0.709849	chr1	224183597	224191356	343	+	33.61	q42.11	pseudogene	RP11-504P24.3
ENSG00000229116	8.57889	-0.023813	0.0152823	-1.55821	0.119183	0.709849	chr10	44787706	44789157	915	-	62.95	q11.21	antisense	RP11-20J15.3
ENSG00000271840	88.9693	-0.0100941	0.00647819	-1.55817	0.119192	0.709849	chr1	22427106	22427853	748	+	43.32	p36.12	lincRNA	RP1-224A6.9
ENSG00000261270	195.013	-0.00738643	0.00474061	-1.55812	0.119205	0.709849	chr16	56974190	56975254	601	+	47.7	q13	sense_intronic	RP11-325K4.3
ENSG00000232133	301.091	-0.0075163	0.0048248	-1.55785	0.119269	0.709849	chr2	202002239	202004750	1542	-	53.62	q33.1	pseudogene	IMPDH1P10	IMP (inosine monophosphate) dehydrogenase 1 pseudogene 10 [Source:HGNC Symbol;Acc:33965]
ENSG00000213315	119.786	-0.00916628	0.00588487	-1.5576	0.119328	0.709849	chr14	91232875	91233333	459	+	49.89	q32.11	pseudogene	CTD-3035D6.1
ENSG00000254708	116.272	0.0105858	0.00679676	1.55748	0.119356	0.709849	chr11	34356665	34357550	886	-	39.73	p13	pseudogene	RP1-145M24.1
ENSG00000267662	39.7751	0.0111552	0.00716239	1.55746	0.11936	0.709849	chr19	31839787	31908700	560	+	47.93	q12	antisense	AC007796.1
ENSG00000262803	13.0329	0.0200805	0.0128947	1.55727	0.119406	0.709849	chr6	71403542	71404322	781	+	38.8	q13	pseudogene	RP11-160A9.3
ENSG00000233527	277.232	0.00537891	0.00345468	1.55699	0.119472	0.709856	chr19	37063972	37085610	1868	+	42.2	q13.12	antisense	AC092295.7
ENSG00000244968	110.811	0.00768697	0.00494205	1.55542	0.119846	0.710082	chr5	38556888	38671318	5098	+	41.55	p13.1	antisense	LIFR-AS1	LIFR antisense RNA 1 [Source:HGNC Symbol;Acc:43600]	MI0016050	hsa-mir-3650
ENSG00000273333	236.13	-0.00669648	0.00430572	-1.55525	0.119886	0.710082	chr6	32152516	32153659	656	-	44.58	p21.32	3prime_overlapping_ncrna	XXbac-BPG300A18.13
ENSG00000268144	28.5126	0.0118131	0.00759801	1.55476	0.120003	0.710082	chr19	51900009	51906780	845	-	43.86	q13.41	pseudogene	NIFKP6	nucleolar protein interacting with the FHA domain of MKI67 pseudogene 6 [Source:HGNC Symbol;Acc:44954]
ENSG00000242615	883.997	0.00396234	0.00254939	1.55423	0.120129	0.710082	chr19	12252621	12254137	1517	-	38.76	p13.2	pseudogene	CTC-359D24.3
ENSG00000256989	747.852	-0.00713237	0.00458917	-1.55417	0.120143	0.710082	chr19	18553705	18554469	764	-	55.42	p13.11	pseudogene	AC010335.1
ENSG00000241693	11.8491	-0.0171818	0.0110558	-1.55409	0.120162	0.710082	chr22	38627726	38627999	274	+	60.22	q13.1	misc_RNA	RN7SL704P	RNA, 7SL, cytoplasmic 704, pseudogene [Source:HGNC Symbol;Acc:46720]
ENSG00000248843	14.6016	-0.0268553	0.0172886	-1.55335	0.120339	0.710402	chr4	3325704	3326489	786	-	56.36	p16.3	pseudogene	RP11-357G3.1
ENSG00000228430	20.5304	-0.00850939	0.00547845	-1.55325	0.120364	0.710402	chr9	84887671	85179347	3600	+	38.11	q21.32	lincRNA	RP11-15B24.5
ENSG00000254933	6.42447	-0.0254117	0.016361	-1.55319	0.120378	0.710402	chr11	75901769	75906115	613	+	57.69	q13.5	antisense	RP11-619A14.2
ENSG00000255434	10.7187	0.0168723	0.0108638	1.55308	0.120404	0.710402	chr11	75307189	75308315	546	-	51.11	q13.5	sense_intronic	CTD-2530H12.8
ENSG00000225178	24.5566	-0.0063665	0.00409937	-1.55304	0.120413	0.710402	chr16	73974538	73975423	886	-	52.14	q22.3	pseudogene	RPSAP56	ribosomal protein SA pseudogene 56 [Source:HGNC Symbol;Acc:36018]
ENSG00000213950	37.2013	-0.0104174	0.00671012	-1.5525	0.120544	0.710699	chr20	14738209	14738702	494	+	52.83	p12.1	pseudogene	RPS10P2	ribosomal protein S10 pseudogene 2 [Source:HGNC Symbol;Acc:16594]
ENSG00000260597	767.085	-0.00482517	0.00310889	-1.55205	0.12065	0.710711	chr12	54413694	54416373	2680	+	51.19	q13.13	lincRNA	AC012531.25
ENSG00000270523	12.3725	-0.023355	0.0150486	-1.55198	0.120668	0.710711	chr15	25376125	25376484	360	+	27.5	q11.2	sense_intronic	RP11-145P16.3
ENSG00000267530	11.8547	-0.02031	0.013093	-1.55122	0.12085	0.710711	chr19	782755	785080	870	+	54.26	p13.3	lincRNA	AC006273.5
ENSG00000206341	3902.09	-0.0139718	0.00900873	-1.55092	0.120921	0.710939	chr6	29855350	29858259	1837	+	60.34	p22.1	pseudogene	HLA-H	major histocompatibility complex, class I, H (pseudogene) [Source:HGNC Symbol;Acc:4965]
ENSG00000250155	116.853	-0.0101739	0.00656131	-1.55059	0.121	0.711257	chr5	36666316	36725297	1159	-	42.46	p13.2	antisense	CTD-2353F22.1
ENSG00000236545	7.2305	-0.0219839	0.0141861	-1.54968	0.121218	0.711529	chr21	43290742	43292163	587	+	52.88	q22.3	antisense	AP001619.3
ENSG00000266050	90.3188	-0.01154	0.00744921	-1.54916	0.121343	0.711568	chr17	21469833	21477781	935	-	41.99	p11.2	pseudogene	RP11-822E23.6
ENSG00000268204	4.16441	-0.0259245	0.0167346	-1.54916	0.121343	0.711568	chr19	7698652	7701876	843	-	54.14	p13.2	antisense	CTD-3214H19.6
ENSG00000254038	8.09391	-0.0199827	0.0128991	-1.54916	0.121344	0.711568	chr8	36924959	36926936	639	-	46.41	p11.23	lincRNA	RP11-419C23.1
ENSG00000258260	105.074	-0.00842723	0.00544033	-1.54903	0.121375	0.711568	chr12	56661577	56663888	542	-	47.49	q13.3	antisense	RP11-977G19.14
ENSG00000259768	122.242	0.00605243	0.0039073	1.549	0.121381	0.711568	chr16	72699069	72821143	462	+	37.91	q22.2	antisense	RP5-991G20.1
ENSG00000267519	551.942	-0.00789281	0.00509669	-1.54861	0.121474	0.711568	chr19	13945330	13947173	1844	-	55.53	p13.13	lincRNA	MIR24-2	microRNA 24-2 [Source:HGNC Symbol;Acc:31608]	MI0000081	hsa-mir-24-2
ENSG00000273008	39.2309	-0.0112919	0.00729169	-1.54859	0.121479	0.711568	chr10	43632272	43633782	1511	-	54.4	q11.21	lincRNA	RP11-351D16.3
ENSG00000221817	1669.93	-0.00259133	0.00167343	-1.54851	0.121499	0.711568	chr10	75255283	75279828	5438	+	44.23	q22.2	processed_transcript	RP11-137L10.6
ENSG00000257221	41.5622	-0.0105308	0.00680561	-1.54737	0.121773	0.712003	chr12	109022463	109035094	859	+	50.63	q24.11	antisense	RP11-689B22.2
ENSG00000233401	21.3286	-0.0195283	0.0126269	-1.54655	0.121971	0.712003	chr1	92590858	92592019	1162	+	43.98	p22.1	pseudogene	PRKAR1AP	protein kinase, cAMP-dependent, regulatory, type I, alpha pseudogene [Source:HGNC Symbol;Acc:9389]
ENSG00000185904	583.826	-0.0136659	0.00883693	-1.54645	0.121996	0.712003	chr10	42970991	42990784	2337	+	43.47	q11.21	lincRNA	LINC00839	long intergenic non-protein coding RNA 839 [Source:HGNC Symbol;Acc:28269]
ENSG00000251455	39.0615	-0.0101847	0.00658614	-1.54638	0.122013	0.712003	chr4	152595635	152599045	2565	+	46.29	q31.3	antisense	RP11-164P12.3
ENSG00000226367	219.283	-0.00464534	0.00300417	-1.5463	0.122033	0.712003	chr7	116712126	116786534	2866	-	38.08	q31.2	antisense	ST7-AS2	ST7 antisense RNA 2 [Source:HGNC Symbol;Acc:16044]
ENSG00000272078	29.7667	-0.0160946	0.0104109	-1.54594	0.122119	0.712003	chr1	10699298	10714390	7923	+	61.49	p36.22	antisense	RP4-734G22.3
ENSG00000244270	2349.7	0.00694585	0.00449342	1.54578	0.122157	0.712003	chr14	50044110	50044512	403	-	46.9	q21.3	pseudogene	RPL32P29	ribosomal protein L32 pseudogene 29 [Source:HGNC Symbol;Acc:35771]
ENSG00000256995	3.6468	0.0279084	0.0180571	1.54556	0.12221	0.712003	chr12	22852793	23327057	4097	+	37.95	p12.1	lincRNA	RP11-114G22.1
ENSG00000248449	176.919	-0.00681343	0.00440849	-1.54552	0.122219	0.712003	chr5	140805853	140808219	2367	+	51.33	q31.3	pseudogene	PCDHGB8P	protocadherin gamma subfamily B, 8 pseudogene [Source:HGNC Symbol;Acc:8715]
ENSG00000273071	596.146	0.00500143	0.0032367	1.54523	0.122291	0.712003	chr1	146644765	146724314	573	+	40.68	q21.1	processed_transcript	RP11-337C18.10
ENSG00000254966	6.71582	0.0210052	0.0135945	1.54512	0.122317	0.712003	chr11	18728084	18762115	874	+	51.08	p15.1	antisense	RP11-1081L13.4
ENSG00000214894	20.1121	0.014184	0.00918026	1.54506	0.122332	0.712003	chr6	30766431	30798436	2171	-	47.09	p21.33	processed_transcript	LINC00243	long intergenic non-protein coding RNA 243 [Source:HGNC Symbol;Acc:30956]
ENSG00000253483	9.06103	-0.0222797	0.0144266	-1.54435	0.122503	0.71211	chr8	23340529	23341047	519	-	55.49	p21.2	pseudogene	CTC-756D1.1
ENSG00000234902	237.929	0.00833161	0.00539635	1.54393	0.122604	0.71211	chr2	208051441	208100790	1095	-	39.82	q33.3	lincRNA	AC007879.2
ENSG00000262732	2386.16	0.00539937	0.00349842	1.54338	0.12274	0.71222	chr16	14024534	14029492	4959	-	38.52	p13.12	antisense	CTD-2135D7.2
ENSG00000270133	17.9446	-0.0125925	0.0081591	-1.54337	0.12274	0.71222	chr5	93947611	93953827	409	-	36.21	q15	sense_intronic	CTC-303L1.2
ENSG00000238221	6553.65	0.00318335	0.0020629	1.54314	0.122796	0.71222	chr6	7276264	7299105	500	+	40.85	p24.3	antisense	RP11-69L16.4
ENSG00000259234	12.574	-0.0121069	0.00784618	-1.54304	0.122822	0.71222	chr15	79484049	79576287	1543	-	42.75	q25.1	lincRNA	RP11-17L5.4
ENSG00000253347	37.2671	-0.0136342	0.0088423	-1.54192	0.123092	0.712694	chr17	45486688	45500892	513	-	38.81	q21.32	antisense	CTD-2026D20.2
ENSG00000260750	8.55144	-0.0234065	0.0151833	-1.5416	0.123171	0.712731	chr16	87526161	87549241	1356	+	49.93	q24.2	lincRNA	RP11-482M8.1
ENSG00000248124	867.26	-0.00396375	0.0025731	-1.54046	0.123448	0.712855	chr16	21807951	21831731	3907	-	41.3	p12.2	pseudogene	RRN3P1	RNA polymerase I transcription factor homolog (S. cerevisiae) pseudogene 1 [Source:HGNC Symbol;Acc:30548]
ENSG00000271417	1030.86	0.00524966	0.00340787	1.54045	0.12345	0.712855	chr14	101433989	101452987	1004	+	33.38	q32.31	lincRNA	RP11-909M7.3
ENSG00000267207	445.488	0.00462176	0.00300032	1.54042	0.123457	0.712855	chr17	59111997	59147483	429	-	37.46	q23.2	antisense	RP11-264B14.1
ENSG00000272562	11.5306	-0.016966	0.0110162	-1.54009	0.123538	0.712855	chr1	226248413	226249577	490	-	41.12	q42.12	antisense	RP11-396C23.4
ENSG00000249042	420.019	-0.00479672	0.00311632	-1.53922	0.12375	0.712855	chr5	79778112	79783882	1261	-	41.57	q14.1	antisense	CTD-2015H6.3
ENSG00000261408	345.696	-0.00636509	0.00413577	-1.53903	0.123797	0.712855	chr17	73975312	74002080	3898	+	50.97	q25.1	processed_transcript	TEN1-CDK3	TEN1-CDK3 readthrough (NMD candidate) [Source:HGNC Symbol;Acc:44420]
ENSG00000240821	122.287	0.0103082	0.00669801	1.53899	0.123806	0.712855	chr15	66671675	66672253	579	-	42.14	q22.31	pseudogene	RPL9P25	ribosomal protein L9 pseudogene 25 [Source:HGNC Symbol;Acc:36112]
ENSG00000234308	4.98053	0.0269552	0.017518	1.53871	0.123874	0.712855	chr2	213660055	213683986	1122	+	38	q34	lincRNA	AC093381.2
ENSG00000213452	9.47789	-0.0128071	0.00832449	-1.53848	0.123931	0.712855	chr3	74185110	74186043	934	+	52.25	p13	pseudogene	AKR1B1P2	aldo-keto reductase family 1, member B1 pseudogene 2 [Source:HGNC Symbol;Acc:425]
ENSG00000255568	17.4315	-0.0152286	0.00989968	-1.53829	0.123977	0.712979	chr21	40685887	40686886	1000	-	58.6	q22.2	sense_intronic	BRWD1-IT2	BRWD1 intronic transcript 2 (non-protein coding) [Source:HGNC Symbol;Acc:16423]
ENSG00000241362	28.6781	-0.017403	0.0113173	-1.53774	0.124113	0.713403	chr15	90231168	90231474	307	-	44.63	q26.1	pseudogene	RPL36AP43	ribosomal protein L36a pseudogene 43 [Source:HGNC Symbol;Acc:36791]
ENSG00000247400	535.575	-0.00596052	0.00387682	-1.53748	0.124176	0.713526	chr13	96300987	96329179	3010	-	38.92	q32.1	lincRNA	DNAJC3-AS1	DNAJC3 antisense RNA 1 (head to head) [Source:HGNC Symbol;Acc:39808]
ENSG00000256315	27.5875	-0.0203607	0.0132444	-1.53731	0.124217	0.713526	chr11	115267474	115268376	903	+	36.43	q23.3	processed_transcript	AP000462.1
ENSG00000174365	633.449	-0.00688748	0.00448065	-1.53716	0.124254	0.713526	chr20	37075221	37079564	2813	+	53.2	q11.23	processed_transcript	SNHG11	small nucleolar RNA host gene 11 (non-protein coding) [Source:HGNC Symbol;Acc:25046]
ENSG00000243953	46.432	0.0160187	0.0104214	1.5371	0.124269	0.713526	chr3	154687072	154688012	521	-	36.77	q25.2	lincRNA	RP11-439C8.2
ENSG00000226393	74.352	-0.00918543	0.0059797	-1.5361	0.124513	0.713832	chr9	21321299	21321826	528	+	44.7	p21.3	pseudogene	IFNA20P	interferon, alpha 20, pseudogene [Source:HGNC Symbol;Acc:5444]
ENSG00000230711	7.96971	0.0118251	0.00769868	1.53599	0.124541	0.713832	chr6	168687585	168690030	2446	-	43.87	q27	pseudogene	CTAGE13P	CTAGE family, member 13, pseudogene [Source:HGNC Symbol;Acc:37298]
ENSG00000253771	31.708	-0.0108924	0.00709154	-1.53597	0.124545	0.713832	chr13	25498815	25542625	1709	-	41.61	q12.13	pseudogene	TPTE2P1	transmembrane phosphoinositide 3-phosphatase and tensin homolog 2 pseudogene 1 [Source:HGNC Symbol;Acc:35196]
ENSG00000239906	40.4879	-0.0113231	0.00737303	-1.53575	0.124599	0.714003	chr1	139790	140339	323	-	52.73	p36.33	antisense	RP11-34P13.14
ENSG00000233682	38.5814	0.0142316	0.00927089	1.53508	0.124763	0.714377	chr6	159586941	159591039	812	-	55.38	q25.3	antisense	RP11-13P5.2
ENSG00000259424	26.2338	-0.0137188	0.00893807	-1.53487	0.124816	0.714521	chr15	99190180	99190600	334	-	51.07	q26.3	antisense	RP11-35O15.1
ENSG00000230455	391.455	-0.00415017	0.0027043	-1.53466	0.124868	0.714521	chr9	42808660	42812274	762	+	40.06	p12	pseudogene	BMS1P14	BMS1 pseudogene 14 [Source:HGNC Symbol;Acc:49159]
ENSG00000197582	133.414	-0.0118075	0.00769563	-1.53431	0.124953	0.714521	chrX	13396854	13397459	606	-	63.7	p22.2	pseudogene	GPX1P1	glutathione peroxidase pseudogene 1 [Source:HGNC Symbol;Acc:4560]
ENSG00000258451	536.965	-0.00886192	0.00577703	-1.53399	0.125032	0.714784	chr14	21161639	21175279	915	-	43.7	q11.2	antisense	RP11-903H12.3
ENSG00000214807	13.3804	0.0153684	0.0100198	1.5338	0.125078	0.714908	chr10	126556079	126556895	764	+	40.76	q26.13	pseudogene	NPM1P31	nucleophosmin 1 (nucleolar phosphoprotein B23, numatrin) pseudogene 31 [Source:HGNC Symbol;Acc:45210]
ENSG00000271131	11.2225	0.0157991	0.0103077	1.53274	0.12534	0.714948	chr3	178211115	178211598	484	-	46.07	q26.32	pseudogene	RP11-33A14.3
ENSG00000237897	43.1881	0.00522227	0.00341168	1.5307	0.125843	0.714948	chr1	106433315	106434052	593	-	41.33	p21.1	pseudogene	RP11-90H3.2
ENSG00000271797	178.315	0.00514101	0.00335861	1.53069	0.125845	0.714948	chr5	114598202	114599145	944	+	53.6	q22.3	antisense	CTC-428G20.6
ENSG00000254694	96.6325	0.00736976	0.00481565	1.53038	0.125923	0.714948	chr11	126078506	126078922	362	-	35.49	q24.2	antisense	RP11-50B3.4
ENSG00000235079	3294.82	0.00298035	0.00194754	1.53032	0.125938	0.714948	chr1	71514538	71532867	967	+	36.93	p31.1	antisense	ZRANB2-AS1	ZRANB2 antisense RNA 1 [Source:HGNC Symbol;Acc:43594]
ENSG00000273265	24.8477	-0.0109795	0.00717467	-1.53031	0.12594	0.714948	chr2	97477976	97479394	415	-	45.74	q11.2	lincRNA	RP11-353K11.1
ENSG00000204272	3383.43	0.00482782	0.00315487	1.53027	0.125949	0.714948	chrX	56755692	56844813	1529	+	45.2	p11.21	processed_transcript	RP11-622K12.1
ENSG00000228043	8.43812	-0.0189467	0.0123813	-1.53027	0.125949	0.714948	chr2	139175854	139259268	1313	-	38.27	q22.1	lincRNA	AC097721.2
ENSG00000260733	12.2489	-0.0177047	0.0115754	-1.52951	0.126138	0.71546	chr16	78529823	78540465	719	-	43.07	q23.1	antisense	RP11-264L1.4
ENSG00000249846	55.633	-0.0123629	0.00808389	-1.52933	0.126182	0.715465	chr3	129831393	129839422	1974	+	45.16	q22.1	lincRNA	RP11-77P16.4
ENSG00000251596	37.7054	-0.00928933	0.00607806	-1.52834	0.126429	0.715465	chr4	166325219	166327502	2284	-	46.63	q32.3	pseudogene	HADHAP1	hydroxyacyl-CoA dehydrogenase/3-ketoacyl-CoA thiolase/enoyl-CoA hydratase (trifunctional protein), alpha subunit pseudogene 1 [Source:HGNC Symbol;Acc:4802]
ENSG00000264662	45.1243	-0.0076745	0.00502189	-1.52821	0.126461	0.715465	chr17	20692530	20692908	379	-	35.62	p11.2	pseudogene	RP11-283C24.2
ENSG00000235400	17.0366	-0.00865025	0.00566357	-1.52735	0.126675	0.71596	chr1	79214758	79216344	1587	+	44.93	p31.1	pseudogene	RP4-641G12.4
ENSG00000244433	34.7166	0.0140924	0.00922675	1.52735	0.126675	0.71596	chr1	95138474	95139717	612	-	47.51	p21.3	pseudogene	PGBD4P7	piggyBac transposable element derived 4 pseudogene 7 [Source:HGNC Symbol;Acc:44074]
ENSG00000254449	37.0047	-0.00874407	0.00572697	-1.52682	0.126805	0.716102	chr11	123468654	123470160	1507	-	46.18	q24.1	pseudogene	SF3A3P2	splicing factor 3a, subunit 3 pseudogene 2 [Source:HGNC Symbol;Acc:23277]
ENSG00000213363	55.6977	-0.0104976	0.00688297	-1.52515	0.12722	0.716763	chr12	62415351	62415955	605	-	54.21	q14.1	pseudogene	RPS3P6	ribosomal protein S3 pseudogene 6 [Source:HGNC Symbol;Acc:36061]
ENSG00000259206	271.906	-0.00708817	0.00464889	-1.5247	0.127333	0.716763	chr15	82710856	82726435	785	+	42	q25.2	processed_transcript	RP13-608F4.8
ENSG00000223697	3634.32	0.00438464	0.00287661	1.52424	0.127449	0.716763	chr8	133850375	133856543	1470	-	36.55	q24.22	antisense	AF230666.2
ENSG00000260018	8.31249	-0.0136691	0.00896943	-1.52396	0.127519	0.716763	chr16	84150656	84151176	521	+	65.64	q23.3	antisense	RP11-505K9.1
ENSG00000260747	312.465	0.00646236	0.00424125	1.52369	0.127586	0.716763	chr18	65945039	65945480	442	-	42.08	q22.1	pseudogene	RP11-421N8.1
ENSG00000272084	1167.57	0.00525464	0.00344868	1.52367	0.127591	0.716763	chr1	19398604	19402005	3402	-	55.94	p36.13	3prime_overlapping_ncrna	RP5-1126H10.2
ENSG00000255164	168.918	-0.00654887	0.00429831	-1.52359	0.127611	0.716763	chr8	146218300	146220223	439	+	47.82	q24.3	antisense	RP5-1047A19.4
ENSG00000237857	12.0047	-0.0190905	0.0125302	-1.52356	0.127619	0.716763	chr9	98177116	98189078	1404	-	40.17	q22.32	lincRNA	RP11-435O5.2
ENSG00000231588	178.292	0.00686347	0.00450525	1.52344	0.127649	0.716763	chr10	52389292	52390835	1544	-	44.56	q11.23	pseudogene	RP11-50E11.2
ENSG00000272459	35.3838	0.0129845	0.00852387	1.52332	0.12768	0.716763	chr5	176981825	176982365	541	+	41.22	q35.3	lincRNA	RP11-1277A3.3
ENSG00000271029	34.6711	0.0155715	0.0102228	1.52321	0.127705	0.716763	chr17	8199823	8200534	398	-	46.07	p13.1	pseudogene	RP11-849F2.10
ENSG00000249850	53.9563	-0.00981254	0.0064435	-1.52286	0.127794	0.716845	chr5	36885308	36886599	1292	+	55.88	p13.2	pseudogene	KRT18P31	keratin 18 pseudogene 31 [Source:HGNC Symbol;Acc:33400]
ENSG00000214485	14553.3	0.00485285	0.00318737	1.52253	0.127877	0.717035	chr5	149473860	149474619	760	+	43.68	q32	pseudogene	RPL7P1	ribosomal protein L7 pseudogene 1 [Source:HGNC Symbol;Acc:10367]
ENSG00000242858	92.9442	-0.00666018	0.00437561	-1.52211	0.12798	0.717126	chr5	83042207	83042808	602	-	55.81	q14.3	pseudogene	CTC-484M2.1
ENSG00000218208	550.111	0.00876079	0.00575636	1.52193	0.128026	0.717126	chr6	113902703	113903149	447	+	42.28	q21	pseudogene	RP11-367G18.2
ENSG00000225530	17.027	0.0111035	0.00729566	1.52193	0.128026	0.717126	chr13	90013414	90015478	2065	-	43.92	q31.3	pseudogene	SP3P	Sp3 transcription factor pseudogene [Source:HGNC Symbol;Acc:35430]
ENSG00000250133	13.4953	-0.016325	0.0107277	-1.52177	0.128067	0.717126	chr12	54387594	54390569	2216	-	59.95	q13.13	antisense	HOXC-AS2	HOXC cluster antisense RNA 2 [Source:HGNC Symbol;Acc:43750]
ENSG00000256195	59.6277	-0.0136233	0.00895456	-1.52138	0.128163	0.71724	chr11	114231357	114250767	3837	-	41.36	q23.2	antisense	RP11-64D24.4
ENSG00000213981	9.28447	0.0165922	0.0109062	1.52136	0.12817	0.71724	chr2	171475138	171551884	2979	-	41.54	q31.1	antisense	AC007277.3
ENSG00000228275	222.486	-0.0124164	0.00816445	-1.52079	0.128313	0.71724	chrX	100877973	100879154	490	-	57.28	q22.1	antisense	ARMCX3-AS1	ARMCX3 antisense RNA 1 [Source:HGNC Symbol;Acc:41038]
ENSG00000255581	30.2443	-0.00871938	0.00573348	-1.52078	0.128314	0.71724	chr12	8169797	8170456	660	-	39.85	p13.31	pseudogene	RP11-69M1.4
ENSG00000233661	767.513	0.0103347	0.00679643	1.52061	0.128359	0.71724	chrX	62569525	62572057	426	+	45.83	q11.1	antisense	SPIN4-AS1	SPIN4 antisense RNA 1 [Source:HGNC Symbol;Acc:41177]
ENSG00000237415	111.014	0.00639281	0.00420438	1.52051	0.128383	0.71724	chr1	111390699	111391563	865	-	44.39	p13.3	pseudogene	NRBF2P3	nuclear receptor binding factor 2 pseudogene 3 [Source:HGNC Symbol;Acc:44606]
ENSG00000268282	7.91304	-0.0109048	0.00717439	-1.51996	0.128521	0.71724	chr19	53507293	53508403	1111	+	50.05	q13.41	pseudogene	CTD-2620I22.2
ENSG00000235254	140.501	-0.0083774	0.0055135	-1.51944	0.128653	0.71724	chrX	148850558	148853029	546	+	54.13	q28	pseudogene	TMEM185AP1	transmembrane protein 185A pseudogene 1 [Source:HGNC Symbol;Acc:31717]
ENSG00000225648	20538.8	0.00754139	0.0049672	1.51824	0.128955	0.718096	chr7	72300004	72307909	1868	+	43.06	q11.23	pseudogene	SBDSP1	Shwachman-Bodian-Diamond syndrome pseudogene 1 [Source:HGNC Symbol;Acc:21646]
ENSG00000230228	24.559	-0.00980062	0.00645538	-1.51821	0.128962	0.718096	chr1	24275506	24275873	368	-	48.64	p36.11	pseudogene	RP11-4M23.4
ENSG00000230596	75.229	-0.0088691	0.00584471	-1.51746	0.129151	0.718206	chr2	111143954	111145740	1787	-	50.48	q13	pseudogene	AC112229.4
ENSG00000254543	66.2188	0.00609521	0.00401702	1.51735	0.129179	0.718206	chr8	7748525	7750077	1553	-	40.12	p23.1	pseudogene	HSPD1P2	heat shock 60kDa protein 1 (chaperonin) pseudogene 2 [Source:HGNC Symbol;Acc:5263]
ENSG00000242667	60.8404	-0.00946806	0.00624029	-1.51725	0.129204	0.718206	chr15	60696662	60697159	498	+	52.41	q22.2	pseudogene	RP11-745A24.2
ENSG00000167912	292.167	-0.010524	0.00693658	-1.51718	0.129222	0.718206	chr8	60031599	60033905	1743	+	54.4	q12.1	antisense	RP11-25K19.1
ENSG00000227704	20.9266	-0.015053	0.00992185	-1.51716	0.129227	0.718206	chr6	170125600	170139088	335	+	40	q27	antisense	RP1-266L20.4
ENSG00000267582	6.60803	-0.0221566	0.0146081	-1.51673	0.129336	0.718534	chr19	13907388	13907747	360	-	59.17	p13.13	antisense	CTD-3252C9.2
ENSG00000249986	25.9512	-0.00953747	0.00628896	-1.51654	0.129383	0.718534	chr3	141319118	141319421	304	-	53.29	q23	pseudogene	YWHAQP6	YWHAQ pseudogene 6 [Source:HGNC Symbol;Acc:37685]
ENSG00000248202	31.77	-0.0146456	0.00965827	-1.51638	0.129423	0.718534	chr5	97217124	97258399	829	+	36.52	q15	lincRNA	RP11-455B3.1
ENSG00000253404	11.9484	-0.0195322	0.0128867	-1.51569	0.129598	0.718534	chr5	138080123	138088998	587	-	47.63	q31.2	antisense	AC034243.1
ENSG00000273321	8.92563	-0.0238804	0.0157567	-1.51557	0.129627	0.718534	chr18	21982117	21982678	562	+	47.69	q11.2	lincRNA	RP11-621L6.3
ENSG00000222460	12.9225	-0.0172092	0.0113562	-1.5154	0.12967	0.718534	chr20	34231065	34231384	320	+	52.5	q11.22	misc_RNA	RN7SKP271	RNA, 7SK small nuclear pseudogene 271 [Source:HGNC Symbol;Acc:45995]
ENSG00000250197	16.2181	-0.013399	0.00884198	-1.51538	0.129676	0.718534	chr5	114624733	114625027	295	-	43.05	q22.3	pseudogene	HMGN1P15	high mobility group nucleosome binding domain 1 pseudogene 15 [Source:HGNC Symbol;Acc:39359]
ENSG00000272555	36.8232	-0.0117428	0.00774911	-1.51538	0.129676	0.718534	chr2	219683413	219683867	455	+	38.02	q35	lincRNA	RP11-459I19.1
ENSG00000259952	118.903	-0.00636266	0.00419875	-1.51537	0.129679	0.718534	chr16	29817817	29819053	547	-	76.48	p11.2	antisense	AC009133.15
ENSG00000267598	185.446	-0.0126251	0.00833241	-1.51518	0.129727	0.718534	chr19	13263885	13265007	946	-	69.63	p13.2	antisense	CTC-250I14.6
ENSG00000230432	107.907	-0.0150515	0.00993814	-1.51452	0.129895	0.718927	chr2	220163724	220168852	311	+	54.77	q35	antisense	AC114803.3
ENSG00000224413	30.2464	-0.0123581	0.00816095	-1.5143	0.12995	0.718927	chr21	47456966	47459721	2198	+	59.98	q22.3	lincRNA	AP001476.2
ENSG00000259493	10.4438	-0.00848358	0.00560276	-1.51418	0.12998	0.718939	chr15	79851598	79852646	1049	-	53.19	q25.1	pseudogene	RP11-621H8.2
ENSG00000258578	9.89724	-0.0174266	0.0115101	-1.51402	0.13002	0.71902	chr14	76480022	76480486	465	+	43.01	q24.3	pseudogene	RP11-98L12.2
ENSG00000228606	128.538	-0.00506183	0.00334399	-1.51371	0.1301	0.719296	chr1	160231534	160232568	557	+	58.74	q23.2	antisense	RP11-574F21.2
ENSG00000261578	130.962	-0.00968695	0.0064006	-1.51344	0.130167	0.719296	chr11	76511408	76515599	4192	+	47.28	q13.5	sense_overlapping	RP11-21L23.2
ENSG00000232142	13.4929	-0.0123361	0.00815141	-1.51337	0.130186	0.719296	chr10	71958744	71958995	252	-	45.63	q22.1	pseudogene	RP11-367H5.8
ENSG00000244081	21.8862	-0.0152548	0.0100815	-1.51315	0.130242	0.719296	chr9	66930569	66930965	397	+	49.62	q13	pseudogene	RP11-350D23.4
ENSG00000272908	46.5941	0.0137797	0.00910766	1.51297	0.130286	0.719296	chr7	38365671	38369244	1968	-	40.51	p14.1	lincRNA	RP11-121A8.1
ENSG00000264964	34.0173	-0.00913994	0.0060417	-1.51281	0.130328	0.719352	chr18	9315192	9334439	466	-	41.13	p11.22	lincRNA	RP11-888D10.3
ENSG00000223571	8.80537	0.0146784	0.00970639	1.51224	0.130473	0.719602	chrX	2252336	2254451	651	-	48.35	p22.33	sense_intronic	DHRSX-IT1	DHRSX intronic transcript 1 (non-protein coding) [Source:HGNC Symbol;Acc:38713]
ENSG00000255986	19.8563	-0.0095321	0.0063039	-1.51209	0.13051	0.719669	chr16	56669651	56670998	1001	+	54.3	q12.2	pseudogene	MT1JP	metallothionein 1J, pseudogene [Source:HGNC Symbol;Acc:7402]
ENSG00000213442	2066.73	-0.00944818	0.00625121	-1.51142	0.130682	0.720208	chr12	104659056	104659669	614	+	61.4	q23.3	pseudogene	RPL18AP3	ribosomal protein L18a pseudogene 3 [Source:HGNC Symbol;Acc:31387]
ENSG00000217716	568.819	-0.0093025	0.00615529	-1.5113	0.130712	0.720232	chr9	90631215	90631708	494	+	53.24	q22.1	pseudogene	RPS10P3	ribosomal protein S10 pseudogene 3 [Source:HGNC Symbol;Acc:23684]
ENSG00000232150	533.688	-0.00362686	0.0024001	-1.51113	0.130756	0.720249	chr13	50746225	50747317	1093	+	46.48	q14.2	pseudogene	ST13P4	suppression of tumorigenicity 13 (colon carcinoma) (Hsp70 interacting protein) pseudogene 4 [Source:HGNC Symbol;Acc:18487]
ENSG00000235885	6.45521	-0.0219007	0.014498	-1.5106	0.130891	0.720249	chr2	67313578	67523207	1479	+	36.96	p14	lincRNA	AC023115.2
ENSG00000256299	207.721	-0.00989911	0.00655345	-1.51052	0.130911	0.720249	chr12	131295366	131297167	317	-	43.4	q24.33	lincRNA	RP11-989F5.3
ENSG00000213212	109.017	0.00659059	0.00436324	1.51048	0.130921	0.720249	chr9	139707240	139709988	1963	-	49.55	q34.3	pseudogene	NCLP1	nucleolin pseudogene 1 [Source:HGNC Symbol;Acc:35472]
ENSG00000270575	51.2498	0.0130587	0.00864666	1.51026	0.130977	0.720249	chr1	178163477	178163844	311	-	42.39	q25.2	pseudogene	RP11-21M7.2
ENSG00000228477	16.7659	-0.0108728	0.00720062	-1.50998	0.131048	0.720249	chr1	40428352	40429076	725	+	57.66	p34.2	pseudogene	RP3-342P20.2
ENSG00000247828	2249.5	0.00324327	0.0021479	1.50997	0.131051	0.720249	chr5	87564712	87732502	4439	+	37.29	q14.3	antisense	TMEM161B-AS1	TMEM161B antisense RNA 1 [Source:HGNC Symbol;Acc:43839]
ENSG00000251187	54.3665	0.0150365	0.00996133	1.50949	0.131174	0.720249	chr5	111527717	111545836	1167	+	39.82	q22.2	antisense	CTC-459M5.2
ENSG00000238039	88.6765	-0.00730111	0.00483778	-1.50919	0.131251	0.720249	chrX	148593039	148607803	655	-	44.96	q28	lincRNA	AF011889.2
ENSG00000231701	528.959	-0.00405261	0.00268546	-1.50909	0.131275	0.720249	chr9	70334349	70337925	885	-	39.89	q21.11	pseudogene	BMS1P13	BMS1 pseudogene 13 [Source:HGNC Symbol;Acc:49158]
ENSG00000268995	297.683	0.00998485	0.00661662	1.50906	0.131284	0.720249	chr19	21371401	21371756	356	+	39.33	p12	pseudogene	VN1R82P	vomeronasal 1 receptor 82 pseudogene [Source:HGNC Symbol;Acc:37402]
ENSG00000248828	20.506	0.013428	0.00889836	1.50904	0.131289	0.720249	chr4	144874788	145047512	832	+	37.73	q31.21	antisense	RP11-673E1.4
ENSG00000271738	60.9975	-0.0200187	0.0132661	-1.50901	0.131295	0.720249	chr10	82194765	82196869	2105	+	47.13	q23.1	lincRNA	RP11-137H2.6
ENSG00000273254	380.082	0.00499179	0.00330829	1.50887	0.131331	0.720249	chr21	30396576	30397211	636	-	53.46	q21.3	antisense	RP1-100J12.1
ENSG00000243829	222.443	-0.00978104	0.0064836	-1.50858	0.131406	0.720428	chr19	50222755	50223338	584	-	59.25	q13.33	pseudogene	CTB-33G10.1
ENSG00000252827	11.3693	-0.0151985	0.0100753	-1.50848	0.131431	0.720428	chr12	96820978	96821264	287	-	55.05	q23.1	misc_RNA	RN7SKP11	RNA, 7SK small nuclear pseudogene 11 [Source:HGNC Symbol;Acc:45735]
ENSG00000267013	65.3797	0.024545	0.0162722	1.5084	0.131452	0.720428	chr18	52773135	52791537	3170	-	40.22	q21.2	lincRNA	CTD-2171N6.1
ENSG00000253495	48.1701	-0.0115547	0.00766355	-1.50774	0.131621	0.720492	chr8	120630402	120630714	313	-	45.69	q24.12	pseudogene	RP11-99I9.2
ENSG00000223813	72.5954	0.016171	0.0107297	1.50712	0.131779	0.720629	chr7	29553841	29603286	1440	-	39.2	p14.3	antisense	AC007255.8
ENSG00000224259	1544.77	0.00931853	0.0061851	1.50661	0.131911	0.720629	chr1	159931008	159948851	1266	+	45.25	q23.2	lincRNA	LINC01133	long intergenic non-protein coding RNA 1133 [Source:HGNC Symbol;Acc:49447]
ENSG00000267315	10.7944	0.013189	0.00875464	1.50652	0.131934	0.720629	chr17	33704435	33704697	263	-	40.3	q12	pseudogene	RP11-686D22.6
ENSG00000248527	15056.1	0.0112625	0.00747733	1.50622	0.13201	0.720629	chr1	569076	569756	681	+	43.91	p36.33	pseudogene	MTATP6P1	mitochondrially encoded ATP synthase 6 pseudogene 1 [Source:HGNC Symbol;Acc:44575]
ENSG00000258942	11.3688	0.0213069	0.0141462	1.50619	0.132019	0.720629	chr14	51811632	51852321	813	-	42.51	q22.1	lincRNA	RP11-255G12.2
ENSG00000273084	36.7306	-0.0140879	0.00935494	-1.50593	0.132084	0.720629	chr7	5468362	5469303	942	+	59.24	p22.1	lincRNA	RP11-1275H24.3
ENSG00000256092	351.067	0.00579724	0.00385044	1.5056	0.132169	0.720629	chr12	123848415	123850660	2246	+	59.97	q24.31	lincRNA	hsa-mir-8072	hsa-mir-8072 [Source:miRBase;Acc:MI0025908]	MI0025908	hsa-mir-8072
ENSG00000267437	67.7278	-0.00612463	0.00406861	-1.50534	0.132237	0.720629	chr19	37619581	37632542	319	-	41.38	q13.12	antisense	CTC-454I21.4
ENSG00000257551	20.0509	-0.014752	0.00980058	-1.50522	0.132267	0.720629	chr1	221006105	221053482	563	-	39.53	q41	antisense	HLA-AS1	HLA antisense RNA 1 [Source:HGNC Symbol;Acc:42509]
ENSG00000240869	294.802	-0.0107096	0.00711636	-1.50492	0.132344	0.720629	chr6	20421812	20422118	307	-	51.79	p22.3	misc_RNA	RN7SL128P	RNA, 7SL, cytoplasmic 128, pseudogene [Source:HGNC Symbol;Acc:46144]
ENSG00000184612	397.901	0.00717425	0.00476732	1.50488	0.132354	0.720629	chr6	17531130	17531883	754	-	42.84	p22.3	pseudogene	RPL7P26	ribosomal protein L7 pseudogene 26 [Source:HGNC Symbol;Acc:36630]
ENSG00000258084	11.0388	0.0193913	0.0128861	1.50482	0.13237	0.720629	chr12	78746299	78876799	1065	+	36.1	q21.2	lincRNA	RP11-754N21.1
ENSG00000249856	14.6927	0.0174607	0.0116097	1.50397	0.132588	0.720629	chr5	74213551	74319753	846	-	40.81	q13.3	lincRNA	CTD-2503O16.4
ENSG00000248930	33.1089	0.0101691	0.00676229	1.50379	0.132635	0.720629	chr5	72316527	72317106	580	-	45.69	q13.2	pseudogene	CTC-250P20.1
ENSG00000265749	744.343	-0.00354968	0.00236082	-1.50358	0.13269	0.720629	chr17	8268881	8284646	1408	+	46.94	p13.1	antisense	RP11-849F2.5
ENSG00000225099	47.0021	0.00654155	0.00435159	1.50326	0.132773	0.720629	chr1	43368903	43369583	681	+	42.73	p34.2	pseudogene	ATP6V1E1P1	ATPase, H+ transporting, lysosomal 31kDa, V1 subunit E1 pseudogene 1 [Source:HGNC Symbol;Acc:859]
ENSG00000251221	10.2632	0.0179281	0.0119269	1.50317	0.132796	0.720629	chr5	79904442	79918343	440	-	41.25	q14.1	lincRNA	CTC-325J23.3
ENSG00000232719	7.40944	-0.023166	0.0154129	-1.50303	0.132832	0.720629	chr2	201966105	201967859	1269	+	45.07	q33.1	lincRNA	RP11-13J8.1
ENSG00000244052	233.235	-0.00711307	0.00473291	-1.5029	0.132866	0.720629	chr8	103935599	103936483	885	-	42.82	q22.3	pseudogene	RPL5P24	ribosomal protein L5 pseudogene 24 [Source:HGNC Symbol;Acc:35828]
ENSG00000272769	19.2337	-0.0190572	0.0126819	-1.50271	0.132914	0.720629	chr2	133103189	133104870	1682	-	37.69	q21.2	lincRNA	RP11-725P16.2
ENSG00000235369	111.296	-0.00615381	0.00409804	-1.50165	0.133188	0.720744	chr2	48024965	48025230	266	-	44.74	p16.3	pseudogene	RPL36AP15	ribosomal protein L36a pseudogene 15 [Source:HGNC Symbol;Acc:36648]
ENSG00000248690	1042.21	0.00655658	0.00436626	1.50165	0.133189	0.720744	chr8	122651533	122656933	1796	+	47.14	q24.13	antisense	HAS2-AS1	HAS2 antisense RNA 1 [Source:HGNC Symbol;Acc:34340]
ENSG00000259994	573.096	0.00457593	0.00304777	1.5014	0.133251	0.720744	chr10	30591755	30594995	3241	-	36.81	p11.23	sense_overlapping	RP11-305E6.4
ENSG00000214353	393.493	-0.00543311	0.00361893	-1.5013	0.133277	0.720744	chr16	70789001	70807154	4853	+	52.5	q22.1	antisense	VAC14-AS1	VAC14 antisense RNA 1 [Source:HGNC Symbol;Acc:48605]
ENSG00000259532	15.2431	-0.0195947	0.0130539	-1.50106	0.133339	0.720744	chr15	71041271	71046516	472	+	41.21	q23	lincRNA	RP11-138H8.2
ENSG00000203799	41.0224	-0.00889091	0.00592333	-1.501	0.133356	0.720744	chr6	109612231	109676266	3773	+	44.22	q21	pseudogene	CCDC162P	coiled-coil domain containing 162, pseudogene [Source:HGNC Symbol;Acc:21565]
ENSG00000236618	1201.99	0.00591505	0.00394087	1.50095	0.133369	0.720744	chr17	1420225	1421390	542	+	51.63	p13.3	antisense	PITPNA-AS1	PITPNA antisense RNA 1 [Source:HGNC Symbol;Acc:44116]
ENSG00000269728	6430.03	0.00509203	0.00339381	1.50039	0.133513	0.721044	chr3	179113877	179115965	2089	-	35.85	q26.33	lincRNA	RP11-145M9.4
ENSG00000264769	11.1851	-0.0183829	0.0122598	-1.49944	0.13376	0.721047	chr17	79880775	79882387	563	+	64.41	q25.3	antisense	RP11-498C9.12
ENSG00000224220	23.0312	-0.0127984	0.00853599	-1.49934	0.133785	0.721047	chr2	25643986	25650512	414	+	43.11	p23.3	antisense	AC104699.1
ENSG00000228551	16.0877	-0.0162025	0.010807	-1.49926	0.133807	0.721047	chr2	109867878	109868102	225	+	40.44	q12.3	pseudogene	SNRPGP9	small nuclear ribonucleoprotein polypeptide G pseudogene 9 [Source:HGNC Symbol;Acc:39328]
ENSG00000260822	759.328	-0.00861714	0.00574849	-1.49903	0.133867	0.721047	chrX	24563633	24568583	4951	+	38.36	p22.11	sense_overlapping	GS1-358P8.4
ENSG00000254163	83.2673	-0.00824128	0.00549779	-1.49902	0.13387	0.721047	chr5	156131069	156166823	460	-	39.63	q33.3	antisense	CTC-340I23.2
ENSG00000269352	1151.48	-0.0108812	0.00726019	-1.49875	0.133938	0.721047	chr19	50360227	50362546	1023	-	64.31	q13.33	antisense	AC018766.5
ENSG00000242525	39.0325	0.0101782	0.00679246	1.49845	0.134016	0.721047	chr3	112243034	112244048	1015	-	46.7	q13.2	pseudogene	OR7E100P	olfactory receptor, family 7, subfamily E, member 100 pseudogene [Source:HGNC Symbol;Acc:15048]
ENSG00000240522	57.8283	-0.00827953	0.00552623	-1.49822	0.134075	0.721047	chr19	21332451	21333241	791	-	50.7	p12	pseudogene	RPL7AP10	ribosomal protein L7a pseudogene 10 [Source:HGNC Symbol;Acc:32433]
ENSG00000225790	69.0576	0.0148038	0.00988412	1.49774	0.134201	0.721137	chr3	177652611	177655450	560	+	32.85	q26.32	lincRNA	RP11-2L8.1
ENSG00000272335	2604.55	-0.00772087	0.00515519	-1.49769	0.134214	0.721137	chr5	44826178	44828694	2517	+	35.2	p12	lincRNA	RP11-53O19.3
ENSG00000230650	59.689	0.00875473	0.00584586	1.49759	0.134239	0.721137	chr2	111118185	111121314	3130	-	48.53	q13	pseudogene	AC112229.1
ENSG00000242017	7.33345	-0.011633	0.00777042	-1.49708	0.134371	0.721448	chr3	155761944	155762737	794	-	55.79	q25.31	pseudogene	ALG1L15P	asparagine-linked glycosylation 1-like 15, pseudogene [Source:HGNC Symbol;Acc:44384]
ENSG00000267571	18.3425	-0.0149669	0.0100026	-1.4963	0.134576	0.722107	chr19	5911589	5913910	589	-	52.76	p13.3	antisense	AC104532.4
ENSG00000228801	138.67	-0.00690232	0.00461327	-1.49619	0.134605	0.722107	chr8	52811885	52859733	2055	+	40.39	q11.23	antisense	RP11-110G21.1
ENSG00000264785	21.482	-0.0223694	0.0149524	-1.49604	0.134642	0.722107	chr17	19640995	19641855	446	+	60.05	p11.2	antisense	RP11-311F12.2
ENSG00000271137	13.5202	0.0191873	0.0128299	1.49552	0.13478	0.722109	chr3	52787542	52788706	884	+	44.55	p21.1	pseudogene	RP5-966M1.4
ENSG00000246430	1132.2	0.007854	0.0052529	1.49517	0.134869	0.722109	chr8	57408805	57472382	2840	-	41.77	q12.1	lincRNA	LINC00968	long intergenic non-protein coding RNA 968 [Source:HGNC Symbol;Acc:48727]
ENSG00000260528	618.711	-0.00616667	0.00412475	-1.49504	0.134904	0.722109	chr16	90168679	90244752	4524	+	46.56	q24.3	processed_transcript	FAM157C	family with sequence similarity 157, member C [Source:HGNC Symbol;Acc:34081]
ENSG00000181524	1017.27	-0.00593158	0.00396773	-1.49495	0.134926	0.722109	chr6	42924083	42924503	421	-	48.69	p21.1	pseudogene	RPL24P4	ribosomal protein L24 pseudogene 4 [Source:HGNC Symbol;Acc:21371]
ENSG00000237053	8.85702	0.0231491	0.015485	1.49493	0.134932	0.722109	chr2	177669715	177671065	1351	-	45.6	q31.1	pseudogene	FUCA1P1	fucosidase, alpha-L- 1, tissue pseudogene 1 [Source:HGNC Symbol;Acc:4007]
ENSG00000251441	10.5414	-0.0182136	0.0121874	-1.49446	0.135054	0.722109	chr4	113277291	113280975	3685	+	59.32	q25	pseudogene	RTEL1P1	regulator of telomere elongation helicase 1 pseudogene 1 [Source:HGNC Symbol;Acc:44213]
ENSG00000230406	28.871	-0.0120174	0.00804307	-1.49414	0.13514	0.722109	chr2	222457161	222457581	421	+	48.93	q36.1	pseudogene	AC079834.1
ENSG00000257666	12.1491	0.0177897	0.0119063	1.49414	0.13514	0.722109	chr12	95680094	95680614	521	-	37.62	q22	pseudogene	CBX3P5	chromobox homolog 3 pseudogene 5 [Source:HGNC Symbol;Acc:42877]
ENSG00000270147	612.971	0.0068515	0.00458597	1.49401	0.135172	0.722109	chr4	57262478	57263037	560	+	34.29	q12	lincRNA	RP11-646I6.6
ENSG00000272269	201.321	0.00395502	0.00264781	1.49369	0.135256	0.722109	chr6	17706488	17707575	1088	+	62.41	p22.3	antisense	RP11-500C11.3
ENSG00000260352	13.5479	0.0141926	0.00950279	1.49352	0.1353	0.722109	chr16	18938185	18948365	463	+	46.54	p12.3	antisense	CTD-2288F12.1
ENSG00000227192	50.0355	-0.0121506	0.00813637	-1.49336	0.135342	0.722109	chr6	143360562	143363461	552	-	36.76	q24.2	antisense	RP1-45I4.3
ENSG00000251281	17.0688	0.0205584	0.0137699	1.493	0.135438	0.722265	chr5	33011428	33017713	425	-	37.46	p13.3	lincRNA	CTD-2066L21.2
ENSG00000228486	161.413	0.00735044	0.00492482	1.49253	0.13556	0.722341	chr2	98280680	98319527	5591	+	45.08	q11.2	antisense	LINC01125	long intergenic non-protein coding RNA 1125 [Source:HGNC Symbol;Acc:49272]
ENSG00000180673	178.106	0.00764329	0.00512176	1.49232	0.135616	0.72237	chr4	63682544	63684512	1969	+	38.04	q13.1	pseudogene	EXOC5P1	exocyst complex component 5 pseudogene 1 [Source:HGNC Symbol;Acc:43870]
ENSG00000269987	8188.51	0.00702607	0.00470975	1.49181	0.135748	0.722511	chr22	31372501	31374834	546	-	40.57	q12.2	lincRNA	RP3-430N8.11
ENSG00000261644	70.3645	0.0100403	0.00673099	1.49165	0.135792	0.722511	chr16	50769624	50774627	1150	-	47.44	q12.1	antisense	RP11-327F22.2
ENSG00000224745	646.579	-0.0116508	0.0078145	-1.49092	0.135983	0.722511	chr10	89638449	89640184	499	+	34.91	q23.31	sense_intronic	RP11-380G5.2
ENSG00000261008	104.026	0.00857011	0.00574847	1.49085	0.136001	0.722511	chr16	72459384	72698908	3542	-	37.45	q22.2	lincRNA	AC004158.2
ENSG00000259918	30.4966	0.0107286	0.00719688	1.49073	0.136032	0.722511	chr16	47632565	47632907	343	-	41.98	q12.1	pseudogene	NDUFA5P11	NADH dehydrogenase (ubiquinone) 1 alpha subcomplex, 5 pseudogene 11 [Source:HGNC Symbol;Acc:48853]
ENSG00000259520	17.902	-0.0177691	0.0119198	-1.49071	0.136037	0.722511	chr15	45543884	45571449	1349	-	41.57	q21.1	antisense	CTD-2651B20.3
ENSG00000235947	11.5784	-0.022356	0.0149975	-1.49065	0.136054	0.722511	chr3	4790876	4793274	1464	-	44.64	p26.1	lincRNA	EGOT	eosinophil granule ontogeny transcript (non-protein coding) [Source:HGNC Symbol;Acc:37129]
ENSG00000258920	101.425	0.00846683	0.00568028	1.49057	0.136076	0.722511	chr14	89883698	89886137	1077	+	54.67	q32.11	antisense	FOXN3-AS1	FOXN3 antisense RNA 1 [Source:HGNC Symbol;Acc:44290]
ENSG00000231006	8583.42	0.00491253	0.0032964	1.49027	0.136153	0.722511	chr7	108150677	108151420	744	+	43.55	q31.1	pseudogene	RPL7P32	ribosomal protein L7 pseudogene 32 [Source:HGNC Symbol;Acc:35692]
ENSG00000246575	30.5364	-0.0102341	0.00686865	-1.48997	0.136233	0.722511	chr2	85542164	85543652	704	+	58.97	p11.2	pseudogene	AC093162.5
ENSG00000176761	29.1003	-0.0106447	0.00714503	-1.48981	0.136274	0.722511	chr19	44971858	44977444	1767	+	42.97	q13.31	pseudogene	ZNF285B	zinc finger protein 285B, pseudogene [Source:HGNC Symbol;Acc:33262]
ENSG00000263798	294.055	-0.00892787	0.00599263	-1.48981	0.136275	0.722511	chr17	46022790	46051804	575	+	50.79	q21.32	processed_transcript	RP11-6N17.9
ENSG00000257069	9.8009	0.0183947	0.0123516	1.48926	0.136418	0.722511	chr11	64059194	64072241	2733	+	57.03	q13.1	processed_transcript	RP11-783K16.10
ENSG00000269365	11.4211	-0.015687	0.0105335	-1.48925	0.136422	0.722511	chr18	45404666	45408815	282	-	38.48	q21.1	sense_intronic	RP11-380M21.4
ENSG00000259591	44.5396	-0.0127561	0.00856789	-1.48882	0.136534	0.722511	chr15	61056105	61057824	982	+	41.92	q22.2	antisense	RP11-554D20.1
ENSG00000269487	164.648	-0.0120772	0.00811195	-1.48882	0.136535	0.722511	chr19	47231860	47235957	562	+	59.61	q13.32	antisense	CTB-174O21.2
ENSG00000236562	29.9928	-0.00925291	0.00621556	-1.48867	0.136574	0.722511	chr4	66959844	66960244	401	+	56.11	q13.2	pseudogene	RP11-396M11.1
ENSG00000226089	15.0222	-0.018109	0.0121658	-1.48851	0.136617	0.722511	chr6	82236819	82244632	786	-	33.98	q14.1	sense_intronic	RP1-300G12.2
ENSG00000242871	10.3841	0.0145274	0.00975999	1.48847	0.136628	0.722511	chr21	33714826	33715062	237	-	54.85	q22.11	misc_RNA	RN7SL109P	RNA, 7SL, cytoplasmic 109, pseudogene [Source:HGNC Symbol;Acc:46125]
ENSG00000151631	31.6245	-0.00922525	0.00619811	-1.4884	0.136646	0.722511	chr10	4914093	4934167	983	-	40.68	p15.1	pseudogene	AKR1C6P	aldo-keto reductase family 1, member C6, pseudogene [Source:HGNC Symbol;Acc:44680]
[truncated: 9,571 more rows]

## Sheet: lncRNAs-linear-females
Gene_ID	baseMean	log2FoldChange	lfcSE	stat	pvalue	padj	Chromosome	Gene_Start_BP	Gene-End_bp	Gene_Length	Strand	Percent_GC_Content	Cytoband	Gene_Biotype	Gene_Name	Description	Accession	miRBase_ID
ENSG00000255310	75.5927	-0.0668033	0.0133494	-5.00423	5.61e-07	0.0165345	chr8	10965298	10967236	1939	-	42.08	p23.1	sense_intronic	AF131215.2
ENSG00000250056	23.1206	0.0741457	0.0155436	4.77016	1.84e-06	0.0271337	chr5	6582249	6588612	3518	+	51.89	p15.31	lincRNA	LINC01018	long intergenic non-protein coding RNA 1018 [Source:HGNC Symbol;Acc:27394]
ENSG00000253661	94.7046	0.0361657	0.00806228	4.48579	7.26e-06	0.03905	chr8	77403435	77595513	2251	-	35.7	q21.11	antisense	ZFHX4-AS1	ZFHX4 antisense RNA 1 [Source:HGNC Symbol;Acc:44165]
ENSG00000239528	40.5766	-0.0890467	0.020085	-4.43349	9.27e-06	0.03905	chr5	115898258	115898626	369	+	53.12	q23.1	pseudogene	CTB-118N6.1
ENSG00000232077	32.8092	0.0636018	0.0144883	4.38986	1.13e-05	0.0417986	chr1	193273875	193335083	779	+	37.49	q31.2	lincRNA	LINC01031	long intergenic non-protein coding RNA 1031 [Source:HGNC Symbol;Acc:49017]
ENSG00000229563	779.766	0.0444532	0.0102975	4.3169	1.58e-05	0.0466488	chrX	45364633	45489447	5260	+	38.08	p11.3	lincRNA	RP11-245M24.1
ENSG00000249621	27.285	-0.0555972	0.012986	-4.28132	1.86e-05	0.0497924	chr5	121656986	121659053	583	-	38.59	q23.2	lincRNA	CTD-2544H17.1
ENSG00000248810	1199.77	-0.0807739	0.0191627	-4.21516	2.5e-05	0.0556923	chr4	142240604	142253772	3750	-	37.68	q31.21	lincRNA	RP11-362F19.1
ENSG00000266903	26.3055	0.045311	0.010783	4.20208	2.64e-05	0.0556923	chr19	45135500	45222031	1418	-	49.51	q13.32	antisense	CTB-171A8.1
ENSG00000213368	46.3587	-0.0291583	0.00699904	-4.16605	3.1e-05	0.0598524	chr11	94646212	94646931	720	+	43.33	q21	pseudogene	ST13P11	suppression of tumorigenicity 13 (colon carcinoma) (Hsp70 interacting protein) pseudogene 11 [Source:HGNC Symbol;Acc:38746]
ENSG00000270140	132.551	0.0368607	0.00887071	4.15532	3.25e-05	0.0598524	chr14	74371970	74372339	370	+	40.27	q24.3	sense_intronic	RP5-1021I20.6
ENSG00000250602	2058.72	0.0228776	0.00555258	4.12017	3.79e-05	0.0640687	chr5	125769197	125826063	1689	-	40.7	q23.2	antisense	RP11-517I3.1
ENSG00000236259	11.6612	-0.0837009	0.0203812	-4.10678	4.01e-05	0.0640687	chr2	68352397	68352879	483	+	48.24	p14	pseudogene	AC017083.2
ENSG00000230658	157.247	0.0496217	0.0121865	4.07186	4.66e-05	0.0651777	chr7	23140847	23145322	2564	-	39.39	p15.3	lincRNA	KLHL7-AS1	KLHL7 antisense RNA 1 (head to head) [Source:HGNC Symbol;Acc:43431]
ENSG00000233010	33.1209	-0.0404008	0.0105368	-3.83426	0.000125945	0.12091	chr22	30004889	30005490	602	+	47.34	q12.2	pseudogene	RPEP4	ribulose-5-phosphate-3-epimerase pseudogene 4 [Source:HGNC Symbol;Acc:44523]
ENSG00000241230	4.3972	-0.118235	0.0315475	-3.74783	0.000178369	0.131462	chr5	53343839	53344138	300	-	51.67	q11.2	misc_RNA	RN7SL801P	RNA, 7SL, cytoplasmic 801, pseudogene [Source:HGNC Symbol;Acc:46817]
ENSG00000213058	167.403	-0.0806056	0.0215724	-3.73651	0.000186595	0.134171	chr1	178380751	178381107	357	+	53.78	q25.2	pseudogene	RP4-765C7.2
ENSG00000255390	479.785	-0.0318617	0.00866398	-3.67749	0.00023554	0.15431	chr11	6642682	6643553	820	+	63.07	p15.4	antisense	RP11-732A19.5
ENSG00000223519	343.003	-0.0240636	0.00658232	-3.65579	0.000256386	0.15858	chr1	246935139	246993361	3511	-	47.34	q44	pseudogene	KIF28P	kinesin family member 28, pseudogene [Source:HGNC Symbol;Acc:49205]
ENSG00000246985	707.611	0.0345035	0.00949934	3.63221	0.00028101	0.16244	chr12	93936239	93965544	3816	-	42.92	q22	processed_transcript	SOCS2-AS1	SOCS2 antisense RNA 1 [Source:HGNC Symbol;Acc:27054]
ENSG00000261295	702.522	-0.0277024	0.0076653	-3.61399	0.000301518	0.167537	chrX	99928327	99928978	652	+	42.48	q22.1	antisense	RP11-524D16__A.3
ENSG00000254418	249.386	-0.0459884	0.0128066	-3.591	0.000329413	0.176571	chr11	14284392	14295237	240	-	42.48	p15.2	antisense	RP11-21L19.1
ENSG00000270012	243.3	-0.0217337	0.00610589	-3.55947	0.000371604	0.188884	chrX	49129517	49132231	2715	+	49.5	p11.23	lincRNA	LL0XNC01-7P3.1
ENSG00000249453	26.7272	-0.0805044	0.0229526	-3.50742	0.000452474	0.21702	chr4	23781213	23784183	442	+	42.14	p15.2	antisense	RP13-497K6.1
ENSG00000270689	12.5757	-0.0759277	0.0218337	-3.47754	0.000506044	0.220372	chr11	94876801	94878289	1489	+	47.68	q21	pseudogene	RP11-712B9.4
ENSG00000243697	6.75109	-0.0982269	0.0282558	-3.47634	0.000508304	0.220372	chr16	86559063	86559858	796	+	52.89	q24.1	pseudogene	RP11-463O9.1
ENSG00000269994	66.5435	-0.0444898	0.0128829	-3.45339	0.00055359	0.223567	chr9	89623370	89657041	2012	-	39.73	q21.33	lincRNA	RP11-276H19.2
ENSG00000264982	127.411	-0.0375527	0.0109365	-3.43369	0.000595418	0.23721	chr18	29867400	29870303	772	+	36.43	q12.1	antisense	RP11-344B2.2
ENSG00000243715	21.7898	-0.0703989	0.0205663	-3.42303	0.000619281	0.240224	chr3	54908632	54935282	2078	-	43.74	p14.3	antisense	CACNA2D3-AS1	CACNA2D3 antisense RNA 1 [Source:HGNC Symbol;Acc:40702]
ENSG00000196138	154.689	0.053089	0.0157301	3.37499	0.000738187	0.272031	chr12	3797876	3799650	1774	-	35.44	p13.32	pseudogene	AC005831.1
ENSG00000233661	804.374	0.0379543	0.0112819	3.36417	0.000767739	0.279429	chrX	62569525	62572057	426	+	45.83	q11.1	antisense	SPIN4-AS1	SPIN4 antisense RNA 1 [Source:HGNC Symbol;Acc:41177]
ENSG00000251485	184.271	-0.0207137	0.00618601	-3.34847	0.000812585	0.292144	chr2	233207826	233208613	788	+	49.11	q37.1	pseudogene	AC068134.10
ENSG00000237568	83.9158	0.0589219	0.0177065	3.3277	0.000875676	0.300184	chr1	89726265	89735437	324	+	38.05	p22.2	antisense	RP4-620F22.2
ENSG00000254213	5.99325	-0.134297	0.0404537	-3.31977	0.000900929	0.301821	chr8	74189599	74190281	683	-	48.76	q21.11	pseudogene	RP11-434I12.5
ENSG00000175676	31.8659	0.0476815	0.0144397	3.30211	0.000959617	0.310884	chr15	23435096	23448420	5255	+	49.14	q11.2	pseudogene	GOLGA8EP	golgin A8 family, member E, pseudogene [Source:HGNC Symbol;Acc:32377]
ENSG00000183535	15.3187	-0.0723933	0.0220071	-3.28954	0.00100352	0.321075	chr21	46839631	46844985	3455	-	60.69	q22.3	antisense	COL18A1-AS1	COL18A1 antisense RNA 1 [Source:HGNC Symbol;Acc:23132]
ENSG00000227136	162.072	0.0334689	0.0102458	3.26659	0.00108851	0.33201	chr10	80027085	80090352	2298	+	46.88	q22.3	lincRNA	LINC00595	long intergenic non-protein coding RNA 595 [Source:HGNC Symbol;Acc:31430]
ENSG00000197882	22.0998	-0.0458406	0.0140407	-3.26485	0.00109522	0.33201	chr11	86543582	86544491	910	-	46.81	q14.2	pseudogene	OR7E13P	olfactory receptor, family 7, subfamily E, member 13 pseudogene [Source:HGNC Symbol;Acc:8384]
ENSG00000242104	7.42288	0.09244	0.0283982	3.25514	0.00113338	0.33201	chr3	141382041	141439915	976	+	43.54	q23	lincRNA	RP11-340E6.1
ENSG00000203401	31.2524	0.0487147	0.014973	3.25351	0.00113988	0.33201	chr16	67466595	67468931	2334	+	55.37	q22.1	pseudogene	AC009061.1
ENSG00000249825	270.927	-0.0542903	0.0167033	-3.25028	0.00115292	0.33201	chr5	79348197	79379477	3233	-	44.79	q14.1	antisense	CTD-2201I18.1
ENSG00000049319	34.4993	-0.103969	0.03199	-3.25004	0.00115389	0.33201	chr2	31747550	31806136	4647	-	39.1	p23.1	processed_transcript	SRD5A2	steroid-5-alpha-reductase, alpha polypeptide 2 (3-oxo-5 alpha-steroid delta 4-dehydrogenase alpha 2) [Source:HGNC Symbol;Acc:11285]
ENSG00000268947	33.5227	-0.0337206	0.0103802	-3.24854	0.00115997	0.33201	chr19	35753749	35755707	1016	+	48.65	q13.12	sense_intronic	AD000684.2
ENSG00000229689	667.154	-0.0165348	0.0051147	-3.23279	0.00122586	0.344187	chr2	96191093	96198153	4978	+	52.41	q11.1	pseudogene	AC009237.8
ENSG00000227039	59.0082	0.0417014	0.0129241	3.22665	0.00125248	0.345131	chr21	46340966	46349593	2438	+	49.14	q22.3	antisense	ITGB2-AS1	ITGB2 antisense RNA 1 [Source:HGNC Symbol;Acc:44304]
ENSG00000250208	46.3949	-0.0759506	0.0236355	-3.21341	0.00131167	0.35154	chr12	130634894	130646801	5464	-	49.71	q24.33	processed_transcript	FZD10-AS1	FZD10 antisense RNA 1 (head to head) [Source:HGNC Symbol;Acc:48632]
ENSG00000204758	191.819	0.0206496	0.00645046	3.20127	0.00136825	0.35554	chr5	172381789	172386395	2780	-	48.99	q35.1	antisense	CTC-308K20.1
ENSG00000259678	671.706	0.0193289	0.00604527	3.19736	0.0013869	0.35554	chr15	51706294	51791030	560	+	37.79	q21.2	antisense	RP11-707P17.1
ENSG00000230956	59.4307	0.0238887	0.00751057	3.18068	0.00146931	0.362336	chrX	87351394	87352226	833	-	42.14	q21.31	pseudogene	RP3-452M16.1
ENSG00000261524	74.8781	0.0380435	0.0119631	3.18007	0.0014724	0.362336	chr15	28648014	28650179	2166	+	56.19	q13.1	pseudogene	ABCB10P3	ATP-binding cassette, sub-family B (MDR/TAP), member 10 pseudogene 3 [Source:HGNC Symbol;Acc:31129]
ENSG00000259519	17.0038	-0.048502	0.0152572	-3.17895	0.0014781	0.362336	chr15	45462542	45492156	292	+	50.21	q21.1	antisense	RP11-519G16.2
ENSG00000269896	45.0928	-0.0412891	0.0130247	-3.17007	0.00152402	0.362336	chr1	2281853	2284259	2407	-	57.62	p36.33	processed_transcript	RP4-740C4.6
ENSG00000251632	41.332	0.0340828	0.0108075	3.15362	0.00161257	0.367133	chr4	138466885	138524584	2264	+	35.34	q28.3	lincRNA	RP11-714L20.1
ENSG00000239948	26.5174	-0.0406985	0.0129106	-3.15234	0.00161969	0.367133	chr19	44164652	44164928	277	-	50.9	q13.31	misc_RNA	RN7SL368P	RNA, 7SL, cytoplasmic 368, pseudogene [Source:HGNC Symbol;Acc:46384]
ENSG00000234197	92.5391	-0.0243917	0.00776355	-3.14183	0.00167896	0.367133	chr3	185796959	185798736	560	+	44.38	q27.2	antisense	ETV5-AS1	ETV5 antisense RNA 1 [Source:HGNC Symbol;Acc:40222]
ENSG00000260053	70.4256	0.037288	0.0119063	3.13179	0.00173744	0.367133	chr15	28751771	28753954	2184	-	56.18	q13.1	pseudogene	ABCB10P4	ATP-binding cassette, sub-family B (MDR/TAP), member 10 pseudogene 4 [Source:HGNC Symbol;Acc:31130]
ENSG00000261235	29.014	-0.064001	0.0205306	-3.11734	0.0018249	0.367133	chr16	82077941	82173236	1030	-	41.47	q23.3	antisense	RP11-510J16.5
ENSG00000254551	76.4285	0.0156398	0.00501765	3.11697	0.00182722	0.367133	chr11	82920473	82924421	766	-	38.97	q14.1	antisense	RP11-727A23.7
ENSG00000255966	20.7048	-0.0465472	0.0149667	-3.11006	0.00187051	0.367133	chr12	6641456	6642664	477	-	57.65	p13.31	antisense	RP5-940J5.3
ENSG00000266877	24.7425	-0.0449127	0.0144675	-3.10439	0.00190673	0.367133	chr17	29910181	29964562	568	+	44.79	q11.2	lincRNA	RP1-41C23.1
ENSG00000271259	44.266	-0.0421231	0.0135728	-3.10349	0.00191252	0.367133	chr12	89765597	89766136	540	+	40	q21.33	lincRNA	RP11-1109F11.5
ENSG00000267263	27.0827	-0.0411077	0.0132574	-3.10074	0.00193038	0.367133	chr17	75465150	75467127	768	+	54.2	q25.3	sense_intronic	RP11-75C10.7
ENSG00000258168	264.428	0.0391588	0.0126308	3.10026	0.00193351	0.367133	chr12	70861860	70932859	2407	+	40.33	q15	antisense	RP11-588H23.3
ENSG00000254537	30.3587	0.060691	0.0196339	3.09113	0.001994	0.367133	chr11	33424762	33425151	390	+	51.54	p13	pseudogene	RP1-130L23.1
ENSG00000227295	270.667	0.0223907	0.00724632	3.08994	0.00200199	0.367133	chr1	158145640	158147545	1906	-	45.44	q23.1	pseudogene	ELL2P1	elongation factor, RNA polymerase II, 2 pseudogene 1 [Source:HGNC Symbol;Acc:39343]
ENSG00000271417	1107.33	0.0172269	0.00557518	3.08993	0.00200203	0.367133	chr14	101433989	101452987	1004	+	33.38	q32.31	lincRNA	RP11-909M7.3
ENSG00000253576	671.587	-0.016315	0.00528038	-3.08975	0.00200328	0.367133	chr8	92988136	92989646	410	+	33.36	q21.3	antisense	GS1-5L10.1
ENSG00000254924	12.2312	-0.0617891	0.0200039	-3.08886	0.00200929	0.367133	chr11	71217107	71217426	320	-	49.38	q13.4	pseudogene	RP11-684B2.3
ENSG00000243197	33.823	0.0695945	0.0225396	3.08766	0.00201742	0.367133	chr3	116428082	116442428	3324	+	35.93	q13.31	antisense	TUSC7	tumor suppressor candidate 7 (non-protein coding) [Source:HGNC Symbol;Acc:27701]
ENSG00000244018	46.3257	-0.0258767	0.00842793	-3.07035	0.00213805	0.374496	chr8	18632057	18632428	372	-	48.39	p22	pseudogene	RPL35P6	ribosomal protein L35 pseudogene 6 [Source:HGNC Symbol;Acc:35520]
ENSG00000258407	22.4903	0.0593492	0.0193582	3.06584	0.0021706	0.374496	chr14	88477131	88481955	331	-	36.35	q31.3	antisense	RP11-300J18.2
ENSG00000170409	22.1133	-0.0477167	0.0155651	-3.06562	0.00217221	0.374496	chr7	101967674	101969945	331	-	43.71	q22.1	pseudogene	CTA-313A17.2
ENSG00000219755	110.081	-0.0352538	0.011533	-3.05677	0.00223735	0.381234	chr6	100023588	100024332	745	+	49.8	q16.2	pseudogene	RP1-199J3.5
ENSG00000225498	17.9119	-0.0531997	0.0174421	-3.05007	0.00228788	0.381234	chr7	89941810	89951906	733	+	39.42	q21.13	lincRNA	AC002064.5
ENSG00000267349	7.86049	0.065251	0.0215207	3.03201	0.0024293	0.398321	chr17	33805013	33805463	451	+	37.47	q12	antisense	RP11-686D22.9
ENSG00000259287	91.8426	0.0239454	0.00790475	3.02924	0.00245171	0.398321	chr15	34150918	34157026	447	-	43.28	q14	antisense	RP11-3D4.2
ENSG00000213600	83.0646	-0.0358834	0.0118464	-3.02906	0.00245319	0.398321	chr3	50277054	50277416	359	+	57.58	p21.31	pseudogene	U73169.1
ENSG00000253404	13.3141	-0.0528067	0.0174375	-3.02834	0.00245902	0.398321	chr5	138080123	138088998	587	-	47.63	q31.2	antisense	AC034243.1
ENSG00000225783	493.623	-0.0317247	0.0104955	-3.0227	0.00250532	0.403603	chr22	27042392	27072438	11590	+	49.99	q12.1	lincRNA	MIAT	myocardial infarction associated transcript (non-protein coding) [Source:HGNC Symbol;Acc:33425]
ENSG00000185390	77.7517	0.0252123	0.00836576	3.01375	0.0025804	0.406806	chr21	14721586	14722969	296	+	32.8	q11.2	pseudogene	FGF7P2	fibroblast growth factor 7 pseudogene 2 [Source:HGNC Symbol;Acc:17193]
ENSG00000198526	81.7232	-0.0225227	0.00755696	-2.98039	0.00287879	0.436719	chr2	147345012	147346878	1867	+	47.03	q22.3	pseudogene	PABPC1P2	poly(A) binding protein, cytoplasmic 1 pseudogene 2 [Source:HGNC Symbol;Acc:8559]
ENSG00000224005	16.6334	0.0384832	0.0129579	2.96987	0.0029793	0.440113	chr10	75473354	75473609	252	-	32.03	q22.2	pseudogene	AC022400.1
ENSG00000268894	337.372	0.042286	0.0142448	2.96853	0.00299232	0.440113	chr10	96039034	96046828	1910	-	38.45	q23.33	antisense	PLCE1-AS1	PLCE1 antisense RNA 1 [Source:HGNC Symbol;Acc:45193]
ENSG00000241020	121.949	0.0169729	0.00572724	2.96354	0.00304121	0.440113	chr11	82924047	82924446	400	+	48.5	q14.1	pseudogene	RP11-727A23.1
ENSG00000270441	61.0219	-0.0287897	0.00976475	-2.94833	0.00319498	0.449746	chr3	49177519	49198284	1799	-	50.06	p21.31	pseudogene	RP11-694I15.7
ENSG00000260942	315.786	-0.0153303	0.00521622	-2.93897	0.00329301	0.455855	chr2	241522117	241526116	4000	-	54.57	q37.3	antisense	CAPN10-AS1	CAPN10 antisense RNA 1 (head to head) [Source:HGNC Symbol;Acc:48839]
ENSG00000236900	8.66311	0.0427596	0.0145548	2.93783	0.00330523	0.455855	chr10	76104308	76104563	256	-	38.28	q22.2	pseudogene	TIMM9P1	translocase of inner mitochondrial membrane 9 homolog (yeast) pseudogene 1 [Source:HGNC Symbol;Acc:39928]
ENSG00000270751	537.707	0.0102899	0.00350499	2.93578	0.00332706	0.455855	chr4	153258807	153259250	372	+	34.91	q31.3	antisense	RP11-461L13.2
ENSG00000235505	159.636	-0.0441407	0.0150431	-2.93427	0.00334329	0.455855	chr11	104772276	104789800	4307	-	36.09	q22.3	pseudogene	RP11-693N9.2
ENSG00000225572	54.9934	-0.0358347	0.0122308	-2.92988	0.00339088	0.45587	chr7	111448572	111461829	2494	+	38.43	q31.1	antisense	DOCK4-AS1	DOCK4 antisense RNA 1 [Source:HGNC Symbol;Acc:40876]
ENSG00000235616	30.3626	-0.0243828	0.00834371	-2.9223	0.00347455	0.459	chr2	188690068	188691176	1109	+	45.18	q32.1	pseudogene	ST13P2	suppression of tumorigenicity 13 (colon carcinoma) (Hsp70 interacting protein) pseudogene 2 [Source:HGNC Symbol;Acc:38716]
ENSG00000183666	953.938	-0.0109587	0.00375331	-2.91975	0.00350311	0.459	chr5	21341942	21589481	6167	+	37.03	p14.3	pseudogene	GUSBP1	glucuronidase, beta pseudogene 1 [Source:HGNC Symbol;Acc:13670]
ENSG00000152268	7972.37	-0.0367784	0.0126278	-2.9125	0.00358549	0.467716	chr11	13983914	14289646	5639	+	42	p15.2	processed_transcript	SPON1	spondin 1, extracellular matrix protein [Source:HGNC Symbol;Acc:11252]
ENSG00000213412	193.251	0.0477308	0.0164422	2.90294	0.00369672	0.473127	chr10	47133338	47133898	561	-	47.24	q11.22	pseudogene	HNRNPA1P33	heterogeneous nuclear ribonucleoprotein A1 pseudogene 33 [Source:HGNC Symbol;Acc:44990]
ENSG00000229919	7.14748	0.04846	0.0167431	2.89433	0.00379963	0.473127	chr10	10216193	10216540	348	+	41.67	p14	pseudogene	TCEB1P3	transcription elongation factor B (SIII), polypeptide 1 pseudogene 3 [Source:HGNC Symbol;Acc:29457]
ENSG00000234290	94.4614	-0.0289175	0.00999234	-2.89396	0.00380413	0.473127	chr5	131804582	131808735	3730	-	46.68	q31.1	antisense	AC116366.6
ENSG00000228828	120.516	-0.028177	0.009789	-2.87843	0.00399656	0.473127	chr10	38107534	38109910	2240	-	42.28	p11.1	pseudogene	RP11-162G10.1
ENSG00000253943	9.58719	-0.0666361	0.02316	-2.87721	0.00401214	0.473127	chr8	41368759	41370040	1282	+	55.46	p11.21	pseudogene	KRT18P37	keratin 18 pseudogene 37 [Source:HGNC Symbol;Acc:33406]
ENSG00000006062	368.319	-0.0209217	0.00728446	-2.8721	0.00407753	0.475137	chr17	43340488	43394414	5132	-	49.97	q21.31	processed_transcript	MAP3K14	mitogen-activated protein kinase kinase kinase 14 [Source:HGNC Symbol;Acc:6853]
ENSG00000267010	702.339	0.0206931	0.00721329	2.86875	0.00412101	0.478312	chr18	56419380	56421709	2330	+	39.01	q21.32	lincRNA	RP11-108P20.1
ENSG00000229083	63.3764	0.0214394	0.0074947	2.86061	0.00422827	0.479019	chrX	12843959	12844952	686	+	46.88	p22.2	pseudogene	PSMA6P2	proteasome (prosome, macropain) subunit, alpha type, 6 pseudogene 2 [Source:HGNC Symbol;Acc:39607]
ENSG00000272657	564.956	-0.0212707	0.00743905	-2.85933	0.00424536	0.479019	chr21	35445892	35732332	641	+	42.87	q22.11	processed_transcript	AP000320.7
ENSG00000265664	4.39538	-0.0772104	0.0270635	-2.85293	0.00433175	0.481904	chr17	65028525	65029406	229	-	61.56	q24.2	antisense	RP11-74H8.1
ENSG00000261334	6.07037	-0.0783284	0.0275326	-2.84493	0.00444213	0.486834	chr9	132242884	132244817	1934	-	59.15	q34.11	lincRNA	RP11-65J3.14
ENSG00000230928	541.206	-0.0323337	0.0114175	-2.83194	0.00462659	0.495347	chr10	100011780	100016332	1168	+	52.89	q24.2	antisense	RP11-34A14.3
ENSG00000212951	55.2534	-0.0329009	0.0116659	-2.82027	0.0047983	0.501627	chr9	46842616	46844326	1711	-	47.87	p11.2	pseudogene	RP11-211N8.3
ENSG00000259328	247.041	-0.0191753	0.00680673	-2.81711	0.00484575	0.502813	chr15	82944773	82974312	1719	+	44.68	q25.2	pseudogene	RP11-152F13.7
ENSG00000234332	27.0829	0.031099	0.0110405	2.81681	0.00485037	0.502813	chr1	100858589	100859582	674	-	43.86	p21.2	pseudogene	BCAS2P2	breast carcinoma amplified sequence 2 pseudogene 2 [Source:HGNC Symbol;Acc:39595]
ENSG00000226141	9.62945	-0.0313647	0.0111612	-2.81015	0.00495181	0.507656	chrX	153882820	153883599	332	+	53.08	q28	pseudogene	AF277315.13
ENSG00000236901	164.254	-0.0231125	0.00822473	-2.81012	0.00495225	0.507656	chr9	125871773	125877756	5984	-	53.98	q33.3	sense_intronic	MIR600HG	MIR600 host gene (non-protein coding) [Source:HGNC Symbol;Acc:23642]	MI0003613	hsa-mir-600
ENSG00000235137	189.269	-0.018694	0.00666127	-2.80638	0.00501018	0.509328	chr13	97536096	97542067	2116	-	41.56	q32.1	pseudogene	HSP90AB6P	heat shock protein 90kDa alpha (cytosolic), class B member 6, pseudogene [Source:HGNC Symbol;Acc:32540]
ENSG00000257022	369.058	0.031138	0.0111011	2.80495	0.0050324	0.509829	chr12	21980144	22040891	522	+	36.39	p12.1	antisense	RP11-729I10.2
ENSG00000224448	10.5229	-0.031131	0.0111368	-2.79532	0.00518478	0.512238	chr7	99235865	99236390	526	-	53.42	q22.1	pseudogene	GS1-259H13.7
ENSG00000265643	51.7548	0.0454826	0.0162812	2.79357	0.00521296	0.512238	chr18	67150863	67285930	432	-	35.14	q22.2	antisense	RP11-465I4.2
ENSG00000272825	232.539	0.0318584	0.0114144	2.79107	0.00525346	0.512238	chr21	46356218	46356869	652	+	45.25	q22.3	antisense	LL21NC02-1C16.2
ENSG00000260644	177.554	-0.0356881	0.0127958	-2.78905	0.00528634	0.512238	chr16	32752635	32787517	6078	+	43.7	p11.2	pseudogene	HERC2P5	hect domain and RLD 2 pseudogene 5 [Source:HGNC Symbol;Acc:4873]
ENSG00000243797	56.7087	0.0318336	0.0114409	2.78243	0.00539528	0.512238	chr7	106012697	106410653	2082	-	39.82	q22.3	sense_overlapping	CTB-111H14.1
ENSG00000215914	7.30136	-0.0527793	0.0189701	-2.78224	0.00539848	0.512238	chr1	1631369	1633249	1124	+	71.72	p36.33	pseudogene	MMP23A	matrix metallopeptidase 23A (pseudogene) [Source:HGNC Symbol;Acc:7170]
ENSG00000215837	1287.58	-0.0216509	0.00780125	-2.77531	0.00551488	0.515161	chr3	195384967	195412775	2001	+	47.52	q29	pseudogene	SDHAP2	succinate dehydrogenase complex, subunit A, flavoprotein pseudogene 2 [Source:HGNC Symbol;Acc:27408]
ENSG00000236943	950.477	-0.0180824	0.00652602	-2.77082	0.00559146	0.516211	chr1	144456138	144521970	6056	-	41.81	q21.1	antisense	RP11-640M9.1
ENSG00000259298	763.183	0.0199458	0.00720015	2.77019	0.00560236	0.516211	chr15	50789392	50790941	667	-	32.13	q21.2	antisense	RP11-562A8.4
ENSG00000235532	10.6695	0.0680219	0.0245824	2.7671	0.00565571	0.516211	chr13	74805594	74834113	3340	+	39.47	q22.1	lincRNA	LINC00402	long intergenic non-protein coding RNA 402 [Source:HGNC Symbol;Acc:42732]
ENSG00000243914	12.0704	-0.0402415	0.0145739	-2.76121	0.00575871	0.517792	chr5	31847377	31848254	878	+	43.96	p13.3	pseudogene	RPL5P14	ribosomal protein L5 pseudogene 14 [Source:HGNC Symbol;Acc:35924]
ENSG00000258808	5.84938	-0.0730506	0.026571	-2.74926	0.00597292	0.526965	chr14	51858846	51863853	572	-	44.19	q22.1	lincRNA	RP11-255G12.3
ENSG00000261625	211.41	-0.0303	0.0110265	-2.74792	0.00599748	0.526965	chr11	68768233	68769516	1284	-	53.58	q13.3	sense_overlapping	RP11-554A11.4
ENSG00000232891	6.09848	-0.0821627	0.029905	-2.74746	0.0060059	0.526965	chr6	150921970	150926986	378	+	41.78	q25.1	sense_intronic	RP11-136K14.1
ENSG00000235649	1381.14	-0.0268115	0.00978527	-2.73999	0.00614413	0.526974	chrY	14077914	14108092	8000	+	41.06	q11.21	pseudogene	MXRA5P1	matrix-remodelling associated 5 pseudogene 1 [Source:HGNC Symbol;Acc:23932]
ENSG00000220563	149.653	-0.0209292	0.00764489	-2.73767	0.00618754	0.526974	chr6	86369610	86370324	715	-	49.23	q14.3	pseudogene	PKMP3	pyruvate kinase, muscle pseudogene 3 [Source:HGNC Symbol;Acc:44245]
ENSG00000182625	129.014	0.0348357	0.012734	2.73564	0.00622587	0.526974	chr15	58978610	58978816	207	+	57.49	q21.3	pseudogene	RP11-123C21.1
ENSG00000247095	172.042	-0.0334953	0.0122667	-2.73058	0.00632239	0.526974	chr11	565660	568457	2321	-	61.54	p15.5	lincRNA	MIR210HG	MIR210 host gene (non-protein coding) [Source:HGNC Symbol;Acc:39524]
ENSG00000273002	198.559	-0.0221627	0.00812782	-2.72677	0.00639576	0.526974	chr1	155948590	155952777	2157	+	51.31	q22	antisense	RP11-336K24.12
ENSG00000272767	278.903	0.0253521	0.00930428	2.72478	0.0064344	0.526974	chr10	65224989	65226323	1335	+	63.9	q21.3	antisense	JMJD1C-AS1	JMJD1C antisense RNA 1 [Source:HGNC Symbol;Acc:28222]
ENSG00000250106	9.59026	-0.059749	0.0219501	-2.72204	0.0064881	0.526974	chr5	10627372	10628337	522	-	48.96	p15.2	antisense	ANKRD33B-AS1	ANKRD33B antisense RNA 1 [Source:HGNC Symbol;Acc:41298]
ENSG00000270549	33.4356	-0.0406387	0.0149347	-2.7211	0.00650651	0.526974	chr1	62996307	62996544	238	+	52.52	p31.3	pseudogene	RP11-293K19.1
ENSG00000217801	10.3276	-0.0492053	0.0181154	-2.71621	0.00660345	0.531902	chr1	995114	1004735	2171	+	64.27	p36.33	pseudogene	RP11-465B22.3
ENSG00000236281	52.0484	-0.0210949	0.00777563	-2.71295	0.00666877	0.534244	chr7	131438505	131439011	507	-	52.47	q32.3	pseudogene	AC093106.5
ENSG00000239552	254.172	-0.0215248	0.00798711	-2.69495	0.00703994	0.544736	chr17	46634624	46637695	845	+	52.02	q21.32	antisense	HOXB-AS2	HOXB cluster antisense RNA 2 [Source:HGNC Symbol;Acc:40284]
ENSG00000230470	17.4154	0.0440091	0.0163617	2.68976	0.00715036	0.545002	chr1	184377471	184381494	423	+	39.79	q25.3	sense_intronic	GS1-115G20.1
ENSG00000253528	10.7637	-0.0585424	0.0217749	-2.68853	0.00717674	0.545002	chr8	95986801	95987081	281	-	52.31	q22.1	pseudogene	RP11-347C18.4
ENSG00000229647	426.168	0.0175935	0.00655387	2.68444	0.00726522	0.547143	chr2	208104374	208110611	1204	+	45.13	q33.3	lincRNA	AC007879.7
ENSG00000270039	188.895	0.0153299	0.00571561	2.68212	0.00731578	0.547143	chr12	58197621	58198198	578	+	37.89	q14.1	lincRNA	RP11-571M6.17
ENSG00000264215	98.1572	-0.0210535	0.00787945	-2.67195	0.00754122	0.547204	chr17	20691384	20692897	1514	+	41.88	p11.2	lincRNA	RP11-283C24.1
ENSG00000214425	2833.82	-0.0159764	0.00598595	-2.66899	0.00760798	0.547204	chr17	43578685	43627701	7346	-	43.61	q21.31	pseudogene	LRRC37A4P	leucine rich repeat containing 37, member A4, pseudogene [Source:HGNC Symbol;Acc:25479]
ENSG00000259627	55438.9	0.0260878	0.00978459	2.66621	0.00767107	0.547204	chr15	63362224	63364110	691	-	39.75	q22.2	antisense	RP11-244F12.2
ENSG00000261599	155.593	-0.0347799	0.013064	-2.66227	0.00776156	0.549118	chr16	33105525	33140411	6014	-	43.69	p11.2	pseudogene	HERC2P8	hect domain and RLD 2 pseudogene 8 [Source:HGNC Symbol;Acc:38747]
ENSG00000255250	10.7407	-0.0526027	0.0197667	-2.66117	0.00778687	0.549118	chr11	86438397	86476307	503	+	42.24	q14.2	lincRNA	CTD-2005H7.2
ENSG00000235865	1285.52	-0.0172604	0.0064862	-2.6611	0.00778864	0.549118	chr9	124043046	124047808	4763	-	52.28	q33.2	antisense	GSN-AS1	GSN antisense RNA 1 [Source:HGNC Symbol;Acc:23372]
ENSG00000236341	40.7551	0.0401002	0.0150979	2.65601	0.00790705	0.549118	chr1	57429559	57462430	610	+	41.52	p32.2	antisense	RP5-1103B4.3
ENSG00000254295	94.673	0.0246616	0.00929853	2.6522	0.00799692	0.549118	chr5	172381910	172384165	489	+	44.68	q35.1	lincRNA	CTC-308K20.2
ENSG00000241560	237.379	-0.019574	0.007382	-2.65159	0.00801142	0.549118	chr3	114070658	114107825	2035	+	39.74	q13.31	antisense	ZBTB20-AS1	ZBTB20 antisense RNA 1 [Source:HGNC Symbol;Acc:40640]
ENSG00000260405	10.678	0.0490854	0.0185357	2.64815	0.00809328	0.549118	chr16	17190059	17190278	220	-	38.64	p12.3	pseudogene	CTD-2576D5.2
ENSG00000259942	13.5923	0.0539618	0.0203907	2.64639	0.00813567	0.549118	chr10	47656084	47657233	1150	+	46	q11.22	lincRNA	RP11-292F22.7
ENSG00000218596	32.7801	-0.0281405	0.0106363	-2.6457	0.00815218	0.549118	chr6	157297428	157298206	378	+	47.63	q25.3	pseudogene	RP11-2J18.1
ENSG00000242540	50.3563	-0.0356241	0.0134697	-2.64476	0.00817491	0.549118	chr2	5836352	5848227	1199	+	46.07	p25.2	3prime_overlapping_ncrna	AC010729.1
ENSG00000239593	234.448	-0.0283066	0.0107125	-2.64238	0.00823256	0.549118	chr9	124042141	124045008	838	-	52.06	q33.2	antisense	RP11-477J21.6
ENSG00000268357	200.489	0.0311114	0.0117747	2.64222	0.00823653	0.549118	chr19	21306620	21306991	372	+	39.25	p12	pseudogene	VN1R81P	vomeronasal 1 receptor 81 pseudogene [Source:HGNC Symbol;Acc:37401]
ENSG00000272544	31.6919	-0.0333864	0.0126474	-2.63979	0.00829582	0.549118	chr7	101676303	101677447	1145	+	40	q22.1	sense_intronic	CTA-357J21.1
ENSG00000265489	97.6223	0.0626978	0.0237948	2.63494	0.00841527	0.549118	chr17	12663457	12693559	3679	-	42.63	p12	antisense	RP11-1090M7.1
ENSG00000230306	3.04621	-0.105775	0.0401565	-2.63408	0.00843659	0.549118	chr10	135158147	135158410	264	-	56.44	q26.3	pseudogene	BANF1P2	barrier to autointegration factor 1 pseudogene 2 [Source:HGNC Symbol;Acc:23426]
ENSG00000245311	625.547	0.0230577	0.00875711	2.63303	0.0084628	0.549118	chr12	27542722	27599558	804	-	38.63	p11.23	antisense	RP11-165P7.1
ENSG00000255769	266.348	-0.0176805	0.00672972	-2.62722	0.00860859	0.549118	chr15	82765134	82798350	1758	-	43.86	q25.2	pseudogene	RP11-152F13.3
ENSG00000272455	211.425	-0.0150149	0.00572205	-2.62404	0.00868941	0.549118	chr1	1344476	1345998	1523	+	49.44	p36.33	lincRNA	RP4-758J18.13
ENSG00000213055	56.2155	0.0304169	0.0115971	2.6228	0.00872111	0.549118	chr2	233594233	233594908	676	-	44.08	q37.1	pseudogene	AC064852.5
ENSG00000226137	794.808	-0.0146712	0.00559541	-2.622	0.00874151	0.549118	chr17	79002933	79008501	4590	-	58.41	q25.3	lincRNA	BAIAP2-AS1	BAIAP2 antisense RNA 1 (head to head) [Source:HGNC Symbol;Acc:44342]
ENSG00000230309	25.2545	0.0384221	0.0146704	2.61903	0.00881803	0.549118	chr6	79314184	79315753	387	-	32.55	q14.1	lincRNA	RP3-390M24.1
ENSG00000235903	44.3823	-0.0320619	0.0122526	-2.61674	0.00887734	0.549118	chr13	46626941	46687467	3954	+	38.86	q14.13	antisense	CPB2-AS1	CPB2 antisense RNA 1 [Source:HGNC Symbol;Acc:39898]
ENSG00000235422	14.1836	0.0474168	0.01817	2.60962	0.00906437	0.549118	chr18	2593673	2594912	909	-	40.56	p11.32	pseudogene	KATNBL1P3	katanin p80 subunit B-like 1 pseudogene 3 [Source:HGNC Symbol;Acc:49053]
ENSG00000251652	7.19945	-0.0621567	0.0238352	-2.60777	0.00911331	0.549118	chr4	1107427	1126765	515	+	41.41	p16.3	antisense	RP11-20I20.2
ENSG00000272275	30.8307	-0.0319532	0.0122531	-2.60776	0.00911361	0.549118	chr2	10908001	10910184	393	-	56.41	p25.1	lincRNA	RP11-791G15.2
ENSG00000237037	392.21	-0.0172235	0.00660554	-2.60743	0.00912243	0.549118	chr22	42486935	42535286	6653	+	48.82	q13.2	processed_transcript	NDUFA6-AS1	NDUFA6 antisense RNA 1 (head to head) [Source:HGNC Symbol;Acc:45273]
ENSG00000271327	84.4723	-0.0273853	0.0105272	-2.60138	0.00928501	0.549118	chr12	89761584	89763078	1495	+	38.53	q21.33	lincRNA	RP11-1109F11.3
ENSG00000177447	222.307	-0.020473	0.00787387	-2.60012	0.00931907	0.549118	chr11	27827990	27828543	554	+	37.91	p14.1	pseudogene	CBX3P1	chromobox homolog 3 pseudogene 1 [Source:HGNC Symbol;Acc:33950]
ENSG00000255422	2901.41	0.0171182	0.00660466	2.59184	0.0095464	0.549118	chr11	118575316	118620973	425	+	45.33	q23.3	antisense	AP002954.4
ENSG00000223477	293.016	0.0351171	0.0135515	2.59139	0.00955904	0.549118	chr10	47011753	47174018	4893	-	45.99	q11.22	lincRNA	LINC00842	long intergenic non-protein coding RNA 842 [Source:HGNC Symbol;Acc:44989]
ENSG00000262728	265.501	-0.0140584	0.00543773	-2.58535	0.0097281	0.55214	chr15	32898619	32907361	966	-	41.29	q13.3	lincRNA	AC123768.4
ENSG00000272892	7.84967	-0.0373891	0.0144979	-2.57894	0.00991044	0.555794	chr10	69609283	69610504	1222	+	50.33	q21.3	lincRNA	RP11-57G10.8
ENSG00000248896	9.50804	0.0531938	0.0206308	2.57836	0.00992702	0.555794	chr8	10586824	10628902	1019	+	44.72	p23.1	antisense	CTD-2135J3.3
ENSG00000258819	15.697	0.0733899	0.0284792	2.57697	0.00996718	0.55652	chr14	77535523	77542687	2793	-	48.22	q24.3	lincRNA	RP11-7F17.3
ENSG00000254528	78.498	-0.0489205	0.0189991	-2.57488	0.0100275	0.557253	chr11	117704434	117709657	1464	+	51.57	q23.3	antisense	RP11-728F11.4
ENSG00000269501	1045.5	-0.0128315	0.00498761	-2.57268	0.0100915	0.558174	chr1	149575482	149616786	5057	+	41.85	q21.2	pseudogene	RP11-353N4.6
ENSG00000224114	222.158	-0.0267038	0.0104007	-2.56751	0.0102431	0.561653	chr1	206869182	206869614	433	-	54.27	q32.1	pseudogene	RP11-343H5.4
ENSG00000247315	1445.75	-0.00751633	0.00292799	-2.56706	0.0102565	0.561653	chr20	278214	280961	2253	+	55.68	p13	pseudogene	AL034548.1
ENSG00000240254	212.155	0.0143129	0.00557927	2.56536	0.0103068	0.561653	chr3	118945333	119009513	544	+	40.47	q13.32	antisense	B4GALT4-AS1	B4GALT4 antisense RNA 1 [Source:HGNC Symbol;Acc:40090]
ENSG00000181260	28.3262	-0.0217104	0.00846704	-2.56411	0.0103441	0.562647	chr3	179182134	179183116	983	+	47.2	q26.33	pseudogene	MTHFD2P7	methylenetetrahydrofolate dehydrogenase (NADP+ dependent) 2, methenyltetrahydrofolate cyclohydrolase pseudogene 7 [Source:HGNC Symbol;Acc:48865]
ENSG00000229498	74.5546	0.0355111	0.0138801	2.55842	0.0105149	0.565615	chr2	86042253	86052514	1711	+	41.79	p11.2	antisense	AC105053.3
ENSG00000268204	4.49045	-0.0665116	0.0260089	-2.55726	0.0105499	0.565615	chr19	7698652	7701876	843	-	54.14	p13.2	antisense	CTD-3214H19.6
ENSG00000232732	32.3853	0.0353862	0.0138431	2.55624	0.010581	0.565615	chr2	200732119	200775882	5948	-	38.64	q33.1	processed_transcript	AC073043.1
ENSG00000236296	274.851	0.0214765	0.00840592	2.55493	0.0106209	0.565615	chr4	144480625	144570458	2827	+	39.63	q31.21	pseudogene	GUSBP5	glucuronidase, beta pseudogene 5 [Source:HGNC Symbol;Acc:42319]
ENSG00000266126	182.793	0.0247704	0.00969637	2.55461	0.0106308	0.565615	chr17	19832685	19833050	366	-	39.89	p11.2	sense_intronic	RP11-209D14.4
ENSG00000234187	16.5223	0.0600302	0.0235144	2.55291	0.0106826	0.565615	chr20	14108046	14108982	937	+	39.49	p12.1	pseudogene	AIMP1P1	aminoacyl tRNA synthetase complex-interacting multifunctional protein 1 pseudogene 1 [Source:HGNC Symbol;Acc:16543]
ENSG00000264514	385.56	-0.0205997	0.00807921	-2.54972	0.0107809	0.569296	chr18	316737	319165	548	+	48.17	p11.32	lincRNA	RP11-720L2.4
ENSG00000255277	26.6044	-0.0358721	0.0140755	-2.54854	0.0108174	0.569296	chr16	14914649	14918563	1088	-	49.25	p13.11	pseudogene	ABCC6P2	ATP-binding cassette, sub-family C, member 6 pseudogene 2 [Source:HGNC Symbol;Acc:33353]
ENSG00000215349	191.919	0.0199164	0.00781901	2.54717	0.0108599	0.569296	chr13	19878733	19879765	1033	-	44.05	q12.11	pseudogene	MRPL3P1	mitochondrial ribosomal protein L3 pseudogene 1 [Source:HGNC Symbol;Acc:29701]
ENSG00000233459	19.1015	0.02589	0.0101684	2.54613	0.0108924	0.569296	chr2	204499300	204500739	1440	-	47.85	q33.2	pseudogene	AC125238.2
ENSG00000244630	24.1398	0.0293379	0.0115266	2.54524	0.0109203	0.569296	chr5	80151326	80151662	337	-	44.51	q14.1	pseudogene	RP11-241J12.1
ENSG00000270823	481.895	-0.036061	0.0141757	-2.54385	0.0109637	0.569296	chr7	130135635	130138268	2634	-	38.88	q32.2	antisense	hsa-mir-335	hsa-mir-335 [Source:miRBase;Acc:MI0000816]	MI0000816	hsa-mir-335
ENSG00000226088	28.4828	0.0270063	0.0106246	2.54187	0.0110262	0.569296	chr1	70825245	70826120	575	-	36.53	p31.1	antisense	RP11-180O5.2
ENSG00000230191	109.585	-0.0246353	0.00971271	-2.5364	0.0112	0.57027	chr7	56230838	56231226	389	+	57.07	p11.2	pseudogene	RP4-725G10.3
ENSG00000234520	70.7971	0.0304248	0.0120083	2.53364	0.0112884	0.570833	chr7	112594701	112635689	1001	-	35.1	q31.1	lincRNA	AC018464.3
ENSG00000273416	20.9806	-0.0487243	0.0192793	-2.52729	0.0114947	0.576098	chr1	235267495	235267924	430	-	58.14	q42.3	lincRNA	RP4-597N16.4
ENSG00000228408	7.19619	0.0380861	0.0150727	2.52683	0.0115099	0.576098	chr6	149539062	149565208	1371	+	41.97	q25.1	lincRNA	RP1-111D6.3
ENSG00000213234	39.7097	-0.0184123	0.00730008	-2.52221	0.0116621	0.580941	chr11	112138013	112139094	1082	-	45.56	q23.1	pseudogene	ST13P10	suppression of tumorigenicity 13 (colon carcinoma) (Hsp70 interacting protein) pseudogene 10 [Source:HGNC Symbol;Acc:38745]
ENSG00000269640	167.651	-0.0354974	0.0140745	-2.5221	0.0116657	0.580941	chr19	17516503	17529713	2525	+	48.06	p13.11	lincRNA	CTD-2521M24.9
ENSG00000270388	20.5212	0.0593059	0.0235333	2.52008	0.0117328	0.581095	chr5	99386837	99387620	784	-	46.81	q21.1	pseudogene	RP11-475J5.8
ENSG00000267280	53.4318	-0.042018	0.016676	-2.51966	0.0117467	0.581095	chr17	59470817	59488916	1206	-	62.75	q23.2	antisense	RP11-332H18.4
ENSG00000235927	733.593	0.0160425	0.00636828	2.51912	0.0117649	0.581095	chr1	78347033	78355224	2583	-	47.24	p31.1	antisense	NEXN-AS1	NEXN antisense RNA 1 [Source:HGNC Symbol;Acc:31983]
ENSG00000218350	41.0472	0.0154344	0.0061315	2.51723	0.0118281	0.581095	chr6	71874779	71875473	695	+	44.75	q13	pseudogene	LYPLA1P3	lysophospholipase I pseudogene 3 [Source:HGNC Symbol;Acc:44007]
ENSG00000232358	14.9354	-0.0433567	0.0172264	-2.51688	0.0118399	0.581095	chr20	49615907	49626556	802	+	52.12	q13.13	antisense	RP5-955M13.4
ENSG00000257499	25.2674	-0.0294573	0.0117075	-2.51611	0.0118659	0.581095	chr12	58117544	58119448	1905	-	55.64	q14.1	3prime_overlapping_ncrna	RP11-571M6.8
ENSG00000247134	1023.28	0.0182699	0.00727559	2.51113	0.0120346	0.583381	chr8	32853696	32902373	765	+	37.05	p12	lincRNA	RP11-11N9.4
ENSG00000249741	305.403	0.0105754	0.00421638	2.50817	0.0121359	0.583381	chr4	144832667	144833206	540	-	43.33	q31.21	pseudogene	RP11-673E1.3
ENSG00000236039	141.469	-0.0326666	0.0130548	-2.50227	0.0123399	0.583381	chr7	17474101	17500296	896	-	38.91	p21.1	lincRNA	AC019117.2
ENSG00000108785	35.1237	-0.0287439	0.0114944	-2.50068	0.0123957	0.583381	chr17	40698782	40700724	955	+	64.13	q21.2	pseudogene	HSD17B1P1	hydroxysteroid (17-beta) dehydrogenase 1 pseudogene 1 [Source:HGNC Symbol;Acc:5216]
ENSG00000232018	1038.86	0.0243898	0.00976191	2.49846	0.0124734	0.583381	chr14	101426846	101433377	1342	+	36.39	q32.31	lincRNA	AL132709.8
ENSG00000257556	111.49	-0.0218179	0.00873364	-2.49814	0.0124847	0.583381	chr14	105559946	105565341	1177	+	57.1	q32.33	lincRNA	RP11-44N21.1
ENSG00000248265	122.515	-0.0314332	0.0125866	-2.49736	0.0125123	0.583381	chr12	54452038	54516018	3942	+	48.04	q13.13	lincRNA	RP11-834C11.3
ENSG00000253496	18.959	0.0395616	0.0158427	2.49714	0.0125198	0.583381	chr8	16534414	16772553	813	-	37.34	p22	lincRNA	RP11-13N12.1
ENSG00000219433	44.9703	-0.025416	0.0102045	-2.49066	0.0127507	0.588267	chr6	150115899	150116882	676	+	44.41	q25.1	pseudogene	RP11-350J20.4
ENSG00000267756	75.383	-0.0241336	0.00973036	-2.48024	0.0131294	0.590873	chr18	14074911	14075740	830	-	43.37	p11.21	pseudogene	RP11-411B10.4
ENSG00000226721	48.2925	-0.0219933	0.00887005	-2.4795	0.0131567	0.590873	chr9	95599108	95599950	843	-	58.72	q22.31	pseudogene	EEF1DP2	eukaryotic translation elongation factor 1 delta pseudogene 2 [Source:HGNC Symbol;Acc:33523]
ENSG00000272091	872.4	-0.0135174	0.00545201	-2.47934	0.0131624	0.590873	chr1	54492356	54494172	1817	-	39.19	p32.3	lincRNA	RP4-758J24.5
ENSG00000259670	309.146	0.0249467	0.0100681	2.47779	0.0132199	0.590873	chr15	49075387	49076318	406	+	30.15	q21.1	antisense	RP11-485O10.2
ENSG00000260526	116.695	-0.0157731	0.0063724	-2.47522	0.0133153	0.590873	chr4	113150717	113152752	2036	-	35.9	q25	antisense	RP11-73K9.2
ENSG00000256469	563.598	-0.011205	0.00452902	-2.47406	0.0133588	0.590873	chr11	94607217	94658686	593	-	41.61	q21	antisense	RP11-856F16.2
ENSG00000227197	40.5934	-0.0246915	0.00999692	-2.46991	0.0135147	0.590873	chr7	132515453	132534353	799	+	38.27	q32.3	antisense	AC009518.8
ENSG00000268670	10.0513	-0.0488969	0.0198513	-2.46316	0.0137717	0.590873	chr19	4061613	4062747	684	-	63.52	p13.3	sense_intronic	CTD-2622I13.3
ENSG00000223652	5.85309	-0.0515879	0.0209455	-2.46296	0.0137797	0.590873	chr5	122422943	122425994	1020	-	61.5	q23.2	antisense	AC106786.1
ENSG00000253646	51.6182	-0.0222698	0.00904749	-2.46143	0.0138383	0.590873	chr5	154490744	154491884	851	-	47.33	q33.2	pseudogene	CTD-2311A18.1
ENSG00000249239	42.4382	-0.0218014	0.00886931	-2.45807	0.0139687	0.590873	chr4	93743137	93744069	933	-	49.2	q22.2	pseudogene	RP11-428L21.2
ENSG00000240466	59.1076	0.018983	0.00773244	2.45498	0.0140892	0.590873	chr15	84874184	84874466	283	-	47.7	q25.2	misc_RNA	RN7SL331P	RNA, 7SL, cytoplasmic 331, pseudogene [Source:HGNC Symbol;Acc:46347]
ENSG00000233060	14.7572	-0.0482191	0.0196595	-2.45271	0.0141783	0.590873	chr2	70316853	70323232	448	+	46.88	p13.3	lincRNA	AC016700.2
ENSG00000247595	2108.63	0.0158231	0.00645406	2.45165	0.0142202	0.590873	chr11	18621334	18631802	1940	+	42.17	p15.1	processed_transcript	SPTY2D1-AS1	SPTY2D1 antisense RNA 1 [Source:HGNC Symbol;Acc:44122]
ENSG00000232022	10.6313	0.0542754	0.0221462	2.45078	0.0142546	0.590873	chr1	46897801	46911193	1914	+	51.48	p33	pseudogene	RP5-1109J22.1
ENSG00000031544	52.9007	0.0196604	0.00802999	2.44836	0.0143506	0.590873	chr15	72084977	72110600	3595	+	49.58	q23	processed_transcript	NR2E3	nuclear receptor subfamily 2, group E, member 3 [Source:HGNC Symbol;Acc:7974]
ENSG00000269584	7.87766	-0.0714314	0.0291804	-2.44792	0.0143683	0.590873	chr19	40025103	40025661	559	+	52.77	q13.2	pseudogene	TDGF1P7	teratocarcinoma-derived growth factor 1 pseudogene 7 [Source:HGNC Symbol;Acc:11707]
ENSG00000265912	14.1891	0.0627484	0.0256562	2.44574	0.0144557	0.590873	chr17	62939380	62947172	2474	+	35.93	q24.1	lincRNA	RP11-583F2.2
ENSG00000260521	17.5852	-0.0253227	0.0103554	-2.44535	0.014471	0.590873	chr15	95398703	95400143	1441	+	65.58	q26.2	pseudogene	CTD-2576F9.1
ENSG00000213275	147.475	-0.0253697	0.0103758	-2.44509	0.0144815	0.590873	chr11	69070879	69071274	396	-	59.09	q13.3	pseudogene	IFITM9P	interferon induced transmembrane protein 9 pseudogene [Source:HGNC Symbol;Acc:33972]
ENSG00000250889	210.936	0.0240365	0.00983359	2.44433	0.0145121	0.590873	chr5	74343544	74348668	793	-	46.54	q13.3	lincRNA	RP11-229C3.2
ENSG00000271918	559.782	-0.0167089	0.00684724	-2.44023	0.0146778	0.590873	chr5	115419504	115421113	1610	-	52.67	q23.1	antisense	CTD-2287O16.5
ENSG00000176824	115.58	-0.0211468	0.00866732	-2.43983	0.014694	0.590873	chr2	145218679	145221645	2966	-	40.65	q22.3	pseudogene	AC009951.1
ENSG00000232063	134.56	-0.0236083	0.00968302	-2.43811	0.0147641	0.590873	chr9	97094758	97123230	2162	+	44.86	q22.32	lincRNA	RP11-307E17.8
ENSG00000232675	7.81939	-0.0783993	0.032178	-2.43643	0.0148332	0.590873	chr20	19673853	19678220	2464	-	46.45	p11.23	processed_transcript	RP4-718D20.3
ENSG00000259472	243.814	-0.0171839	0.0070531	-2.43636	0.014836	0.590873	chr15	83141718	83182928	1774	-	42.86	q25.2	pseudogene	RP13-996F3.3
ENSG00000260430	15.1042	-0.0478192	0.019648	-2.4338	0.0149414	0.590873	chr16	19098178	19109432	841	+	45.46	p12.3	lincRNA	RP11-626G11.4
ENSG00000242272	30.8829	-0.0214482	0.00881316	-2.43366	0.0149471	0.590873	chr2	32048482	32048886	405	-	52.84	p23.1	pseudogene	AK2P2	adenylate kinase 2 pseudogene 2 [Source:HGNC Symbol;Acc:33542]
ENSG00000239835	16.5552	-0.0476097	0.019569	-2.43291	0.0149778	0.590873	chr3	119747587	119748715	1129	+	44.91	q13.33	pseudogene	RP11-767L7.1
ENSG00000236045	6.94721	0.0723699	0.0297697	2.43099	0.0150575	0.590873	chr1	15660662	15661960	727	-	50.96	p36.21	antisense	RP3-467K16.7
ENSG00000173295	194.499	-0.0167014	0.00687148	-2.43054	0.0150762	0.590873	chr8	8086117	8102387	4870	+	52.58	p23.1	pseudogene	FAM86B3P	family with sequence similarity 86, member B3, pseudogene [Source:HGNC Symbol;Acc:44371]
ENSG00000255301	4.73799	-0.0671501	0.0276516	-2.42844	0.0151641	0.590873	chr11	57243966	57245007	684	-	66.89	q12.1	antisense	RP11-624G17.3
ENSG00000261553	84356.3	0.0202396	0.00834102	2.42651	0.0152447	0.590873	chr13	76123909	76381256	4178	+	38.15	q22.2	processed_transcript	RP11-29G8.3
ENSG00000236016	36.0044	0.0325582	0.0134292	2.42444	0.0153322	0.590873	chr6	86340080	86340995	916	+	41.81	q14.3	antisense	RP1-3J17.3
ENSG00000225670	22.9964	-0.0609873	0.0251655	-2.42345	0.015374	0.590873	chr1	159165775	159177763	3548	-	51.45	q23.2	antisense	CTA-134P22.2
ENSG00000226393	82.7914	-0.0217022	0.00896842	-2.41985	0.015527	0.590873	chr9	21321299	21321826	528	+	44.7	p21.3	pseudogene	IFNA20P	interferon, alpha 20, pseudogene [Source:HGNC Symbol;Acc:5444]
ENSG00000259847	30.4143	0.0405999	0.0167871	2.41851	0.0155842	0.590873	chr16	65175659	65210616	890	-	38.13	q21	lincRNA	RP11-95H3.1
ENSG00000269918	72.2547	-0.0374737	0.0154989	-2.41783	0.0156136	0.590873	chr8	10962201	10964214	2014	-	41.16	p23.1	sense_intronic	AF131215.9
ENSG00000244137	13.5025	-0.0462713	0.0191679	-2.414	0.0157784	0.590873	chr1	230846444	230931238	1345	-	46.92	q42.2	antisense	RP11-99J16__A.2
ENSG00000215559	45.1511	-0.0770672	0.0319256	-2.41396	0.0157802	0.590873	chr21	15281895	15352758	4842	-	37.2	q11.2	pseudogene	ANKRD20A11P	ankyrin repeat domain 20 family, member A11, pseudogene [Source:HGNC Symbol;Acc:42024]
ENSG00000235883	47222.1	0.0100513	0.00416475	2.41342	0.0158038	0.590873	chr15	49170346	49170937	523	+	56.76	q21.1	pseudogene	AC012379.1
ENSG00000232587	37.032	-0.0224746	0.00932251	-2.41079	0.0159182	0.590873	chr13	28788650	28790034	1385	+	45.49	q12.2	pseudogene	EEF1A1P3	eukaryotic translation elongation factor 1 alpha 1 pseudogene 3 [Source:HGNC Symbol;Acc:3194]
ENSG00000225420	1200.87	0.0116809	0.00484796	2.40944	0.0159768	0.590873	chr2	88838238	88875128	1747	+	41.52	p11.2	antisense	AC104134.2
ENSG00000255276	1152.26	0.0142639	0.0059215	2.40883	0.0160038	0.590873	chr11	4158346	4159487	346	-	69.09	p15.4	antisense	RRM1-AS1	RRM1 antisense RNA 1 [Source:HGNC Symbol;Acc:40512]
ENSG00000259392	28.5728	0.0283635	0.0117798	2.4078	0.0160489	0.590873	chr15	33129184	33129527	344	-	46.8	q13.3	pseudogene	RP11-758N13.3
ENSG00000260579	67.0095	-0.0337694	0.0140456	-2.40427	0.0162048	0.590873	chr15	83782369	83783318	396	-	51.26	q25.2	antisense	RP11-382A20.2
ENSG00000253555	23.0096	0.0237058	0.00986771	2.40236	0.0162897	0.590873	chr8	64048782	64050643	1406	-	42.96	q12.3	pseudogene	RP11-16E18.1
ENSG00000236083	10.3221	-0.0635111	0.0264601	-2.40025	0.0163837	0.590873	chr9	35859059	35859980	922	-	55.86	p13.3	pseudogene	OR13E1P	olfactory receptor, family 13, subfamily E, member 1 pseudogene [Source:HGNC Symbol;Acc:15107]
ENSG00000232694	11.7854	0.0685408	0.028557	2.40014	0.0163888	0.590873	chr1	248881947	248885506	1098	-	39.13	q44	lincRNA	XX-CR54.3
ENSG00000221930	4392.78	0.0160828	0.00671082	2.39655	0.0165502	0.590873	chrX	129628939	129630562	1624	+	45.01	q26.1	pseudogene	FAM45B	family with sequence similarity 45, member B (pseudogene) [Source:HGNC Symbol;Acc:30886]
ENSG00000235398	943.048	-0.0161872	0.00676369	-2.39326	0.0166996	0.590873	chr1	144275918	144341756	5632	-	41.84	q21.1	lincRNA	LINC00623	long intergenic non-protein coding RNA 623 [Source:HGNC Symbol;Acc:44252]
ENSG00000230902	118.696	0.0284337	0.0118823	2.39294	0.016714	0.590873	chr13	76262692	76263333	642	-	35.36	q22.2	pseudogene	FAM204CP	family with sequence similarity 204, member C, pseudogene [Source:HGNC Symbol;Acc:42012]
ENSG00000269574	19.7537	0.034176	0.0142897	2.39165	0.0167728	0.590873	chr19	56220529	56220899	371	+	31	q13.42	sense_intronic	CTD-2611O12.7
ENSG00000270000	18.5789	-0.0437268	0.0182838	-2.39156	0.0167771	0.590873	chr14	74938633	74939063	431	-	41.76	q24.3	lincRNA	RP3-449M8.9
ENSG00000227145	117.737	0.0408244	0.0170717	2.39134	0.0167868	0.590873	chr4	123540138	123610311	3748	+	40.04	q27	antisense	IL21-AS1	IL21 antisense RNA 1 [Source:HGNC Symbol;Acc:40299]
ENSG00000260822	743.754	-0.0172466	0.0072142	-2.39065	0.0168188	0.590873	chrX	24563633	24568583	4951	+	38.36	p22.11	sense_overlapping	GS1-358P8.4
ENSG00000217030	37.8154	-0.0309293	0.0129529	-2.38782	0.0169487	0.590873	chr6	4979306	4979728	423	+	46.1	p25.1	pseudogene	RP11-428J1.2
ENSG00000244513	16217.9	0.0118497	0.00496301	2.38761	0.0169586	0.590873	chr3	69063092	69105773	3746	+	36.57	p14.1	antisense	CTD-2013N24.2
ENSG00000219487	61.8087	0.019666	0.00824659	2.38475	0.0170909	0.590873	chr6	149433145	149433808	664	-	38.86	q25.1	pseudogene	RP11-365H23.1
ENSG00000254129	59.6437	-0.0278995	0.0117161	-2.38131	0.0172512	0.590873	chr8	28968090	28998246	694	+	40.99	p12	antisense	CTD-2647L4.1
ENSG00000255092	30.0279	-0.0450646	0.0189279	-2.38085	0.0172727	0.590873	chr11	44627720	44629651	567	-	50.21	p11.2	antisense	RP11-58K22.4
ENSG00000273343	11.325	-0.0435906	0.0183102	-2.38068	0.0172809	0.590873	chr22	20305642	20306272	631	-	45.32	q11.21	sense_intronic	XXbac-B444P24.13
ENSG00000258376	71.1845	-0.0367529	0.0154381	-2.38067	0.0172812	0.590873	chr14	73710726	73712687	1683	-	58.56	q24.2	antisense	RP4-647C14.2
ENSG00000223529	339.005	-0.0171853	0.00722089	-2.37994	0.0173154	0.590873	chr3	183744157	183745544	1388	-	47.26	q27.1	pseudogene	EEF1A1P8	eukaryotic translation elongation factor 1 alpha 1 pseudogene 8 [Source:HGNC Symbol;Acc:3203]
ENSG00000196183	64.693	-0.0243905	0.0102593	-2.37741	0.0174348	0.591812	chr14	105302331	105303221	891	-	61.5	q32.33	pseudogene	RPS2P4	ribosomal protein S2 pseudogene 4 [Source:HGNC Symbol;Acc:19814]
ENSG00000237259	53.8153	-0.027738	0.0116683	-2.3772	0.0174446	0.591812	chr20	18294409	18295755	258	-	44.77	p11.23	antisense	RP4-568F9.3
ENSG00000239335	12.8203	-0.0217687	0.00917687	-2.37213	0.0176858	0.5938	chr12	66524531	66528229	623	+	44.42	q14.3	antisense	RP11-745O10.2
ENSG00000249706	37.27	-0.0379239	0.0159882	-2.372	0.0176922	0.5938	chr4	54766038	54783002	835	+	43.24	q12	sense_intronic	RP11-89B16.1
ENSG00000239198	36.4862	-0.0220622	0.00930643	-2.37064	0.0177571	0.5938	chr8	28157200	28158083	884	+	42.08	p21.1	pseudogene	RPL5P22	ribosomal protein L5 pseudogene 22 [Source:HGNC Symbol;Acc:35695]
ENSG00000227617	2843.47	0.014315	0.0060386	2.37057	0.0177604	0.5938	chr2	169628463	169643471	4119	-	41.63	q24.3	antisense	CERS6-AS1	CERS6 antisense RNA 1 [Source:HGNC Symbol;Acc:44485]
ENSG00000225465	25.8454	-0.0375152	0.0158289	-2.37005	0.0177858	0.5938	chr22	29832818	29874164	5976	-	49.57	q12.2	antisense	RFPL1S	RFPL1 antisense RNA 1 [Source:HGNC Symbol;Acc:9978]
ENSG00000269903	11.1311	-0.0281687	0.0118868	-2.36975	0.0178001	0.5938	chr12	58208277	58208709	433	+	49.88	q14.1	lincRNA	RP11-571M6.18
ENSG00000232745	288.196	-0.0262642	0.0111109	-2.36383	0.0180869	0.594968	chr1	142803532	142827235	1746	+	35.54	q21.1	pseudogene	ANKRD20A14P	ankyrin repeat domain 20 family, member A14, pseudogene [Source:HGNC Symbol;Acc:43605]
ENSG00000255882	578.533	0.0300135	0.0127054	2.36227	0.0181633	0.594968	chr12	10019626	10022407	719	+	31.34	p13.31	antisense	RP11-290C10.1
ENSG00000214696	5648.34	0.00921078	0.00390089	2.3612	0.0182158	0.595421	chr16	54146970	54148378	1408	+	45.14	q12.2	pseudogene	AC007347.1
ENSG00000261276	255.037	-0.0273129	0.0115861	-2.35739	0.0184038	0.595421	chr11	68771862	68772568	366	+	56.29	q13.3	antisense	RP11-554A11.5
ENSG00000267582	6.95321	-0.0628426	0.0266606	-2.35713	0.0184169	0.595421	chr19	13907388	13907747	360	-	59.17	p13.13	antisense	CTD-3252C9.2
ENSG00000267705	450.757	0.0181878	0.00771754	2.35669	0.0184386	0.595421	chr18	56419411	56421130	625	-	40.52	q21.32	lincRNA	RP11-108P20.3
ENSG00000224680	103.137	0.0312274	0.0132525	2.35634	0.0184558	0.595421	chr1	52834349	52834916	568	+	50.18	p32.3	pseudogene	PLA2G12AP1	phospholipase A2, group XIIA pseudogene 1 [Source:HGNC Symbol;Acc:39248]
ENSG00000248967	25.9695	-0.0171553	0.00728176	-2.35592	0.0184768	0.595421	chr5	80042158	80042638	481	-	42	q14.1	pseudogene	RP11-241J12.3
ENSG00000213702	5050.92	0.0190113	0.00807705	2.35374	0.0185856	0.597952	chr5	96371586	96373214	1620	+	35.54	q15	pseudogene	AC008865.1
ENSG00000240401	4065.45	0.0247829	0.0105357	2.35228	0.0186588	0.597952	chr2	55535628	55573185	3026	+	35.12	p16.1	antisense	AC012358.8
ENSG00000260391	24.6996	-0.0410765	0.0174845	-2.3493	0.0188087	0.598166	chr3	124442635	124445172	2538	+	35.54	q21.2	sense_overlapping	RP11-71H17.7
ENSG00000254330	34.782	-0.0498721	0.0212328	-2.34883	0.0188326	0.598279	chr8	65616331	65647016	769	-	36.98	q12.3	sense_intronic	RP11-1D12.1
ENSG00000232460	249.494	0.0126246	0.00538255	2.34547	0.0190032	0.600177	chr11	121232559	121233574	1016	-	45.57	q24.1	pseudogene	BMPR1APS2	bone morphogenetic protein receptor, type IA pseudogene 2 [Source:HGNC Symbol;Acc:21743]
ENSG00000237990	10.354	-0.0757969	0.0323289	-2.34455	0.01905	0.600177	chr3	3080717	3102829	1640	-	41.43	p26.2	antisense	CNTN4-AS1	CNTN4 antisense RNA 1 [Source:HGNC Symbol;Acc:39985]
ENSG00000235837	3714.54	0.0163918	0.00700286	2.34074	0.0192458	0.600177	chr7	16735496	16759523	648	-	37.73	p21.1	antisense	AC073333.8
ENSG00000203709	881.232	-0.0221651	0.00947324	-2.33976	0.0192959	0.600177	chr1	207974863	208042495	15647	-	47.92	q32.2	processed_transcript	C1orf132	chromosome 1 open reading frame 132 [Source:HGNC Symbol;Acc:32018]	MI0000735	hsa-mir-29c
ENSG00000225746	6370.06	0.0150497	0.0064336	2.33924	0.0193231	0.600177	chr14	101403738	101426536	2986	+	32.9	q32.31	lincRNA	AL132709.5
ENSG00000227606	89.7647	0.0292773	0.0125223	2.33801	0.0193865	0.600177	chr19	43657431	43665014	500	+	40.3	q13.31	lincRNA	AC005392.13
ENSG00000241073	201.961	0.0247409	0.0105911	2.336	0.0194912	0.600177	chr1	100523546	100550027	384	-	38.9	p21.2	antisense	RP4-714D9.2
ENSG00000233646	10.9284	-0.0508931	0.0218134	-2.33311	0.0196424	0.600704	chr11	5587908	5588846	939	-	42.28	p15.4	pseudogene	OR52T1P	olfactory receptor, family 52, subfamily T, member 1 pseudogene [Source:HGNC Symbol;Acc:15236]
ENSG00000243313	27.4039	0.040926	0.0175602	2.33062	0.0197736	0.601531	chr6	37800698	37800961	264	-	51.89	p21.2	misc_RNA	RN7SL285P	RNA, 7SL, cytoplasmic 285, pseudogene [Source:HGNC Symbol;Acc:46301]
ENSG00000257957	150.196	0.0192755	0.0082715	2.33035	0.0197875	0.601531	chr14	36235001	36236316	1316	+	41.26	q13.2	pseudogene	QRSL1P3	glutaminyl-tRNA synthase (glutamine-hydrolyzing)-like 1 pseudogene 3 [Source:HGNC Symbol;Acc:43669]
ENSG00000272994	442.791	0.0130342	0.00559408	2.33	0.0198063	0.601531	chr2	105950484	105953932	3449	-	41.14	q12.1	lincRNA	RP11-332H14.2
ENSG00000264662	49.9251	-0.0223328	0.0095949	-2.32757	0.0199351	0.601531	chr17	20692530	20692908	379	-	35.62	p11.2	pseudogene	RP11-283C24.2
ENSG00000224781	106.918	-0.013832	0.00594771	-2.32559	0.0200402	0.601531	chrX	52861754	52862949	1196	-	41.64	p11.22	pseudogene	EIF4A2P4	eukaryotic translation initiation factor 4A2 pseudogene 4 [Source:HGNC Symbol;Acc:45101]
ENSG00000265678	143.961	-0.0219761	0.00946225	-2.3225	0.0202059	0.601531	chr17	80111306	80112691	555	+	58.15	q25.3	antisense	RP11-1376P16.2
ENSG00000231711	298.9	-0.0170795	0.00735485	-2.32222	0.0202213	0.601531	chr22	46435787	46440733	4947	-	48.64	q13.31	processed_transcript	LINC00899	long intergenic non-protein coding RNA 899 [Source:HGNC Symbol;Acc:48583]
ENSG00000236051	4295.94	0.0100288	0.00431987	2.32156	0.0202567	0.601531	chr13	77649649	77672677	1806	+	35.43	q22.3	antisense	MYCBP2-AS1	MYCBP2 antisense RNA 1 [Source:HGNC Symbol;Acc:41023]
ENSG00000259725	8.45754	-0.0305909	0.0131776	-2.32143	0.0202637	0.601531	chr16	54971698	54972583	778	-	61.29	q12.2	lincRNA	CTD-3032H12.1
ENSG00000273264	214.335	0.0139949	0.00603081	2.32057	0.02031	0.601583	chr1	85932978	85933343	366	+	34.15	p22.3	lincRNA	RP11-131L23.2
ENSG00000232300	226.198	-0.0147655	0.00636635	-2.3193	0.020379	0.601583	chr17	44636196	44640161	2183	-	50.15	q21.31	sense_intronic	FAM215B	family with sequence similarity 215, member B (non-protein coding) [Source:HGNC Symbol;Acc:43639]
ENSG00000249690	43.0958	-0.0316498	0.0136503	-2.31861	0.0204162	0.601583	chr4	151500241	151502697	2209	+	45.58	q31.3	antisense	RP11-1336O20.2
ENSG00000226396	66.2823	-0.0251364	0.010842	-2.31843	0.0204258	0.601583	chr1	19934608	19935062	455	+	55.38	p36.13	pseudogene	RPS14P3	ribosomal protein S14 pseudogene 3 [Source:HGNC Symbol;Acc:35797]
ENSG00000226856	30.3669	-0.0464268	0.020026	-2.31833	0.0204314	0.601583	chr2	118889704	118943962	979	-	41.17	q14.2	lincRNA	AC093901.1
ENSG00000255176	85.5479	-0.0284033	0.0122762	-2.31368	0.0206854	0.605204	chr11	118507338	118508815	1388	+	48.71	q23.3	antisense	AP002954.3
ENSG00000244301	99.2062	-0.0303141	0.0131134	-2.31169	0.0207948	0.605204	chr2	201542956	201603504	4443	+	41.96	q33.1	pseudogene	AOX3P	aldehyde oxidase 3, pseudogene [Source:HGNC Symbol;Acc:19049]
ENSG00000254941	136.114	-0.0227356	0.00984377	-2.30964	0.0209081	0.605204	chr11	124677718	124678165	448	-	53.12	q24.2	pseudogene	RP11-677M14.5
ENSG00000265798	84.7819	0.0172142	0.00745558	2.3089	0.0209489	0.605204	chr17	29365593	29386139	2513	-	44.16	q11.2	pseudogene	RP11-271K11.5
ENSG00000255350	49.358	-0.0215034	0.00931372	-2.30879	0.0209555	0.605204	chr11	103275037	103276562	1526	-	39.84	q22.3	pseudogene	RP11-37O16.3
ENSG00000231138	59.0465	-0.0306711	0.0132871	-2.30834	0.0209802	0.605204	chr10	125536186	125537265	806	+	50.56	q26.13	antisense	RP11-391M7.3
ENSG00000255237	7.55157	-0.0438144	0.0189967	-2.30643	0.0210869	0.607091	chr11	462930	463899	664	-	49.38	p15.5	antisense	RP13-317D12.3
ENSG00000269907	26.2486	-0.0233965	0.0101527	-2.30447	0.0211961	0.60774	chr9	99672358	99672687	330	+	49.39	q22.33	pseudogene	RP11-330M2.4
ENSG00000235784	29.7631	0.0347284	0.01507	2.30446	0.0211966	0.60774	chr13	94047230	94048108	879	-	44.03	q31.3	pseudogene	HNRNPA1P29	heterogeneous nuclear ribonucleoprotein A1 pseudogene 29 [Source:HGNC Symbol;Acc:39547]
ENSG00000236905	8.49161	-0.0580852	0.0252517	-2.30024	0.0214344	0.60918	chr1	212997369	212997847	479	+	56.37	q32.3	pseudogene	RP11-348H3.2
ENSG00000269397	140.637	0.0221066	0.00962147	2.29763	0.0215829	0.60918	chr19	24110590	24112089	1500	+	32.93	p12	sense_intronic	CTB-92J24.2
ENSG00000203414	9.50776	-0.0395668	0.0172283	-2.29661	0.0216409	0.60918	chr10	13198684	13200136	1453	-	44.94	p13	pseudogene	BTBD7P1	BTB (POZ) domain containing 7 pseudogene 1 [Source:HGNC Symbol;Acc:44875]
ENSG00000226637	146.909	-0.0178833	0.00778829	-2.29618	0.0216655	0.60918	chr1	143719663	143721171	420	-	43.41	q21.1	lincRNA	RP6-206I17.3
ENSG00000197844	22.4683	0.0513716	0.0224031	2.29305	0.0218449	0.60918	chr1	149689368	149689854	486	+	36.76	q21.2	pseudogene	AL358813.1
ENSG00000247317	444.748	-0.023771	0.0103708	-2.2921	0.0218997	0.60918	chr8	144063155	144099854	3853	-	48.96	q24.3	lincRNA	RP11-273G15.2
ENSG00000244627	442.051	-0.0113221	0.00493982	-2.292	0.0219058	0.60918	chr22	38731767	38794934	3851	-	43.54	q13.1	pseudogene	RP3-449O17.1
ENSG00000249532	11548.7	0.0177987	0.00777132	2.2903	0.0220037	0.60918	chr4	113567632	113571207	771	-	33.61	q25	antisense	MIR302B	microRNA 302b [Source:HGNC Symbol;Acc:31763]	MI0000772	hsa-mir-302b
ENSG00000254138	24.536	0.0348994	0.0152639	2.28641	0.0222304	0.60918	chr5	31094084	31267717	381	-	38.5	p13.3	antisense	RP11-152K4.2
ENSG00000237238	1085.94	-0.00933617	0.00409091	-2.28217	0.0224792	0.60918	chr9	67327775	67334983	1120	-	42.59	q13	pseudogene	BMS1P10	BMS1 pseudogene 10 [Source:HGNC Symbol;Acc:49154]
ENSG00000244699	17.9253	0.0412762	0.0180934	2.28129	0.0225316	0.60918	chr3	75433210	75440961	369	-	44.87	p12.3	pseudogene	RP11-803B1.2
ENSG00000180422	8.74842	-0.0617348	0.0270652	-2.28097	0.0225502	0.60918	chr16	89225554	89230653	3961	+	59.35	q24.3	lincRNA	LINC00304	long intergenic non-protein coding RNA 304 [Source:HGNC Symbol;Acc:26713]
ENSG00000233847	210.847	0.0180028	0.0078951	2.28025	0.0225931	0.60918	chr5	60213317	60215400	408	+	36.42	q12.1	antisense	AC104113.3
ENSG00000228035	71.5453	0.0278793	0.0122286	2.27984	0.0226171	0.60918	chr1	115825655	115910693	2610	+	44.74	p13.2	antisense	RP4-663N10.1
ENSG00000234589	554.152	-0.0139387	0.0061154	-2.27928	0.0226506	0.60918	chr12	3180698	3181314	617	-	59.81	p13.33	pseudogene	RP11-253E3.1
ENSG00000226017	124.335	-0.0164664	0.00722449	-2.27925	0.0226521	0.60918	chr3	64173220	64186641	2496	+	41.36	p14.1	antisense	PRICKLE2-AS3	PRICKLE2 antisense RNA 3 [Source:HGNC Symbol;Acc:40918]
ENSG00000224930	22.0414	0.0746162	0.0327446	2.27873	0.0226831	0.60918	chr21	46419122	46424642	734	-	62.74	q22.3	lincRNA	LINC00162	long intergenic non-protein coding RNA 162 [Source:HGNC Symbol;Acc:19725]
ENSG00000230001	98.2807	-0.0246647	0.0108292	-2.27761	0.0227501	0.60918	chr9	4070906	4071884	635	-	35.24	p24.2	sense_intronic	RP11-70J12.1
ENSG00000257890	22.9366	-0.032206	0.0141461	-2.27666	0.0228063	0.60918	chr12	106444739	106452032	632	-	36.61	q23.3	lincRNA	RP11-114F10.2
ENSG00000271913	127.113	0.0219403	0.00963897	2.27621	0.0228337	0.60918	chr6	159409210	159485957	1951	+	42.32	q25.3	antisense	RP1-111C20.4
ENSG00000249781	17.3287	0.0562118	0.024707	2.27513	0.0228979	0.60918	chr5	9641417	9903938	2487	-	40.49	p15.2	lincRNA	CTD-2143L24.1
ENSG00000257027	1239.72	-0.0124877	0.00548922	-2.27496	0.0229085	0.60918	chr12	9811163	9814681	2508	+	41.43	p13.31	sense_intronic	RP11-705C15.3
ENSG00000230417	578.668	0.0213901	0.0094068	2.2739	0.0229723	0.60918	chr10	80008505	80434724	3811	+	46.63	q22.3	lincRNA	LINC00856	long intergenic non-protein coding RNA 856 [Source:HGNC Symbol;Acc:45111]
ENSG00000272736	21.3881	0.0388512	0.017094	2.2728	0.0230382	0.60918	chr17	10286449	10441179	769	+	38.3	p13.1	antisense	RP11-799N11.1
ENSG00000272969	5.5312	0.0491933	0.0216493	2.27228	0.0230694	0.60918	chr4	56413279	56414056	778	+	50.77	q12	antisense	RP11-528I4.2
ENSG00000256827	23.309	-0.0627439	0.0276205	-2.27164	0.0231083	0.60918	chr12	124490418	124490772	355	-	48.45	q24.31	pseudogene	RP11-214K3.5
ENSG00000261534	531.923	-0.0112377	0.0049475	-2.27139	0.0231232	0.60918	chr9	124577953	124581731	3779	-	53.29	q33.2	sense_overlapping	RP11-244O19.1
ENSG00000263412	214.077	-0.0180786	0.00796268	-2.27041	0.0231824	0.60918	chr17	46122503	46125435	2933	-	49.4	q21.32	processed_transcript	RP5-890E16.2
ENSG00000247728	212.643	-0.0116871	0.00515221	-2.26837	0.0233065	0.60918	chr15	30909201	30917976	970	-	41.21	q13.2	antisense	RP11-932O9.7
ENSG00000272097	56.7048	-0.0210003	0.00926393	-2.26688	0.0233973	0.61002	chr6	10743557	10747896	1471	-	44.75	p24.2	lincRNA	RP11-421M1.8
ENSG00000179141	66.8706	0.0274616	0.012124	2.26507	0.0235086	0.61002	chr13	30050652	30064242	2250	-	46.88	q12.3	antisense	MTUS2-AS1	MTUS2 antisense RNA 1 [Source:HGNC Symbol;Acc:40924]
ENSG00000262468	83.8638	-0.0225797	0.00998008	-2.26248	0.023668	0.61002	chr16	4295826	4303790	2270	-	50.4	p13.3	lincRNA	RP11-95P2.1
ENSG00000250328	49.0522	-0.0259153	0.0114579	-2.26179	0.0237105	0.61002	chr5	121772192	121814782	2265	-	40.43	q23.2	antisense	CTC-210G5.1
ENSG00000260359	474.606	-0.022729	0.0100492	-2.26178	0.0237109	0.61002	chr15	95024040	95027181	3142	+	38.77	q26.2	lincRNA	RP11-4F5.2
ENSG00000271324	75.1845	0.02012	0.00889643	2.26158	0.0237232	0.61002	chr3	33835136	33835637	502	-	30.68	p22.3	lincRNA	RP11-10C24.2
ENSG00000188985	953.902	0.0178324	0.00788546	2.26142	0.023733	0.61002	chr18	23749724	23751313	1590	-	43.08	q11.2	pseudogene	DHFRP1	dihydrofolate reductase pseudogene 1 [Source:HGNC Symbol;Acc:2862]
ENSG00000269919	15.4405	-0.039704	0.0175641	-2.26052	0.0237893	0.61002	chr6	106548015	106548468	454	+	31.5	q21	sense_intronic	RP1-134E15.3
ENSG00000228412	74.7299	0.0332471	0.0147143	2.25951	0.0238518	0.610396	chr6	19802395	19804983	2301	-	41.21	p22.3	lincRNA	RP4-625H18.2
ENSG00000272509	515.743	0.0302401	0.0133909	2.25826	0.0239294	0.611064	chr8	95896837	95897298	462	+	28.57	q22.1	antisense	RP11-347C18.5
ENSG00000253716	227.977	-0.0144633	0.0064051	-2.25809	0.0239401	0.611064	chr8	144362331	144363860	1405	-	49.93	q24.3	antisense	RP13-582O9.5
ENSG00000260034	187.707	-0.0187262	0.00830016	-2.25613	0.0240626	0.611166	chr16	25151898	25160353	7990	-	47.84	p12.1	antisense	RP11-266L9.2
ENSG00000238266	586.926	0.0416125	0.0184603	2.25417	0.0241857	0.611166	chr10	6821560	6884868	3070	+	40.62	p14	lincRNA	LINC00707	long intergenic non-protein coding RNA 707 [Source:HGNC Symbol;Acc:44691]
ENSG00000131484	142.745	-0.0143201	0.00635315	-2.25401	0.0241955	0.611166	chr17	43580626	43612076	814	+	43.65	q21.31	antisense	RP11-798G7.5
ENSG00000265727	236.982	-0.0275713	0.0122327	-2.25391	0.0242019	0.611166	chrX	73462445	73462736	292	-	52.74	q13.2	misc_RNA	RN7SL648P	RNA, 7SL, cytoplasmic 648, pseudogene [Source:HGNC Symbol;Acc:46664]
ENSG00000226009	33.2171	-0.0306755	0.0136102	-2.25385	0.0242053	0.611166	chr10	103578835	103588536	850	+	49.52	q24.32	antisense	KCNIP2-AS1	KCNIP2 antisense RNA 1 [Source:HGNC Symbol;Acc:48680]
ENSG00000242539	3904.55	0.0119931	0.00532582	2.25187	0.0243302	0.611166	chr3	179114749	179116979	1941	+	38.14	q26.33	antisense	AC007620.3
ENSG00000225787	18.9116	0.025615	0.0113765	2.25157	0.0243492	0.611166	chr2	85329512	85329817	306	-	41.5	p11.2	pseudogene	LSM3P3	LSM3 pseudogene 3 [Source:HGNC Symbol;Acc:44348]
ENSG00000232842	14.714	0.0228497	0.0101521	2.25073	0.0244027	0.611166	chrX	95228327	95229314	988	-	44.13	q21.33	pseudogene	RP5-961K14.1
ENSG00000229190	1535.75	0.00834581	0.00371058	2.24919	0.0245002	0.611166	chr10	17737708	17742231	557	-	35.99	p12.33	antisense	RP11-390B4.3
ENSG00000258636	231.205	0.0335099	0.0149139	2.24689	0.0246472	0.61162	chr14	42057064	42074059	530	-	34.83	q21.1	lincRNA	CTD-2298J14.2
ENSG00000227496	53.4337	-0.0207828	0.0092549	-2.2456	0.0247293	0.61162	chr1	225888306	225939945	1530	+	46.8	q42.12	antisense	RP11-145A3.1
ENSG00000261087	384.921	-0.018222	0.00811557	-2.24531	0.0247483	0.61162	chr8	102179033	102181857	2825	-	42.27	q22.3	lincRNA	KB-1460A1.5
ENSG00000226862	27.662	-0.0246718	0.0109967	-2.24356	0.0248607	0.61162	chr1	202573396	202574421	314	+	49.9	q32.1	antisense	RP11-569A11.1
ENSG00000255090	2785.96	0.0127159	0.00567299	2.24148	0.0249948	0.61162	chr11	122026130	122293579	2066	-	39.88	q24.1	processed_transcript	RP11-820L6.1
ENSG00000272149	1105.28	-0.0142522	0.00636435	-2.23937	0.0251316	0.61162	chr3	33185596	33189213	305	-	48.45	p22.3	antisense	RP11-627J17.1
ENSG00000267194	351.008	-0.0249067	0.0111264	-2.23852	0.025187	0.61162	chr17	67547499	67550002	2504	+	36.86	q24.3	lincRNA	RP1-193H18.2
ENSG00000224430	59.5767	-0.0320797	0.0143311	-2.23847	0.0251901	0.61162	chrX	73380897	73382363	1467	-	50.44	q13.2	pseudogene	MKRN5P	makorin ring finger protein 5, pseudogene [Source:HGNC Symbol;Acc:7117]
ENSG00000225711	15.2959	-0.038992	0.0174194	-2.23843	0.0251929	0.61162	chr1	179190073	179191260	721	+	42.26	q25.2	pseudogene	RP11-345I18.4
ENSG00000228290	42.1012	-0.0268621	0.0120039	-2.23778	0.0252353	0.61162	chr6	85399143	85419252	1794	+	38.41	q14.3	antisense	RP11-132M7.3
ENSG00000250174	34.2263	-0.0277455	0.0124006	-2.23743	0.0252583	0.61162	chr3	123408491	123411254	827	+	47.14	q21.1	antisense	MYLK-AS2	MYLK antisense RNA 2 [Source:HGNC Symbol;Acc:40387]
ENSG00000186645	680.27	0.0136261	0.00609192	2.23675	0.0253028	0.61162	chr7	76651635	76661674	2887	-	48.39	q11.23	pseudogene	SPDYE9P	speedy/RINGO cell cycle regulator family member E9, pseudogene [Source:HGNC Symbol;Acc:45034]
ENSG00000214870	23.7246	-0.0311353	0.0139298	-2.23515	0.0254072	0.61162	chr7	26438213	26538594	4151	+	42.18	p15.2	lincRNA	AC004540.5
ENSG00000228343	3711.56	0.0105658	0.00473055	2.23353	0.0255141	0.61162	chrX	48438162	48439545	450	-	45.38	p11.23	antisense	RP11-1148L6.5
ENSG00000254480	48.9134	0.0269083	0.0120479	2.23344	0.0255197	0.61162	chr11	4208370	4223885	462	+	44.48	p15.4	lincRNA	RP11-23F23.2
ENSG00000227758	8.23993	-0.0447165	0.0200293	-2.23255	0.0255787	0.61162	chr6	29716066	29716290	225	+	64.89	p22.1	pseudogene	HCG9P5	HLA complex group 9 pseudogene 5 [Source:HGNC Symbol;Acc:30983]
ENSG00000257818	46.219	-0.0241462	0.010823	-2.231	0.0256808	0.61162	chr12	69678177	69679265	1089	+	37.83	q15	pseudogene	RP11-1143G9.2
ENSG00000232586	379.845	-0.0114933	0.00515447	-2.22977	0.0257624	0.61162	chr1	180918835	180924023	1440	-	57.6	q25.3	antisense	RP11-46A10.4
ENSG00000234380	223.093	-0.0197522	0.00886148	-2.229	0.0258141	0.61162	chr21	36118054	36157183	3219	+	43.06	q22.12	antisense	AP000330.8
ENSG00000249373	7.42189	-0.0503788	0.0226195	-2.22723	0.0259321	0.61162	chr4	113952443	113955707	427	-	37.58	q25	antisense	RP11-650J17.2
ENSG00000264673	40.527	0.0277127	0.0124589	2.22432	0.0261269	0.61162	chr17	16691562	16692548	686	-	46.61	p11.2	antisense	RP11-92B11.3
ENSG00000246889	1367.96	0.00912972	0.00410757	2.22265	0.0262391	0.61162	chr11	70218352	70244594	3078	-	46.87	q13.3	antisense	AP000487.5
ENSG00000254231	14.8646	0.033788	0.0152031	2.22244	0.0262535	0.61162	chr8	87345503	87355543	1673	-	42.1	q21.3	processed_transcript	CTD-2284J15.1
ENSG00000260597	855.037	-0.0112025	0.00504289	-2.22144	0.026321	0.61162	chr12	54413694	54416373	2680	+	51.19	q13.13	lincRNA	AC012531.25
ENSG00000227110	75.9568	-0.0175128	0.00788948	-2.21976	0.0264348	0.61162	chr3	7994492	8653610	6458	-	40.88	p26.1	antisense	LMCD1-AS1	LMCD1 antisense RNA 1 (head to head) [Source:HGNC Symbol;Acc:44477]
ENSG00000236816	12.1542	-0.0403599	0.0181946	-2.21824	0.0265386	0.61162	chr9	44076368	44118444	2414	-	36.09	p11.2	pseudogene	ANKRD20A7P	ankyrin repeat domain 20 family, member A7, pseudogene [Source:HGNC Symbol;Acc:31980]
ENSG00000203334	9.50715	0.0600725	0.0270909	2.21744	0.0265931	0.61162	chr11	108828445	108830523	2076	+	41.17	q22.3	pseudogene	AP003027.1
ENSG00000261864	407.281	-0.0155729	0.00703027	-2.21512	0.0267518	0.612445	chr16	68111243	68156174	549	+	43.16	q22.1	processed_transcript	RP11-67A1.2
ENSG00000223518	232.419	0.025063	0.0113159	2.21485	0.0267701	0.612445	chr15	37090797	37110660	2629	-	37.72	q14	pseudogene	CSNK1A1P1	casein kinase 1, alpha 1 pseudogene 1 [Source:HGNC Symbol;Acc:30446]
ENSG00000259999	8.7311	0.0590075	0.0266424	2.2148	0.0267738	0.612445	chr16	75355788	75358946	427	-	41.22	q23.1	sense_intronic	RP11-252K23.1
ENSG00000234618	807.034	-0.0122081	0.0055199	-2.21165	0.0269908	0.61256	chr9	79013615	79014502	888	+	51.46	q21.13	pseudogene	RPSAP9	ribosomal protein SA pseudogene 9 [Source:HGNC Symbol;Acc:31463]
ENSG00000271795	73.2677	-0.0208307	0.00941934	-2.21148	0.0270027	0.61256	chr5	150889014	150892330	3317	+	49.23	q33.1	antisense	CTC-251D13.1
ENSG00000213252	145.86	0.0145186	0.00656533	2.2114	0.0270081	0.61256	chr11	106697118	106698616	1499	-	40.16	q22.3	pseudogene	RP11-819M15.1
ENSG00000251634	1315.97	-0.0109352	0.00494499	-2.21137	0.0270101	0.61256	chr5	70398725	70424580	2851	-	42.45	q13.2	pseudogene	RP11-1280N14.3
ENSG00000257408	6.65012	-0.0591333	0.026742	-2.21126	0.0270181	0.61256	chr16	21950186	21956451	813	+	41.65	p12.2	pseudogene	RP11-645C24.4
ENSG00000240132	125.437	0.0172049	0.00778131	2.21105	0.0270323	0.61256	chr7	151198964	151200549	1586	+	42.94	q36.1	pseudogene	ETF1P2	eukaryotic translation termination factor 1 pseudogene 2 [Source:HGNC Symbol;Acc:3479]
ENSG00000250107	6.04085	-0.0445366	0.0201629	-2.20884	0.0271855	0.613041	chr17	48633568	48639469	1579	-	62.15	q21.33	antisense	CACNA1G-AS1	CACNA1G antisense RNA 1 [Source:HGNC Symbol;Acc:27377]
ENSG00000266680	299.061	0.0183276	0.00829753	2.2088	0.0271886	0.613041	chr6	64280910	64282313	1404	-	45.23	q12	antisense	RP5-1148A21.3
ENSG00000266490	422.17	0.00805303	0.00364622	2.2086	0.0272026	0.613041	chr17	29119390	29119851	462	+	37.01	q11.2	lincRNA	CTD-2349P21.9
ENSG00000273419	246.167	-0.0169207	0.00767233	-2.20543	0.0274242	0.613406	chr7	149555489	149559581	4093	-	54.97	q36.1	antisense	RP4-751H13.7
ENSG00000254894	1444.47	0.0171797	0.00779203	2.20477	0.0274699	0.613406	chr11	20141230	20142178	660	-	38.88	p15.1	antisense	NAV2-AS1	NAV2 antisense RNA 1 [Source:HGNC Symbol;Acc:40744]
ENSG00000225449	37.5985	0.0142651	0.00647374	2.20354	0.0275568	0.613406	chr2	130724165	130738039	2456	-	41.77	q21.1	pseudogene	RAB6C-AS1	RAB6C antisense RNA 1 [Source:HGNC Symbol;Acc:49278]
ENSG00000188971	24494.8	0.0087429	0.00397415	2.19994	0.0278111	0.613447	chr2	69685129	69693664	8536	-	42.53	p13.3	lincRNA	RP11-427H3.3
ENSG00000215477	19.7106	-0.0208045	0.00945864	-2.19952	0.0278409	0.613447	chr6	87831411	87832406	996	-	51.41	q14.3	pseudogene	RCN1P1	reticulocalbin 1, EF-hand calcium binding domain pseudogene 1 [Source:HGNC Symbol;Acc:39205]
ENSG00000243742	109.473	-0.0268783	0.0122414	-2.19569	0.0281143	0.61662	chr11	61382508	61406921	3909	+	51.11	q12.2	pseudogene	RPLP0P2	ribosomal protein, large, P0 pseudogene 2 [Source:HGNC Symbol;Acc:17960]
ENSG00000225284	1747.54	0.0137545	0.00626604	2.19508	0.0281578	0.61662	chr2	39088862	39090275	550	+	38.05	p22.1	antisense	AC018693.6
ENSG00000242590	189.548	-0.0253812	0.0115651	-2.19464	0.0281895	0.61662	chr1	990413	991496	402	+	62.27	p36.33	sense_intronic	RP11-54O7.14
ENSG00000258027	10.3715	0.0317302	0.0144662	2.19341	0.0282782	0.61662	chr14	20078033	20146082	2097	+	40.94	q11.2	pseudogene	RP11-597A11.1
ENSG00000242086	4856.03	-0.0125367	0.00571867	-2.19224	0.0283621	0.616849	chr3	195384933	195460422	13406	+	48.48	q29	lincRNA	LINC00969	long intergenic non-protein coding RNA 969 [Source:HGNC Symbol;Acc:48729]
ENSG00000224437	22.6602	0.0207492	0.00946603	2.19196	0.0283824	0.616849	chr9	73531913	73532417	505	-	47.13	q21.12	pseudogene	PIGUP1	phosphatidylinositol glycan anchor biosynthesis, class U pseudogene 1 [Source:HGNC Symbol;Acc:45158]
ENSG00000272562	15.0911	-0.0321365	0.0146638	-2.19156	0.0284112	0.616849	chr1	226248413	226249577	490	-	41.12	q42.12	antisense	RP11-396C23.4
ENSG00000239581	8.7205	-0.0394766	0.0180229	-2.19036	0.0284985	0.616849	chr17	35497536	35498349	814	-	55.77	q12	pseudogene	RP11-19G24.1
ENSG00000237260	8.49977	-0.0440813	0.0201463	-2.18806	0.0286654	0.616849	chr2	177203365	177203805	441	+	45.35	q31.1	pseudogene	AC073069.2
ENSG00000266642	122.594	-0.0204458	0.00936208	-2.1839	0.0289697	0.616849	chr17	27224756	27226412	1256	+	53.23	q11.2	antisense	RP11-20B24.4
ENSG00000257384	6.83378	-0.0657297	0.0301048	-2.18336	0.0290092	0.616849	chr12	56126150	56126432	283	-	60.42	q13.2	pseudogene	RP11-644F5.12
ENSG00000227354	223.985	-0.016088	0.00737036	-2.1828	0.0290506	0.616849	chr13	79980444	79998463	3747	+	38.6	q31.1	antisense	RBM26-AS1	RBM26 antisense RNA 1 [Source:HGNC Symbol;Acc:39805]
ENSG00000236514	43.8909	-0.0224624	0.0102942	-2.18205	0.0291062	0.616849	chr10	38146668	38148038	826	+	49.23	p11.1	antisense	RP11-162G10.5
ENSG00000244459	44.4459	-0.0297221	0.0136254	-2.18137	0.0291558	0.616849	chr4	1575789	1581980	579	-	61.92	p16.3	lincRNA	RP11-1398P2.1
ENSG00000265992	12.776	-0.0702369	0.0322135	-2.18036	0.0292311	0.616849	chr3	54666149	54673884	3140	-	46.35	p14.3	sense_intronic	ESRG	embryonic stem cell related (non-protein coding) [Source:HGNC Symbol;Acc:39079]	MI0016800	hsa-mir-4454
ENSG00000227627	3644.51	0.0114605	0.00526031	2.17867	0.0293561	0.616849	chr6	153304885	153310358	663	+	43.24	q25.2	antisense	RP1-101K10.6
ENSG00000242207	30.0193	-0.0419998	0.0193008	-2.17607	0.0295502	0.616849	chr17	46706037	46712294	669	+	52.24	q21.32	antisense	HOXB-AS4	HOXB cluster antisense RNA 4 [Source:HGNC Symbol;Acc:40285]
ENSG00000242545	11.2117	0.0862548	0.0396399	2.17596	0.0295582	0.616849	chr3	59450056	59496404	698	-	40.86	p14.2	lincRNA	RP11-719N22.2
ENSG00000236199	731.53	0.0154839	0.00711727	2.17554	0.02959	0.616849	chr9	2041900	2046023	420	-	38.65	p24.3	antisense	RP11-264I13.2
ENSG00000260413	6.51427	-0.0496638	0.0228357	-2.17484	0.0296424	0.616849	chr16	29323671	29342598	653	+	51.67	p11.2	pseudogene	RP11-231C14.6
ENSG00000253356	4807.93	0.00765977	0.00352229	2.17466	0.0296557	0.616849	chr8	38006259	38021290	562	+	48.59	p11.23	antisense	RP11-90P5.2
ENSG00000213025	2102.08	0.0409293	0.0188213	2.17463	0.0296581	0.616849	chr10	70392128	70392484	357	+	44.26	q21.3	pseudogene	COX20P1	COX20 cytochrome C oxidase assembly factor pseudogene 1 [Source:HGNC Symbol;Acc:31435]
ENSG00000270020	6.59937	-0.0477263	0.0219556	-2.17376	0.0297233	0.617474	chr16	86553989	86557503	3515	-	52.09	q24.1	lincRNA	RP11-463O9.9
ENSG00000249899	53.4204	0.0255512	0.0117572	2.17324	0.0297626	0.617474	chr5	52228249	52286108	611	-	38.64	q11.2	antisense	CTD-2175A23.1
[truncated: 11,120 more rows]

## Sheet: lncRNAs-linear-males
Gene_ID	baseMean	log2FoldChange	lfcSE	stat	pvalue	padj	Chromosome	Gene_Start_BP	Gene-End_bp	Gene_Length	Strand	Percent_GC_Content	Cytoband	Gene_Biotype	Gene_Name	Description	Accession	miRBase_ID
[truncated: 11,570 more rows]

[truncated: 4 more sheets: linear lncRNAs-spline model, lncRNAs-spline-females, lncRNAs-spline-males, Demographic data]
