# Supplementary material for: Transcriptomes of human primary skin fibroblasts of healthy individuals reveal age‐associated mRNAs and long noncoding RNAs
Source: Aging Cell. 2023 Jul 18;22(11):e13915. doi: 10.1111/acel.13915 (PMC10652340; doi:10.1111/acel.13915)
Supplement: Supplementary file 7 — Appendix S6 [file ACEL-22-e13915-s001.xlsx]

## Sheet: enriched TFs-linear model
Set	Class	Sub_Class	Count	LncRNA	Simpson	P-value	FDR	Bonferroni	Jaccard	%	Input_number
IMR-90_POLR2A	Transcription_Factor	Promoter_20kb/1kb	356	RP11-588H23.3;SOCS2-AS1;CACNA2D3-AS1;LINC00595;LINC01018;ZFHX4-AS1;LINC00702;RP11-21L19.1;RP11-282O18.6;CTA-357J21.1;RP11-666A1.5;AE000658.22;RP11-517I3.1;A2M-AS1;RP3-332B22.1;RP11-44I10.3;RP11-318A15.2;LINC00473;RP11-398G24.2;RP11-656D10.3;RP11-600K15.1;AC010226.4;RP11-54A9.1;RP1-193H18.2;RP11-728F11.4;RP11-763B22.4;LINC00856;RP11-63G10.3;CTC-273B12.8;INHBA-AS1;AC010524.4;RP11-229C3.2;RP11-138E2…	0.326	8.02e-66	2.31e-62	2.31e-62	0.0433	356/7485	1093
IMR-90_POLR2A	Transcription_Factor	enhancer	426	RP11-588H23.3;AF131215.2;SOCS2-AS1;CACNA2D3-AS1;RP11-13N12.1;LINC00595;LINC01018;ZFHX4-AS1;LINC00702;RP11-21L19.1;AF131215.9;RP11-282O18.6;CTA-357J21.1;RP11-666A1.5;AE000658.22;RP11-517I3.1;CNTN4-AS1;A2M-AS1;RP3-332B22.1;RP11-44I10.3;RP11-318A15.2;LINC00473;RP11-398G24.2;RP11-716H6.1;RP11-656D10.3;RP11-600K15.1;RP11-116O18.1;AC010226.4;RP11-54A9.1;RP1-193H18.2;HLCS-IT1;RP11-728F11.4;RP11-763B22.4…	0.39	9.33e-61	7.9e-58	1.56e-57	0.038	426/10531	1093
IMR-90_MECP2	Transcription_Factor	enhancer	405	RP11-588H23.3;AF131215.2;SOCS2-AS1;CACNA2D3-AS1;RP11-13N12.1;LINC00595;LINC01018;ZFHX4-AS1;LINC00702;RP11-21L19.1;AF131215.9;RP11-282O18.6;CTA-357J21.1;RP11-666A1.5;AE000658.22;RP11-517I3.1;CNTN4-AS1;A2M-AS1;RP3-332B22.1;RP11-44I10.3;RP11-318A15.2;LINC00473;RP11-398G24.2;RP11-716H6.1;RP11-656D10.3;RP11-600K15.1;AC010226.4;RP11-54A9.1;RP1-193H18.2;HLCS-IT1;RP11-728F11.4;RP11-763B22.4;LINC00856;RP1…	0.371	9.42e-61	7.9e-58	1.58e-57	0.039	405/9699	1093
MCF-10A_POLR2A	Transcription_Factor	Promoter_10kb/1kb	324	AF131215.2;SOCS2-AS1;CACNA2D3-AS1;XX-CR54.3;LINC00702;RP11-21L19.1;AF131215.9;RP11-282O18.6;RP11-666A1.5;AE000658.22;RP11-517I3.1;A2M-AS1;RP3-332B22.1;RP11-44I10.3;RP11-318A15.2;LINC00473;RP11-398G24.2;RP11-716H6.1;RP11-656D10.3;RP11-116O18.1;AC010226.4;RP11-54A9.1;RP11-763B22.4;RP11-63G10.3;CTC-273B12.8;INHBA-AS1;RP11-229C3.2;RP11-138E2.1;AC015936.3;AP000487.5;RP11-713M15.2;CTD-2017C7.2;AC067945…	0.296	1.92e-60	5.53e-57	5.53e-57	0.0433	324/6709	1093
IMR-90_POLR2A	Transcription_Factor	Promoter_10kb/1kb	307	RP11-588H23.3;SOCS2-AS1;CACNA2D3-AS1;LINC00595;LINC01018;ZFHX4-AS1;LINC00702;RP11-282O18.6;RP11-666A1.5;AE000658.22;RP11-517I3.1;A2M-AS1;RP3-332B22.1;RP11-44I10.3;RP11-318A15.2;LINC00473;RP11-398G24.2;RP11-656D10.3;AC010226.4;RP11-54A9.1;RP11-728F11.4;RP11-763B22.4;LINC00856;RP11-63G10.3;CTC-273B12.8;INHBA-AS1;RP11-229C3.2;RP11-138E2.1;AC015936.3;AP000487.5;RP11-713M15.2;CTD-2017C7.2;AC067945.4;R…	0.281	1.43e-59	2.06e-56	4.12e-56	0.0441	307/6175	1093
MCF-10A_POLR2A	Transcription_Factor	Promoter_20kb/1kb	366	RP11-588H23.3;AF131215.2;SOCS2-AS1;CACNA2D3-AS1;XX-CR54.3;LINC00702;RP11-21L19.1;AF131215.9;RP11-282O18.6;RP11-666A1.5;AE000658.22;RP11-517I3.1;CNTN4-AS1;A2M-AS1;RP3-332B22.1;RP11-44I10.3;RP11-318A15.2;LINC00473;RP11-398G24.2;RP11-716H6.1;RP11-656D10.3;RP11-116O18.1;AC010226.4;RP11-54A9.1;RP1-193H18.2;RP11-763B22.4;RP11-63G10.3;CTC-273B12.8;INHBA-AS1;RP11-229C3.2;RP11-138E2.1;AC015936.3;AP000487.…	0.335	1.73e-59	2.5e-56	4.99e-56	0.0405	366/8303	1093
IMR-90_MAZ	Transcription_Factor	enhancer	408	RP11-588H23.3;AF131215.2;SOCS2-AS1;CACNA2D3-AS1;RP11-13N12.1;LINC00595;LINC01018;ZFHX4-AS1;LINC00702;RP11-21L19.1;AF131215.9;RP11-282O18.6;CTA-357J21.1;RP11-666A1.5;AE000658.22;RP11-517I3.1;CNTN4-AS1;A2M-AS1;RP3-332B22.1;RP11-44I10.3;RP11-318A15.2;LINC00473;RP11-398G24.2;RP11-656D10.3;RP11-600K15.1;RP11-116O18.1;AC010226.4;RP11-54A9.1;RP1-193H18.2;HLCS-IT1;RP11-728F11.4;RP11-763B22.4;LINC00856;RP…	0.373	4.1e-58	2.29e-55	6.88e-55	0.0381	408/10035	1093
IMR-90_MXI1	Transcription_Factor	enhancer	395	RP11-588H23.3;AF131215.2;SOCS2-AS1;CACNA2D3-AS1;RP11-13N12.1;LINC00595;LINC01018;ZFHX4-AS1;LINC00702;RP11-21L19.1;AF131215.9;RP11-282O18.6;CTA-357J21.1;RP11-666A1.5;AE000658.22;RP11-517I3.1;RP3-332B22.1;RP11-44I10.3;RP11-318A15.2;LINC00473;RP11-656D10.3;AC010226.4;RP11-54A9.1;RP1-193H18.2;HLCS-IT1;RP11-728F11.4;LINC00856;RP11-63G10.3;CTC-273B12.8;INHBA-AS1;AC010524.4;RP11-229C3.2;RP11-138E2.1;AC0…	0.361	1.51e-57	6.33e-55	2.53e-54	0.0385	395/9569	1093
IMR-90_RCOR1	Transcription_Factor	enhancer	406	RP11-588H23.3;SOCS2-AS1;CACNA2D3-AS1;RP11-13N12.1;LINC00595;ZFHX4-AS1;LINC00702;RP11-21L19.1;RP11-282O18.6;CTA-357J21.1;RP11-666A1.5;AE000658.22;RP11-517I3.1;RP3-332B22.1;RP11-44I10.3;RP11-318A15.2;LINC00473;RP11-398G24.2;RP11-716H6.1;RP11-656D10.3;RP11-600K15.1;RP11-116O18.1;AC010226.4;RP11-54A9.1;RP1-193H18.2;HLCS-IT1;RP11-728F11.4;LINC00856;RP11-63G10.3;CTC-273B12.8;INHBA-AS1;AC010524.4;RP11-2…	0.371	3.47e-57	1.16e-54	5.82e-54	0.0379	406/10034	1093
IMR-90_MAFK	Transcription_Factor	enhancer	411	RP11-588H23.3;AF131215.2;SOCS2-AS1;CACNA2D3-AS1;RP11-13N12.1;LINC00595;LINC01018;ZFHX4-AS1;LINC00702;RP11-21L19.1;AF131215.9;RP11-282O18.6;CTA-357J21.1;RP11-666A1.5;AE000658.22;RP11-517I3.1;CNTN4-AS1;RP3-332B22.1;RP11-44I10.3;RP11-318A15.2;LINC00473;RP11-398G24.2;RP11-716H6.1;RP11-656D10.3;RP11-600K15.1;RP11-116O18.1;AC010226.4;RP11-54A9.1;RP1-193H18.2;HLCS-IT1;RP11-728F11.4;LINC00856;RP11-63G10.…	0.376	5.99e-57	1.67e-54	1e-53	0.0376	411/10254	1093
IMR-90_POLR2A	Transcription_Factor	Accessible_chromatin	412	RP11-588H23.3;AF131215.2;SOCS2-AS1;CACNA2D3-AS1;RP11-13N12.1;LINC00595;ZFHX4-AS1;LINC00702;RP11-21L19.1;AF131215.9;RP11-282O18.6;CTA-357J21.1;RP11-666A1.5;AE000658.22;RP11-517I3.1;A2M-AS1;RP3-332B22.1;RP11-44I10.3;RP11-318A15.2;LINC00473;RP11-398G24.2;RP11-716H6.1;RP11-656D10.3;RP11-600K15.1;RP11-116O18.1;AC010226.4;RP11-54A9.1;RP1-193H18.2;HLCS-IT1;RP11-728F11.4;LINC00856;RP11-63G10.3;CTC-273B12…	0.377	8.92e-57	1.18e-53	1.18e-53	0.0375	412/10309	1093
IMR-90_BHLHE40	Transcription_Factor	enhancer	413	RP11-588H23.3;AF131215.2;SOCS2-AS1;CACNA2D3-AS1;RP11-13N12.1;LINC00595;LINC01018;ZFHX4-AS1;LINC00702;RP11-21L19.1;AF131215.9;RP11-282O18.6;CTA-357J21.1;RP11-666A1.5;AE000658.22;RP11-517I3.1;CNTN4-AS1;RP3-332B22.1;RP11-44I10.3;RP11-318A15.2;LINC00473;RP11-398G24.2;RP11-716H6.1;RP11-600K15.1;RP11-116O18.1;AC010226.4;RP11-54A9.1;RP1-193H18.2;HLCS-IT1;RP11-728F11.4;LINC00856;RP11-63G10.3;CTC-273B12.8…	0.378	1.07e-56	2.56e-54	1.79e-53	0.0374	413/10356	1093
IMR-90_CTCF	Transcription_Factor	enhancer	380	RP11-588H23.3;AF131215.2;SOCS2-AS1;CACNA2D3-AS1;RP11-13N12.1;LINC00595;LINC01018;ZFHX4-AS1;LINC00702;RP11-21L19.1;AF131215.9;RP11-282O18.6;CTA-357J21.1;RP11-666A1.5;AE000658.22;RP11-517I3.1;A2M-AS1;RP3-332B22.1;RP11-44I10.3;RP11-318A15.2;LINC00473;RP11-398G24.2;RP11-656D10.3;RP11-600K15.1;AC010226.4;RP11-54A9.1;RP1-193H18.2;HLCS-IT1;RP11-728F11.4;RP11-763B22.4;LINC00856;RP11-63G10.3;CTC-273B12.8;…	0.348	2.03e-56	4.26e-54	3.4e-53	0.0388	380/9077	1093
BJ_FOXA2	Transcription_Factor	Promoter_20kb/1kb	390	RP11-588H23.3;AF131215.2;SOCS2-AS1;CACNA2D3-AS1;RP11-13N12.1;LINC00595;ZFHX4-AS1;LINC00702;RP11-21L19.1;AF131215.9;RP11-282O18.6;CTA-357J21.1;RP11-666A1.5;AE000658.22;RP11-517I3.1;A2M-AS1;RP3-332B22.1;RP11-44I10.3;RP11-318A15.2;LINC00473;RP11-398G24.2;RP11-656D10.3;RP11-600K15.1;RP11-116O18.1;AC010226.4;RP11-54A9.1;RP1-193H18.2;HLCS-IT1;RP11-728F11.4;RP11-763B22.4;RP11-63G10.3;CTC-273B12.8;INHBA-…	0.357	3.77e-56	3.63e-53	1.09e-52	0.0383	390/9489	1093
IMR-90_POLR2A	Transcription_Factor	Promoter_5kb/1kb	268	RP11-588H23.3;SOCS2-AS1;CACNA2D3-AS1;LINC00595;ZFHX4-AS1;LINC00702;RP11-282O18.6;RP11-666A1.5;RP11-517I3.1;A2M-AS1;RP11-44I10.3;RP11-318A15.2;LINC00473;RP11-398G24.2;RP11-656D10.3;AC010226.4;RP11-54A9.1;RP11-763B22.4;LINC00856;RP11-63G10.3;CTC-273B12.8;INHBA-AS1;RP11-229C3.2;RP11-138E2.1;AC015936.3;AP000487.5;RP11-713M15.2;CTD-2017C7.2;AC067945.4;KLHL7-AS1;MIAT;RP11-332E3.2;AC053503.4;CTD-2201I18…	0.245	5.48e-56	1.57e-52	1.57e-52	0.0454	268/5086	1093
IMR-90_TP53	Transcription_Factor	enhancer	370	SOCS2-AS1;CACNA2D3-AS1;RP11-13N12.1;LINC00595;LINC01018;ZFHX4-AS1;RP11-21L19.1;RP11-282O18.6;CTA-357J21.1;RP11-666A1.5;AE000658.22;RP11-517I3.1;RP3-332B22.1;RP11-44I10.3;RP11-318A15.2;RP11-398G24.2;RP11-656D10.3;RP11-600K15.1;AC010226.4;RP11-54A9.1;RP1-193H18.2;RP11-728F11.4;LINC00856;RP11-63G10.3;CTC-273B12.8;INHBA-AS1;AC010524.4;RP11-229C3.2;RP11-138E2.1;AC015936.3;AP000487.5;RP11-713M15.2;CTD-…	0.339	8.05e-56	1.5e-53	1.35e-52	0.0391	370/8740	1093
U87_POLR2A	Transcription_Factor	enhancer	379	RP11-588H23.3;SOCS2-AS1;CACNA2D3-AS1;RP11-13N12.1;LINC00595;LINC01018;ZFHX4-AS1;LINC00702;RP11-21L19.1;RP11-282O18.6;CTA-357J21.1;AE000658.22;RP11-517I3.1;RP3-332B22.1;RP11-44I10.3;RP11-318A15.2;RP11-656D10.3;RP11-600K15.1;RP11-116O18.1;AC010226.4;RP11-54A9.1;RP1-193H18.2;LINC00856;RP11-63G10.3;CTC-273B12.8;INHBA-AS1;RP11-229C3.2;RP11-138E2.1;AC015936.3;AP000487.5;RP11-713M15.2;CTD-2017C7.2;LINC0…	0.347	1.16e-55	1.95e-53	1.95e-52	0.0386	379/9100	1093
MRC5_POLR2A	Transcription_Factor	enhancer	401	RP11-588H23.3;AF131215.2;SOCS2-AS1;CACNA2D3-AS1;RP11-13N12.1;LINC00595;LINC01018;ZFHX4-AS1;LINC00702;RP11-21L19.1;AF131215.9;RP11-282O18.6;CTA-357J21.1;RP11-666A1.5;AE000658.22;RP11-517I3.1;A2M-AS1;RP3-332B22.1;RP11-44I10.3;RP11-318A15.2;LINC00473;RP11-398G24.2;RP11-656D10.3;RP11-600K15.1;RP11-116O18.1;AC010226.4;RP11-54A9.1;RP1-193H18.2;HLCS-IT1;LINC00856;RP11-63G10.3;CTC-273B12.8;INHBA-AS1;AC01…	0.367	1.39e-55	2.12e-53	2.33e-52	0.0376	401/9972	1093
IMR-90_POLR2B	Transcription_Factor	enhancer	361	RP11-588H23.3;SOCS2-AS1;CACNA2D3-AS1;RP11-13N12.1;LINC00595;LINC01018;ZFHX4-AS1;LINC00702;RP11-21L19.1;RP11-282O18.6;CTA-357J21.1;RP11-666A1.5;AE000658.22;RP11-517I3.1;RP3-332B22.1;RP11-44I10.3;RP11-318A15.2;RP11-656D10.3;RP11-600K15.1;AC010226.4;RP11-54A9.1;RP1-193H18.2;LINC00856;RP11-63G10.3;CTC-273B12.8;INHBA-AS1;AC010524.4;RP11-138E2.1;AC015936.3;AP000487.5;RP11-713M15.2;CTD-2017C7.2;LINC0040…	0.33	3.29e-55	4.6e-53	5.52e-52	0.0393	361/8445	1093
IMR-90_EP300	Transcription_Factor	enhancer	418	RP11-588H23.3;AF131215.2;SOCS2-AS1;CACNA2D3-AS1;RP11-13N12.1;LINC00595;LINC01018;ZFHX4-AS1;LINC00702;RP11-21L19.1;AF131215.9;RP11-282O18.6;CTA-357J21.1;RP11-666A1.5;AE000658.22;RP11-517I3.1;CNTN4-AS1;A2M-AS1;RP3-332B22.1;RP11-44I10.3;RP11-318A15.2;LINC00473;RP11-398G24.2;RP11-716H6.1;RP11-656D10.3;RP11-600K15.1;RP11-116O18.1;AC010226.4;RP11-54A9.1;RP1-193H18.2;HLCS-IT1;RP11-728F11.4;LINC00856;RP1…	0.382	7.22e-55	9.31e-53	1.21e-51	0.0367	418/10720	1093
IMR-90_CEBPB	Transcription_Factor	enhancer	423	RP11-588H23.3;AF131215.2;SOCS2-AS1;CACNA2D3-AS1;RP11-13N12.1;LINC00595;LINC01018;ZFHX4-AS1;LINC00702;RP11-21L19.1;AF131215.9;RP11-282O18.6;CTA-357J21.1;RP11-666A1.5;AE000658.22;RP11-517I3.1;CNTN4-AS1;A2M-AS1;RP3-332B22.1;RP11-44I10.3;RP11-318A15.2;LINC00473;RP11-398G24.2;RP11-716H6.1;RP11-656D10.3;RP11-600K15.1;RP11-116O18.1;AC010226.4;RP11-54A9.1;RP1-193H18.2;HLCS-IT1;RP11-728F11.4;RP11-763B22.4…	0.387	1.28e-54	1.53e-52	2.15e-51	0.0364	423/10947	1093
IMR-90_MAZ	Transcription_Factor	Accessible_chromatin	398	RP11-588H23.3;AF131215.2;SOCS2-AS1;CACNA2D3-AS1;RP11-13N12.1;LINC00595;ZFHX4-AS1;LINC00702;RP11-21L19.1;AF131215.9;RP11-282O18.6;CTA-357J21.1;AE000658.22;RP11-517I3.1;A2M-AS1;RP3-332B22.1;RP11-44I10.3;RP11-318A15.2;LINC00473;RP11-398G24.2;RP11-656D10.3;RP11-600K15.1;RP11-116O18.1;AC010226.4;RP11-54A9.1;RP1-193H18.2;HLCS-IT1;RP11-728F11.4;LINC00856;RP11-63G10.3;CTC-273B12.8;INHBA-AS1;AC010524.4;RP…	0.364	3.07e-54	1.62e-51	4.07e-51	0.0373	398/9969	1093
IMR-90_MXI1	Transcription_Factor	Accessible_chromatin	381	RP11-588H23.3;AF131215.2;SOCS2-AS1;CACNA2D3-AS1;RP11-13N12.1;LINC00595;ZFHX4-AS1;LINC00702;RP11-21L19.1;AF131215.9;RP11-282O18.6;CTA-357J21.1;RP11-666A1.5;AE000658.22;RP11-517I3.1;RP3-332B22.1;RP11-44I10.3;RP11-318A15.2;LINC00473;RP11-716H6.1;RP11-656D10.3;RP11-116O18.1;AC010226.4;RP11-54A9.1;RP1-193H18.2;HLCS-IT1;RP11-728F11.4;LINC00856;RP11-63G10.3;CTC-273B12.8;INHBA-AS1;AC010524.4;RP11-229C3.2…	0.349	3.67e-54	1.62e-51	4.86e-51	0.0381	381/9303	1093
gastroesophageal_sphincter_POLR2A	Transcription_Factor	enhancer	357	SOCS2-AS1;CACNA2D3-AS1;LINC00595;ZFHX4-AS1;LINC00702;RP11-21L19.1;RP11-282O18.6;CTA-357J21.1;RP11-666A1.5;AE000658.22;RP11-517I3.1;A2M-AS1;RP3-332B22.1;RP11-44I10.3;RP11-318A15.2;LINC00473;RP11-656D10.3;RP11-116O18.1;AC010226.4;RP11-54A9.1;RP11-728F11.4;RP11-763B22.4;LINC00856;RP11-63G10.3;CTC-273B12.8;INHBA-AS1;AC010524.4;RP11-229C3.2;RP11-138E2.1;AC015936.3;AP000487.5;RP11-713M15.2;CTD-2017C7.2…	0.327	7.91e-54	8.84e-52	1.33e-50	0.0391	357/8403	1093
IMR-90_SMC3	Transcription_Factor	enhancer	371	RP11-588H23.3;AF131215.2;SOCS2-AS1;CACNA2D3-AS1;RP11-13N12.1;LINC00595;LINC01018;ZFHX4-AS1;LINC00702;RP11-21L19.1;AF131215.9;RP11-282O18.6;CTA-357J21.1;RP11-666A1.5;AE000658.22;RP11-517I3.1;RP3-332B22.1;RP11-44I10.3;RP11-318A15.2;LINC00473;RP11-398G24.2;RP11-600K15.1;AC010226.4;RP11-54A9.1;RP1-193H18.2;HLCS-IT1;RP11-728F11.4;LINC00856;RP11-63G10.3;CTC-273B12.8;INHBA-AS1;RP11-229C3.2;RP11-138E2.1;…	0.339	9.05e-54	9.05e-52	1.52e-50	0.0384	371/8946	1093
U87_MAX	Transcription_Factor	enhancer	361	RP11-588H23.3;SOCS2-AS1;CACNA2D3-AS1;RP11-13N12.1;LINC00595;ZFHX4-AS1;LINC00702;RP11-21L19.1;RP11-282O18.6;CTA-357J21.1;AE000658.22;RP11-517I3.1;RP3-332B22.1;RP11-44I10.3;RP11-318A15.2;RP11-398G24.2;RP11-656D10.3;RP11-600K15.1;AC010226.4;RP11-54A9.1;RP1-193H18.2;LINC00856;RP11-63G10.3;CTC-273B12.8;INHBA-AS1;RP11-229C3.2;RP11-138E2.1;AC015936.3;AP000487.5;RP11-713M15.2;CTD-2017C7.2;LINC00402;AC067…	0.33	9.17e-54	9.05e-52	1.54e-50	0.0389	361/8561	1093
IMR-90_MECP2	Transcription_Factor	Accessible_chromatin	393	RP11-588H23.3;AF131215.2;SOCS2-AS1;CACNA2D3-AS1;RP11-13N12.1;LINC00595;ZFHX4-AS1;LINC00702;RP11-21L19.1;AF131215.9;CTA-357J21.1;AE000658.22;RP11-517I3.1;A2M-AS1;RP3-332B22.1;RP11-44I10.3;RP11-318A15.2;LINC00473;RP11-398G24.2;RP11-656D10.3;RP11-600K15.1;RP11-116O18.1;AC010226.4;RP11-54A9.1;RP1-193H18.2;HLCS-IT1;RP11-728F11.4;LINC00856;RP11-63G10.3;CTC-273B12.8;INHBA-AS1;AC010524.4;RP11-229C3.2;RP1…	0.36	1.07e-53	3.54e-51	1.42e-50	0.0374	393/9817	1093
A549_TCF12	Transcription_Factor	Accessible_chromatin	401	RP11-588H23.3;SOCS2-AS1;CACNA2D3-AS1;RP11-13N12.1;LINC00595;ZFHX4-AS1;LINC00702;RP11-21L19.1;RP11-282O18.6;CTA-357J21.1;AE000658.22;RP11-517I3.1;A2M-AS1;RP3-332B22.1;RP11-44I10.3;RP11-318A15.2;LINC00473;RP11-398G24.2;RP11-656D10.3;RP11-116O18.1;AC010226.4;RP11-54A9.1;RP1-193H18.2;HLCS-IT1;RP11-728F11.4;LINC00856;RP11-63G10.3;CTC-273B12.8;INHBA-AS1;AC010524.4;RP11-138E2.1;AC015936.3;AP000487.5;RP1…	0.367	1.9e-53	5.03e-51	2.52e-50	0.037	401/10159	1093
gastroesophageal_sphincter_CTCF	Transcription_Factor	enhancer	362	SOCS2-AS1;CACNA2D3-AS1;LINC00595;LINC00702;RP11-21L19.1;RP11-282O18.6;CTA-357J21.1;RP11-666A1.5;AE000658.22;RP11-517I3.1;A2M-AS1;RP3-332B22.1;RP11-44I10.3;RP11-318A15.2;RP11-656D10.3;RP11-116O18.1;AC010226.4;RP11-54A9.1;RP11-728F11.4;RP11-763B22.4;LINC00856;RP11-63G10.3;CTC-273B12.8;INHBA-AS1;AC010524.4;RP11-229C3.2;RP11-138E2.1;AC015936.3;AP000487.5;RP11-713M15.2;CTD-2017C7.2;LINC00402;AC067945.…	0.331	2.51e-53	2.34e-51	4.21e-50	0.0387	362/8635	1093
A549_POLR2A	Transcription_Factor	enhancer	388	RP11-588H23.3;SOCS2-AS1;CACNA2D3-AS1;RP11-13N12.1;LINC00595;LINC01018;ZFHX4-AS1;LINC00702;RP11-21L19.1;RP11-282O18.6;CTA-357J21.1;RP11-666A1.5;AE000658.22;RP11-517I3.1;A2M-AS1;RP3-332B22.1;RP11-44I10.3;RP11-318A15.2;LINC00473;RP11-656D10.3;AC010226.4;RP11-54A9.1;RP1-193H18.2;HLCS-IT1;RP11-728F11.4;LINC00856;RP11-63G10.3;CTC-273B12.8;INHBA-AS1;AC010524.4;RP11-229C3.2;RP11-138E2.1;AC015936.3;AP0004…	0.355	3.07e-53	2.71e-51	5.15e-50	0.0374	388/9658	1093
A549_CREB1	Transcription_Factor	Accessible_chromatin	387	RP11-588H23.3;AF131215.2;SOCS2-AS1;CACNA2D3-AS1;RP11-13N12.1;LINC00595;LINC00702;RP11-21L19.1;AF131215.9;RP11-282O18.6;CTA-357J21.1;AE000658.22;RP11-517I3.1;A2M-AS1;RP3-332B22.1;RP11-44I10.3;RP11-318A15.2;LINC00473;RP11-656D10.3;RP11-116O18.1;AC010226.4;RP11-54A9.1;RP1-193H18.2;HLCS-IT1;RP11-728F11.4;LINC00856;RP11-63G10.3;CTC-273B12.8;INHBA-AS1;AC010524.4;RP11-229C3.2;RP11-138E2.1;AC015936.3;AP0…	0.354	3.48e-53	7.68e-51	4.61e-50	0.0375	387/9623	1093
IMR-90_EP300	Transcription_Factor	Accessible_chromatin	413	RP11-588H23.3;AF131215.2;SOCS2-AS1;CACNA2D3-AS1;RP11-13N12.1;LINC00595;ZFHX4-AS1;LINC00702;RP11-21L19.1;AF131215.9;CTA-357J21.1;RP11-666A1.5;AE000658.22;RP11-517I3.1;A2M-AS1;RP3-332B22.1;RP11-44I10.3;RP11-318A15.2;LINC00473;RP11-398G24.2;RP11-716H6.1;RP11-656D10.3;RP11-600K15.1;RP11-116O18.1;AC010226.4;RP11-54A9.1;RP1-193H18.2;HLCS-IT1;RP11-728F11.4;LINC00856;RP11-63G10.3;CTC-273B12.8;INHBA-AS1;A…	0.378	7.64e-53	1.45e-50	1.01e-49	0.0363	413/10700	1093
MCF-10A_POLR2A	Transcription_Factor	Promoter_5kb/1kb	270	SOCS2-AS1;LINC00702;RP11-21L19.1;AF131215.9;RP11-282O18.6;RP11-666A1.5;RP11-517I3.1;A2M-AS1;RP11-44I10.3;RP11-318A15.2;LINC00473;RP11-398G24.2;RP11-716H6.1;RP11-656D10.3;RP11-116O18.1;AC010226.4;RP11-54A9.1;RP11-763B22.4;RP11-63G10.3;CTC-273B12.8;INHBA-AS1;RP11-229C3.2;RP11-138E2.1;AC015936.3;AP000487.5;RP11-713M15.2;CTD-2017C7.2;AC067945.4;RP11-303E16.5;KLHL7-AS1;AC104653.1;MIAT;RP4-657D16.6;RP1…	0.247	1.48e-52	2.12e-49	4.24e-49	0.0437	270/5364	1093
A549_BCL3	Transcription_Factor	Accessible_chromatin	392	RP11-588H23.3;SOCS2-AS1;CACNA2D3-AS1;RP11-13N12.1;LINC00595;ZFHX4-AS1;LINC00702;RP11-21L19.1;RP11-282O18.6;CTA-357J21.1;RP11-666A1.5;AE000658.22;RP11-517I3.1;A2M-AS1;RP3-332B22.1;RP11-44I10.3;RP11-318A15.2;LINC00473;RP11-398G24.2;RP11-656D10.3;AC010226.4;RP11-54A9.1;RP1-193H18.2;HLCS-IT1;RP11-728F11.4;LINC00856;RP11-63G10.3;CTC-273B12.8;AC010524.4;RP11-229C3.2;RP11-138E2.1;AC015936.3;AP000487.5;R…	0.359	1.64e-52	2.56e-50	2.17e-49	0.0371	392/9881	1093
A549_MAX	Transcription_Factor	Accessible_chromatin	403	RP11-588H23.3;SOCS2-AS1;CACNA2D3-AS1;RP11-13N12.1;LINC00595;ZFHX4-AS1;LINC00702;RP11-21L19.1;RP11-282O18.6;CTA-357J21.1;RP11-666A1.5;AE000658.22;RP11-517I3.1;A2M-AS1;RP3-332B22.1;RP11-44I10.3;RP11-318A15.2;LINC00473;RP11-656D10.3;RP11-116O18.1;AC010226.4;RP11-54A9.1;RP1-193H18.2;HLCS-IT1;RP11-728F11.4;LINC00856;RP11-63G10.3;CTC-273B12.8;INHBA-AS1;AC010524.4;RP11-229C3.2;RP11-138E2.1;AC015936.3;AP…	0.369	1.74e-52	2.56e-50	2.31e-49	0.0366	403/10326	1093
A549_CREB1	Transcription_Factor	enhancer	381	RP11-588H23.3;SOCS2-AS1;CACNA2D3-AS1;RP11-13N12.1;LINC00595;LINC01018;LINC00702;RP11-21L19.1;RP11-282O18.6;CTA-357J21.1;RP11-666A1.5;AE000658.22;RP11-517I3.1;A2M-AS1;RP3-332B22.1;RP11-44I10.3;RP11-318A15.2;LINC00473;RP11-656D10.3;AC010226.4;RP11-54A9.1;RP1-193H18.2;HLCS-IT1;RP11-728F11.4;LINC00856;RP11-63G10.3;CTC-273B12.8;INHBA-AS1;AC010524.4;RP11-229C3.2;RP11-138E2.1;AC015936.3;AP000487.5;CTD-2…	0.349	1.98e-52	1.66e-50	3.32e-49	0.0375	381/9451	1093
A549_NR3C1	Transcription_Factor	enhancer	393	RP11-588H23.3;SOCS2-AS1;CACNA2D3-AS1;RP11-13N12.1;LINC00595;LINC01018;ZFHX4-AS1;LINC00702;RP11-21L19.1;RP11-282O18.6;CTA-357J21.1;RP11-666A1.5;AE000658.22;RP11-517I3.1;A2M-AS1;RP3-332B22.1;RP11-44I10.3;RP11-318A15.2;LINC00473;RP11-398G24.2;RP11-656D10.3;AC010226.4;RP11-54A9.1;RP1-193H18.2;HLCS-IT1;RP11-728F11.4;LINC00856;RP11-63G10.3;CTC-273B12.8;INHBA-AS1;AC010524.4;RP11-229C3.2;RP11-138E2.1;AC0…	0.36	2.82e-52	2.25e-50	4.73e-49	0.0369	393/9942	1093
IMR-90_RCOR1	Transcription_Factor	Accessible_chromatin	389	RP11-588H23.3;SOCS2-AS1;CACNA2D3-AS1;RP11-13N12.1;LINC00595;ZFHX4-AS1;LINC00702;RP11-21L19.1;RP11-282O18.6;CTA-357J21.1;AE000658.22;RP11-517I3.1;RP3-332B22.1;RP11-44I10.3;RP11-318A15.2;LINC00473;RP11-398G24.2;RP11-716H6.1;RP11-656D10.3;RP11-600K15.1;RP11-116O18.1;AC010226.4;RP11-54A9.1;RP1-193H18.2;HLCS-IT1;RP11-728F11.4;LINC00856;RP11-63G10.3;CTC-273B12.8;INHBA-AS1;AC010524.4;RP11-229C3.2;RP11-1…	0.356	3.85e-52	5.1e-50	5.1e-49	0.0371	389/9794	1093
IMR-90_NFE2L2	Transcription_Factor	enhancer	365	RP11-588H23.3;AF131215.2;SOCS2-AS1;CACNA2D3-AS1;RP11-13N12.1;LINC00595;LINC01018;LINC00702;RP11-21L19.1;AF131215.9;CTA-357J21.1;RP11-666A1.5;AE000658.22;RP11-517I3.1;CNTN4-AS1;RP3-332B22.1;RP11-44I10.3;RP11-318A15.2;LINC00473;RP11-398G24.2;RP11-716H6.1;RP11-600K15.1;AC010226.4;RP11-54A9.1;RP1-193H18.2;HLCS-IT1;RP11-728F11.4;LINC00856;RP11-63G10.3;INHBA-AS1;RP11-229C3.2;RP11-138E2.1;AC015936.3;AP0…	0.334	4.38e-52	3.34e-50	7.35e-49	0.0381	365/8854	1093
IMR-90_RB1	Transcription_Factor	enhancer	382	RP11-588H23.3;SOCS2-AS1;CACNA2D3-AS1;RP11-13N12.1;LINC00595;LINC01018;ZFHX4-AS1;LINC00702;RP11-21L19.1;RP11-282O18.6;CTA-357J21.1;RP11-666A1.5;AE000658.22;RP11-517I3.1;A2M-AS1;RP3-332B22.1;RP11-44I10.3;RP11-318A15.2;LINC00473;RP11-398G24.2;RP11-656D10.3;RP11-600K15.1;AC010226.4;RP11-54A9.1;RP1-193H18.2;HLCS-IT1;LINC00856;RP11-63G10.3;CTC-273B12.8;INHBA-AS1;AC010524.4;RP11-229C3.2;RP11-138E2.1;AC0…	0.349	5.18e-52	3.78e-50	8.69e-49	0.0373	382/9527	1093
HUVEC_FLI1	Transcription_Factor	Accessible_chromatin	392	RP11-588H23.3;SOCS2-AS1;RP11-13N12.1;LINC00595;ZFHX4-AS1;LINC00702;RP11-21L19.1;RP11-282O18.6;CTA-357J21.1;RP11-666A1.5;AE000658.22;RP11-517I3.1;A2M-AS1;RP3-332B22.1;RP11-44I10.3;RP11-318A15.2;RP11-398G24.2;RP11-716H6.1;RP11-656D10.3;RP11-600K15.1;RP11-116O18.1;AC010226.4;RP11-54A9.1;RP1-193H18.2;HLCS-IT1;RP11-728F11.4;LINC00856;RP11-63G10.3;CTC-273B12.8;INHBA-AS1;AC010524.4;RP11-138E2.1;AC015936…	0.359	6.13e-52	7.38e-50	8.12e-49	0.0369	392/9932	1093
A549_BCL3	Transcription_Factor	enhancer	387	RP11-588H23.3;SOCS2-AS1;CACNA2D3-AS1;RP11-13N12.1;LINC00595;LINC01018;ZFHX4-AS1;LINC00702;RP11-21L19.1;RP11-282O18.6;CTA-357J21.1;RP11-666A1.5;AE000658.22;RP11-517I3.1;A2M-AS1;RP3-332B22.1;RP11-44I10.3;RP11-318A15.2;LINC00473;RP11-398G24.2;RP11-656D10.3;AC010226.4;RP11-54A9.1;RP1-193H18.2;HLCS-IT1;RP11-728F11.4;LINC00856;RP11-63G10.3;CTC-273B12.8;AC010524.4;RP11-138E2.1;AC015936.3;AP000487.5;RP11…	0.354	6.78e-52	4.74e-50	1.14e-48	0.0371	387/9736	1093
A549_POLR2A	Transcription_Factor	Accessible_chromatin	381	RP11-588H23.3;SOCS2-AS1;RP11-13N12.1;LINC00595;ZFHX4-AS1;RP11-21L19.1;RP11-282O18.6;CTA-357J21.1;RP11-666A1.5;AE000658.22;RP11-517I3.1;A2M-AS1;RP11-44I10.3;RP11-318A15.2;LINC00473;RP11-398G24.2;RP11-656D10.3;RP11-600K15.1;AC010226.4;RP11-54A9.1;RP1-193H18.2;HLCS-IT1;RP11-728F11.4;LINC00856;RP11-63G10.3;CTC-273B12.8;INHBA-AS1;AC010524.4;RP11-229C3.2;RP11-138E2.1;AC015936.3;AP000487.5;RP11-713M15.2…	0.349	9.4e-52	1.04e-49	1.25e-48	0.0373	381/9510	1093
IMR-90_CHD1	Transcription_Factor	enhancer	366	RP11-588H23.3;SOCS2-AS1;CACNA2D3-AS1;RP11-13N12.1;LINC00595;LINC01018;ZFHX4-AS1;LINC00702;RP11-21L19.1;RP11-282O18.6;CTA-357J21.1;RP11-666A1.5;AE000658.22;RP11-517I3.1;CNTN4-AS1;RP3-332B22.1;RP11-44I10.3;RP11-318A15.2;LINC00473;RP11-398G24.2;RP11-656D10.3;RP11-600K15.1;AC010226.4;RP11-54A9.1;RP1-193H18.2;HLCS-IT1;RP11-728F11.4;LINC00856;RP11-63G10.3;CTC-273B12.8;INHBA-AS1;AC010524.4;RP11-138E2.1;…	0.335	9.44e-52	6.33e-50	1.58e-48	0.0379	366/8921	1093
MDA-MB-231_SMARCA4	Transcription_Factor	enhancer	392	RP11-588H23.3;SOCS2-AS1;RP11-13N12.1;LINC00595;LINC01018;ZFHX4-AS1;LINC00702;RP11-21L19.1;RP11-282O18.6;CTA-357J21.1;RP11-666A1.5;AE000658.22;RP11-517I3.1;RP3-332B22.1;RP11-44I10.3;RP11-318A15.2;LINC00473;RP11-398G24.2;RP11-656D10.3;RP11-600K15.1;RP11-116O18.1;AC010226.4;RP11-54A9.1;RP1-193H18.2;HLCS-IT1;LINC00856;RP11-63G10.3;CTC-273B12.8;INHBA-AS1;AC010524.4;RP11-229C3.2;RP11-138E2.1;AC015936.3…	0.359	1.11e-51	7.16e-50	1.86e-48	0.0368	392/9955	1093
A549_REST	Transcription_Factor	enhancer	378	RP11-588H23.3;SOCS2-AS1;CACNA2D3-AS1;RP11-13N12.1;LINC00595;LINC01018;RP11-21L19.1;RP11-282O18.6;CTA-357J21.1;RP11-666A1.5;AE000658.22;RP11-517I3.1;A2M-AS1;RP3-332B22.1;RP11-44I10.3;RP11-318A15.2;LINC00473;RP11-398G24.2;RP11-656D10.3;AC010226.4;RP11-54A9.1;RP1-193H18.2;HLCS-IT1;RP11-728F11.4;LINC00856;RP11-63G10.3;CTC-273B12.8;AC010524.4;RP11-138E2.1;AC015936.3;AP000487.5;RP11-713M15.2;CTD-2017C7…	0.346	1.25e-51	7.76e-50	2.1e-48	0.0374	378/9402	1093
IMR-90_CEBPB	Transcription_Factor	Accessible_chromatin	394	RP11-588H23.3;AF131215.2;SOCS2-AS1;CACNA2D3-AS1;RP11-13N12.1;LINC00595;ZFHX4-AS1;LINC00702;RP11-21L19.1;AF131215.9;CTA-357J21.1;AE000658.22;RP11-517I3.1;CNTN4-AS1;A2M-AS1;RP3-332B22.1;RP11-44I10.3;RP11-318A15.2;LINC00473;RP11-398G24.2;RP11-716H6.1;RP11-656D10.3;RP11-600K15.1;RP11-116O18.1;AC010226.4;RP11-54A9.1;RP1-193H18.2;HLCS-IT1;RP11-728F11.4;LINC00856;RP11-63G10.3;CTC-273B12.8;INHBA-AS1;AC01…	0.36	1.42e-51	1.45e-49	1.88e-48	0.0367	394/10045	1093
A549_YY1	Transcription_Factor	enhancer	373	SOCS2-AS1;CACNA2D3-AS1;RP11-13N12.1;LINC00595;LINC01018;ZFHX4-AS1;RP11-21L19.1;RP11-282O18.6;CTA-357J21.1;RP11-666A1.5;AE000658.22;RP11-517I3.1;A2M-AS1;RP3-332B22.1;RP11-44I10.3;RP11-318A15.2;LINC00473;RP11-398G24.2;RP11-656D10.3;AC010226.4;RP11-54A9.1;RP1-193H18.2;HLCS-IT1;RP11-728F11.4;LINC00856;RP11-63G10.3;CTC-273B12.8;INHBA-AS1;AC010524.4;RP11-229C3.2;RP11-138E2.1;AC015936.3;AP000487.5;RP11-…	0.341	1.5e-51	8.98e-50	2.52e-48	0.0376	373/9212	1093
A549_TCF12	Transcription_Factor	enhancer	389	RP11-588H23.3;SOCS2-AS1;CACNA2D3-AS1;RP11-13N12.1;LINC00595;LINC01018;ZFHX4-AS1;LINC00702;RP11-21L19.1;RP11-282O18.6;CTA-357J21.1;RP11-666A1.5;AE000658.22;RP11-517I3.1;A2M-AS1;RP3-332B22.1;RP11-44I10.3;RP11-318A15.2;LINC00473;RP11-398G24.2;RP11-656D10.3;AC010226.4;RP11-54A9.1;RP1-193H18.2;HLCS-IT1;RP11-728F11.4;LINC00856;RP11-63G10.3;CTC-273B12.8;INHBA-AS1;AC010524.4;RP11-138E2.1;AC015936.3;AP000…	0.356	1.87e-51	1.08e-49	3.14e-48	0.0368	389/9855	1093
A549_REST	Transcription_Factor	Accessible_chromatin	378	RP11-588H23.3;SOCS2-AS1;CACNA2D3-AS1;RP11-13N12.1;LINC00595;RP11-21L19.1;RP11-282O18.6;CTA-357J21.1;AE000658.22;RP11-517I3.1;A2M-AS1;RP3-332B22.1;RP11-44I10.3;RP11-318A15.2;LINC00473;RP11-398G24.2;RP11-656D10.3;RP11-116O18.1;AC010226.4;RP11-54A9.1;RP1-193H18.2;HLCS-IT1;RP11-728F11.4;LINC00856;RP11-63G10.3;CTC-273B12.8;AC010524.4;RP11-229C3.2;RP11-138E2.1;AC015936.3;AP000487.5;RP11-713M15.2;CTD-20…	0.346	4.07e-51	3.65e-49	5.39e-48	0.0372	378/9447	1093
A549_FOSL2	Transcription_Factor	Accessible_chromatin	407	RP11-588H23.3;AF131215.2;SOCS2-AS1;CACNA2D3-AS1;RP11-13N12.1;LINC00595;LINC01018;LINC00702;RP11-21L19.1;AF131215.9;RP11-282O18.6;CTA-357J21.1;RP11-666A1.5;AE000658.22;RP11-517I3.1;A2M-AS1;RP3-332B22.1;RP11-44I10.3;RP11-318A15.2;LINC00473;RP11-398G24.2;RP11-656D10.3;AC010226.4;RP11-54A9.1;RP1-193H18.2;HLCS-IT1;RP11-728F11.4;LINC00856;RP11-63G10.3;CTC-273B12.8;INHBA-AS1;AC010524.4;RP11-229C3.2;RP11…	0.372	4.13e-51	3.65e-49	5.47e-48	0.036	407/10615	1093
A549_SP1	Transcription_Factor	enhancer	392	RP11-588H23.3;SOCS2-AS1;CACNA2D3-AS1;RP11-13N12.1;LINC00595;LINC01018;ZFHX4-AS1;LINC00702;RP11-21L19.1;RP11-282O18.6;CTA-357J21.1;RP11-666A1.5;AE000658.22;RP11-517I3.1;A2M-AS1;RP3-332B22.1;RP11-44I10.3;RP11-318A15.2;LINC00473;RP11-398G24.2;RP11-656D10.3;AC010226.4;RP11-54A9.1;RP1-193H18.2;HLCS-IT1;RP11-728F11.4;LINC00856;RP11-63G10.3;CTC-273B12.8;INHBA-AS1;AC010524.4;RP11-138E2.1;AC015936.3;AP000…	0.359	5.69e-51	3.18e-49	9.54e-48	0.0366	392/10019	1093
IMR-90_POLR2A	Transcription_Factor	Promoter_2kb/1kb	226	RP11-588H23.3;SOCS2-AS1;CACNA2D3-AS1;LINC00595;ZFHX4-AS1;LINC00702;RP11-282O18.6;RP11-666A1.5;A2M-AS1;RP11-44I10.3;RP11-318A15.2;LINC00473;RP11-398G24.2;RP11-656D10.3;AC010226.4;RP11-54A9.1;RP11-763B22.4;LINC00856;RP11-63G10.3;CTC-273B12.8;INHBA-AS1;RP11-229C3.2;RP11-138E2.1;AC015936.3;AP000487.5;RP11-713M15.2;CTD-2017C7.2;AC067945.4;KLHL7-AS1;MIAT;AC053503.4;CTD-2201I18.1;AC007879.7;SNORA40;LINC…	0.207	5.82e-51	1.66e-47	1.66e-47	0.0462	226/4029	1093
A549_CTCF	Transcription_Factor	enhancer	379	RP11-588H23.3;SOCS2-AS1;CACNA2D3-AS1;RP11-13N12.1;LINC00595;LINC01018;ZFHX4-AS1;LINC00702;RP11-21L19.1;RP11-282O18.6;CTA-357J21.1;RP11-666A1.5;AE000658.22;RP11-517I3.1;A2M-AS1;RP3-332B22.1;RP11-44I10.3;RP11-318A15.2;LINC00473;RP11-656D10.3;AC010226.4;RP11-54A9.1;RP1-193H18.2;HLCS-IT1;RP11-728F11.4;LINC00856;RP11-63G10.3;CTC-273B12.8;INHBA-AS1;AC010524.4;RP11-229C3.2;RP11-138E2.1;AC015936.3;AP0004…	0.347	5.93e-51	3.21e-49	9.94e-48	0.0371	379/9501	1093
MDA-MB-231_SMARCA4	Transcription_Factor	Accessible_chromatin	396	RP11-588H23.3;SOCS2-AS1;RP11-13N12.1;LINC00595;ZFHX4-AS1;LINC00702;RP11-21L19.1;CTA-357J21.1;RP11-666A1.5;AE000658.22;RP11-517I3.1;A2M-AS1;RP3-332B22.1;RP11-44I10.3;RP11-318A15.2;LINC00473;RP11-398G24.2;RP11-656D10.3;RP11-600K15.1;RP11-116O18.1;AC010226.4;RP11-54A9.1;RP1-193H18.2;HLCS-IT1;RP11-728F11.4;LINC00856;RP11-63G10.3;CTC-273B12.8;INHBA-AS1;AC010524.4;RP11-229C3.2;RP11-138E2.1;AC015936.3;A…	0.362	6.71e-51	5.56e-49	8.89e-48	0.0364	396/10187	1093
A549_MAX	Transcription_Factor	enhancer	394	RP11-588H23.3;SOCS2-AS1;CACNA2D3-AS1;RP11-13N12.1;LINC00595;LINC01018;ZFHX4-AS1;LINC00702;RP11-21L19.1;RP11-282O18.6;CTA-357J21.1;RP11-666A1.5;AE000658.22;RP11-517I3.1;A2M-AS1;RP3-332B22.1;RP11-44I10.3;RP11-318A15.2;LINC00473;RP11-656D10.3;AC010226.4;RP11-54A9.1;RP1-193H18.2;HLCS-IT1;RP11-728F11.4;LINC00856;RP11-63G10.3;CTC-273B12.8;INHBA-AS1;AC010524.4;RP11-229C3.2;RP11-138E2.1;AC015936.3;AP0004…	0.36	7.03e-51	3.68e-49	1.18e-47	0.0365	394/10108	1093
A549_NR3C1	Transcription_Factor	Accessible_chromatin	395	RP11-588H23.3;SOCS2-AS1;CACNA2D3-AS1;RP11-13N12.1;LINC00595;LINC01018;ZFHX4-AS1;LINC00702;RP11-21L19.1;RP11-282O18.6;CTA-357J21.1;RP11-666A1.5;AE000658.22;RP11-517I3.1;A2M-AS1;RP3-332B22.1;RP11-44I10.3;RP11-318A15.2;LINC00473;RP11-398G24.2;RP11-656D10.3;AC010226.4;RP11-54A9.1;RP1-193H18.2;HLCS-IT1;RP11-728F11.4;LINC00856;RP11-63G10.3;CTC-273B12.8;INHBA-AS1;AC010524.4;RP11-229C3.2;RP11-138E2.1;AC0…	0.361	8.73e-51	6.8e-49	1.16e-47	0.0364	395/10157	1093
A549_JUN	Transcription_Factor	Accessible_chromatin	392	RP11-588H23.3;SOCS2-AS1;CACNA2D3-AS1;RP11-13N12.1;LINC00595;LINC00702;RP11-21L19.1;RP11-282O18.6;CTA-357J21.1;AE000658.22;RP11-517I3.1;A2M-AS1;RP3-332B22.1;RP11-44I10.3;RP11-318A15.2;LINC00473;RP11-398G24.2;RP11-656D10.3;AC010226.4;RP11-54A9.1;RP1-193H18.2;HLCS-IT1;RP11-728F11.4;LINC00856;RP11-63G10.3;CTC-273B12.8;AC010524.4;RP11-229C3.2;RP11-138E2.1;AC015936.3;AP000487.5;RP11-713M15.2;CTD-2017C7…	0.359	9.68e-51	7.13e-49	1.28e-47	0.0365	392/10040	1093
A549_SP1	Transcription_Factor	Accessible_chromatin	402	RP11-588H23.3;SOCS2-AS1;CACNA2D3-AS1;RP11-13N12.1;LINC00595;ZFHX4-AS1;LINC00702;RP11-21L19.1;RP11-282O18.6;CTA-357J21.1;AE000658.22;RP11-517I3.1;A2M-AS1;RP3-332B22.1;RP11-44I10.3;RP11-318A15.2;LINC00473;RP11-398G24.2;RP11-656D10.3;RP11-116O18.1;AC010226.4;RP11-54A9.1;RP1-193H18.2;HLCS-IT1;RP11-728F11.4;LINC00856;RP11-63G10.3;CTC-273B12.8;INHBA-AS1;AC010524.4;RP11-138E2.1;AC015936.3;AP000487.5;RP1…	0.368	1.17e-50	8.16e-49	1.55e-47	0.0361	402/10453	1093
HeLa-S3_MAX	Transcription_Factor	enhancer	358	RP11-588H23.3;SOCS2-AS1;CACNA2D3-AS1;RP11-13N12.1;LINC00595;LINC01018;LINC00702;RP11-21L19.1;RP11-282O18.6;CTA-357J21.1;RP11-666A1.5;AE000658.22;RP11-517I3.1;A2M-AS1;RP3-332B22.1;RP11-44I10.3;RP11-318A15.2;LINC00473;RP11-398G24.2;RP11-656D10.3;RP11-116O18.1;AC010226.4;RP11-54A9.1;RP1-193H18.2;HLCS-IT1;RP11-728F11.4;LINC00856;RP11-63G10.3;CTC-273B12.8;INHBA-AS1;AC010524.4;RP11-229C3.2;RP11-138E2.1…	0.328	1.28e-50	6.5e-49	2.15e-47	0.0379	358/8706	1093
HUVEC_POLR2A	Transcription_Factor	enhancer	377	RP11-588H23.3;SOCS2-AS1;RP11-13N12.1;LINC00595;LINC01018;LINC00702;RP11-21L19.1;RP11-282O18.6;CTA-357J21.1;RP11-666A1.5;AE000658.22;RP11-517I3.1;A2M-AS1;RP3-332B22.1;RP11-44I10.3;RP11-318A15.2;RP11-656D10.3;RP11-600K15.1;AC010226.4;RP11-54A9.1;RP1-193H18.2;HLCS-IT1;RP11-728F11.4;LINC00856;RP11-63G10.3;CTC-273B12.8;INHBA-AS1;AC010524.4;RP11-138E2.1;AC015936.3;AP000487.5;RP11-713M15.2;CTD-2017C7.2;…	0.345	1.45e-50	7.15e-49	2.43e-47	0.0371	377/9456	1093
A549_YY1	Transcription_Factor	Accessible_chromatin	374	RP11-588H23.3;SOCS2-AS1;CACNA2D3-AS1;RP11-13N12.1;LINC00595;ZFHX4-AS1;RP11-21L19.1;RP11-282O18.6;CTA-357J21.1;AE000658.22;RP11-517I3.1;A2M-AS1;RP3-332B22.1;RP11-44I10.3;RP11-318A15.2;LINC00473;RP11-656D10.3;RP11-116O18.1;AC010226.4;RP11-54A9.1;RP1-193H18.2;HLCS-IT1;RP11-728F11.4;LINC00856;RP11-63G10.3;CTC-273B12.8;INHBA-AS1;AC010524.4;RP11-229C3.2;RP11-138E2.1;AC015936.3;AP000487.5;RP11-713M15.2;…	0.342	2.63e-50	1.74e-48	3.48e-47	0.0371	374/9360	1093
HCT116_USF1	Transcription_Factor	enhancer	368	RP11-588H23.3;SOCS2-AS1;RP11-13N12.1;LINC00595;LINC01018;ZFHX4-AS1;LINC00702;RP11-21L19.1;RP11-282O18.6;CTA-357J21.1;RP11-666A1.5;AE000658.22;RP11-517I3.1;A2M-AS1;RP3-332B22.1;RP11-44I10.3;RP11-318A15.2;LINC00473;RP11-398G24.2;RP11-656D10.3;AC010226.4;RP11-54A9.1;HLCS-IT1;RP11-728F11.4;RP11-763B22.4;LINC00856;RP11-63G10.3;CTC-273B12.8;AC010524.4;RP11-229C3.2;RP11-138E2.1;AC015936.3;AP000487.5;RP1…	0.337	3.22e-50	1.54e-48	5.4e-47	0.0373	368/9131	1093
A549_RELA	Transcription_Factor	Accessible_chromatin	393	RP11-588H23.3;SOCS2-AS1;CACNA2D3-AS1;RP11-13N12.1;LINC00595;RP11-21L19.1;RP11-282O18.6;CTA-357J21.1;AE000658.22;RP11-517I3.1;A2M-AS1;RP3-332B22.1;RP11-44I10.3;RP11-318A15.2;LINC00473;RP11-656D10.3;RP11-600K15.1;RP11-116O18.1;AC010226.4;RP11-54A9.1;RP1-193H18.2;HLCS-IT1;RP11-728F11.4;LINC00856;RP11-63G10.3;CTC-273B12.8;INHBA-AS1;AC010524.4;RP11-229C3.2;RP11-138E2.1;AC015936.3;AP000487.5;RP11-713M1…	0.36	4.23e-50	2.67e-48	5.6e-47	0.0363	393/10139	1093
A549_NKX2-1	Transcription_Factor	Accessible_chromatin	402	RP11-588H23.3;SOCS2-AS1;CACNA2D3-AS1;RP11-13N12.1;LINC00595;ZFHX4-AS1;LINC00702;RP11-21L19.1;RP11-282O18.6;CTA-357J21.1;RP11-666A1.5;AE000658.22;RP11-517I3.1;A2M-AS1;RP3-332B22.1;RP11-44I10.3;RP11-318A15.2;LINC00473;RP11-716H6.1;RP11-656D10.3;RP11-116O18.1;AC010226.4;RP11-54A9.1;RP1-193H18.2;HLCS-IT1;RP11-728F11.4;LINC00856;RP11-63G10.3;CTC-273B12.8;INHBA-AS1;AC010524.4;RP11-229C3.2;RP11-138E2.1;…	0.368	4.45e-50	2.68e-48	5.9e-47	0.0359	402/10507	1093
IMR-90_BHLHE40	Transcription_Factor	Accessible_chromatin	394	RP11-588H23.3;AF131215.2;SOCS2-AS1;CACNA2D3-AS1;RP11-13N12.1;LINC00595;ZFHX4-AS1;LINC00702;RP11-21L19.1;AF131215.9;CTA-357J21.1;AE000658.22;RP11-517I3.1;RP3-332B22.1;RP11-44I10.3;RP11-318A15.2;LINC00473;RP11-398G24.2;RP11-716H6.1;RP11-600K15.1;RP11-116O18.1;AC010226.4;RP11-54A9.1;RP1-193H18.2;HLCS-IT1;RP11-728F11.4;LINC00856;RP11-63G10.3;CTC-273B12.8;INHBA-AS1;AC010524.4;RP11-138E2.1;AC015936.3;A…	0.36	5.5e-50	3.17e-48	7.29e-47	0.0362	394/10190	1093
A549_CTCF	Transcription_Factor	Accessible_chromatin	384	RP11-588H23.3;SOCS2-AS1;CACNA2D3-AS1;RP11-13N12.1;LINC00595;LINC01018;RP11-21L19.1;RP11-282O18.6;CTA-357J21.1;AE000658.22;RP11-517I3.1;A2M-AS1;RP3-332B22.1;RP11-44I10.3;RP11-318A15.2;LINC00473;RP11-656D10.3;RP11-600K15.1;RP11-116O18.1;AC010226.4;RP11-54A9.1;RP1-193H18.2;HLCS-IT1;RP11-728F11.4;RP11-63G10.3;CTC-273B12.8;INHBA-AS1;AC010524.4;RP11-229C3.2;RP11-138E2.1;AC015936.3;AP000487.5;RP11-713M1…	0.351	5.8e-50	3.2e-48	7.69e-47	0.0366	384/9789	1093
BJ_FOXA2	Transcription_Factor	Promoter_10kb/1kb	326	RP11-588H23.3;CACNA2D3-AS1;RP11-13N12.1;ZFHX4-AS1;LINC00702;RP11-21L19.1;RP11-282O18.6;RP11-666A1.5;AE000658.22;A2M-AS1;RP3-332B22.1;RP11-44I10.3;RP11-318A15.2;LINC00473;RP11-398G24.2;RP11-600K15.1;RP11-116O18.1;AC010226.4;RP11-54A9.1;RP1-193H18.2;HLCS-IT1;RP11-728F11.4;RP11-763B22.4;RP11-63G10.3;INHBA-AS1;RP11-229C3.2;RP11-138E2.1;AP000487.5;RP11-713M15.2;CTD-2017C7.2;AC067945.4;RP11-109I13.2;RP…	0.298	7.58e-50	7.27e-47	2.18e-46	0.0392	326/7551	1093
MDA-MB-231_GATA3	Transcription_Factor	enhancer	389	RP11-588H23.3;SOCS2-AS1;RP11-13N12.1;LINC00595;LINC01018;ZFHX4-AS1;LINC00702;RP11-21L19.1;RP11-282O18.6;CTA-357J21.1;RP11-666A1.5;AE000658.22;RP11-517I3.1;RP3-332B22.1;RP11-44I10.3;RP11-318A15.2;LINC00473;RP11-398G24.2;RP11-716H6.1;RP11-656D10.3;RP11-116O18.1;AC010226.4;RP11-54A9.1;RP1-193H18.2;HLCS-IT1;LINC00856;RP11-63G10.3;CTC-273B12.8;INHBA-AS1;AC010524.4;RP11-229C3.2;RP11-138E2.1;AC015936.3;…	0.356	7.84e-50	3.65e-48	1.31e-46	0.0363	389/10002	1093
sigmoid-colon_POLR2A	Transcription_Factor	enhancer	343	SOCS2-AS1;CACNA2D3-AS1;LINC00595;LINC01018;ZFHX4-AS1;LINC00702;RP11-21L19.1;RP11-282O18.6;RP11-666A1.5;AE000658.22;RP11-517I3.1;A2M-AS1;RP11-44I10.3;RP11-318A15.2;RP11-656D10.3;AC010226.4;RP11-54A9.1;RP11-728F11.4;RP11-763B22.4;LINC00856;RP11-63G10.3;CTC-273B12.8;AC010524.4;RP11-229C3.2;RP11-138E2.1;AC015936.3;AP000487.5;RP11-713M15.2;CTD-2017C7.2;LINC00402;AC067945.4;RP11-109I13.2;RP11-303E16.5;…	0.314	9.35e-50	4.24e-48	1.57e-46	0.0383	343/8201	1093
MDA-MB-231_POLR2A	Transcription_Factor	enhancer	354	RP11-588H23.3;SOCS2-AS1;RP11-13N12.1;LINC00595;LINC01018;ZFHX4-AS1;LINC00702;RP11-21L19.1;RP11-282O18.6;CTA-357J21.1;RP11-666A1.5;AE000658.22;RP11-517I3.1;RP11-44I10.3;RP11-318A15.2;LINC00473;RP11-398G24.2;RP11-656D10.3;RP11-116O18.1;AC010226.4;RP11-54A9.1;HLCS-IT1;LINC00856;RP11-63G10.3;CTC-273B12.8;AC010524.4;RP11-138E2.1;AC015936.3;AP000487.5;RP11-713M15.2;CTD-2017C7.2;LINC00402;AC067945.4;RP1…	0.324	9.76e-50	4.31e-48	1.64e-46	0.0378	354/8626	1093
IMR-90_CEBPB	Transcription_Factor	Promoter_20kb/1kb	393	RP11-588H23.3;AF131215.2;SOCS2-AS1;LINC00595;LINC01018;ZFHX4-AS1;LINC00702;RP11-21L19.1;AF131215.9;RP11-282O18.6;CTA-357J21.1;RP11-666A1.5;AE000658.22;RP11-517I3.1;CNTN4-AS1;A2M-AS1;RP3-332B22.1;RP11-44I10.3;RP11-318A15.2;LINC00473;RP11-398G24.2;RP11-716H6.1;RP11-656D10.3;RP11-600K15.1;RP11-116O18.1;AC010226.4;RP11-54A9.1;RP1-193H18.2;HLCS-IT1;RP11-728F11.4;RP11-763B22.4;LINC00856;RP11-63G10.3;CT…	0.36	1.12e-49	8.08e-47	3.23e-46	0.0361	393/10178	1093
A549_JUN	Transcription_Factor	enhancer	380	RP11-588H23.3;SOCS2-AS1;CACNA2D3-AS1;RP11-13N12.1;LINC00595;LINC01018;LINC00702;RP11-21L19.1;RP11-282O18.6;CTA-357J21.1;RP11-666A1.5;AE000658.22;RP11-517I3.1;A2M-AS1;RP3-332B22.1;RP11-44I10.3;RP11-318A15.2;LINC00473;RP11-398G24.2;RP11-656D10.3;AC010226.4;RP11-54A9.1;RP1-193H18.2;HLCS-IT1;RP11-728F11.4;LINC00856;RP11-63G10.3;CTC-273B12.8;AC010524.4;RP11-138E2.1;AC015936.3;AP000487.5;RP11-713M15.2;…	0.348	1.13e-49	4.86e-48	1.9e-46	0.0367	380/9655	1093
IMR-90_POLR2B	Transcription_Factor	Accessible_chromatin	335	RP11-588H23.3;SOCS2-AS1;CACNA2D3-AS1;RP11-13N12.1;LINC00595;ZFHX4-AS1;LINC00702;RP11-21L19.1;CTA-357J21.1;RP11-666A1.5;AE000658.22;RP11-517I3.1;RP3-332B22.1;RP11-44I10.3;RP11-318A15.2;RP11-656D10.3;AC010226.4;RP11-54A9.1;RP1-193H18.2;LINC00856;RP11-63G10.3;CTC-273B12.8;INHBA-AS1;AC010524.4;RP11-138E2.1;AC015936.3;AP000487.5;RP11-713M15.2;CTD-2017C7.2;LINC00402;AC067945.4;RP11-303E16.5;KLHL7-AS1;M…	0.306	1.48e-49	7.84e-48	1.96e-46	0.0386	335/7913	1093
MDA-MB-231_POLR2A	Transcription_Factor	Accessible_chromatin	352	RP11-588H23.3;SOCS2-AS1;RP11-13N12.1;LINC00595;ZFHX4-AS1;LINC00702;RP11-21L19.1;RP11-282O18.6;CTA-357J21.1;RP11-666A1.5;AE000658.22;RP11-517I3.1;RP11-318A15.2;LINC00473;RP11-398G24.2;RP11-656D10.3;RP11-116O18.1;AC010226.4;RP11-54A9.1;HLCS-IT1;LINC00856;RP11-63G10.3;CTC-273B12.8;AC010524.4;RP11-138E2.1;AC015936.3;AP000487.5;RP11-713M15.2;CTD-2017C7.2;LINC00402;AC067945.4;RP11-303E16.5;KLHL7-AS1;MI…	0.322	2.41e-49	1.23e-47	3.19e-46	0.0378	352/8582	1093
HCT116_MAX	Transcription_Factor	enhancer	374	RP11-588H23.3;SOCS2-AS1;RP11-13N12.1;LINC00595;LINC01018;ZFHX4-AS1;LINC00702;RP11-21L19.1;RP11-282O18.6;CTA-357J21.1;RP11-666A1.5;AE000658.22;RP11-517I3.1;A2M-AS1;RP3-332B22.1;RP11-44I10.3;RP11-318A15.2;LINC00473;RP11-398G24.2;RP11-716H6.1;RP11-656D10.3;AC010226.4;RP11-54A9.1;HLCS-IT1;RP11-728F11.4;LINC00856;RP11-63G10.3;CTC-273B12.8;AC010524.4;RP11-229C3.2;RP11-138E2.1;AC015936.3;AP000487.5;RP11…	0.342	2.78e-49	1.17e-47	4.66e-46	0.0368	374/9451	1093
HCT116_TCF7L2	Transcription_Factor	enhancer	359	RP11-588H23.3;SOCS2-AS1;RP11-13N12.1;LINC00595;LINC01018;ZFHX4-AS1;LINC00702;RP11-21L19.1;RP11-282O18.6;CTA-357J21.1;RP11-666A1.5;AE000658.22;RP11-517I3.1;A2M-AS1;RP3-332B22.1;RP11-44I10.3;RP11-318A15.2;RP11-398G24.2;RP11-656D10.3;AC010226.4;RP11-54A9.1;HLCS-IT1;RP11-728F11.4;LINC00856;RP11-63G10.3;CTC-273B12.8;AC010524.4;RP11-229C3.2;RP11-138E2.1;AC015936.3;AP000487.5;RP11-713M15.2;CTD-2017C7.2;…	0.328	3.04e-49	1.24e-47	5.1e-46	0.0374	359/8863	1093
MDA-MB-231_GATA3	Transcription_Factor	Accessible_chromatin	390	RP11-588H23.3;SOCS2-AS1;RP11-13N12.1;LINC00595;LINC01018;ZFHX4-AS1;LINC00702;RP11-21L19.1;CTA-357J21.1;RP11-666A1.5;AE000658.22;RP11-517I3.1;CNTN4-AS1;A2M-AS1;RP3-332B22.1;RP11-44I10.3;RP11-318A15.2;LINC00473;RP11-398G24.2;RP11-656D10.3;RP11-116O18.1;AC010226.4;RP11-54A9.1;RP1-193H18.2;HLCS-IT1;RP11-728F11.4;LINC00856;RP11-63G10.3;CTC-273B12.8;INHBA-AS1;AC010524.4;RP11-229C3.2;RP11-138E2.1;AC0159…	0.357	3.55e-49	1.74e-47	4.7e-46	0.0361	390/10103	1093
DU145_FOXA1	Transcription_Factor	Promoter_20kb/1kb	373	RP11-588H23.3;AF131215.2;SOCS2-AS1;RP11-13N12.1;ZFHX4-AS1;LINC00702;RP11-21L19.1;RP11-282O18.6;CTA-357J21.1;RP11-666A1.5;AE000658.22;RP11-517I3.1;A2M-AS1;RP3-332B22.1;RP11-44I10.3;RP11-318A15.2;RP11-398G24.2;RP11-716H6.1;RP11-656D10.3;RP11-116O18.1;AC010226.4;RP11-54A9.1;RP1-193H18.2;HLCS-IT1;RP11-728F11.4;RP11-63G10.3;CTC-273B12.8;INHBA-AS1;AC010524.4;RP11-229C3.2;RP11-138E2.1;AC015936.3;AP00048…	0.341	5.11e-49	2.54e-46	1.47e-45	0.0367	373/9435	1093
TIME_POLR2A	Transcription_Factor	Promoter_20kb/1kb	251	RP11-588H23.3;SOCS2-AS1;CACNA2D3-AS1;LINC00595;ZFHX4-AS1;LINC00702;RP11-21L19.1;AE000658.22;RP11-517I3.1;A2M-AS1;RP3-332B22.1;RP11-318A15.2;RP11-656D10.3;AC010226.4;RP11-54A9.1;RP11-63G10.3;CTC-273B12.8;INHBA-AS1;RP11-229C3.2;RP11-138E2.1;AC015936.3;AP000487.5;RP11-713M15.2;CTD-2017C7.2;AC067945.4;RP11-303E16.5;KLHL7-AS1;MIAT;RP11-35G9.5;RP11-703I16.1;RP11-332E3.2;AC053503.4;AC007879.7;SNORA40;RP…	0.23	5.28e-49	2.54e-46	1.52e-45	0.0433	251/4953	1093
HMEC_POLR2A	Transcription_Factor	enhancer	353	RP11-588H23.3;SOCS2-AS1;LINC01018;LINC00702;RP11-21L19.1;CTA-357J21.1;RP11-666A1.5;AE000658.22;RP11-517I3.1;A2M-AS1;RP11-44I10.3;RP11-318A15.2;RP11-656D10.3;RP11-600K15.1;AC010226.4;RP11-54A9.1;LINC00856;RP11-63G10.3;CTC-273B12.8;INHBA-AS1;AC010524.4;RP11-229C3.2;RP11-138E2.1;AC015936.3;AP000487.5;CTD-2017C7.2;LINC00402;AC067945.4;RP11-303E16.5;RP11-159N11.4;KLHL7-AS1;MIAT;RP11-35G9.5;RP11-703I16…	0.323	5.29e-49	2.11e-47	8.87e-46	0.0376	353/8650	1093
HCT116_SP1	Transcription_Factor	enhancer	380	RP11-588H23.3;SOCS2-AS1;RP11-13N12.1;LINC00595;LINC01018;ZFHX4-AS1;LINC00702;RP11-21L19.1;RP11-282O18.6;CTA-357J21.1;RP11-666A1.5;AE000658.22;RP11-517I3.1;A2M-AS1;RP3-332B22.1;RP11-44I10.3;RP11-318A15.2;LINC00473;RP11-398G24.2;RP11-716H6.1;RP11-656D10.3;AC010226.4;RP11-54A9.1;HLCS-IT1;RP11-728F11.4;RP11-763B22.4;LINC00856;RP11-63G10.3;CTC-273B12.8;AC010524.4;RP11-229C3.2;RP11-138E2.1;AC015936.3;A…	0.348	5.57e-49	2.17e-47	9.34e-46	0.0364	380/9718	1093
KB_SPI1	Transcription_Factor	enhancer	327	RP11-588H23.3;CACNA2D3-AS1;RP11-13N12.1;LINC00595;LINC01018;RP11-21L19.1;RP11-282O18.6;CTA-357J21.1;RP11-666A1.5;AE000658.22;RP11-517I3.1;A2M-AS1;RP11-44I10.3;RP11-318A15.2;LINC00473;RP11-656D10.3;RP11-116O18.1;AC010226.4;RP11-54A9.1;RP1-193H18.2;HLCS-IT1;RP11-728F11.4;RP11-63G10.3;CTC-273B12.8;INHBA-AS1;AC010524.4;RP11-138E2.1;AC015936.3;AP000487.5;CTD-2017C7.2;LINC00402;AC067945.4;RP11-303E16.5…	0.299	6.1e-49	2.32e-47	1.02e-45	0.0388	327/7661	1093
A549_EP300	Transcription_Factor	Accessible_chromatin	377	RP11-588H23.3;SOCS2-AS1;CACNA2D3-AS1;RP11-13N12.1;LINC00595;LINC00702;RP11-21L19.1;RP11-282O18.6;CTA-357J21.1;RP11-666A1.5;AE000658.22;RP11-517I3.1;A2M-AS1;RP3-332B22.1;RP11-318A15.2;LINC00473;RP11-398G24.2;RP11-656D10.3;AC010226.4;RP11-54A9.1;RP1-193H18.2;HLCS-IT1;RP11-728F11.4;LINC00856;RP11-63G10.3;CTC-273B12.8;INHBA-AS1;AC010524.4;RP11-229C3.2;RP11-138E2.1;AC015936.3;AP000487.5;RP11-713M15.2;…	0.345	6.18e-49	2.92e-47	8.19e-46	0.0365	377/9602	1093
HeLa-S3_SMC3	Transcription_Factor	enhancer	348	RP11-588H23.3;SOCS2-AS1;CACNA2D3-AS1;RP11-13N12.1;LINC00595;LINC01018;LINC00702;RP11-21L19.1;RP11-282O18.6;CTA-357J21.1;RP11-666A1.5;AE000658.22;RP11-517I3.1;A2M-AS1;RP3-332B22.1;RP11-44I10.3;RP11-318A15.2;LINC00473;RP11-398G24.2;RP11-656D10.3;RP11-116O18.1;AC010226.4;RP11-54A9.1;RP1-193H18.2;HLCS-IT1;RP11-728F11.4;RP11-763B22.4;LINC00856;RP11-63G10.3;CTC-273B12.8;INHBA-AS1;RP11-229C3.2;RP11-138E…	0.318	8.31e-49	3.1e-47	1.39e-45	0.0378	348/8473	1093
keratinocyte_SNAI2	Transcription_Factor	enhancer	383	RP11-588H23.3;SOCS2-AS1;CACNA2D3-AS1;LINC00595;LINC01018;LINC00702;RP11-21L19.1;RP11-282O18.6;CTA-357J21.1;RP11-666A1.5;AE000658.22;RP11-517I3.1;A2M-AS1;RP3-332B22.1;RP11-44I10.3;RP11-318A15.2;RP11-398G24.2;RP11-656D10.3;RP11-600K15.1;AC010226.4;RP11-54A9.1;RP1-193H18.2;HLCS-IT1;RP11-728F11.4;RP11-63G10.3;CTC-273B12.8;INHBA-AS1;AC010524.4;RP11-229C3.2;RP11-138E2.1;AC015936.3;AP000487.5;CTD-2017C7…	0.35	8.64e-49	3.15e-47	1.45e-45	0.0363	383/9856	1093
NHEK_CTCF	Transcription_Factor	Accessible_chromatin	383	RP11-588H23.3;AF131215.2;SOCS2-AS1;CACNA2D3-AS1;RP11-13N12.1;LINC00595;ZFHX4-AS1;LINC00702;RP11-21L19.1;AF131215.9;RP11-282O18.6;CTA-357J21.1;RP11-666A1.5;AE000658.22;RP11-517I3.1;A2M-AS1;RP3-332B22.1;RP11-44I10.3;RP11-318A15.2;RP11-398G24.2;RP11-656D10.3;AC010226.4;RP11-54A9.1;RP1-193H18.2;HLCS-IT1;RP11-728F11.4;RP11-63G10.3;CTC-273B12.8;INHBA-AS1;AC010524.4;RP11-229C3.2;RP11-138E2.1;AC015936.3;…	0.35	9.79e-49	4.47e-47	1.3e-45	0.0362	383/9861	1093
MCF-7_SRF	Transcription_Factor	enhancer	362	RP11-588H23.3;SOCS2-AS1;CACNA2D3-AS1;LINC00595;LINC01018;LINC00702;RP11-21L19.1;RP11-282O18.6;CTA-357J21.1;RP11-666A1.5;AE000658.22;RP11-517I3.1;A2M-AS1;RP3-332B22.1;RP11-44I10.3;RP11-318A15.2;RP11-398G24.2;RP11-656D10.3;RP11-600K15.1;AC010226.4;RP11-54A9.1;RP1-193H18.2;HLCS-IT1;RP11-728F11.4;RP11-763B22.4;RP11-63G10.3;CTC-273B12.8;INHBA-AS1;AC010524.4;RP11-229C3.2;RP11-138E2.1;AC015936.3;AP00048…	0.331	1e-48	3.57e-47	1.68e-45	0.0371	362/9026	1093
HCT116_ELF1	Transcription_Factor	enhancer	363	RP11-588H23.3;SOCS2-AS1;RP11-13N12.1;LINC00595;LINC01018;ZFHX4-AS1;LINC00702;RP11-21L19.1;RP11-282O18.6;CTA-357J21.1;RP11-666A1.5;AE000658.22;RP11-517I3.1;A2M-AS1;RP3-332B22.1;RP11-44I10.3;RP11-318A15.2;LINC00473;RP11-398G24.2;RP11-656D10.3;AC010226.4;RP11-54A9.1;HLCS-IT1;RP11-728F11.4;LINC00856;RP11-63G10.3;CTC-273B12.8;AC010524.4;RP11-229C3.2;RP11-138E2.1;AC015936.3;AP000487.5;CTD-2017C7.2;LINC…	0.332	1.05e-48	3.67e-47	1.76e-45	0.0371	363/9067	1093
SUM159PT_CEBPB	Transcription_Factor	Promoter_20kb/1kb	351	RP11-588H23.3;AF131215.2;SOCS2-AS1;CACNA2D3-AS1;XX-CR54.3;LINC00595;LINC01018;ZFHX4-AS1;LINC00702;RP11-21L19.1;AF131215.9;RP11-666A1.5;AE000658.22;RP11-517I3.1;A2M-AS1;RP3-332B22.1;RP11-44I10.3;RP11-318A15.2;RP11-398G24.2;RP11-716H6.1;RP11-656D10.3;RP11-600K15.1;RP11-116O18.1;AC010226.4;RP11-54A9.1;RP1-193H18.2;HLCS-IT1;RP11-728F11.4;RP11-763B22.4;LINC00856;RP11-63G10.3;INHBA-AS1;RP11-138E2.1;AC0…	0.321	1.05e-48	4.33e-46	3.03e-45	0.0376	351/8598	1093
HUVEC_POLR2A	Transcription_Factor	Accessible_chromatin	398	RP11-588H23.3;SOCS2-AS1;RP11-13N12.1;LINC00595;LINC00702;RP11-21L19.1;RP11-282O18.6;CTA-357J21.1;RP11-666A1.5;AE000658.22;RP11-517I3.1;A2M-AS1;RP3-332B22.1;RP11-44I10.3;RP11-318A15.2;RP11-398G24.2;RP11-716H6.1;RP11-656D10.3;RP11-600K15.1;RP11-116O18.1;AC010226.4;RP11-54A9.1;RP1-193H18.2;HLCS-IT1;RP11-728F11.4;LINC00856;RP11-63G10.3;CTC-273B12.8;INHBA-AS1;AC010524.4;RP11-229C3.2;RP11-138E2.1;AC015…	0.364	1.16e-48	5.12e-47	1.54e-45	0.0356	398/10477	1093
BJ_FOXA2	Transcription_Factor	Accessible_chromatin	347	RP11-588H23.3;SOCS2-AS1;CACNA2D3-AS1;RP11-13N12.1;LINC00595;ZFHX4-AS1;LINC00702;RP11-21L19.1;CTA-357J21.1;RP11-666A1.5;AE000658.22;RP11-517I3.1;RP3-332B22.1;RP11-44I10.3;RP11-318A15.2;RP11-398G24.2;RP11-716H6.1;RP11-600K15.1;RP11-116O18.1;AC010226.4;RP11-54A9.1;RP1-193H18.2;LINC00856;RP11-63G10.3;CTC-273B12.8;INHBA-AS1;RP11-229C3.2;RP11-138E2.1;AP000487.5;RP11-713M15.2;CTD-2017C7.2;LINC00402;AC06…	0.317	1.37e-48	5.86e-47	1.82e-45	0.0377	347/8453	1093
HCT116_JUND	Transcription_Factor	enhancer	373	RP11-588H23.3;SOCS2-AS1;RP11-13N12.1;LINC00595;LINC01018;ZFHX4-AS1;LINC00702;RP11-21L19.1;RP11-282O18.6;CTA-357J21.1;RP11-666A1.5;AE000658.22;RP11-517I3.1;A2M-AS1;RP3-332B22.1;RP11-44I10.3;RP11-318A15.2;LINC00473;RP11-398G24.2;RP11-716H6.1;RP11-656D10.3;AC010226.4;RP11-54A9.1;HLCS-IT1;RP11-728F11.4;LINC00856;RP11-63G10.3;CTC-273B12.8;AC010524.4;RP11-229C3.2;RP11-138E2.1;AC015936.3;AP000487.5;RP11…	0.341	1.92e-48	6.57e-47	3.22e-45	0.0366	373/9487	1093
HeLa-S3_POLR2A	Transcription_Factor	Promoter_20kb/1kb	390	RP11-588H23.3;SOCS2-AS1;CACNA2D3-AS1;XX-CR54.3;LINC00595;LINC01018;LINC00702;RP11-282O18.6;CTA-357J21.1;RP11-666A1.5;AE000658.22;RP11-517I3.1;A2M-AS1;RP3-332B22.1;RP11-44I10.3;RP11-318A15.2;LINC00473;RP11-398G24.2;RP11-716H6.1;RP11-656D10.3;RP11-600K15.1;AC010226.4;RP11-54A9.1;RP1-193H18.2;HLCS-IT1;RP11-728F11.4;RP11-763B22.4;LINC00856;RP11-63G10.3;CTC-273B12.8;AC010524.4;RP11-229C3.2;RP11-138E2.…	0.357	1.95e-48	7.03e-46	5.63e-45	0.0359	390/10172	1093
A549_EP300	Transcription_Factor	enhancer	365	RP11-588H23.3;SOCS2-AS1;CACNA2D3-AS1;RP11-13N12.1;LINC00595;LINC00702;RP11-21L19.1;RP11-282O18.6;CTA-357J21.1;RP11-666A1.5;AE000658.22;RP11-517I3.1;A2M-AS1;RP3-332B22.1;RP11-44I10.3;RP11-318A15.2;LINC00473;RP11-398G24.2;RP11-656D10.3;AC010226.4;RP11-54A9.1;RP1-193H18.2;HLCS-IT1;RP11-728F11.4;LINC00856;RP11-63G10.3;CTC-273B12.8;AC010524.4;RP11-138E2.1;AC015936.3;AP000487.5;RP11-713M15.2;CTD-2017C7…	0.334	2.46e-48	8.25e-47	4.13e-45	0.0369	365/9179	1093
A549_FOXA2	Transcription_Factor	enhancer	353	RP11-588H23.3;SOCS2-AS1;CACNA2D3-AS1;RP11-13N12.1;LINC00595;ZFHX4-AS1;LINC00702;RP11-21L19.1;RP11-282O18.6;CTA-357J21.1;RP11-666A1.5;AE000658.22;RP11-517I3.1;A2M-AS1;RP3-332B22.1;RP11-44I10.3;RP11-318A15.2;LINC00473;AC010226.4;RP11-54A9.1;RP1-193H18.2;HLCS-IT1;RP11-728F11.4;RP11-763B22.4;LINC00856;RP11-63G10.3;CTC-273B12.8;AC010524.4;RP11-138E2.1;AC015936.3;AP000487.5;RP11-713M15.2;CTD-2017C7.2;L…	0.323	2.68e-48	8.68e-47	4.49e-45	0.0374	353/8711	1093
A549_E2F6	Transcription_Factor	enhancer	359	RP11-588H23.3;SOCS2-AS1;CACNA2D3-AS1;RP11-13N12.1;LINC00595;LINC01018;ZFHX4-AS1;RP11-21L19.1;RP11-282O18.6;CTA-357J21.1;RP11-666A1.5;AE000658.22;RP11-517I3.1;A2M-AS1;RP11-44I10.3;RP11-318A15.2;LINC00473;RP11-656D10.3;AC010226.4;RP11-54A9.1;HLCS-IT1;LINC00856;RP11-63G10.3;CTC-273B12.8;INHBA-AS1;AC010524.4;RP11-229C3.2;RP11-138E2.1;AC015936.3;AP000487.5;RP11-713M15.2;CTD-2017C7.2;LINC00402;AC067945…	0.328	2.69e-48	8.68e-47	4.51e-45	0.0371	359/8946	1093
A549_NKX2-1	Transcription_Factor	enhancer	359	RP11-588H23.3;SOCS2-AS1;CACNA2D3-AS1;RP11-13N12.1;LINC00595;ZFHX4-AS1;LINC00702;RP11-21L19.1;RP11-282O18.6;CTA-357J21.1;RP11-666A1.5;AE000658.22;RP11-517I3.1;A2M-AS1;RP3-332B22.1;RP11-44I10.3;RP11-318A15.2;LINC00473;RP11-656D10.3;AC010226.4;RP11-54A9.1;RP1-193H18.2;HLCS-IT1;RP11-728F11.4;RP11-763B22.4;LINC00856;RP11-63G10.3;CTC-273B12.8;AC010524.4;RP11-138E2.1;AC015936.3;AP000487.5;RP11-713M15.2;…	0.328	2.84e-48	8.99e-47	4.76e-45	0.0371	359/8948	1093
MCF-7_EP300	Transcription_Factor	enhancer	405	RP11-588H23.3;AF131215.2;SOCS2-AS1;CACNA2D3-AS1;LINC00595;LINC01018;LINC00702;RP11-21L19.1;AF131215.9;RP11-282O18.6;CTA-357J21.1;RP11-666A1.5;AE000658.22;RP11-517I3.1;A2M-AS1;RP3-332B22.1;RP11-44I10.3;RP11-318A15.2;LINC00473;RP11-398G24.2;RP11-656D10.3;RP11-600K15.1;RP11-116O18.1;AC010226.4;RP11-54A9.1;HLCS-IT1;RP11-728F11.4;RP11-763B22.4;LINC00856;RP11-63G10.3;CTC-273B12.8;INHBA-AS1;AC010524.4;R…	0.371	3.09e-48	9.6e-47	5.18e-45	0.0352	405/10806	1093
HCT116_EGR1	Transcription_Factor	enhancer	363	RP11-588H23.3;SOCS2-AS1;RP11-13N12.1;LINC00595;LINC01018;ZFHX4-AS1;LINC00702;RP11-21L19.1;RP11-282O18.6;CTA-357J21.1;RP11-666A1.5;AE000658.22;RP11-517I3.1;A2M-AS1;RP3-332B22.1;RP11-44I10.3;RP11-318A15.2;LINC00473;RP11-398G24.2;RP11-656D10.3;AC010226.4;RP11-54A9.1;HLCS-IT1;RP11-728F11.4;LINC00856;RP11-63G10.3;CTC-273B12.8;AC010524.4;RP11-229C3.2;RP11-138E2.1;AC015936.3;AP000487.5;RP11-713M15.2;CTD…	0.332	3.36e-48	1.02e-46	5.63e-45	0.0369	363/9112	1093
HCT116_SRF	Transcription_Factor	enhancer	367	RP11-588H23.3;SOCS2-AS1;RP11-13N12.1;LINC00595;LINC01018;ZFHX4-AS1;LINC00702;RP11-21L19.1;RP11-282O18.6;CTA-357J21.1;RP11-666A1.5;AE000658.22;RP11-517I3.1;A2M-AS1;RP3-332B22.1;RP11-44I10.3;RP11-318A15.2;LINC00473;RP11-398G24.2;RP11-716H6.1;RP11-656D10.3;AC010226.4;RP11-54A9.1;HLCS-IT1;RP11-728F11.4;LINC00856;RP11-63G10.3;CTC-273B12.8;AC010524.4;RP11-229C3.2;RP11-138E2.1;AC015936.3;AP000487.5;RP11…	0.336	4.2e-48	1.26e-46	7.04e-45	0.0367	367/9279	1093
U87_REST	Transcription_Factor	enhancer	348	SOCS2-AS1;CACNA2D3-AS1;RP11-13N12.1;LINC00595;ZFHX4-AS1;RP11-21L19.1;CTA-357J21.1;AE000658.22;RP11-517I3.1;RP11-44I10.3;RP11-318A15.2;RP11-656D10.3;RP11-600K15.1;AC010226.4;RP11-54A9.1;LINC00856;RP11-63G10.3;CTC-273B12.8;INHBA-AS1;RP11-229C3.2;RP11-138E2.1;AC015936.3;AP000487.5;RP11-713M15.2;CTD-2017C7.2;LINC00402;AC067945.4;RP11-303E16.5;AC104653.1;MIAT;RP11-326E22.1;LSAMP-AS1;RP11-35G9.5;RP11-7…	0.318	4.27e-48	1.26e-46	7.16e-45	0.0375	348/8534	1093
GM12878_POLR2A	Transcription_Factor	Accessible_chromatin	364	RP11-588H23.3;AF131215.2;SOCS2-AS1;LINC00595;LINC01018;RP11-21L19.1;AF131215.9;RP11-282O18.6;CTA-357J21.1;AE000658.22;RP11-517I3.1;CNTN4-AS1;RP11-44I10.3;RP11-318A15.2;RP11-656D10.3;RP11-116O18.1;AC010226.4;RP11-54A9.1;RP1-193H18.2;RP11-728F11.4;RP11-763B22.4;RP11-63G10.3;CTC-273B12.8;INHBA-AS1;AC010524.4;RP11-229C3.2;RP11-138E2.1;AC015936.3;AP000487.5;RP11-713M15.2;CTD-2017C7.2;LINC00402;AC06794…	0.333	4.52e-48	1.87e-46	5.99e-45	0.0368	364/9163	1093
HCT116_POLR2A	Transcription_Factor	enhancer	378	RP11-588H23.3;SOCS2-AS1;RP11-13N12.1;LINC00595;LINC01018;ZFHX4-AS1;LINC00702;RP11-21L19.1;RP11-282O18.6;CTA-357J21.1;RP11-666A1.5;AE000658.22;RP11-517I3.1;A2M-AS1;RP3-332B22.1;RP11-44I10.3;RP11-318A15.2;LINC00473;RP11-398G24.2;RP11-716H6.1;RP11-656D10.3;AC010226.4;RP11-54A9.1;HLCS-IT1;RP11-728F11.4;LINC00856;RP11-63G10.3;CTC-273B12.8;AC010524.4;RP11-229C3.2;RP11-138E2.1;AC015936.3;AP000487.5;RP11…	0.346	4.98e-48	1.42e-46	8.35e-45	0.0362	378/9725	1093
MCF-7_MYC	Transcription_Factor	enhancer	404	RP11-588H23.3;AF131215.2;SOCS2-AS1;CACNA2D3-AS1;LINC00595;LINC01018;LINC00702;RP11-21L19.1;AF131215.9;RP11-282O18.6;CTA-357J21.1;RP11-666A1.5;AE000658.22;RP11-517I3.1;A2M-AS1;RP3-332B22.1;RP11-44I10.3;RP11-318A15.2;LINC00473;RP11-398G24.2;RP11-656D10.3;RP11-600K15.1;RP11-116O18.1;AC010226.4;RP11-54A9.1;RP1-193H18.2;HLCS-IT1;RP11-728F11.4;RP11-763B22.4;LINC00856;RP11-63G10.3;CTC-273B12.8;INHBA-AS1…	0.37	5.01e-48	1.42e-46	8.4e-45	0.0352	404/10785	1093
HCT116_CEBPB	Transcription_Factor	enhancer	369	RP11-588H23.3;SOCS2-AS1;RP11-13N12.1;LINC00595;LINC01018;ZFHX4-AS1;LINC00702;RP11-21L19.1;RP11-282O18.6;CTA-357J21.1;RP11-666A1.5;AE000658.22;RP11-517I3.1;A2M-AS1;RP3-332B22.1;RP11-44I10.3;RP11-318A15.2;LINC00473;RP11-398G24.2;RP11-716H6.1;RP11-656D10.3;AC010226.4;RP11-54A9.1;HLCS-IT1;RP11-728F11.4;LINC00856;RP11-63G10.3;CTC-273B12.8;AC010524.4;RP11-229C3.2;RP11-138E2.1;AC015936.3;AP000487.5;RP11…	0.338	5.22e-48	1.46e-46	8.75e-45	0.0366	369/9367	1093
IMR-90_TP53	Transcription_Factor	Accessible_chromatin	319	SOCS2-AS1;CACNA2D3-AS1;LINC00595;ZFHX4-AS1;RP11-21L19.1;RP11-282O18.6;CTA-357J21.1;RP11-666A1.5;AE000658.22;RP11-517I3.1;RP3-332B22.1;RP11-44I10.3;RP11-318A15.2;RP11-398G24.2;RP11-656D10.3;RP11-600K15.1;AC010226.4;RP11-54A9.1;RP1-193H18.2;LINC00856;RP11-63G10.3;CTC-273B12.8;INHBA-AS1;AC010524.4;RP11-138E2.1;AC015936.3;AP000487.5;RP11-713M15.2;CTD-2017C7.2;LINC00402;AC067945.4;RP11-109I13.2;RP11-3…	0.292	6.02e-48	2.42e-46	7.98e-45	0.0388	319/7441	1093
HUVEC_FLI1	Transcription_Factor	enhancer	366	RP11-588H23.3;SOCS2-AS1;RP11-13N12.1;LINC00595;LINC01018;LINC00702;RP11-21L19.1;RP11-282O18.6;CTA-357J21.1;RP11-666A1.5;AE000658.22;RP11-517I3.1;A2M-AS1;RP3-332B22.1;RP11-44I10.3;RP11-318A15.2;RP11-656D10.3;RP11-600K15.1;AC010226.4;RP11-54A9.1;RP1-193H18.2;HLCS-IT1;RP11-728F11.4;LINC00856;RP11-63G10.3;CTC-273B12.8;INHBA-AS1;AC010524.4;RP11-138E2.1;AC015936.3;AP000487.5;RP11-713M15.2;CTD-2017C7.2;…	0.335	6.77e-48	1.86e-46	1.14e-44	0.0367	366/9258	1093
IMR-90_RB1	Transcription_Factor	Accessible_chromatin	368	RP11-588H23.3;SOCS2-AS1;CACNA2D3-AS1;RP11-13N12.1;LINC00595;ZFHX4-AS1;LINC00702;RP11-21L19.1;CTA-357J21.1;RP11-666A1.5;AE000658.22;RP11-517I3.1;A2M-AS1;RP3-332B22.1;RP11-318A15.2;LINC00473;RP11-398G24.2;RP11-656D10.3;RP11-600K15.1;AC010226.4;RP11-54A9.1;RP1-193H18.2;HLCS-IT1;LINC00856;RP11-63G10.3;CTC-273B12.8;INHBA-AS1;AC010524.4;RP11-229C3.2;RP11-138E2.1;AC015936.3;AP000487.5;RP11-713M15.2;CTD-…	0.337	7.99e-48	3.11e-46	1.06e-44	0.0366	368/9344	1093
HeLa-S3_TFAP2C	Transcription_Factor	enhancer	334	RP11-588H23.3;SOCS2-AS1;CACNA2D3-AS1;RP11-13N12.1;LINC00595;LINC01018;LINC00702;RP11-21L19.1;RP11-282O18.6;CTA-357J21.1;RP11-666A1.5;AE000658.22;RP11-517I3.1;A2M-AS1;RP3-332B22.1;RP11-44I10.3;RP11-318A15.2;LINC00473;RP11-398G24.2;RP11-656D10.3;AC010226.4;RP11-54A9.1;HLCS-IT1;RP11-728F11.4;LINC00856;RP11-63G10.3;CTC-273B12.8;INHBA-AS1;AC010524.4;RP11-229C3.2;RP11-138E2.1;AC015936.3;AP000487.5;CTD-…	0.306	8.16e-48	2.21e-46	1.37e-44	0.0381	334/8019	1093
MDA-MB-231_KDM5B	Transcription_Factor	Accessible_chromatin	379	RP11-588H23.3;SOCS2-AS1;CACNA2D3-AS1;RP11-13N12.1;LINC00595;LINC01018;ZFHX4-AS1;LINC00702;RP11-21L19.1;RP11-282O18.6;CTA-357J21.1;RP11-666A1.5;AE000658.22;RP11-517I3.1;A2M-AS1;RP3-332B22.1;RP11-44I10.3;RP11-318A15.2;LINC00473;RP11-398G24.2;RP11-656D10.3;RP11-116O18.1;AC010226.4;RP11-54A9.1;RP1-193H18.2;HLCS-IT1;RP11-728F11.4;LINC00856;RP11-63G10.3;CTC-273B12.8;INHBA-AS1;AC010524.4;RP11-138E2.1;AC…	0.347	8.34e-48	3.16e-46	1.11e-44	0.0361	379/9786	1093
A549_FOSL2	Transcription_Factor	enhancer	376	RP11-588H23.3;SOCS2-AS1;CACNA2D3-AS1;RP11-13N12.1;LINC00595;LINC01018;LINC00702;RP11-21L19.1;RP11-282O18.6;CTA-357J21.1;RP11-666A1.5;AE000658.22;RP11-517I3.1;A2M-AS1;RP3-332B22.1;RP11-44I10.3;RP11-318A15.2;LINC00473;RP11-398G24.2;RP11-656D10.3;AC010226.4;RP11-54A9.1;RP1-193H18.2;HLCS-IT1;RP11-728F11.4;LINC00856;RP11-63G10.3;CTC-273B12.8;INHBA-AS1;AC010524.4;RP11-138E2.1;AC015936.3;AP000487.5;RP11…	0.344	1.09e-47	2.86e-46	1.83e-44	0.0362	376/9676	1093
HeLa-S3_POLR2A	Transcription_Factor	enhancer	356	RP11-588H23.3;SOCS2-AS1;CACNA2D3-AS1;RP11-13N12.1;LINC00595;LINC01018;LINC00702;RP11-21L19.1;RP11-282O18.6;CTA-357J21.1;RP11-666A1.5;AE000658.22;RP11-517I3.1;A2M-AS1;RP3-332B22.1;RP11-44I10.3;RP11-318A15.2;LINC00473;RP11-398G24.2;RP11-656D10.3;RP11-116O18.1;AC010226.4;RP11-54A9.1;RP1-193H18.2;HLCS-IT1;RP11-728F11.4;LINC00856;RP11-63G10.3;CTC-273B12.8;INHBA-AS1;AC010524.4;RP11-229C3.2;RP11-138E2.1…	0.326	1.09e-47	2.86e-46	1.83e-44	0.037	356/8882	1093
A549_GATA3	Transcription_Factor	Accessible_chromatin	372	RP11-588H23.3;SOCS2-AS1;CACNA2D3-AS1;RP11-13N12.1;LINC00595;ZFHX4-AS1;LINC00702;RP11-21L19.1;RP11-282O18.6;CTA-357J21.1;AE000658.22;RP11-517I3.1;A2M-AS1;RP3-332B22.1;RP11-44I10.3;RP11-318A15.2;LINC00473;RP11-398G24.2;RP11-656D10.3;RP11-600K15.1;AC010226.4;RP11-54A9.1;RP1-193H18.2;HLCS-IT1;RP11-728F11.4;LINC00856;RP11-63G10.3;CTC-273B12.8;INHBA-AS1;AC010524.4;RP11-138E2.1;AC015936.3;AP000487.5;RP1…	0.34	1.15e-47	4.23e-46	1.52e-44	0.0363	372/9518	1093
osteoblast_CTCF	Transcription_Factor	enhancer	290	SOCS2-AS1;CACNA2D3-AS1;RP11-13N12.1;LINC01018;LINC00702;RP11-21L19.1;CTA-357J21.1;AE000658.22;RP11-517I3.1;RP3-332B22.1;RP11-44I10.3;RP11-318A15.2;LINC00473;RP11-398G24.2;RP11-600K15.1;RP11-116O18.1;AC010226.4;RP11-54A9.1;HLCS-IT1;RP11-63G10.3;CTC-273B12.8;INHBA-AS1;AC015936.3;AP000487.5;RP11-713M15.2;CTD-2017C7.2;LINC00402;AC067945.4;RP11-303E16.5;KLHL7-AS1;MIAT;RP4-657D16.6;RP11-35G9.5;RP11-703…	0.265	1.17e-47	3.02e-46	1.96e-44	0.0403	290/6399	1093
LNCAP_MYC	Transcription_Factor	Promoter_20kb/1kb	273	SOCS2-AS1;XX-CR54.3;RP11-21L19.1;AF131215.9;RP11-282O18.6;RP11-666A1.5;AE000658.22;RP11-517I3.1;A2M-AS1;RP11-44I10.3;RP11-318A15.2;RP11-656D10.3;RP1-193H18.2;RP11-763B22.4;RP11-63G10.3;CTC-273B12.8;AC010524.4;RP11-138E2.1;AP000487.5;CTD-2017C7.2;LL22NC03-N64E9.1;AC067945.4;RP11-303E16.5;RP11-159N11.4;AP000473.8;KLHL7-AS1;MIAT;RP4-657D16.6;AP000525.9;RP11-35G9.5;RP11-703I16.1;AC053503.4;SNORA40;CT…	0.25	1.31e-47	4.2e-45	3.78e-44	0.0413	273/5799	1093
NHEK_POLR2A	Transcription_Factor	enhancer	347	RP11-588H23.3;SOCS2-AS1;LINC00595;ZFHX4-AS1;RP11-21L19.1;RP11-282O18.6;CTA-357J21.1;RP11-666A1.5;AE000658.22;RP11-517I3.1;A2M-AS1;RP11-44I10.3;RP11-318A15.2;RP11-398G24.2;RP11-656D10.3;RP11-116O18.1;AC010226.4;RP11-54A9.1;RP11-728F11.4;LINC00856;RP11-63G10.3;CTC-273B12.8;INHBA-AS1;AC010524.4;RP11-229C3.2;RP11-138E2.1;AC015936.3;AP000487.5;CTD-2017C7.2;LINC00402;AC067945.4;RP11-303E16.5;RP11-159N1…	0.317	1.37e-47	3.48e-46	2.3e-44	0.0374	347/8539	1093
HCC1954_POLR2A	Transcription_Factor	enhancer	366	RP11-588H23.3;SOCS2-AS1;LINC00595;LINC01018;LINC00702;RP11-21L19.1;RP11-282O18.6;CTA-357J21.1;RP11-666A1.5;AE000658.22;RP11-517I3.1;RP3-332B22.1;RP11-44I10.3;RP11-318A15.2;RP11-398G24.2;RP11-656D10.3;AC010226.4;RP11-54A9.1;RP1-193H18.2;HLCS-IT1;RP11-728F11.4;LINC00856;RP11-63G10.3;CTC-273B12.8;INHBA-AS1;AC010524.4;RP11-229C3.2;RP11-138E2.1;AC015936.3;AP000487.5;CTD-2017C7.2;LINC00402;AC067945.4;R…	0.335	1.45e-47	3.63e-46	2.43e-44	0.0366	366/9288	1093
A549_GABPA	Transcription_Factor	enhancer	353	RP11-588H23.3;SOCS2-AS1;CACNA2D3-AS1;RP11-13N12.1;LINC00595;LINC01018;LINC00702;RP11-21L19.1;RP11-282O18.6;CTA-357J21.1;RP11-666A1.5;AE000658.22;RP11-517I3.1;A2M-AS1;RP3-332B22.1;RP11-44I10.3;RP11-318A15.2;LINC00473;RP11-398G24.2;RP11-656D10.3;AC010226.4;RP11-54A9.1;RP1-193H18.2;HLCS-IT1;RP11-728F11.4;LINC00856;RP11-63G10.3;CTC-273B12.8;AC010524.4;RP11-138E2.1;AC015936.3;AP000487.5;RP11-713M15.2;…	0.323	1.56e-47	3.85e-46	2.62e-44	0.0371	353/8778	1093
MCF-7_MAX	Transcription_Factor	enhancer	392	RP11-588H23.3;AF131215.2;SOCS2-AS1;CACNA2D3-AS1;LINC00595;LINC01018;LINC00702;RP11-21L19.1;AF131215.9;RP11-282O18.6;CTA-357J21.1;RP11-666A1.5;AE000658.22;RP11-517I3.1;A2M-AS1;RP3-332B22.1;RP11-44I10.3;RP11-318A15.2;LINC00473;RP11-398G24.2;RP11-656D10.3;RP11-600K15.1;AC010226.4;RP11-54A9.1;RP1-193H18.2;HLCS-IT1;RP11-728F11.4;RP11-763B22.4;LINC00856;RP11-63G10.3;CTC-273B12.8;INHBA-AS1;AC010524.4;RP…	0.359	1.59e-47	3.86e-46	2.67e-44	0.0355	392/10340	1093
HCT116_YY1	Transcription_Factor	enhancer	357	RP11-588H23.3;SOCS2-AS1;RP11-13N12.1;LINC00595;LINC01018;ZFHX4-AS1;RP11-21L19.1;RP11-282O18.6;CTA-357J21.1;RP11-666A1.5;AE000658.22;RP11-517I3.1;A2M-AS1;RP3-332B22.1;RP11-44I10.3;RP11-318A15.2;LINC00473;RP11-398G24.2;RP11-656D10.3;AC010226.4;RP11-54A9.1;HLCS-IT1;RP11-728F11.4;LINC00856;RP11-63G10.3;CTC-273B12.8;AC010524.4;RP11-229C3.2;RP11-138E2.1;AC015936.3;AP000487.5;CTD-2017C7.2;LINC00402;AC06…	0.327	1.64e-47	3.93e-46	2.75e-44	0.0369	357/8937	1093
HCT116_FOSL1	Transcription_Factor	enhancer	371	RP11-588H23.3;SOCS2-AS1;RP11-13N12.1;LINC00595;LINC01018;ZFHX4-AS1;LINC00702;RP11-21L19.1;RP11-282O18.6;CTA-357J21.1;RP11-666A1.5;AE000658.22;RP11-517I3.1;A2M-AS1;RP3-332B22.1;RP11-44I10.3;RP11-318A15.2;LINC00473;RP11-398G24.2;RP11-716H6.1;RP11-656D10.3;AC010226.4;RP11-54A9.1;HLCS-IT1;RP11-728F11.4;LINC00856;RP11-63G10.3;CTC-273B12.8;AC010524.4;RP11-229C3.2;RP11-138E2.1;AC015936.3;AP000487.5;RP11…	0.339	1.68e-47	3.97e-46	2.82e-44	0.0363	371/9493	1093
IMR-90_MAFK	Transcription_Factor	Accessible_chromatin	368	RP11-588H23.3;AF131215.2;SOCS2-AS1;CACNA2D3-AS1;RP11-13N12.1;LINC00595;ZFHX4-AS1;LINC00702;RP11-21L19.1;AF131215.9;CTA-357J21.1;AE000658.22;RP11-517I3.1;RP3-332B22.1;RP11-44I10.3;RP11-318A15.2;LINC00473;RP11-398G24.2;RP11-716H6.1;RP11-656D10.3;RP11-600K15.1;RP11-116O18.1;AC010226.4;RP11-54A9.1;RP1-193H18.2;HLCS-IT1;RP11-728F11.4;LINC00856;RP11-63G10.3;CTC-273B12.8;INHBA-AS1;AC010524.4;RP11-138E2.…	0.337	1.71e-47	6.12e-46	2.27e-44	0.0364	368/9374	1093
HeLa-S3_AFF4	Transcription_Factor	enhancer	336	RP11-588H23.3;SOCS2-AS1;CACNA2D3-AS1;RP11-13N12.1;LINC00595;LINC01018;LINC00702;RP11-21L19.1;RP11-282O18.6;CTA-357J21.1;RP11-666A1.5;AE000658.22;RP11-517I3.1;A2M-AS1;RP3-332B22.1;RP11-44I10.3;RP11-318A15.2;LINC00473;RP11-656D10.3;RP11-116O18.1;AC010226.4;RP11-54A9.1;RP1-193H18.2;HLCS-IT1;RP11-728F11.4;LINC00856;RP11-63G10.3;CTC-273B12.8;INHBA-AS1;AC010524.4;RP11-138E2.1;AC015936.3;AP000487.5;CTD-…	0.307	1.73e-47	4.03e-46	2.9e-44	0.0378	336/8123	1093
A549_ELF1	Transcription_Factor	enhancer	343	RP11-588H23.3;SOCS2-AS1;RP11-13N12.1;LINC00595;LINC01018;ZFHX4-AS1;RP11-21L19.1;RP11-282O18.6;CTA-357J21.1;RP11-666A1.5;AE000658.22;RP11-517I3.1;RP3-332B22.1;RP11-44I10.3;RP11-318A15.2;LINC00473;RP11-656D10.3;AC010226.4;RP11-54A9.1;RP1-193H18.2;HLCS-IT1;RP11-728F11.4;LINC00856;RP11-63G10.3;CTC-273B12.8;AC010524.4;RP11-138E2.1;AC015936.3;AP000487.5;CTD-2017C7.2;AC067945.4;RP11-303E16.5;KLHL7-AS1;A…	0.314	1.89e-47	4.34e-46	3.17e-44	0.0375	343/8396	1093
hMADS-3_PPARG	Transcription_Factor	Promoter_20kb/1kb	350	SOCS2-AS1;CACNA2D3-AS1;LINC00595;LINC01018;ZFHX4-AS1;LINC00702;RP11-282O18.6;RP11-666A1.5;AE000658.22;RP11-517I3.1;RP3-332B22.1;RP11-44I10.3;RP11-318A15.2;RP11-398G24.2;RP11-716H6.1;RP11-656D10.3;RP11-600K15.1;AC010226.4;RP11-763B22.4;LINC00856;RP11-63G10.3;CTC-273B12.8;INHBA-AS1;RP11-229C3.2;RP11-138E2.1;AC015936.3;AP000487.5;RP11-713M15.2;CTD-2017C7.2;LINC00402;AC067945.4;RP11-109I13.2;RP11-303…	0.32	1.89e-47	4.98e-45	5.45e-44	0.0372	350/8668	1093
A549_POLR2A	Transcription_Factor	Promoter_20kb/1kb	381	RP11-588H23.3;AF131215.2;SOCS2-AS1;CACNA2D3-AS1;RP11-13N12.1;XX-CR54.3;LINC00595;LINC00702;RP11-21L19.1;AF131215.9;RP11-282O18.6;CTA-357J21.1;RP11-666A1.5;AE000658.22;CNTN4-AS1;A2M-AS1;RP11-44I10.3;RP11-318A15.2;LINC00473;RP11-398G24.2;RP11-716H6.1;RP11-656D10.3;AC010226.4;RP11-54A9.1;RP1-193H18.2;HLCS-IT1;RP11-728F11.4;LINC00856;RP11-63G10.3;CTC-273B12.8;INHBA-AS1;AC010524.4;RP11-229C3.2;RP11-13…	0.349	1.9e-47	4.98e-45	5.48e-44	0.0359	381/9900	1093
K562_SMARCA4	Transcription_Factor	Accessible_chromatin	343	RP11-588H23.3;SOCS2-AS1;LINC00595;RP11-21L19.1;RP11-282O18.6;CTA-357J21.1;AE000658.22;RP11-517I3.1;RP3-332B22.1;RP11-318A15.2;RP11-656D10.3;RP11-116O18.1;AC010226.4;RP11-54A9.1;HLCS-IT1;RP11-728F11.4;LINC00856;RP11-63G10.3;CTC-273B12.8;AC010524.4;RP11-138E2.1;AC015936.3;AP000487.5;CTD-2017C7.2;AC067945.4;RP11-303E16.5;KLHL7-AS1;AC104653.1;MIAT;RP4-657D16.6;LSAMP-AS1;RP11-35G9.5;RP11-703I16.1;AC05…	0.314	2.1e-47	7.32e-46	2.78e-44	0.0375	343/8400	1093
MDA-MB-231_JUN	Transcription_Factor	Accessible_chromatin	395	RP11-588H23.3;SOCS2-AS1;CACNA2D3-AS1;RP11-13N12.1;LINC00595;ZFHX4-AS1;LINC00702;RP11-21L19.1;RP11-282O18.6;CTA-357J21.1;RP11-666A1.5;AE000658.22;RP11-517I3.1;CNTN4-AS1;A2M-AS1;RP3-332B22.1;RP11-44I10.3;RP11-318A15.2;LINC00473;RP11-398G24.2;RP11-656D10.3;RP11-600K15.1;RP11-116O18.1;AC010226.4;RP11-54A9.1;RP1-193H18.2;HLCS-IT1;RP11-728F11.4;LINC00856;RP11-63G10.3;CTC-273B12.8;INHBA-AS1;AC010524.4;R…	0.361	2.39e-47	8.12e-46	3.17e-44	0.0353	395/10480	1093
MCF-7_MBD2	Transcription_Factor	enhancer	379	RP11-588H23.3;AF131215.2;SOCS2-AS1;CACNA2D3-AS1;LINC00595;LINC01018;LINC00702;RP11-21L19.1;AF131215.9;RP11-282O18.6;CTA-357J21.1;RP11-666A1.5;AE000658.22;RP11-517I3.1;A2M-AS1;RP3-332B22.1;RP11-44I10.3;RP11-318A15.2;RP11-656D10.3;RP11-600K15.1;AC010226.4;RP11-54A9.1;HLCS-IT1;RP11-728F11.4;RP11-763B22.4;LINC00856;RP11-63G10.3;CTC-273B12.8;INHBA-AS1;AC010524.4;RP11-229C3.2;RP11-138E2.1;AC015936.3;AP…	0.347	2.41e-47	5.46e-46	4.04e-44	0.036	379/9829	1093
A549_FOXA2	Transcription_Factor	Accessible_chromatin	363	RP11-588H23.3;SOCS2-AS1;CACNA2D3-AS1;RP11-13N12.1;LINC00595;ZFHX4-AS1;LINC00702;RP11-21L19.1;RP11-282O18.6;CTA-357J21.1;RP11-666A1.5;AE000658.22;RP11-517I3.1;A2M-AS1;RP3-332B22.1;RP11-44I10.3;RP11-318A15.2;LINC00473;AC010226.4;RP11-54A9.1;RP1-193H18.2;HLCS-IT1;RP11-728F11.4;LINC00856;RP11-63G10.3;CTC-273B12.8;INHBA-AS1;AC010524.4;RP11-229C3.2;RP11-138E2.1;AC015936.3;AP000487.5;RP11-713M15.2;CTD-2…	0.332	2.89e-47	9.57e-46	3.83e-44	0.0366	363/9196	1093
A549_RELA	Transcription_Factor	enhancer	375	RP11-588H23.3;SOCS2-AS1;CACNA2D3-AS1;RP11-13N12.1;LINC00595;LINC01018;RP11-21L19.1;RP11-282O18.6;CTA-357J21.1;RP11-666A1.5;AE000658.22;RP11-517I3.1;A2M-AS1;RP3-332B22.1;RP11-44I10.3;RP11-318A15.2;LINC00473;RP11-656D10.3;AC010226.4;RP11-54A9.1;RP1-193H18.2;HLCS-IT1;RP11-728F11.4;LINC00856;RP11-63G10.3;CTC-273B12.8;INHBA-AS1;AC010524.4;RP11-229C3.2;RP11-138E2.1;AC015936.3;AP000487.5;RP11-713M15.2;C…	0.343	3.68e-47	8.23e-46	6.17e-44	0.0361	375/9685	1093
NHEK_CTCF	Transcription_Factor	enhancer	394	RP11-588H23.3;AF131215.2;SOCS2-AS1;LINC00595;LINC01018;ZFHX4-AS1;LINC00702;RP11-21L19.1;AF131215.9;RP11-282O18.6;CTA-357J21.1;RP11-666A1.5;AE000658.22;RP11-517I3.1;A2M-AS1;RP3-332B22.1;RP11-44I10.3;RP11-318A15.2;RP11-398G24.2;RP11-656D10.3;RP11-116O18.1;AC010226.4;RP11-54A9.1;HLCS-IT1;RP11-728F11.4;RP11-763B22.4;LINC00856;RP11-63G10.3;CTC-273B12.8;INHBA-AS1;AC010524.4;RP11-229C3.2;RP11-138E2.1;AC…	0.36	4.66e-47	1.03e-45	7.81e-44	0.0353	394/10467	1093
MDA-MB-231_KDM5B	Transcription_Factor	enhancer	353	RP11-588H23.3;SOCS2-AS1;RP11-13N12.1;LINC00595;LINC01018;ZFHX4-AS1;LINC00702;RP11-21L19.1;RP11-282O18.6;CTA-357J21.1;RP11-666A1.5;AE000658.22;RP11-517I3.1;RP3-332B22.1;RP11-44I10.3;RP11-318A15.2;LINC00473;RP11-398G24.2;RP11-656D10.3;AC010226.4;RP11-54A9.1;RP1-193H18.2;HLCS-IT1;LINC00856;RP11-63G10.3;CTC-273B12.8;INHBA-AS1;AC010524.4;RP11-229C3.2;RP11-138E2.1;AC015936.3;AP000487.5;RP11-713M15.2;CT…	0.323	5.29e-47	1.15e-45	8.87e-44	0.0369	353/8825	1093
GM12878_EP300	Transcription_Factor	Accessible_chromatin	380	RP11-588H23.3;AF131215.2;SOCS2-AS1;XX-CR54.3;LINC00595;LINC01018;ZFHX4-AS1;RP11-21L19.1;AF131215.9;RP11-282O18.6;CTA-357J21.1;RP11-666A1.5;AE000658.22;RP11-517I3.1;CNTN4-AS1;A2M-AS1;RP3-332B22.1;RP11-44I10.3;RP11-318A15.2;RP11-656D10.3;RP11-116O18.1;AC010226.4;RP11-54A9.1;RP1-193H18.2;RP11-728F11.4;RP11-63G10.3;CTC-273B12.8;INHBA-AS1;AC010524.4;RP11-138E2.1;AC015936.3;AP000487.5;RP11-713M15.2;CTD…	0.348	6.2e-47	2e-45	8.22e-44	0.0358	380/9908	1093
HeLa-S3_CEBPB	Transcription_Factor	enhancer	346	RP11-588H23.3;SOCS2-AS1;CACNA2D3-AS1;RP11-13N12.1;LINC00595;LINC01018;LINC00702;RP11-21L19.1;RP11-282O18.6;CTA-357J21.1;RP11-666A1.5;AE000658.22;RP11-517I3.1;A2M-AS1;RP3-332B22.1;RP11-44I10.3;RP11-318A15.2;LINC00473;RP11-398G24.2;RP11-656D10.3;RP11-116O18.1;AC010226.4;RP11-54A9.1;RP1-193H18.2;HLCS-IT1;RP11-728F11.4;LINC00856;RP11-63G10.3;CTC-273B12.8;INHBA-AS1;RP11-229C3.2;RP11-138E2.1;AC015936.3…	0.317	6.65e-47	1.43e-45	1.12e-43	0.0372	346/8560	1093
MCF-7_GATA3	Transcription_Factor	enhancer	398	RP11-588H23.3;AF131215.2;SOCS2-AS1;CACNA2D3-AS1;LINC00595;LINC01018;LINC00702;RP11-21L19.1;AF131215.9;RP11-282O18.6;CTA-357J21.1;RP11-666A1.5;AE000658.22;RP11-517I3.1;A2M-AS1;RP3-332B22.1;RP11-44I10.3;RP11-318A15.2;LINC00473;RP11-398G24.2;RP11-656D10.3;RP11-600K15.1;AC010226.4;RP11-54A9.1;RP1-193H18.2;HLCS-IT1;RP11-728F11.4;RP11-763B22.4;LINC00856;RP11-63G10.3;CTC-273B12.8;INHBA-AS1;AC010524.4;RP…	0.364	6.84e-47	1.45e-45	1.15e-43	0.0351	398/10648	1093
MCF-7_FOXA1	Transcription_Factor	enhancer	401	RP11-588H23.3;AF131215.2;SOCS2-AS1;CACNA2D3-AS1;LINC00595;LINC01018;LINC00702;RP11-21L19.1;AF131215.9;RP11-282O18.6;CTA-357J21.1;RP11-666A1.5;AE000658.22;RP11-517I3.1;A2M-AS1;RP3-332B22.1;RP11-44I10.3;RP11-318A15.2;LINC00473;RP11-398G24.2;RP11-656D10.3;RP11-600K15.1;AC010226.4;RP11-54A9.1;RP1-193H18.2;HLCS-IT1;RP11-728F11.4;RP11-763B22.4;LINC00856;RP11-63G10.3;CTC-273B12.8;INHBA-AS1;AC010524.4;RP…	0.367	7e-47	1.47e-45	1.17e-43	0.035	401/10773	1093
MDA-MB-231_JUN	Transcription_Factor	enhancer	376	RP11-588H23.3;SOCS2-AS1;RP11-13N12.1;LINC00595;LINC01018;ZFHX4-AS1;LINC00702;RP11-21L19.1;RP11-282O18.6;CTA-357J21.1;RP11-666A1.5;AE000658.22;RP11-517I3.1;RP3-332B22.1;RP11-44I10.3;RP11-318A15.2;LINC00473;RP11-398G24.2;RP11-656D10.3;RP11-116O18.1;AC010226.4;RP11-54A9.1;RP1-193H18.2;HLCS-IT1;LINC00856;RP11-63G10.3;CTC-273B12.8;INHBA-AS1;AC010524.4;RP11-229C3.2;RP11-138E2.1;AC015936.3;AP000487.5;RP…	0.344	7.66e-47	1.59e-45	1.28e-43	0.0359	376/9755	1093
MDA-MB-231_E2F1	Transcription_Factor	enhancer	364	RP11-588H23.3;SOCS2-AS1;RP11-13N12.1;XX-CR54.3;LINC00595;LINC01018;LINC00702;RP11-21L19.1;CTA-357J21.1;RP11-666A1.5;AE000658.22;RP11-517I3.1;RP3-332B22.1;RP11-44I10.3;RP11-318A15.2;LINC00473;RP11-398G24.2;RP11-656D10.3;AC010226.4;RP11-54A9.1;RP1-193H18.2;HLCS-IT1;LINC00856;RP11-63G10.3;CTC-273B12.8;AC010524.4;RP11-229C3.2;RP11-138E2.1;AC015936.3;AP000487.5;RP11-713M15.2;CTD-2017C7.2;LINC00402;AC0…	0.333	8.21e-47	1.68e-45	1.38e-43	0.0364	364/9277	1093
A375_POLR2A	Transcription_Factor	enhancer	363	SOCS2-AS1;LINC00595;ZFHX4-AS1;LINC00702;RP11-21L19.1;RP11-282O18.6;CTA-357J21.1;RP11-666A1.5;AE000658.22;RP11-517I3.1;RP3-332B22.1;RP11-44I10.3;RP11-318A15.2;LINC00473;RP11-656D10.3;RP11-116O18.1;AC010226.4;RP11-54A9.1;RP1-193H18.2;RP11-728F11.4;LINC00856;RP11-63G10.3;CTC-273B12.8;INHBA-AS1;AC010524.4;RP11-138E2.1;AC015936.3;AP000487.5;RP11-713M15.2;LINC00402;AC067945.4;RP11-303E16.5;KLHL7-AS1;MI…	0.332	8.58e-47	1.72e-45	1.44e-43	0.0364	363/9239	1093
MRC5_JARID2	Transcription_Factor	enhancer	313	RP11-588H23.3;AF131215.2;SOCS2-AS1;CACNA2D3-AS1;RP11-13N12.1;LINC00595;LINC01018;ZFHX4-AS1;RP11-21L19.1;AF131215.9;RP11-282O18.6;RP11-666A1.5;AE000658.22;RP11-517I3.1;A2M-AS1;RP11-44I10.3;RP11-318A15.2;LINC00473;RP11-656D10.3;AC010226.4;RP11-54A9.1;HLCS-IT1;RP11-728F11.4;LINC00856;RP11-63G10.3;INHBA-AS1;AC010524.4;RP11-229C3.2;RP11-138E2.1;AC015936.3;AP000487.5;RP11-713M15.2;CTD-2017C7.2;LINC0040…	0.286	8.64e-47	1.72e-45	1.45e-43	0.0387	313/7310	1093
GM12878_MAZ	Transcription_Factor	Accessible_chromatin	351	RP11-588H23.3;AF131215.2;SOCS2-AS1;LINC00595;LINC01018;RP11-21L19.1;AF131215.9;RP11-282O18.6;CTA-357J21.1;AE000658.22;RP11-517I3.1;A2M-AS1;RP11-44I10.3;RP11-318A15.2;LINC00473;RP11-656D10.3;RP11-116O18.1;AC010226.4;RP11-54A9.1;RP1-193H18.2;RP11-728F11.4;RP11-63G10.3;CTC-273B12.8;INHBA-AS1;AC010524.4;RP11-138E2.1;AC015936.3;AP000487.5;RP11-713M15.2;CTD-2017C7.2;LINC00402;AC067945.4;RP11-303E16.5;K…	0.321	9.23e-47	2.91e-45	1.22e-43	0.0369	351/8768	1093
keratinocyte_TP63	Transcription_Factor	enhancer	376	RP11-588H23.3;SOCS2-AS1;CACNA2D3-AS1;LINC00595;LINC01018;LINC00702;RP11-21L19.1;RP11-282O18.6;CTA-357J21.1;AE000658.22;RP11-517I3.1;A2M-AS1;RP3-332B22.1;RP11-44I10.3;RP11-318A15.2;RP11-398G24.2;RP11-656D10.3;RP11-600K15.1;RP11-116O18.1;AC010226.4;RP11-54A9.1;HLCS-IT1;RP11-728F11.4;LINC00856;RP11-63G10.3;CTC-273B12.8;INHBA-AS1;AC010524.4;RP11-229C3.2;RP11-138E2.1;AC015936.3;AP000487.5;CTD-2017C7.2…	0.344	9.79e-47	1.93e-45	1.64e-43	0.0359	376/9765	1093
A549_USF1	Transcription_Factor	Accessible_chromatin	374	RP11-588H23.3;SOCS2-AS1;CACNA2D3-AS1;RP11-13N12.1;LINC00595;LINC00702;RP11-21L19.1;RP11-282O18.6;CTA-357J21.1;AE000658.22;RP11-517I3.1;A2M-AS1;RP3-332B22.1;RP11-44I10.3;RP11-318A15.2;LINC00473;RP11-656D10.3;AC010226.4;RP11-54A9.1;RP1-193H18.2;HLCS-IT1;RP11-728F11.4;LINC00856;RP11-63G10.3;CTC-273B12.8;INHBA-AS1;AC010524.4;RP11-138E2.1;AC015936.3;AP000487.5;CTD-2017C7.2;LINC00402;AC067945.4;RP11-30…	0.342	1.02e-46	3.14e-45	1.35e-43	0.036	374/9686	1093
MCF-7_NR2F2	Transcription_Factor	enhancer	397	RP11-588H23.3;AF131215.2;SOCS2-AS1;CACNA2D3-AS1;LINC00595;LINC01018;LINC00702;RP11-21L19.1;AF131215.9;RP11-282O18.6;CTA-357J21.1;RP11-666A1.5;AE000658.22;RP11-517I3.1;A2M-AS1;RP3-332B22.1;RP11-44I10.3;RP11-318A15.2;LINC00473;RP11-398G24.2;RP11-656D10.3;RP11-600K15.1;RP11-116O18.1;AC010226.4;RP11-54A9.1;HLCS-IT1;RP11-728F11.4;LINC00856;RP11-63G10.3;CTC-273B12.8;INHBA-AS1;AC010524.4;RP11-229C3.2;RP…	0.363	1.03e-46	2.01e-45	1.73e-43	0.0351	397/10624	1093
U87_MYC	Transcription_Factor	enhancer	331	RP11-588H23.3;SOCS2-AS1;CACNA2D3-AS1;RP11-13N12.1;LINC00595;ZFHX4-AS1;LINC00702;RP11-21L19.1;RP11-282O18.6;CTA-357J21.1;AE000658.22;RP11-517I3.1;RP11-44I10.3;RP11-318A15.2;RP11-656D10.3;AC010226.4;LINC00856;RP11-63G10.3;CTC-273B12.8;RP11-229C3.2;RP11-138E2.1;AC015936.3;AP000487.5;RP11-713M15.2;CTD-2017C7.2;LINC00402;AC067945.4;RP11-303E16.5;MIAT;RP11-326E22.1;RP11-35G9.5;RP11-703I16.1;AC053503.4;…	0.303	1.08e-46	2.08e-45	1.81e-43	0.0378	331/7999	1093
A375_TFAP2C	Transcription_Factor	enhancer	349	SOCS2-AS1;LINC00595;LINC01018;ZFHX4-AS1;LINC00702;RP11-21L19.1;RP11-282O18.6;CTA-357J21.1;AE000658.22;RP11-517I3.1;RP3-332B22.1;RP11-44I10.3;LINC00473;RP11-656D10.3;RP11-116O18.1;AC010226.4;RP11-54A9.1;RP1-193H18.2;RP11-728F11.4;LINC00856;RP11-63G10.3;CTC-273B12.8;INHBA-AS1;AC010524.4;RP11-138E2.1;AC015936.3;AP000487.5;RP11-713M15.2;CTD-2017C7.2;LINC00402;AC067945.4;RP11-303E16.5;KLHL7-AS1;MIAT;R…	0.319	1.12e-46	2.13e-45	1.88e-43	0.037	349/8697	1093
HeLa-S3_MYC	Transcription_Factor	enhancer	341	RP11-588H23.3;SOCS2-AS1;CACNA2D3-AS1;RP11-13N12.1;LINC00595;LINC01018;LINC00702;RP11-21L19.1;RP11-282O18.6;CTA-357J21.1;RP11-666A1.5;AE000658.22;RP11-517I3.1;A2M-AS1;RP3-332B22.1;RP11-44I10.3;RP11-318A15.2;LINC00473;RP11-656D10.3;RP11-116O18.1;AC010226.4;RP11-54A9.1;RP1-193H18.2;HLCS-IT1;LINC00856;RP11-63G10.3;CTC-273B12.8;INHBA-AS1;AC010524.4;RP11-229C3.2;RP11-138E2.1;AC015936.3;AP000487.5;CTD-2…	0.312	1.13e-46	2.13e-45	1.9e-43	0.0373	341/8386	1093
K562_ELF1	Transcription_Factor	Accessible_chromatin	356	RP11-588H23.3;SOCS2-AS1;LINC00595;RP11-21L19.1;RP11-282O18.6;CTA-357J21.1;AE000658.22;RP11-517I3.1;RP3-332B22.1;RP11-44I10.3;RP11-318A15.2;LINC00473;RP11-656D10.3;RP11-116O18.1;AC010226.4;RP11-54A9.1;HLCS-IT1;RP11-728F11.4;LINC00856;RP11-63G10.3;CTC-273B12.8;AC010524.4;RP11-229C3.2;RP11-138E2.1;AC015936.3;AP000487.5;CTD-2017C7.2;LINC00402;AC067945.4;RP11-303E16.5;KLHL7-AS1;AC104653.1;MIAT;RP4-657…	0.326	1.23e-46	3.7e-45	1.63e-43	0.0367	356/8976	1093
HeLa-S3_STAT1	Transcription_Factor	enhancer	337	RP11-588H23.3;SOCS2-AS1;CACNA2D3-AS1;RP11-13N12.1;LINC00595;LINC01018;RP11-21L19.1;RP11-282O18.6;CTA-357J21.1;RP11-666A1.5;AE000658.22;RP11-517I3.1;A2M-AS1;RP3-332B22.1;RP11-44I10.3;RP11-318A15.2;LINC00473;RP11-398G24.2;RP11-656D10.3;RP11-116O18.1;AC010226.4;RP11-54A9.1;RP1-193H18.2;HLCS-IT1;LINC00856;RP11-63G10.3;CTC-273B12.8;INHBA-AS1;AC010524.4;RP11-229C3.2;RP11-138E2.1;AC015936.3;AP000487.5;C…	0.308	1.39e-46	2.59e-45	2.33e-43	0.0375	337/8239	1093
MCF-7_E2F1	Transcription_Factor	enhancer	386	RP11-588H23.3;AF131215.2;SOCS2-AS1;CACNA2D3-AS1;LINC00595;LINC01018;LINC00702;RP11-21L19.1;AF131215.9;RP11-282O18.6;CTA-357J21.1;RP11-666A1.5;AE000658.22;RP11-517I3.1;A2M-AS1;RP3-332B22.1;RP11-44I10.3;RP11-318A15.2;LINC00473;RP11-398G24.2;RP11-656D10.3;RP11-600K15.1;AC010226.4;RP11-54A9.1;HLCS-IT1;RP11-728F11.4;RP11-763B22.4;LINC00856;RP11-63G10.3;CTC-273B12.8;INHBA-AS1;AC010524.4;RP11-229C3.2;RP…	0.353	1.45e-46	2.67e-45	2.43e-43	0.0354	386/10187	1093
A549_FOXA1	Transcription_Factor	Accessible_chromatin	353	RP11-588H23.3;SOCS2-AS1;CACNA2D3-AS1;RP11-13N12.1;LINC00595;ZFHX4-AS1;LINC00702;RP11-21L19.1;CTA-357J21.1;AE000658.22;RP11-517I3.1;A2M-AS1;RP3-332B22.1;RP11-318A15.2;LINC00473;RP11-398G24.2;AC010226.4;RP11-54A9.1;RP1-193H18.2;HLCS-IT1;RP11-728F11.4;LINC00856;RP11-63G10.3;CTC-273B12.8;INHBA-AS1;RP11-138E2.1;AC015936.3;AP000487.5;RP11-713M15.2;LINC00402;AC067945.4;RP11-109I13.2;RP11-303E16.5;KLHL7-…	0.323	1.48e-46	4.36e-45	1.96e-43	0.0368	353/8865	1093
GM12878_POLR2A	Transcription_Factor	Promoter_20kb/1kb	300	RP11-588H23.3;AF131215.2;SOCS2-AS1;ZFHX4-AS1;RP11-21L19.1;AF131215.9;RP11-282O18.6;CTA-357J21.1;RP11-666A1.5;AE000658.22;RP11-517I3.1;A2M-AS1;RP11-44I10.3;RP11-318A15.2;RP11-656D10.3;AC010226.4;RP11-728F11.4;RP11-763B22.4;RP11-63G10.3;CTC-273B12.8;AC010524.4;RP11-229C3.2;RP11-138E2.1;AC015936.3;AP000487.5;RP11-713M15.2;CTD-2017C7.2;AC067945.4;RP11-303E16.5;KLHL7-AS1;AC104653.1;MIAT;RP4-657D16.6;L…	0.274	1.58e-46	3.8e-44	4.56e-43	0.0393	300/6849	1093
MCF-7_FOXM1	Transcription_Factor	enhancer	379	RP11-588H23.3;AF131215.2;SOCS2-AS1;CACNA2D3-AS1;LINC00595;LINC01018;LINC00702;RP11-21L19.1;AF131215.9;RP11-282O18.6;CTA-357J21.1;RP11-666A1.5;AE000658.22;RP11-517I3.1;A2M-AS1;RP3-332B22.1;RP11-44I10.3;RP11-318A15.2;LINC00473;RP11-398G24.2;RP11-656D10.3;RP11-600K15.1;AC010226.4;RP11-54A9.1;HLCS-IT1;RP11-728F11.4;RP11-763B22.4;LINC00856;RP11-63G10.3;CTC-273B12.8;INHBA-AS1;AC010524.4;RP11-229C3.2;RP…	0.347	1.66e-46	3.03e-45	2.78e-43	0.0357	379/9908	1093
CyT49_FOXA2	Transcription_Factor	enhancer	412	RP11-588H23.3;AF131215.2;SOCS2-AS1;CACNA2D3-AS1;RP11-13N12.1;LINC00595;LINC01018;ZFHX4-AS1;LINC00702;RP11-21L19.1;AF131215.9;RP11-282O18.6;CTA-357J21.1;RP11-666A1.5;AE000658.22;RP11-517I3.1;A2M-AS1;RP11-44I10.3;RP11-318A15.2;LINC00473;RP11-398G24.2;RP11-656D10.3;RP11-600K15.1;RP11-116O18.1;AC010226.4;RP11-54A9.1;RP1-193H18.2;HLCS-IT1;RP11-728F11.4;RP11-763B22.4;LINC00856;RP11-63G10.3;CTC-273B12.8…	0.377	1.71e-46	3.08e-45	2.87e-43	0.0345	412/11270	1093
HEK293T_POLR2A	Transcription_Factor	Promoter_20kb/1kb	279	SOCS2-AS1;RP11-21L19.1;CTA-357J21.1;RP11-666A1.5;AE000658.22;A2M-AS1;RP11-318A15.2;LINC00473;RP11-656D10.3;AC010226.4;RP11-63G10.3;CTC-273B12.8;AC010524.4;RP11-229C3.2;RP11-138E2.1;AC015936.3;AP000487.5;RP11-713M15.2;CTD-2017C7.2;AC067945.4;RP11-303E16.5;RP11-159N11.4;KLHL7-AS1;MIAT;RP4-657D16.6;RP11-35G9.5;RP11-703I16.1;AC053503.4;CTD-2201I18.1;SNORA40;LINC00327;RP11-35G9.3;MIR600HG;RP11-529E10.…	0.255	1.74e-46	3.86e-44	5.02e-43	0.0404	279/6092	1093
PC-3_PBX4	Transcription_Factor	enhancer	373	RP11-588H23.3;SOCS2-AS1;CACNA2D3-AS1;RP11-13N12.1;LINC00595;LINC01018;ZFHX4-AS1;LINC00702;RP11-21L19.1;RP11-282O18.6;CTA-357J21.1;RP11-666A1.5;AE000658.22;RP11-517I3.1;RP3-332B22.1;RP11-44I10.3;RP11-318A15.2;RP11-398G24.2;RP11-656D10.3;RP11-600K15.1;RP11-116O18.1;AC010226.4;RP11-54A9.1;RP1-193H18.2;HLCS-IT1;LINC00856;RP11-63G10.3;CTC-273B12.8;INHBA-AS1;RP11-229C3.2;RP11-138E2.1;AC015936.3;AP00048…	0.341	1.8e-46	3.21e-45	3.02e-43	0.0359	373/9669	1093
A549_CHD1	Transcription_Factor	Accessible_chromatin	338	RP11-588H23.3;SOCS2-AS1;RP11-13N12.1;LINC00595;ZFHX4-AS1;RP11-21L19.1;RP11-282O18.6;CTA-357J21.1;RP11-666A1.5;AE000658.22;RP11-517I3.1;A2M-AS1;RP11-44I10.3;RP11-318A15.2;LINC00473;RP11-656D10.3;AC010226.4;RP11-54A9.1;RP1-193H18.2;HLCS-IT1;RP11-728F11.4;RP11-63G10.3;CTC-273B12.8;INHBA-AS1;AC010524.4;RP11-229C3.2;RP11-138E2.1;AC015936.3;AP000487.5;RP11-713M15.2;CTD-2017C7.2;LINC00402;AC067945.4;RP1…	0.309	2.15e-46	6.19e-45	2.85e-43	0.0374	338/8294	1093
A549_TAF1	Transcription_Factor	enhancer	320	SOCS2-AS1;LINC00595;LINC01018;ZFHX4-AS1;RP11-21L19.1;RP11-282O18.6;CTA-357J21.1;RP11-666A1.5;AE000658.22;RP11-517I3.1;A2M-AS1;RP11-44I10.3;RP11-318A15.2;LINC00473;RP11-656D10.3;AC010226.4;RP11-54A9.1;HLCS-IT1;LINC00856;RP11-63G10.3;CTC-273B12.8;AC010524.4;RP11-138E2.1;AC015936.3;AP000487.5;CTD-2017C7.2;LINC00402;AC067945.4;RP11-303E16.5;KLHL7-AS1;AC104653.1;MIAT;RP11-35G9.5;RP11-703I16.1;RP11-332…	0.293	2.18e-46	3.85e-45	3.66e-43	0.0382	320/7606	1093
HCT116_ATF3	Transcription_Factor	enhancer	368	RP11-588H23.3;SOCS2-AS1;RP11-13N12.1;LINC00595;LINC01018;ZFHX4-AS1;LINC00702;RP11-21L19.1;RP11-282O18.6;CTA-357J21.1;RP11-666A1.5;AE000658.22;RP11-517I3.1;A2M-AS1;RP3-332B22.1;RP11-44I10.3;RP11-318A15.2;RP11-398G24.2;RP11-716H6.1;RP11-656D10.3;AC010226.4;RP11-54A9.1;HLCS-IT1;RP11-728F11.4;LINC00856;RP11-63G10.3;CTC-273B12.8;AC010524.4;RP11-229C3.2;RP11-138E2.1;AC015936.3;AP000487.5;RP11-713M15.2;…	0.337	2.67e-46	4.66e-45	4.48e-43	0.0361	368/9484	1093
HUVEC_MAX	Transcription_Factor	Accessible_chromatin	352	RP11-588H23.3;SOCS2-AS1;RP11-13N12.1;LINC00595;LINC00702;RP11-21L19.1;RP11-282O18.6;AE000658.22;RP11-517I3.1;RP3-332B22.1;RP11-318A15.2;RP11-656D10.3;RP11-600K15.1;RP11-116O18.1;AC010226.4;RP11-54A9.1;RP11-728F11.4;LINC00856;RP11-63G10.3;CTC-273B12.8;INHBA-AS1;AC010524.4;RP11-138E2.1;AC015936.3;AP000487.5;RP11-713M15.2;CTD-2017C7.2;LINC00402;AC067945.4;RP11-303E16.5;RP11-159N11.4;KLHL7-AS1;AC1046…	0.322	2.7e-46	7.61e-45	3.58e-43	0.0367	352/8849	1093
HCT116_TEAD4	Transcription_Factor	enhancer	351	RP11-588H23.3;SOCS2-AS1;RP11-13N12.1;LINC00595;LINC01018;ZFHX4-AS1;LINC00702;RP11-21L19.1;RP11-282O18.6;CTA-357J21.1;RP11-666A1.5;AE000658.22;RP11-517I3.1;A2M-AS1;RP3-332B22.1;RP11-44I10.3;RP11-318A15.2;RP11-398G24.2;RP11-656D10.3;AC010226.4;RP11-54A9.1;HLCS-IT1;RP11-728F11.4;RP11-763B22.4;LINC00856;RP11-63G10.3;CTC-273B12.8;AC010524.4;RP11-229C3.2;RP11-138E2.1;AC015936.3;AP000487.5;RP11-713M15.2…	0.321	3.35e-46	5.79e-45	5.62e-43	0.0367	351/8818	1093
GM12878_EBF1	Transcription_Factor	Accessible_chromatin	362	RP11-588H23.3;AF131215.2;SOCS2-AS1;LINC00595;RP11-21L19.1;AF131215.9;RP11-282O18.6;CTA-357J21.1;AE000658.22;RP11-517I3.1;CNTN4-AS1;A2M-AS1;RP11-44I10.3;RP11-318A15.2;RP11-656D10.3;RP11-116O18.1;AC010226.4;RP11-54A9.1;RP1-193H18.2;RP11-728F11.4;RP11-763B22.4;RP11-63G10.3;CTC-273B12.8;AC010524.4;RP11-138E2.1;AC015936.3;AP000487.5;RP11-713M15.2;CTD-2017C7.2;LINC00402;AC067945.4;RP11-303E16.5;KLHL7-A…	0.331	3.4e-46	9.39e-45	4.5e-43	0.0363	362/9254	1093
keratinocyte_POLR2A	Transcription_Factor	enhancer	370	RP11-588H23.3;SOCS2-AS1;CACNA2D3-AS1;LINC00595;LINC01018;LINC00702;RP11-21L19.1;RP11-282O18.6;CTA-357J21.1;RP11-666A1.5;AE000658.22;RP11-517I3.1;A2M-AS1;RP3-332B22.1;RP11-44I10.3;RP11-318A15.2;RP11-398G24.2;RP11-656D10.3;RP11-600K15.1;AC010226.4;RP11-54A9.1;HLCS-IT1;RP11-728F11.4;RP11-63G10.3;CTC-273B12.8;INHBA-AS1;AC010524.4;RP11-229C3.2;RP11-138E2.1;AC015936.3;AP000487.5;CTD-2017C7.2;LINC00402;…	0.339	3.48e-46	5.96e-45	5.84e-43	0.0359	370/9575	1093
IMR-90_CHD1	Transcription_Factor	Accessible_chromatin	349	RP11-588H23.3;SOCS2-AS1;CACNA2D3-AS1;RP11-13N12.1;LINC00595;ZFHX4-AS1;LINC00702;RP11-21L19.1;RP11-282O18.6;CTA-357J21.1;AE000658.22;RP11-517I3.1;A2M-AS1;RP3-332B22.1;RP11-44I10.3;RP11-318A15.2;LINC00473;RP11-398G24.2;RP11-656D10.3;RP11-600K15.1;RP11-116O18.1;AC010226.4;RP11-54A9.1;RP1-193H18.2;HLCS-IT1;RP11-728F11.4;LINC00856;RP11-63G10.3;CTC-273B12.8;INHBA-AS1;AC010524.4;RP11-138E2.1;AC015936.3;…	0.319	3.57e-46	9.65e-45	4.73e-43	0.0368	349/8742	1093
MDA-MB-231_TP53	Transcription_Factor	enhancer	366	RP11-588H23.3;SOCS2-AS1;RP11-13N12.1;XX-CR54.3;LINC00595;LINC01018;LINC00702;RP11-21L19.1;CTA-357J21.1;RP11-666A1.5;AE000658.22;RP11-517I3.1;RP3-332B22.1;RP11-44I10.3;RP11-318A15.2;LINC00473;RP11-398G24.2;RP11-656D10.3;AC010226.4;RP11-54A9.1;RP1-193H18.2;HLCS-IT1;RP11-763B22.4;LINC00856;RP11-63G10.3;CTC-273B12.8;INHBA-AS1;AC010524.4;RP11-229C3.2;RP11-138E2.1;AC015936.3;AP000487.5;RP11-713M15.2;CT…	0.335	3.6e-46	6.1e-45	6.04e-43	0.0361	366/9416	1093
KB_POLR2A	Transcription_Factor	enhancer	304	RP11-588H23.3;CACNA2D3-AS1;LINC00595;LINC01018;RP11-21L19.1;RP11-282O18.6;CTA-357J21.1;RP11-666A1.5;AE000658.22;RP11-517I3.1;A2M-AS1;RP11-44I10.3;RP11-318A15.2;LINC00473;RP11-656D10.3;AC010226.4;RP11-54A9.1;HLCS-IT1;RP11-728F11.4;RP11-63G10.3;CTC-273B12.8;AC010524.4;RP11-138E2.1;AC015936.3;AP000487.5;CTD-2017C7.2;LINC00402;AC067945.4;RP11-303E16.5;KLHL7-AS1;AC104653.1;MIAT;RP11-35G9.5;RP11-703I16…	0.278	4.17e-46	6.99e-45	6.99e-43	0.0389	304/7030	1093
HeLa-S3_CHD2	Transcription_Factor	enhancer	341	RP11-588H23.3;SOCS2-AS1;CACNA2D3-AS1;RP11-13N12.1;LINC00595;LINC01018;RP11-21L19.1;RP11-282O18.6;CTA-357J21.1;RP11-666A1.5;AE000658.22;RP11-517I3.1;A2M-AS1;RP3-332B22.1;RP11-44I10.3;RP11-318A15.2;LINC00473;RP11-398G24.2;RP11-656D10.3;RP11-116O18.1;AC010226.4;RP11-54A9.1;RP1-193H18.2;HLCS-IT1;RP11-728F11.4;LINC00856;RP11-63G10.3;CTC-273B12.8;INHBA-AS1;AC010524.4;RP11-229C3.2;RP11-138E2.1;AC015936.…	0.312	4.34e-46	7.21e-45	7.28e-43	0.0371	341/8437	1093
HUVEC_FOS	Transcription_Factor	Accessible_chromatin	379	RP11-588H23.3;AF131215.2;SOCS2-AS1;RP11-13N12.1;LINC00595;ZFHX4-AS1;LINC00702;RP11-21L19.1;AF131215.9;RP11-282O18.6;CTA-357J21.1;AE000658.22;RP11-517I3.1;A2M-AS1;RP3-332B22.1;RP11-44I10.3;RP11-318A15.2;LINC00473;RP11-398G24.2;RP11-656D10.3;RP11-600K15.1;RP11-116O18.1;AC010226.4;RP11-54A9.1;RP1-193H18.2;HLCS-IT1;RP11-728F11.4;LINC00856;RP11-63G10.3;CTC-273B12.8;INHBA-AS1;AC010524.4;RP11-229C3.2;RP…	0.347	4.7e-46	1.25e-44	6.23e-43	0.0355	379/9951	1093
A549_CEBPB	Transcription_Factor	Accessible_chromatin	391	RP11-588H23.3;SOCS2-AS1;CACNA2D3-AS1;RP11-13N12.1;LINC00595;ZFHX4-AS1;LINC00702;RP11-21L19.1;RP11-282O18.6;CTA-357J21.1;RP11-666A1.5;AE000658.22;RP11-517I3.1;A2M-AS1;RP3-332B22.1;RP11-44I10.3;RP11-318A15.2;LINC00473;RP11-398G24.2;RP11-656D10.3;RP11-116O18.1;AC010226.4;RP11-54A9.1;RP1-193H18.2;HLCS-IT1;RP11-728F11.4;LINC00856;RP11-63G10.3;CTC-273B12.8;INHBA-AS1;AC010524.4;RP11-229C3.2;RP11-138E2.1…	0.358	4.98e-46	1.29e-44	6.6e-43	0.0351	391/10444	1093
HeLa-S3_TCF7L2	Transcription_Factor	enhancer	331	RP11-588H23.3;SOCS2-AS1;CACNA2D3-AS1;RP11-13N12.1;LINC00595;LINC01018;LINC00702;RP11-21L19.1;RP11-282O18.6;CTA-357J21.1;RP11-666A1.5;AE000658.22;RP11-517I3.1;A2M-AS1;RP3-332B22.1;RP11-44I10.3;RP11-318A15.2;LINC00473;RP11-398G24.2;RP11-656D10.3;RP11-116O18.1;AC010226.4;RP11-54A9.1;RP1-193H18.2;HLCS-IT1;RP11-728F11.4;LINC00856;RP11-63G10.3;CTC-273B12.8;INHBA-AS1;AC010524.4;RP11-229C3.2;RP11-138E2.1…	0.303	5.45e-46	8.96e-45	9.14e-43	0.0375	331/8059	1093
MCF-7_POLR2A	Transcription_Factor	enhancer	402	RP11-588H23.3;AF131215.2;SOCS2-AS1;CACNA2D3-AS1;LINC00595;LINC01018;LINC00702;RP11-21L19.1;AF131215.9;RP11-282O18.6;CTA-357J21.1;RP11-666A1.5;AE000658.22;RP11-517I3.1;A2M-AS1;RP3-332B22.1;RP11-44I10.3;RP11-318A15.2;RP11-398G24.2;RP11-656D10.3;RP11-600K15.1;RP11-116O18.1;AC010226.4;RP11-54A9.1;HLCS-IT1;RP11-728F11.4;RP11-763B22.4;LINC00856;RP11-63G10.3;CTC-273B12.8;INHBA-AS1;AC010524.4;RP11-229C3.…	0.368	6.41e-46	1.04e-44	1.07e-42	0.0347	402/10910	1093
A549_USF1	Transcription_Factor	enhancer	361	RP11-588H23.3;SOCS2-AS1;CACNA2D3-AS1;RP11-13N12.1;LINC00595;LINC01018;LINC00702;RP11-21L19.1;RP11-282O18.6;CTA-357J21.1;RP11-666A1.5;AE000658.22;RP11-517I3.1;A2M-AS1;RP3-332B22.1;RP11-44I10.3;RP11-318A15.2;LINC00473;RP11-656D10.3;AC010226.4;RP11-54A9.1;RP1-193H18.2;HLCS-IT1;RP11-728F11.4;LINC00856;RP11-63G10.3;CTC-273B12.8;INHBA-AS1;AC010524.4;RP11-138E2.1;AC015936.3;AP000487.5;CTD-2017C7.2;LINC0…	0.33	6.48e-46	1.04e-44	1.09e-42	0.0362	361/9240	1093
A549_SIX5	Transcription_Factor	enhancer	315	SOCS2-AS1;RP11-13N12.1;LINC00595;LINC01018;RP11-21L19.1;RP11-282O18.6;CTA-357J21.1;RP11-666A1.5;AE000658.22;RP11-517I3.1;A2M-AS1;RP11-44I10.3;RP11-318A15.2;LINC00473;RP11-656D10.3;AC010226.4;RP11-54A9.1;RP1-193H18.2;HLCS-IT1;LINC00856;RP11-63G10.3;CTC-273B12.8;INHBA-AS1;AC010524.4;RP11-138E2.1;AC015936.3;AP000487.5;CTD-2017C7.2;AC067945.4;RP11-303E16.5;KLHL7-AS1;AC104653.1;MIAT;RP11-35G9.5;RP11-7…	0.288	6.94e-46	1.11e-44	1.16e-42	0.0383	315/7459	1093
K562_FOS	Transcription_Factor	Accessible_chromatin	368	RP11-588H23.3;SOCS2-AS1;CACNA2D3-AS1;RP11-13N12.1;LINC00595;LINC00702;RP11-21L19.1;RP11-282O18.6;CTA-357J21.1;AE000658.22;RP11-517I3.1;RP3-332B22.1;RP11-44I10.3;RP11-318A15.2;LINC00473;RP11-656D10.3;RP11-116O18.1;AC010226.4;RP11-54A9.1;HLCS-IT1;RP11-728F11.4;LINC00856;RP11-63G10.3;CTC-273B12.8;AC010524.4;RP11-229C3.2;RP11-138E2.1;AC015936.3;AP000487.5;CTD-2017C7.2;AC067945.4;RP11-303E16.5;KLHL7-A…	0.337	6.98e-46	1.78e-44	9.25e-43	0.0359	368/9523	1093
BE2C_POLR2A	Transcription_Factor	enhancer	346	SOCS2-AS1;LINC00595;LINC01018;ZFHX4-AS1;RP11-21L19.1;RP11-282O18.6;CTA-357J21.1;RP11-666A1.5;AE000658.22;RP11-517I3.1;RP3-332B22.1;RP11-44I10.3;RP11-318A15.2;LINC00473;RP11-398G24.2;RP11-656D10.3;AC010226.4;RP11-54A9.1;RP11-728F11.4;RP11-763B22.4;LINC00856;RP11-63G10.3;CTC-273B12.8;INHBA-AS1;RP11-138E2.1;AC015936.3;AP000487.5;CTD-2017C7.2;LINC00402;AC067945.4;RP11-303E16.5;RP11-159N11.4;KLHL7-AS1…	0.317	7.67e-46	1.21e-44	1.29e-42	0.0368	346/8654	1093
MDA-MB-231_TP53	Transcription_Factor	Accessible_chromatin	392	RP11-588H23.3;AF131215.2;SOCS2-AS1;CACNA2D3-AS1;RP11-13N12.1;LINC00595;ZFHX4-AS1;LINC00702;RP11-21L19.1;AF131215.9;CTA-357J21.1;RP11-666A1.5;AE000658.22;RP11-517I3.1;RP3-332B22.1;RP11-44I10.3;RP11-318A15.2;LINC00473;RP11-398G24.2;RP11-656D10.3;RP11-600K15.1;RP11-116O18.1;AC010226.4;RP11-54A9.1;RP1-193H18.2;HLCS-IT1;RP11-728F11.4;RP11-763B22.4;RP11-63G10.3;CTC-273B12.8;INHBA-AS1;AC010524.4;RP11-22…	0.359	8.51e-46	2.1e-44	1.13e-42	0.035	392/10508	1093
GM12878_PAX5	Transcription_Factor	Accessible_chromatin	364	RP11-588H23.3;AF131215.2;SOCS2-AS1;XX-CR54.3;LINC00595;LINC01018;RP11-21L19.1;AF131215.9;RP11-282O18.6;CTA-357J21.1;AE000658.22;RP11-517I3.1;CNTN4-AS1;A2M-AS1;RP11-44I10.3;RP11-318A15.2;LINC00473;RP11-656D10.3;RP11-116O18.1;AC010226.4;RP11-54A9.1;RP1-193H18.2;HLCS-IT1;RP11-728F11.4;LINC00856;RP11-63G10.3;CTC-273B12.8;AC010524.4;RP11-138E2.1;AC015936.3;AP000487.5;RP11-713M15.2;CTD-2017C7.2;LINC004…	0.333	8.57e-46	2.1e-44	1.14e-42	0.036	364/9371	1093
IMR-90_NFE2L2	Transcription_Factor	Accessible_chromatin	331	RP11-588H23.3;AF131215.2;SOCS2-AS1;CACNA2D3-AS1;RP11-13N12.1;LINC00595;LINC00702;RP11-21L19.1;AF131215.9;CTA-357J21.1;AE000658.22;RP11-517I3.1;RP3-332B22.1;RP11-44I10.3;RP11-318A15.2;LINC00473;RP11-398G24.2;RP11-716H6.1;RP11-600K15.1;AC010226.4;RP11-54A9.1;RP1-193H18.2;RP11-728F11.4;LINC00856;RP11-63G10.3;INHBA-AS1;RP11-229C3.2;RP11-138E2.1;AC015936.3;AP000487.5;RP11-713M15.2;LINC00402;AC067945.4…	0.303	9.56e-46	2.3e-44	1.27e-42	0.0374	331/8080	1093
A549_CHD1	Transcription_Factor	enhancer	340	RP11-588H23.3;SOCS2-AS1;RP11-13N12.1;LINC00595;LINC01018;ZFHX4-AS1;RP11-21L19.1;RP11-282O18.6;CTA-357J21.1;RP11-666A1.5;AE000658.22;RP11-517I3.1;A2M-AS1;RP11-44I10.3;RP11-318A15.2;LINC00473;RP11-656D10.3;AC010226.4;RP11-54A9.1;RP1-193H18.2;HLCS-IT1;RP11-728F11.4;RP11-63G10.3;CTC-273B12.8;INHBA-AS1;AC010524.4;RP11-229C3.2;RP11-138E2.1;AC015936.3;AP000487.5;RP11-713M15.2;CTD-2017C7.2;LINC00402;AC06…	0.311	1.08e-45	1.69e-44	1.81e-42	0.037	340/8433	1093
IMR-90_EP300	Transcription_Factor	Promoter_20kb/1kb	307	SOCS2-AS1;CACNA2D3-AS1;LINC00595;ZFHX4-AS1;LINC00702;RP11-21L19.1;RP11-666A1.5;AE000658.22;RP3-332B22.1;RP11-44I10.3;RP11-318A15.2;LINC00473;RP11-398G24.2;RP11-716H6.1;RP11-656D10.3;RP11-600K15.1;AC010226.4;RP11-54A9.1;RP1-193H18.2;RP11-728F11.4;LINC00856;RP11-63G10.3;CTC-273B12.8;INHBA-AS1;RP11-229C3.2;RP11-138E2.1;AC015936.3;AP000487.5;RP11-713M15.2;CTD-2017C7.2;LINC00402;AC067945.4;RP11-109I13…	0.281	1.29e-45	2.66e-43	3.72e-42	0.0385	307/7181	1093
HCT116_MYC	Transcription_Factor	enhancer	339	RP11-588H23.3;SOCS2-AS1;LINC00595;LINC01018;ZFHX4-AS1;RP11-21L19.1;RP11-282O18.6;CTA-357J21.1;RP11-666A1.5;AE000658.22;RP11-517I3.1;A2M-AS1;RP11-44I10.3;RP11-318A15.2;RP11-398G24.2;RP11-656D10.3;AC010226.4;RP11-54A9.1;HLCS-IT1;RP11-763B22.4;RP11-63G10.3;CTC-273B12.8;AC010524.4;RP11-229C3.2;RP11-138E2.1;AC015936.3;AP000487.5;RP11-713M15.2;CTD-2017C7.2;LINC00402;AC067945.4;RP11-303E16.5;KLHL7-AS1;A…	0.31	1.48e-45	2.3e-44	2.48e-42	0.037	339/8406	1093
A549_ELF1	Transcription_Factor	Accessible_chromatin	343	RP11-588H23.3;SOCS2-AS1;RP11-13N12.1;LINC00595;LINC01018;RP11-21L19.1;RP11-282O18.6;CTA-357J21.1;AE000658.22;RP11-517I3.1;RP3-332B22.1;RP11-44I10.3;RP11-318A15.2;LINC00473;RP11-656D10.3;AC010226.4;RP11-54A9.1;RP1-193H18.2;HLCS-IT1;RP11-728F11.4;LINC00856;RP11-63G10.3;CTC-273B12.8;AC010524.4;RP11-138E2.1;AC015936.3;AP000487.5;CTD-2017C7.2;AC067945.4;RP11-303E16.5;KLHL7-AS1;AC104653.1;MIAT;RP11-35G…	0.314	1.51e-45	3.57e-44	2e-42	0.0368	343/8563	1093
K562_TEAD4	Transcription_Factor	Accessible_chromatin	346	RP11-588H23.3;SOCS2-AS1;CACNA2D3-AS1;LINC00595;RP11-21L19.1;RP11-282O18.6;CTA-357J21.1;AE000658.22;RP11-517I3.1;RP3-332B22.1;RP11-44I10.3;RP11-318A15.2;RP11-656D10.3;RP11-116O18.1;AC010226.4;RP11-54A9.1;HLCS-IT1;RP11-728F11.4;LINC00856;RP11-63G10.3;CTC-273B12.8;AC010524.4;RP11-138E2.1;AC015936.3;AP000487.5;RP11-713M15.2;CTD-2017C7.2;AC067945.4;RP11-303E16.5;KLHL7-AS1;AC104653.1;MIAT;RP4-657D16.6;…	0.317	1.84e-45	4.28e-44	2.44e-42	0.0367	346/8688	1093
T-47D_PGR	Transcription_Factor	enhancer	366	RP11-588H23.3;SOCS2-AS1;LINC00595;LINC01018;ZFHX4-AS1;LINC00702;RP11-21L19.1;RP11-282O18.6;CTA-357J21.1;RP11-666A1.5;AE000658.22;RP11-517I3.1;A2M-AS1;RP3-332B22.1;RP11-44I10.3;RP11-318A15.2;RP11-656D10.3;RP11-600K15.1;AC010226.4;RP11-54A9.1;RP1-193H18.2;HLCS-IT1;RP11-728F11.4;RP11-63G10.3;CTC-273B12.8;INHBA-AS1;AC010524.4;RP11-138E2.1;AC015936.3;AP000487.5;CTD-2017C7.2;LINC00402;AC067945.4;RP11-3…	0.335	2.02e-45	3.11e-44	3.39e-42	0.0358	366/9486	1093
T-47D_FOXA1	Transcription_Factor	enhancer	359	RP11-588H23.3;SOCS2-AS1;RP11-13N12.1;LINC00595;LINC01018;ZFHX4-AS1;LINC00702;RP11-21L19.1;RP11-282O18.6;CTA-357J21.1;RP11-666A1.5;AE000658.22;RP11-517I3.1;RP3-332B22.1;RP11-44I10.3;RP11-318A15.2;RP11-656D10.3;RP11-600K15.1;AC010226.4;RP11-54A9.1;RP1-193H18.2;HLCS-IT1;RP11-728F11.4;RP11-63G10.3;CTC-273B12.8;INHBA-AS1;AC010524.4;RP11-138E2.1;AC015936.3;AP000487.5;CTD-2017C7.2;LINC00402;AC067945.4;R…	0.328	2.35e-45	3.58e-44	3.94e-42	0.0361	359/9212	1093
HCT116_POLR2A	Transcription_Factor	Promoter_20kb/1kb	352	RP11-588H23.3;SOCS2-AS1;LINC00595;LINC01018;ZFHX4-AS1;LINC00702;RP11-21L19.1;RP11-282O18.6;CTA-357J21.1;RP11-666A1.5;AE000658.22;RP11-517I3.1;A2M-AS1;RP11-44I10.3;RP11-318A15.2;LINC00473;RP11-398G24.2;RP11-656D10.3;RP11-600K15.1;AC010226.4;HLCS-IT1;RP11-728F11.4;RP11-763B22.4;RP11-63G10.3;CTC-273B12.8;AC010524.4;RP11-229C3.2;RP11-138E2.1;AC015936.3;AP000487.5;RP11-713M15.2;CTD-2017C7.2;AC067945.4…	0.322	2.4e-45	4.62e-43	6.92e-42	0.0364	352/8935	1093
K562_MAX	Transcription_Factor	Accessible_chromatin	366	RP11-588H23.3;SOCS2-AS1;CACNA2D3-AS1;LINC00595;RP11-21L19.1;RP11-282O18.6;CTA-357J21.1;AE000658.22;RP11-517I3.1;RP3-332B22.1;RP11-44I10.3;RP11-318A15.2;LINC00473;RP11-656D10.3;RP11-116O18.1;AC010226.4;RP11-54A9.1;HLCS-IT1;RP11-728F11.4;LINC00856;RP11-63G10.3;CTC-273B12.8;INHBA-AS1;AC010524.4;RP11-138E2.1;AC015936.3;AP000487.5;RP11-713M15.2;CTD-2017C7.2;LINC00402;AC067945.4;RP11-303E16.5;KLHL7-AS1…	0.335	2.64e-45	6.03e-44	3.5e-42	0.0358	366/9497	1093
MCF-7_ZNF143	Transcription_Factor	enhancer	377	RP11-588H23.3;AF131215.2;SOCS2-AS1;CACNA2D3-AS1;LINC00595;LINC01018;LINC00702;RP11-21L19.1;AF131215.9;RP11-282O18.6;CTA-357J21.1;RP11-666A1.5;AE000658.22;RP11-517I3.1;A2M-AS1;RP3-332B22.1;RP11-44I10.3;RP11-318A15.2;RP11-656D10.3;RP11-600K15.1;AC010226.4;RP11-54A9.1;HLCS-IT1;RP11-728F11.4;RP11-763B22.4;RP11-63G10.3;CTC-273B12.8;INHBA-AS1;AC010524.4;RP11-229C3.2;RP11-138E2.1;AC015936.3;AP000487.5;R…	0.345	2.92e-45	4.41e-44	4.9e-42	0.0354	377/9946	1093
A549_GABPA	Transcription_Factor	Accessible_chromatin	350	RP11-588H23.3;SOCS2-AS1;CACNA2D3-AS1;RP11-13N12.1;LINC00595;LINC00702;RP11-21L19.1;RP11-282O18.6;CTA-357J21.1;AE000658.22;RP11-517I3.1;A2M-AS1;RP3-332B22.1;RP11-44I10.3;RP11-318A15.2;LINC00473;RP11-398G24.2;RP11-656D10.3;AC010226.4;RP11-54A9.1;RP1-193H18.2;HLCS-IT1;RP11-728F11.4;LINC00856;RP11-63G10.3;CTC-273B12.8;AC010524.4;RP11-138E2.1;AC015936.3;AP000487.5;RP11-713M15.2;CTD-2017C7.2;AC067945.4…	0.32	3.02e-45	6.78e-44	4e-42	0.0364	350/8865	1093
A549_CEBPB	Transcription_Factor	enhancer	363	RP11-588H23.3;SOCS2-AS1;CACNA2D3-AS1;RP11-13N12.1;LINC00595;LINC01018;ZFHX4-AS1;LINC00702;RP11-21L19.1;RP11-282O18.6;CTA-357J21.1;RP11-666A1.5;AE000658.22;RP11-517I3.1;A2M-AS1;RP3-332B22.1;RP11-44I10.3;RP11-318A15.2;LINC00473;RP11-398G24.2;RP11-656D10.3;AC010226.4;RP11-54A9.1;RP1-193H18.2;HLCS-IT1;RP11-728F11.4;LINC00856;RP11-63G10.3;CTC-273B12.8;AC010524.4;RP11-138E2.1;AC015936.3;AP000487.5;RP11…	0.332	3.09e-45	4.63e-44	5.18e-42	0.0359	363/9383	1093
MDA-MB-231_E2F1	Transcription_Factor	Accessible_chromatin	368	RP11-588H23.3;SOCS2-AS1;CACNA2D3-AS1;RP11-13N12.1;XX-CR54.3;LINC00595;LINC00702;RP11-21L19.1;CTA-357J21.1;RP11-666A1.5;AE000658.22;RP11-517I3.1;A2M-AS1;RP3-332B22.1;RP11-318A15.2;LINC00473;RP11-398G24.2;RP11-656D10.3;RP11-600K15.1;AC010226.4;RP11-54A9.1;RP1-193H18.2;HLCS-IT1;RP11-728F11.4;RP11-763B22.4;LINC00856;RP11-63G10.3;CTC-273B12.8;AC010524.4;RP11-229C3.2;RP11-138E2.1;AC015936.3;AP000487.5;…	0.337	3.58e-45	7.91e-44	4.74e-42	0.0357	368/9590	1093
GM12878_STAT5A	Transcription_Factor	Accessible_chromatin	344	RP11-588H23.3;AF131215.2;SOCS2-AS1;RP11-13N12.1;XX-CR54.3;LINC00595;LINC01018;RP11-21L19.1;AF131215.9;RP11-282O18.6;CTA-357J21.1;AE000658.22;RP11-517I3.1;CNTN4-AS1;A2M-AS1;RP11-44I10.3;RP11-318A15.2;RP11-656D10.3;RP11-116O18.1;AC010226.4;RP11-54A9.1;RP1-193H18.2;RP11-728F11.4;LINC00856;RP11-63G10.3;CTC-273B12.8;INHBA-AS1;AC010524.4;RP11-138E2.1;AC015936.3;AP000487.5;RP11-713M15.2;CTD-2017C7.2;LIN…	0.315	3.8e-45	8.25e-44	5.04e-42	0.0367	344/8638	1093
MDA-MB-231_MBD3	Transcription_Factor	enhancer	349	RP11-588H23.3;SOCS2-AS1;RP11-13N12.1;LINC00595;LINC00702;RP11-21L19.1;CTA-357J21.1;RP11-666A1.5;AE000658.22;RP11-517I3.1;RP3-332B22.1;RP11-318A15.2;LINC00473;RP11-398G24.2;RP11-656D10.3;RP11-116O18.1;AC010226.4;RP11-54A9.1;RP1-193H18.2;HLCS-IT1;RP11-763B22.4;LINC00856;RP11-63G10.3;CTC-273B12.8;INHBA-AS1;AC010524.4;RP11-229C3.2;RP11-138E2.1;AC015936.3;AP000487.5;RP11-713M15.2;CTD-2017C7.2;LINC0040…	0.319	3.93e-45	5.83e-44	6.59e-42	0.0364	349/8836	1093
K562_UBTF	Transcription_Factor	Accessible_chromatin	338	RP11-588H23.3;SOCS2-AS1;CACNA2D3-AS1;LINC00595;ZFHX4-AS1;RP11-21L19.1;RP11-282O18.6;CTA-357J21.1;AE000658.22;RP11-517I3.1;RP3-332B22.1;RP11-44I10.3;RP11-318A15.2;RP11-656D10.3;RP11-116O18.1;AC010226.4;RP11-54A9.1;RP11-728F11.4;LINC00856;RP11-63G10.3;CTC-273B12.8;INHBA-AS1;AC010524.4;RP11-138E2.1;AC015936.3;AP000487.5;CTD-2017C7.2;AC067945.4;RP11-303E16.5;KLHL7-AS1;AC104653.1;MIAT;RP4-657D16.6;LSA…	0.309	4.06e-45	8.68e-44	5.38e-42	0.0369	338/8406	1093
A549_ETS1	Transcription_Factor	enhancer	320	SOCS2-AS1;RP11-13N12.1;LINC00595;LINC01018;RP11-21L19.1;CTA-357J21.1;RP11-666A1.5;AE000658.22;RP11-517I3.1;A2M-AS1;RP11-44I10.3;RP11-318A15.2;LINC00473;RP11-656D10.3;AC010226.4;RP11-54A9.1;RP1-193H18.2;HLCS-IT1;RP11-728F11.4;LINC00856;RP11-63G10.3;CTC-273B12.8;AC010524.4;RP11-138E2.1;AC015936.3;AP000487.5;RP11-713M15.2;CTD-2017C7.2;AC067945.4;RP11-303E16.5;KLHL7-AS1;AC104653.1;MIAT;RP11-35G9.5;RP…	0.293	4.1e-45	6.03e-44	6.88e-42	0.0377	320/7713	1093
MCF-7_POLR2A	Transcription_Factor	Promoter_20kb/1kb	414	RP11-588H23.3;AF131215.2;SOCS2-AS1;CACNA2D3-AS1;XX-CR54.3;LINC00595;LINC01018;LINC00702;RP11-21L19.1;AF131215.9;RP11-282O18.6;CTA-357J21.1;RP11-666A1.5;AE000658.22;RP11-517I3.1;CNTN4-AS1;A2M-AS1;RP3-332B22.1;RP11-44I10.3;RP11-318A15.2;LINC00473;RP11-398G24.2;RP11-656D10.3;RP11-600K15.1;AC010226.4;RP11-54A9.1;RP1-193H18.2;HLCS-IT1;RP11-728F11.4;RP11-763B22.4;LINC00856;RP11-63G10.3;CTC-273B12.8;INH…	0.379	4.32e-45	7.79e-43	1.25e-41	0.034	414/11498	1093
H1_YY1	Transcription_Factor	Accessible_chromatin	410	RP11-588H23.3;AF131215.2;SOCS2-AS1;CACNA2D3-AS1;RP11-13N12.1;LINC00595;LINC01018;ZFHX4-AS1;RP11-21L19.1;AF131215.9;RP11-282O18.6;CTA-357J21.1;AE000658.22;RP11-517I3.1;CNTN4-AS1;A2M-AS1;RP3-332B22.1;RP11-44I10.3;RP11-318A15.2;LINC00473;RP11-398G24.2;RP11-716H6.1;RP11-656D10.3;RP11-600K15.1;RP11-116O18.1;AC010226.4;RP11-54A9.1;RP1-193H18.2;HLCS-IT1;RP11-728F11.4;LINC00856;RP11-63G10.3;CTC-273B12.8;…	0.375	4.92e-45	1.03e-43	6.52e-42	0.0341	410/11335	1093
HeLa-S3_RFX5	Transcription_Factor	enhancer	333	RP11-588H23.3;SOCS2-AS1;CACNA2D3-AS1;RP11-13N12.1;LINC00595;LINC01018;LINC00702;RP11-21L19.1;RP11-282O18.6;CTA-357J21.1;RP11-666A1.5;AE000658.22;RP11-517I3.1;A2M-AS1;RP3-332B22.1;RP11-44I10.3;RP11-318A15.2;LINC00473;RP11-398G24.2;RP11-656D10.3;RP11-116O18.1;AC010226.4;RP11-54A9.1;RP1-193H18.2;HLCS-IT1;LINC00856;RP11-63G10.3;CTC-273B12.8;INHBA-AS1;AC010524.4;RP11-229C3.2;RP11-138E2.1;AC015936.3;AP…	0.305	5.02e-45	7.32e-44	8.42e-42	0.0371	333/8220	1093
CD14-positive-monocyte_STAT1	Transcription_Factor	Promoter_20kb/1kb	403	RP11-588H23.3;AF131215.2;SOCS2-AS1;CACNA2D3-AS1;RP11-13N12.1;XX-CR54.3;LINC00595;ZFHX4-AS1;LINC00702;RP11-21L19.1;AF131215.9;RP11-282O18.6;CTA-357J21.1;AE000658.22;RP11-517I3.1;CNTN4-AS1;A2M-AS1;RP3-332B22.1;RP11-44I10.3;RP11-318A15.2;LINC00473;RP11-398G24.2;RP11-716H6.1;RP11-656D10.3;RP11-116O18.1;AC010226.4;RP11-54A9.1;RP1-193H18.2;RP11-728F11.4;RP11-763B22.4;LINC00856;RP11-63G10.3;CTC-273B12.8…	0.369	5.12e-45	8.69e-43	1.48e-41	0.0344	403/11043	1093
MCF-7_ESR1	Transcription_Factor	enhancer	404	RP11-588H23.3;AF131215.2;SOCS2-AS1;CACNA2D3-AS1;LINC00595;LINC01018;LINC00702;RP11-21L19.1;AF131215.9;RP11-282O18.6;CTA-357J21.1;RP11-666A1.5;AE000658.22;RP11-517I3.1;A2M-AS1;RP3-332B22.1;RP11-44I10.3;RP11-318A15.2;LINC00473;RP11-398G24.2;RP11-656D10.3;RP11-600K15.1;AC010226.4;RP11-54A9.1;RP1-193H18.2;HLCS-IT1;RP11-728F11.4;RP11-763B22.4;LINC00856;RP11-63G10.3;CTC-273B12.8;INHBA-AS1;AC010524.4;RP…	0.37	5.38e-45	7.78e-44	9.02e-42	0.0343	404/11087	1093
HUVEC_EP300	Transcription_Factor	Accessible_chromatin	348	RP11-588H23.3;SOCS2-AS1;RP11-13N12.1;LINC00595;LINC00702;RP11-21L19.1;RP11-282O18.6;RP11-666A1.5;AE000658.22;RP11-517I3.1;A2M-AS1;RP3-332B22.1;RP11-44I10.3;RP11-318A15.2;RP11-398G24.2;RP11-656D10.3;AC010226.4;RP11-54A9.1;RP1-193H18.2;HLCS-IT1;RP11-728F11.4;LINC00856;RP11-63G10.3;CTC-273B12.8;INHBA-AS1;AC010524.4;RP11-229C3.2;RP11-138E2.1;CTD-2017C7.2;LINC00402;AC067945.4;RP11-303E16.5;RP11-159N11…	0.318	5.52e-45	1.14e-43	7.31e-42	0.0364	348/8810	1093
786-O_POLR2A	Transcription_Factor	enhancer	284	RP11-588H23.3;LINC00595;LINC01018;ZFHX4-AS1;LINC00702;RP11-21L19.1;RP11-282O18.6;CTA-357J21.1;RP11-666A1.5;AE000658.22;RP11-517I3.1;RP3-332B22.1;RP11-44I10.3;RP11-318A15.2;RP11-656D10.3;AC010226.4;RP11-54A9.1;RP11-728F11.4;LINC00856;RP11-63G10.3;CTC-273B12.8;INHBA-AS1;RP11-138E2.1;AC015936.3;AP000487.5;RP11-713M15.2;CTD-2017C7.2;LINC00402;AC067945.4;RP11-303E16.5;KLHL7-AS1;AC104653.1;MIAT;RP11-35…	0.26	5.91e-45	8.47e-44	9.91e-42	0.0395	284/6387	1093
T-47D_ARNT	Transcription_Factor	enhancer	348	RP11-588H23.3;SOCS2-AS1;LINC00595;LINC01018;ZFHX4-AS1;LINC00702;RP11-21L19.1;RP11-282O18.6;CTA-357J21.1;AE000658.22;RP11-517I3.1;A2M-AS1;RP3-332B22.1;RP11-44I10.3;RP11-318A15.2;RP11-656D10.3;RP11-600K15.1;AC010226.4;RP11-54A9.1;RP1-193H18.2;HLCS-IT1;RP11-728F11.4;RP11-63G10.3;CTC-273B12.8;INHBA-AS1;AC010524.4;RP11-229C3.2;RP11-138E2.1;AC015936.3;AP000487.5;RP11-713M15.2;CTD-2017C7.2;LINC00402;AC0…	0.318	6.42e-45	9.12e-44	1.08e-41	0.0364	348/8816	1093
T-47D_HIF1A	Transcription_Factor	enhancer	353	RP11-588H23.3;SOCS2-AS1;LINC00595;LINC01018;ZFHX4-AS1;LINC00702;RP11-21L19.1;RP11-282O18.6;CTA-357J21.1;AE000658.22;RP11-517I3.1;RP3-332B22.1;RP11-44I10.3;RP11-318A15.2;RP11-656D10.3;RP11-600K15.1;AC010226.4;RP11-54A9.1;RP1-193H18.2;HLCS-IT1;RP11-728F11.4;RP11-63G10.3;CTC-273B12.8;INHBA-AS1;AC010524.4;RP11-138E2.1;AC015936.3;AP000487.5;CTD-2017C7.2;LINC00402;AC067945.4;RP11-303E16.5;RP11-159N11.4…	0.323	6.78e-45	9.55e-44	1.14e-41	0.0362	353/9016	1093
GM12878_ZNF143	Transcription_Factor	Accessible_chromatin	348	RP11-588H23.3;SOCS2-AS1;LINC00595;LINC01018;RP11-21L19.1;RP11-282O18.6;CTA-357J21.1;RP11-666A1.5;AE000658.22;RP11-517I3.1;A2M-AS1;RP11-44I10.3;RP11-318A15.2;LINC00473;RP11-656D10.3;RP11-116O18.1;AC010226.4;RP11-54A9.1;RP1-193H18.2;RP11-728F11.4;RP11-63G10.3;CTC-273B12.8;INHBA-AS1;AC010524.4;RP11-138E2.1;AC015936.3;AP000487.5;RP11-713M15.2;CTD-2017C7.2;LINC00402;AC067945.4;RP11-303E16.5;KLHL7-AS1;…	0.318	7.47e-45	1.52e-43	9.9e-42	0.0364	348/8822	1093
MCF-7_TFAP2C	Transcription_Factor	enhancer	377	RP11-588H23.3;AF131215.2;SOCS2-AS1;CACNA2D3-AS1;LINC00595;LINC01018;LINC00702;RP11-21L19.1;AF131215.9;RP11-282O18.6;CTA-357J21.1;RP11-666A1.5;AE000658.22;RP11-517I3.1;A2M-AS1;RP3-332B22.1;RP11-44I10.3;RP11-318A15.2;LINC00473;RP11-398G24.2;RP11-656D10.3;RP11-600K15.1;AC010226.4;RP11-54A9.1;HLCS-IT1;RP11-728F11.4;RP11-63G10.3;CTC-273B12.8;INHBA-AS1;AC010524.4;RP11-229C3.2;RP11-138E2.1;AC015936.3;AP…	0.345	7.93e-45	1.11e-43	1.33e-41	0.0352	377/9988	1093
MCF-10A_POLR2A	Transcription_Factor	Promoter_2kb/1kb	219	SOCS2-AS1;LINC00702;RP11-282O18.6;RP11-666A1.5;RP11-517I3.1;A2M-AS1;RP11-44I10.3;RP11-318A15.2;LINC00473;RP11-398G24.2;RP11-716H6.1;RP11-656D10.3;RP11-116O18.1;AC010226.4;RP11-54A9.1;RP11-763B22.4;RP11-63G10.3;CTC-273B12.8;INHBA-AS1;RP11-229C3.2;RP11-138E2.1;AP000487.5;RP11-713M15.2;CTD-2017C7.2;AC067945.4;RP11-303E16.5;KLHL7-AS1;AC104653.1;MIAT;RP4-657D16.6;AC053503.4;CTD-2201I18.1;AC007879.7;SN…	0.2	8.17e-45	1.16e-41	2.33e-41	0.0435	219/4162	1093
MCF-7_PML	Transcription_Factor	enhancer	349	RP11-588H23.3;SOCS2-AS1;CACNA2D3-AS1;LINC00595;LINC01018;LINC00702;RP11-21L19.1;RP11-282O18.6;CTA-357J21.1;RP11-666A1.5;AE000658.22;RP11-517I3.1;A2M-AS1;RP3-332B22.1;RP11-44I10.3;RP11-318A15.2;RP11-656D10.3;RP11-600K15.1;AC010226.4;RP11-54A9.1;RP11-728F11.4;RP11-763B22.4;RP11-63G10.3;CTC-273B12.8;INHBA-AS1;AC010524.4;RP11-229C3.2;RP11-138E2.1;AC015936.3;AP000487.5;CTD-2017C7.2;LINC00402;AC067945.…	0.319	8.58e-45	1.19e-43	1.44e-41	0.0363	349/8867	1093
GM12878_FOXM1	Transcription_Factor	enhancer	316	RP11-588H23.3;AF131215.2;LINC00595;LINC01018;ZFHX4-AS1;RP11-21L19.1;AF131215.9;RP11-282O18.6;CTA-357J21.1;AE000658.22;RP11-517I3.1;CNTN4-AS1;RP11-44I10.3;RP11-318A15.2;RP11-656D10.3;RP11-116O18.1;AC010226.4;RP11-54A9.1;RP1-193H18.2;RP11-728F11.4;RP11-63G10.3;CTC-273B12.8;AC010524.4;RP11-138E2.1;AC015936.3;RP11-713M15.2;CTD-2017C7.2;LINC00402;AC067945.4;RP11-303E16.5;RP11-159N11.4;KLHL7-AS1;MIAT;R…	0.289	9.28e-45	1.28e-43	1.56e-41	0.0378	316/7591	1093
A549_ATF3	Transcription_Factor	Accessible_chromatin	351	RP11-588H23.3;SOCS2-AS1;CACNA2D3-AS1;RP11-13N12.1;LINC00595;RP11-21L19.1;RP11-282O18.6;CTA-357J21.1;AE000658.22;RP11-517I3.1;A2M-AS1;RP3-332B22.1;RP11-44I10.3;RP11-318A15.2;LINC00473;RP11-656D10.3;RP11-116O18.1;AC010226.4;RP11-54A9.1;RP1-193H18.2;HLCS-IT1;RP11-728F11.4;LINC00856;RP11-63G10.3;CTC-273B12.8;AC010524.4;RP11-229C3.2;RP11-138E2.1;AC015936.3;RP11-713M15.2;CTD-2017C7.2;LINC00402;AC067945…	0.321	9.94e-45	1.98e-43	1.32e-41	0.0362	351/8952	1093
HUVEC_ETS1	Transcription_Factor	Accessible_chromatin	356	RP11-588H23.3;SOCS2-AS1;RP11-13N12.1;LINC00595;LINC01018;LINC00702;RP11-21L19.1;RP11-282O18.6;CTA-357J21.1;AE000658.22;RP11-517I3.1;A2M-AS1;RP3-332B22.1;RP11-44I10.3;RP11-318A15.2;RP11-656D10.3;AC010226.4;RP11-54A9.1;RP1-193H18.2;HLCS-IT1;RP11-728F11.4;LINC00856;RP11-63G10.3;CTC-273B12.8;INHBA-AS1;AC010524.4;RP11-138E2.1;AC015936.3;AP000487.5;RP11-713M15.2;CTD-2017C7.2;LINC00402;AC067945.4;RP11-3…	0.326	1e-44	1.98e-43	1.32e-41	0.036	356/9151	1093
GM12878_BCLAF1	Transcription_Factor	Accessible_chromatin	352	RP11-588H23.3;AF131215.2;SOCS2-AS1;LINC00595;LINC01018;RP11-21L19.1;AF131215.9;RP11-282O18.6;CTA-357J21.1;AE000658.22;RP11-517I3.1;CNTN4-AS1;A2M-AS1;RP11-44I10.3;RP11-318A15.2;LINC00473;RP11-656D10.3;RP11-116O18.1;AC010226.4;RP11-54A9.1;RP1-193H18.2;RP11-728F11.4;RP11-63G10.3;CTC-273B12.8;INHBA-AS1;AC010524.4;RP11-229C3.2;RP11-138E2.1;AC015936.3;AP000487.5;RP11-713M15.2;CTD-2017C7.2;LINC00402;AC0…	0.322	1.08e-44	2.1e-43	1.43e-41	0.0362	352/8995	1093
HeLa-S3_POLR2A	Transcription_Factor	Promoter_10kb/1kb	344	RP11-588H23.3;SOCS2-AS1;CACNA2D3-AS1;XX-CR54.3;LINC01018;LINC00702;RP11-282O18.6;CTA-357J21.1;RP11-666A1.5;AE000658.22;RP11-517I3.1;A2M-AS1;RP3-332B22.1;RP11-44I10.3;RP11-318A15.2;LINC00473;RP11-398G24.2;RP11-716H6.1;RP11-656D10.3;AC010226.4;RP11-54A9.1;RP11-728F11.4;RP11-763B22.4;LINC00856;RP11-63G10.3;CTC-273B12.8;AC010524.4;RP11-229C3.2;RP11-138E2.1;AC015936.3;AP000487.5;RP11-713M15.2;CTD-2017…	0.315	1.11e-44	7.99e-42	3.2e-41	0.0365	344/8680	1093
A549_PBX3	Transcription_Factor	Accessible_chromatin	333	RP11-588H23.3;SOCS2-AS1;CACNA2D3-AS1;RP11-13N12.1;LINC00595;RP11-21L19.1;CTA-357J21.1;RP11-666A1.5;AE000658.22;RP11-517I3.1;RP3-332B22.1;RP11-44I10.3;RP11-318A15.2;LINC00473;RP11-656D10.3;RP11-116O18.1;AC010226.4;RP11-54A9.1;RP1-193H18.2;HLCS-IT1;LINC00856;RP11-63G10.3;CTC-273B12.8;RP11-138E2.1;AC015936.3;AP000487.5;CTD-2017C7.2;LINC00402;AC067945.4;RP11-303E16.5;KLHL7-AS1;AC104653.1;MIAT;RP11-35…	0.305	1.13e-44	2.17e-43	1.5e-41	0.037	333/8251	1093
HeLa-S3_RCOR1	Transcription_Factor	enhancer	335	RP11-588H23.3;SOCS2-AS1;CACNA2D3-AS1;RP11-13N12.1;LINC00595;LINC01018;RP11-21L19.1;RP11-282O18.6;CTA-357J21.1;RP11-666A1.5;AE000658.22;RP11-517I3.1;A2M-AS1;RP3-332B22.1;RP11-44I10.3;RP11-318A15.2;LINC00473;RP11-398G24.2;RP11-656D10.3;RP11-116O18.1;AC010226.4;RP11-54A9.1;RP1-193H18.2;HLCS-IT1;RP11-728F11.4;LINC00856;RP11-63G10.3;CTC-273B12.8;INHBA-AS1;AC010524.4;RP11-229C3.2;RP11-138E2.1;AC015936.…	0.306	1.23e-44	1.68e-43	2.06e-41	0.0369	335/8332	1093
SH-SY5Y_PITX3	Transcription_Factor	enhancer	368	RP11-588H23.3;AF131215.2;SOCS2-AS1;LINC00595;LINC01018;ZFHX4-AS1;LINC00702;RP11-21L19.1;AF131215.9;RP11-282O18.6;CTA-357J21.1;RP11-666A1.5;AE000658.22;RP11-517I3.1;CNTN4-AS1;RP3-332B22.1;RP11-44I10.3;RP11-318A15.2;LINC00473;RP11-398G24.2;RP11-716H6.1;RP11-656D10.3;RP11-116O18.1;AC010226.4;RP11-54A9.1;RP11-728F11.4;LINC00856;RP11-63G10.3;CTC-273B12.8;INHBA-AS1;RP11-138E2.1;AC015936.3;AP000487.5;RP…	0.337	1.42e-44	1.92e-43	2.38e-41	0.0355	368/9647	1093
HeLa-S3_GABPA	Transcription_Factor	enhancer	298	RP11-588H23.3;SOCS2-AS1;LINC00595;LINC01018;RP11-21L19.1;CTA-357J21.1;RP11-666A1.5;AE000658.22;RP11-517I3.1;A2M-AS1;RP11-44I10.3;RP11-318A15.2;LINC00473;RP11-398G24.2;RP11-656D10.3;AC010226.4;RP11-54A9.1;LINC00856;RP11-63G10.3;CTC-273B12.8;AC010524.4;RP11-229C3.2;RP11-138E2.1;AC015936.3;AP000487.5;CTD-2017C7.2;LINC00402;AC067945.4;RP11-303E16.5;MIAT;RP11-35G9.5;RP11-703I16.1;RP11-332E3.2;AC053503…	0.273	1.61e-44	2.14e-43	2.7e-41	0.0386	298/6935	1093
A549_PBX3	Transcription_Factor	enhancer	331	RP11-588H23.3;SOCS2-AS1;CACNA2D3-AS1;RP11-13N12.1;LINC00595;LINC01018;RP11-21L19.1;CTA-357J21.1;RP11-666A1.5;AE000658.22;RP11-517I3.1;RP3-332B22.1;RP11-44I10.3;RP11-318A15.2;LINC00473;RP11-656D10.3;AC010226.4;RP11-54A9.1;RP1-193H18.2;HLCS-IT1;LINC00856;RP11-63G10.3;CTC-273B12.8;RP11-138E2.1;AC015936.3;AP000487.5;CTD-2017C7.2;LINC00402;AC067945.4;RP11-303E16.5;KLHL7-AS1;AC104653.1;MIAT;RP11-35G9.5…	0.303	1.61e-44	2.14e-43	2.7e-41	0.037	331/8187	1093
IMR-90_CEBPB	Transcription_Factor	Promoter_10kb/1kb	324	AF131215.2;SOCS2-AS1;LINC00595;LINC01018;ZFHX4-AS1;LINC00702;RP11-21L19.1;AF131215.9;RP11-282O18.6;CTA-357J21.1;RP11-666A1.5;AE000658.22;RP11-517I3.1;CNTN4-AS1;A2M-AS1;RP3-332B22.1;RP11-44I10.3;RP11-318A15.2;LINC00473;RP11-398G24.2;RP11-716H6.1;RP11-600K15.1;RP11-116O18.1;AC010226.4;RP11-54A9.1;RP1-193H18.2;HLCS-IT1;RP11-728F11.4;RP11-763B22.4;LINC00856;RP11-63G10.3;CTC-273B12.8;INHBA-AS1;RP11-22…	0.296	1.61e-44	9.27e-42	4.64e-41	0.0373	324/7917	1093
HUVEC_POLR2A	Transcription_Factor	Promoter_20kb/1kb	310	SOCS2-AS1;LINC00595;LINC01018;LINC00702;RP11-282O18.6;RP11-666A1.5;AE000658.22;RP11-517I3.1;A2M-AS1;RP3-332B22.1;RP11-44I10.3;RP11-318A15.2;RP11-398G24.2;RP11-656D10.3;AC010226.4;RP11-54A9.1;RP1-193H18.2;RP11-728F11.4;RP11-763B22.4;RP11-63G10.3;CTC-273B12.8;INHBA-AS1;AC010524.4;RP11-229C3.2;RP11-138E2.1;AC015936.3;AP000487.5;CTD-2017C7.2;AC067945.4;RP11-303E16.5;KLHL7-AS1;AC104653.1;MIAT;RP4-657D…	0.284	1.84e-44	2.95e-42	5.31e-41	0.0379	310/7389	1093
GM12878_FOXM1	Transcription_Factor	Accessible_chromatin	345	RP11-588H23.3;AF131215.2;SOCS2-AS1;RP11-13N12.1;LINC00595;LINC01018;RP11-21L19.1;AF131215.9;RP11-282O18.6;CTA-357J21.1;AE000658.22;RP11-517I3.1;CNTN4-AS1;A2M-AS1;RP11-44I10.3;RP11-318A15.2;RP11-656D10.3;RP11-116O18.1;AC010226.4;RP11-54A9.1;RP1-193H18.2;RP11-728F11.4;RP11-63G10.3;CTC-273B12.8;INHBA-AS1;AC010524.4;RP11-229C3.2;RP11-138E2.1;AC015936.3;AP000487.5;RP11-713M15.2;CTD-2017C7.2;LINC00402;…	0.316	1.87e-44	3.54e-43	2.48e-41	0.0364	345/8740	1093
MV411_MLLT1	Transcription_Factor	enhancer	363	RP11-588H23.3;AF131215.2;SOCS2-AS1;CACNA2D3-AS1;XX-CR54.3;LINC00595;LINC01018;ZFHX4-AS1;RP11-21L19.1;AF131215.9;RP11-282O18.6;CTA-357J21.1;RP11-666A1.5;AE000658.22;RP11-517I3.1;CNTN4-AS1;A2M-AS1;RP3-332B22.1;RP11-44I10.3;RP11-318A15.2;RP11-716H6.1;RP11-656D10.3;RP11-116O18.1;AC010226.4;RP11-54A9.1;RP11-728F11.4;LINC00856;RP11-63G10.3;CTC-273B12.8;INHBA-AS1;AC010524.4;RP11-138E2.1;AC015936.3;AP000…	0.332	2.02e-44	2.67e-43	3.39e-41	0.0356	363/9460	1093
MCF-7_CTCF	Transcription_Factor	enhancer	396	RP11-588H23.3;AF131215.2;SOCS2-AS1;CACNA2D3-AS1;LINC00595;LINC01018;LINC00702;RP11-21L19.1;AF131215.9;RP11-282O18.6;CTA-357J21.1;RP11-666A1.5;AE000658.22;RP11-517I3.1;A2M-AS1;RP3-332B22.1;RP11-44I10.3;RP11-318A15.2;LINC00473;RP11-398G24.2;RP11-656D10.3;RP11-600K15.1;RP11-116O18.1;AC010226.4;RP11-54A9.1;HLCS-IT1;RP11-728F11.4;RP11-763B22.4;LINC00856;RP11-63G10.3;CTC-273B12.8;INHBA-AS1;AC010524.4;R…	0.362	2.09e-44	2.74e-43	3.5e-41	0.0344	396/10813	1093
K562_JUND	Transcription_Factor	Accessible_chromatin	367	RP11-588H23.3;SOCS2-AS1;CACNA2D3-AS1;RP11-13N12.1;LINC00595;RP11-21L19.1;RP11-282O18.6;CTA-357J21.1;AE000658.22;RP11-517I3.1;RP3-332B22.1;RP11-44I10.3;RP11-318A15.2;LINC00473;RP11-656D10.3;RP11-116O18.1;AC010226.4;RP11-54A9.1;RP1-193H18.2;HLCS-IT1;RP11-728F11.4;LINC00856;RP11-63G10.3;CTC-273B12.8;AC010524.4;RP11-138E2.1;AC015936.3;AP000487.5;CTD-2017C7.2;AC067945.4;RP11-303E16.5;RP11-159N11.4;KLH…	0.336	2.15e-44	4.01e-43	2.85e-41	0.0355	367/9624	1093
keratinocyte_SNAI2	Transcription_Factor	Promoter_20kb/1kb	449	RP11-588H23.3;AF131215.2;SOCS2-AS1;CACNA2D3-AS1;RP11-13N12.1;XX-CR54.3;LINC00595;LINC01018;ZFHX4-AS1;LINC00702;RP11-21L19.1;AF131215.9;RP11-282O18.6;CTA-357J21.1;RP11-666A1.5;AE000658.22;RP11-517I3.1;CNTN4-AS1;A2M-AS1;RP3-332B22.1;RP11-44I10.3;RP11-318A15.2;LINC00473;RP11-398G24.2;RP11-716H6.1;RP11-656D10.3;RP11-600K15.1;RP11-116O18.1;AC010226.4;RP11-54A9.1;RP1-193H18.2;HLCS-IT1;RP11-728F11.4;RP1…	0.411	2.22e-44	3.37e-42	6.4e-41	0.0327	449/13081	1093
MCF-7_KDM5B	Transcription_Factor	enhancer	391	RP11-588H23.3;AF131215.2;SOCS2-AS1;CACNA2D3-AS1;LINC00595;LINC01018;LINC00702;RP11-21L19.1;AF131215.9;RP11-282O18.6;CTA-357J21.1;RP11-666A1.5;AE000658.22;RP11-517I3.1;A2M-AS1;RP3-332B22.1;RP11-44I10.3;RP11-318A15.2;LINC00473;RP11-398G24.2;RP11-656D10.3;RP11-600K15.1;AC010226.4;RP11-54A9.1;HLCS-IT1;RP11-728F11.4;RP11-763B22.4;LINC00856;RP11-63G10.3;CTC-273B12.8;INHBA-AS1;AC010524.4;RP11-229C3.2;RP…	0.358	2.28e-44	2.96e-43	3.82e-41	0.0346	391/10609	1093
K562_E2F6	Transcription_Factor	Accessible_chromatin	343	RP11-588H23.3;SOCS2-AS1;CACNA2D3-AS1;LINC00595;ZFHX4-AS1;RP11-21L19.1;RP11-282O18.6;CTA-357J21.1;AE000658.22;RP11-517I3.1;RP3-332B22.1;RP11-44I10.3;RP11-318A15.2;RP11-656D10.3;RP11-116O18.1;AC010226.4;RP11-54A9.1;HLCS-IT1;RP11-728F11.4;LINC00856;RP11-63G10.3;CTC-273B12.8;AC010524.4;RP11-229C3.2;RP11-138E2.1;AC015936.3;AP000487.5;CTD-2017C7.2;LINC00402;AC067945.4;RP11-303E16.5;KLHL7-AS1;AC104653.1…	0.314	2.33e-44	4.29e-43	3.09e-41	0.0364	343/8670	1093
K562_MAZ	Transcription_Factor	Accessible_chromatin	348	RP11-588H23.3;AF131215.2;SOCS2-AS1;CACNA2D3-AS1;LINC00595;RP11-21L19.1;AF131215.9;RP11-282O18.6;CTA-357J21.1;AE000658.22;RP11-517I3.1;RP3-332B22.1;RP11-44I10.3;RP11-318A15.2;LINC00473;RP11-656D10.3;RP11-116O18.1;AC010226.4;RP11-54A9.1;RP1-193H18.2;HLCS-IT1;RP11-728F11.4;LINC00856;RP11-63G10.3;CTC-273B12.8;INHBA-AS1;AC010524.4;RP11-138E2.1;AC015936.3;AP000487.5;RP11-713M15.2;CTD-2017C7.2;LINC00402…	0.318	2.37e-44	4.3e-43	3.14e-41	0.0362	348/8868	1093
WI-38_POLR2A	Transcription_Factor	Promoter_20kb/1kb	244	SOCS2-AS1;LINC00595;ZFHX4-AS1;RP11-21L19.1;RP11-666A1.5;AE000658.22;A2M-AS1;RP11-318A15.2;RP11-656D10.3;AC010226.4;RP11-54A9.1;RP1-193H18.2;HLCS-IT1;RP11-763B22.4;LINC00856;RP11-63G10.3;CTC-273B12.8;INHBA-AS1;AC010524.4;RP11-229C3.2;RP11-138E2.1;AC015936.3;AP000487.5;RP11-713M15.2;CTD-2017C7.2;AC067945.4;RP11-303E16.5;KLHL7-AS1;MIAT;RP4-657D16.6;RP11-35G9.5;RP11-703I16.1;AC053503.4;SNORA40;LINC00…	0.223	2.5e-44	3.61e-42	7.21e-41	0.0416	244/5024	1093
MCF-7_AHR	Transcription_Factor	enhancer	377	RP11-588H23.3;SOCS2-AS1;CACNA2D3-AS1;LINC00595;LINC01018;LINC00702;RP11-21L19.1;RP11-282O18.6;CTA-357J21.1;RP11-666A1.5;AE000658.22;RP11-517I3.1;A2M-AS1;RP3-332B22.1;RP11-44I10.3;RP11-318A15.2;LINC00473;RP11-656D10.3;RP11-600K15.1;AC010226.4;RP11-54A9.1;RP1-193H18.2;HLCS-IT1;RP11-728F11.4;RP11-763B22.4;LINC00856;RP11-63G10.3;CTC-273B12.8;INHBA-AS1;AC010524.4;RP11-229C3.2;RP11-138E2.1;AC015936.3;A…	0.345	2.58e-44	3.33e-43	4.33e-41	0.0351	377/10038	1093
HepG2_POLR2A	Transcription_Factor	enhancer	328	RP11-588H23.3;SOCS2-AS1;LINC00595;LINC01018;RP11-21L19.1;RP11-282O18.6;CTA-357J21.1;RP11-666A1.5;AE000658.22;RP11-517I3.1;A2M-AS1;RP11-44I10.3;RP11-318A15.2;RP11-656D10.3;AC010226.4;RP11-54A9.1;HLCS-IT1;RP11-728F11.4;RP11-63G10.3;CTC-273B12.8;AC010524.4;RP11-229C3.2;RP11-138E2.1;AC015936.3;AP000487.5;RP11-713M15.2;CTD-2017C7.2;LINC00402;AC067945.4;RP11-303E16.5;KLHL7-AS1;AC104653.1;RP11-35G9.5;RP…	0.3	2.65e-44	3.39e-43	4.44e-41	0.037	328/8090	1093
H1_POLR2A	Transcription_Factor	Accessible_chromatin	412	RP11-588H23.3;AF131215.2;SOCS2-AS1;CACNA2D3-AS1;RP11-13N12.1;LINC00595;LINC01018;ZFHX4-AS1;LINC00702;RP11-21L19.1;AF131215.9;RP11-282O18.6;CTA-357J21.1;AE000658.22;RP11-517I3.1;CNTN4-AS1;A2M-AS1;RP3-332B22.1;RP11-44I10.3;RP11-318A15.2;LINC00473;RP11-716H6.1;RP11-656D10.3;RP11-116O18.1;AC010226.4;RP11-54A9.1;RP1-193H18.2;HLCS-IT1;RP11-728F11.4;LINC00856;RP11-63G10.3;CTC-273B12.8;INHBA-AS1;AC010524…	0.377	2.8e-44	5.01e-43	3.71e-41	0.0338	412/11498	1093
SK-N-SH_GATA3	Transcription_Factor	Promoter_20kb/1kb	334	SOCS2-AS1;CACNA2D3-AS1;LINC00595;LINC01018;ZFHX4-AS1;LINC00702;RP11-21L19.1;CTA-357J21.1;RP11-666A1.5;AE000658.22;RP11-517I3.1;A2M-AS1;RP3-332B22.1;RP11-44I10.3;RP11-318A15.2;LINC00473;RP11-398G24.2;RP11-656D10.3;RP11-600K15.1;AC010226.4;RP11-54A9.1;RP1-193H18.2;RP11-728F11.4;RP11-763B22.4;RP11-63G10.3;CTC-273B12.8;INHBA-AS1;AC010524.4;RP11-229C3.2;RP11-138E2.1;AC015936.3;AP000487.5;RP11-713M15.2…	0.306	2.95e-44	4.05e-42	8.51e-41	0.0368	334/8327	1093
GM12878_MXI1	Transcription_Factor	Accessible_chromatin	340	RP11-588H23.3;AF131215.2;SOCS2-AS1;LINC00595;LINC01018;RP11-21L19.1;AF131215.9;RP11-282O18.6;CTA-357J21.1;AE000658.22;RP11-517I3.1;RP11-44I10.3;RP11-318A15.2;LINC00473;RP11-656D10.3;RP11-116O18.1;AC010226.4;RP11-54A9.1;RP1-193H18.2;RP11-728F11.4;RP11-63G10.3;CTC-273B12.8;INHBA-AS1;AC010524.4;RP11-138E2.1;AC015936.3;AP000487.5;RP11-713M15.2;CTD-2017C7.2;LINC00402;AC067945.4;RP11-303E16.5;KLHL7-AS1…	0.311	3.07e-44	5.42e-43	4.07e-41	0.0365	340/8563	1093
K562_ZBTB7A	Transcription_Factor	Accessible_chromatin	345	RP11-588H23.3;SOCS2-AS1;LINC00595;ZFHX4-AS1;RP11-21L19.1;RP11-282O18.6;CTA-357J21.1;RP11-666A1.5;AE000658.22;RP11-517I3.1;RP3-332B22.1;RP11-44I10.3;RP11-318A15.2;LINC00473;RP11-656D10.3;RP11-116O18.1;AC010226.4;RP11-54A9.1;HLCS-IT1;RP11-728F11.4;LINC00856;RP11-63G10.3;CTC-273B12.8;INHBA-AS1;AC010524.4;RP11-138E2.1;AC015936.3;AP000487.5;CTD-2017C7.2;LINC00402;AC067945.4;RP11-303E16.5;KLHL7-AS1;AC1…	0.316	3.41e-44	5.89e-43	4.52e-41	0.0363	345/8764	1093
GM12878_MAX	Transcription_Factor	Accessible_chromatin	350	RP11-588H23.3;AF131215.2;SOCS2-AS1;LINC00595;RP11-21L19.1;AF131215.9;RP11-282O18.6;CTA-357J21.1;RP11-666A1.5;AE000658.22;RP11-517I3.1;A2M-AS1;RP11-44I10.3;RP11-318A15.2;LINC00473;RP11-656D10.3;RP11-116O18.1;AC010226.4;RP11-54A9.1;RP1-193H18.2;RP11-728F11.4;RP11-63G10.3;CTC-273B12.8;INHBA-AS1;AC010524.4;RP11-138E2.1;AC015936.3;AP000487.5;RP11-713M15.2;CTD-2017C7.2;LINC00402;AC067945.4;RP11-303E16.…	0.32	3.42e-44	5.89e-43	4.53e-41	0.0361	350/8962	1093
GM12878_RUNX3	Transcription_Factor	Accessible_chromatin	342	RP11-588H23.3;AF131215.2;SOCS2-AS1;LINC00595;RP11-21L19.1;AF131215.9;RP11-282O18.6;CTA-357J21.1;RP11-666A1.5;AE000658.22;RP11-517I3.1;A2M-AS1;RP11-44I10.3;RP11-318A15.2;RP11-656D10.3;RP11-116O18.1;AC010226.4;RP11-54A9.1;RP1-193H18.2;RP11-728F11.4;LINC00856;RP11-63G10.3;CTC-273B12.8;INHBA-AS1;AC010524.4;RP11-138E2.1;AC015936.3;AP000487.5;RP11-713M15.2;CTD-2017C7.2;LINC00402;AC067945.4;RP11-303E16.…	0.313	4.53e-44	7.7e-43	6e-41	0.0364	342/8657	1093
keratinocyte_RCOR1	Transcription_Factor	enhancer	346	RP11-588H23.3;SOCS2-AS1;CACNA2D3-AS1;LINC01018;LINC00702;RP11-21L19.1;RP11-282O18.6;CTA-357J21.1;RP11-666A1.5;AE000658.22;RP11-517I3.1;A2M-AS1;RP3-332B22.1;RP11-44I10.3;RP11-318A15.2;RP11-398G24.2;RP11-656D10.3;RP11-600K15.1;AC010226.4;RP11-54A9.1;HLCS-IT1;RP11-728F11.4;LINC00856;RP11-63G10.3;CTC-273B12.8;INHBA-AS1;AC010524.4;RP11-229C3.2;RP11-138E2.1;AC015936.3;AP000487.5;CTD-2017C7.2;LINC00402;…	0.317	4.55e-44	5.78e-43	7.63e-41	0.0362	346/8815	1093
293_ZNF362	Transcription_Factor	Promoter_20kb/1kb	302	AF131215.2;SOCS2-AS1;ZFHX4-AS1;LINC00702;AF131215.9;RP11-282O18.6;CTA-357J21.1;RP11-666A1.5;AE000658.22;RP11-517I3.1;A2M-AS1;RP3-332B22.1;RP11-44I10.3;RP11-318A15.2;LINC00473;RP11-656D10.3;AC010226.4;RP11-728F11.4;LINC00856;RP11-63G10.3;CTC-273B12.8;AC010524.4;RP11-229C3.2;RP11-138E2.1;AC015936.3;RP11-713M15.2;CTD-2017C7.2;AC067945.4;KLHL7-AS1;MIAT;RP4-657D16.6;RP11-35G9.5;RP11-703I16.1;RP11-332E…	0.276	4.68e-44	6.14e-42	1.35e-40	0.0382	302/7122	1093
IMR-90_SMC3	Transcription_Factor	Accessible_chromatin	334	AF131215.2;SOCS2-AS1;CACNA2D3-AS1;RP11-13N12.1;LINC00595;LINC00702;RP11-21L19.1;AF131215.9;RP11-282O18.6;CTA-357J21.1;AE000658.22;RP11-517I3.1;RP3-332B22.1;RP11-318A15.2;LINC00473;RP11-398G24.2;RP11-600K15.1;AC010226.4;RP11-54A9.1;RP1-193H18.2;HLCS-IT1;RP11-728F11.4;LINC00856;RP11-63G10.3;CTC-273B12.8;INHBA-AS1;RP11-138E2.1;AC015936.3;AP000487.5;RP11-713M15.2;LINC00402;AC067945.4;RP11-109I13.2;RP…	0.306	4.69e-44	7.87e-43	6.21e-41	0.0367	334/8345	1093
GM12878_SP1	Transcription_Factor	Accessible_chromatin	353	RP11-588H23.3;AF131215.2;SOCS2-AS1;LINC00595;RP11-21L19.1;AF131215.9;RP11-282O18.6;CTA-357J21.1;AE000658.22;RP11-517I3.1;CNTN4-AS1;A2M-AS1;RP11-44I10.3;RP11-318A15.2;LINC00473;RP11-656D10.3;RP11-116O18.1;AC010226.4;RP11-54A9.1;RP1-193H18.2;HLCS-IT1;RP11-728F11.4;LINC00856;RP11-63G10.3;CTC-273B12.8;INHBA-AS1;AC010524.4;RP11-229C3.2;RP11-138E2.1;AC015936.3;AP000487.5;RP11-713M15.2;CTD-2017C7.2;LINC…	0.323	5.03e-44	8.33e-43	6.66e-41	0.0359	353/9097	1093
MCF-7_CTCF	Transcription_Factor	Promoter_20kb/1kb	439	RP11-588H23.3;AF131215.2;SOCS2-AS1;CACNA2D3-AS1;RP11-13N12.1;XX-CR54.3;LINC00595;LINC01018;ZFHX4-AS1;LINC00702;RP11-21L19.1;AF131215.9;RP11-282O18.6;CTA-357J21.1;RP11-666A1.5;AE000658.22;RP11-517I3.1;CNTN4-AS1;A2M-AS1;RP3-332B22.1;RP11-44I10.3;RP11-318A15.2;LINC00473;RP11-398G24.2;RP11-716H6.1;RP11-656D10.3;RP11-600K15.1;RP11-116O18.1;AC010226.4;RP11-54A9.1;RP1-193H18.2;HLCS-IT1;RP11-728F11.4;RP1…	0.402	5.03e-44	6.31e-42	1.45e-40	0.0329	439/12684	1093
GM12878_YY1	Transcription_Factor	Accessible_chromatin	349	RP11-588H23.3;AF131215.2;SOCS2-AS1;LINC00595;RP11-21L19.1;AF131215.9;RP11-282O18.6;CTA-357J21.1;RP11-666A1.5;AE000658.22;RP11-517I3.1;A2M-AS1;RP11-44I10.3;RP11-318A15.2;LINC00473;RP11-656D10.3;RP11-116O18.1;AC010226.4;RP11-54A9.1;RP1-193H18.2;RP11-728F11.4;RP11-63G10.3;CTC-273B12.8;INHBA-AS1;AC010524.4;RP11-229C3.2;RP11-138E2.1;AC015936.3;AP000487.5;RP11-713M15.2;CTD-2017C7.2;LINC00402;AC067945.4…	0.319	5.3e-44	8.67e-43	7.02e-41	0.036	349/8940	1093
HCT116_TCF7L1	Transcription_Factor	enhancer	341	RP11-588H23.3;SOCS2-AS1;RP11-13N12.1;LINC00595;LINC01018;ZFHX4-AS1;RP11-21L19.1;RP11-282O18.6;CTA-357J21.1;RP11-666A1.5;AE000658.22;RP11-517I3.1;A2M-AS1;RP3-332B22.1;RP11-44I10.3;RP11-318A15.2;RP11-398G24.2;RP11-656D10.3;AC010226.4;RP11-54A9.1;RP11-728F11.4;LINC00856;RP11-63G10.3;CTC-273B12.8;AC010524.4;RP11-229C3.2;RP11-138E2.1;AC015936.3;AP000487.5;CTD-2017C7.2;LINC00402;AC067945.4;RP11-303E16.…	0.312	5.31e-44	6.7e-43	8.9e-41	0.0364	341/8624	1093
MCF-7_GABPA	Transcription_Factor	enhancer	355	RP11-588H23.3;SOCS2-AS1;CACNA2D3-AS1;LINC00595;LINC01018;LINC00702;RP11-21L19.1;CTA-357J21.1;RP11-666A1.5;AE000658.22;RP11-517I3.1;A2M-AS1;RP3-332B22.1;RP11-44I10.3;RP11-318A15.2;RP11-656D10.3;RP11-600K15.1;AC010226.4;RP11-54A9.1;RP11-728F11.4;RP11-763B22.4;LINC00856;RP11-63G10.3;CTC-273B12.8;INHBA-AS1;AC010524.4;RP11-229C3.2;RP11-138E2.1;AC015936.3;AP000487.5;CTD-2017C7.2;LINC00402;AC067945.4;RP…	0.325	5.44e-44	6.81e-43	9.12e-41	0.0358	355/9180	1093
T-47D_PGR	Transcription_Factor	Promoter_20kb/1kb	434	RP11-588H23.3;AF131215.2;SOCS2-AS1;CACNA2D3-AS1;XX-CR54.3;LINC00595;LINC01018;ZFHX4-AS1;LINC00702;RP11-21L19.1;AF131215.9;RP11-282O18.6;CTA-357J21.1;RP11-666A1.5;AE000658.22;RP11-517I3.1;CNTN4-AS1;A2M-AS1;RP3-332B22.1;RP11-44I10.3;RP11-318A15.2;LINC00473;RP11-398G24.2;RP11-716H6.1;RP11-656D10.3;RP11-600K15.1;RP11-116O18.1;AC010226.4;RP11-54A9.1;RP1-193H18.2;HLCS-IT1;RP11-728F11.4;RP11-763B22.4;LI…	0.397	5.69e-44	6.81e-42	1.64e-40	0.0331	434/12473	1093
HT29_POLR2A	Transcription_Factor	Promoter_20kb/1kb	335	RP11-588H23.3;SOCS2-AS1;LINC00595;LINC01018;LINC00702;RP11-666A1.5;AE000658.22;CNTN4-AS1;A2M-AS1;RP3-332B22.1;RP11-44I10.3;RP11-318A15.2;RP11-398G24.2;RP11-656D10.3;AC010226.4;RP1-193H18.2;RP11-728F11.4;RP11-763B22.4;RP11-63G10.3;CTC-273B12.8;AC010524.4;RP11-229C3.2;RP11-138E2.1;AC015936.3;AP000487.5;RP11-713M15.2;CTD-2017C7.2;LINC00402;AC067945.4;RP11-303E16.5;KLHL7-AS1;AC104653.1;MIAT;RP4-657D1…	0.306	5.9e-44	6.81e-42	1.7e-40	0.0366	335/8393	1093
A549_TAF1	Transcription_Factor	Accessible_chromatin	309	SOCS2-AS1;LINC00595;ZFHX4-AS1;RP11-21L19.1;RP11-282O18.6;CTA-357J21.1;AE000658.22;RP11-517I3.1;A2M-AS1;RP11-44I10.3;RP11-318A15.2;LINC00473;RP11-656D10.3;AC010226.4;RP11-54A9.1;HLCS-IT1;LINC00856;RP11-63G10.3;CTC-273B12.8;AC010524.4;RP11-138E2.1;AC015936.3;AP000487.5;CTD-2017C7.2;LINC00402;AC067945.4;RP11-303E16.5;KLHL7-AS1;AC104653.1;MIAT;RP11-35G9.5;RP11-703I16.1;RP11-332E3.2;SNORA40;LINC00327;…	0.283	6.29e-44	1.02e-42	8.33e-41	0.0378	309/7396	1093
MCF-7_POLR2A	Transcription_Factor	Accessible_chromatin	396	RP11-588H23.3;AF131215.2;SOCS2-AS1;CACNA2D3-AS1;LINC00595;LINC01018;RP11-21L19.1;AF131215.9;RP11-282O18.6;CTA-357J21.1;RP11-666A1.5;AE000658.22;RP11-517I3.1;CNTN4-AS1;A2M-AS1;RP3-332B22.1;RP11-44I10.3;RP11-318A15.2;LINC00473;RP11-398G24.2;RP11-656D10.3;RP11-600K15.1;AC010226.4;RP11-54A9.1;RP1-193H18.2;RP11-728F11.4;RP11-763B22.4;RP11-63G10.3;CTC-273B12.8;INHBA-AS1;AC010524.4;RP11-229C3.2;RP11-138…	0.362	6.91e-44	1.1e-42	9.16e-41	0.0343	396/10866	1093
PC-3_HOXC5	Transcription_Factor	enhancer	333	RP11-588H23.3;SOCS2-AS1;CACNA2D3-AS1;LINC00595;LINC01018;ZFHX4-AS1;LINC00702;RP11-21L19.1;CTA-357J21.1;RP11-666A1.5;AE000658.22;RP11-517I3.1;RP3-332B22.1;RP11-44I10.3;RP11-318A15.2;RP11-398G24.2;RP11-656D10.3;RP11-600K15.1;RP11-116O18.1;AC010226.4;RP11-54A9.1;RP1-193H18.2;HLCS-IT1;LINC00856;RP11-63G10.3;CTC-273B12.8;INHBA-AS1;RP11-138E2.1;AC015936.3;AP000487.5;RP11-713M15.2;CTD-2017C7.2;LINC00402…	0.305	8.03e-44	9.98e-43	1.35e-40	0.0367	333/8327	1093
HCT116_CTCF	Transcription_Factor	enhancer	322	RP11-588H23.3;SOCS2-AS1;RP11-13N12.1;LINC00595;LINC01018;RP11-21L19.1;RP11-282O18.6;CTA-357J21.1;RP11-666A1.5;AE000658.22;RP11-517I3.1;A2M-AS1;RP3-332B22.1;RP11-44I10.3;RP11-318A15.2;LINC00473;RP11-398G24.2;AC010226.4;RP11-54A9.1;RP11-728F11.4;RP11-63G10.3;CTC-273B12.8;AC010524.4;RP11-229C3.2;RP11-138E2.1;AC015936.3;AP000487.5;CTD-2017C7.2;AC067945.4;RP11-303E16.5;KLHL7-AS1;AC104653.1;MIAT;LSAMP-…	0.295	8.26e-44	1.02e-42	1.39e-40	0.0371	322/7902	1093
HMEC_NRF1	Transcription_Factor	Accessible_chromatin	335	RP11-588H23.3;SOCS2-AS1;RP11-13N12.1;LINC00595;ZFHX4-AS1;RP11-21L19.1;CTA-357J21.1;AE000658.22;RP11-517I3.1;A2M-AS1;RP11-44I10.3;RP11-318A15.2;RP11-656D10.3;RP11-600K15.1;AC010226.4;RP11-54A9.1;HLCS-IT1;RP11-728F11.4;LINC00856;RP11-63G10.3;CTC-273B12.8;INHBA-AS1;AC010524.4;RP11-229C3.2;RP11-138E2.1;AC015936.3;AP000487.5;CTD-2017C7.2;LINC00402;AC067945.4;RP11-303E16.5;RP11-159N11.4;KLHL7-AS1;MIAT;…	0.306	8.65e-44	1.36e-42	1.15e-40	0.0366	335/8408	1093
K562_GATA1	Transcription_Factor	Accessible_chromatin	356	RP11-588H23.3;SOCS2-AS1;LINC00595;RP11-21L19.1;CTA-357J21.1;AE000658.22;RP11-517I3.1;RP3-332B22.1;RP11-44I10.3;RP11-318A15.2;LINC00473;RP11-656D10.3;RP11-116O18.1;AC010226.4;RP11-54A9.1;RP1-193H18.2;HLCS-IT1;RP11-728F11.4;LINC00856;RP11-63G10.3;CTC-273B12.8;INHBA-AS1;AC010524.4;RP11-229C3.2;RP11-138E2.1;AC015936.3;AP000487.5;CTD-2017C7.2;LINC00402;AC067945.4;RP11-109I13.2;RP11-303E16.5;KLHL7-AS1;…	0.326	8.84e-44	1.38e-42	1.17e-40	0.0357	356/9240	1093
MDA-MB-231_FOXM1	Transcription_Factor	enhancer	335	RP11-588H23.3;SOCS2-AS1;RP11-13N12.1;LINC00595;LINC01018;LINC00702;RP11-21L19.1;CTA-357J21.1;RP11-666A1.5;AE000658.22;RP11-517I3.1;RP3-332B22.1;RP11-44I10.3;RP11-318A15.2;LINC00473;RP11-656D10.3;AC010226.4;RP11-54A9.1;RP1-193H18.2;LINC00856;RP11-63G10.3;CTC-273B12.8;AC010524.4;RP11-138E2.1;AC015936.3;AP000487.5;RP11-713M15.2;CTD-2017C7.2;AC067945.4;RP11-303E16.5;KLHL7-AS1;AC104653.1;MIAT;RP11-326…	0.306	8.88e-44	1.09e-42	1.49e-40	0.0366	335/8409	1093
HeLa-S3_MAZ	Transcription_Factor	enhancer	327	RP11-588H23.3;SOCS2-AS1;CACNA2D3-AS1;RP11-13N12.1;LINC00595;LINC01018;RP11-21L19.1;RP11-282O18.6;CTA-357J21.1;RP11-666A1.5;AE000658.22;RP11-517I3.1;A2M-AS1;RP3-332B22.1;RP11-44I10.3;RP11-318A15.2;LINC00473;RP11-398G24.2;RP11-656D10.3;AC010226.4;RP11-54A9.1;HLCS-IT1;RP11-728F11.4;LINC00856;RP11-63G10.3;CTC-273B12.8;INHBA-AS1;AC010524.4;RP11-229C3.2;RP11-138E2.1;AC015936.3;AP000487.5;CTD-2017C7.2;L…	0.299	9.17e-44	1.11e-42	1.54e-40	0.0369	327/8099	1093
LNCAP_AR	Transcription_Factor	Promoter_20kb/1kb	400	RP11-588H23.3;AF131215.2;SOCS2-AS1;CACNA2D3-AS1;RP11-13N12.1;XX-CR54.3;LINC00595;LINC01018;ZFHX4-AS1;LINC00702;RP11-21L19.1;AF131215.9;RP11-282O18.6;CTA-357J21.1;RP11-666A1.5;AE000658.22;RP11-517I3.1;CNTN4-AS1;A2M-AS1;RP3-332B22.1;RP11-44I10.3;RP11-318A15.2;LINC00473;RP11-656D10.3;RP11-600K15.1;RP11-116O18.1;AC010226.4;RP11-54A9.1;HLCS-IT1;RP11-728F11.4;LINC00856;RP11-63G10.3;CTC-273B12.8;INHBA-A…	0.366	9.58e-44	1.06e-41	2.76e-40	0.0341	400/11048	1093
GM12878_ELF1	Transcription_Factor	Accessible_chromatin	345	RP11-588H23.3;AF131215.2;SOCS2-AS1;LINC00595;RP11-21L19.1;AF131215.9;RP11-282O18.6;CTA-357J21.1;AE000658.22;RP11-517I3.1;CNTN4-AS1;RP11-44I10.3;RP11-318A15.2;LINC00473;RP11-656D10.3;RP11-116O18.1;AC010226.4;RP11-54A9.1;RP1-193H18.2;RP11-728F11.4;RP11-63G10.3;CTC-273B12.8;INHBA-AS1;AC010524.4;RP11-138E2.1;AC015936.3;AP000487.5;CTD-2017C7.2;LINC00402;AC067945.4;RP11-303E16.5;KLHL7-AS1;MIAT;RP11-326…	0.316	1.02e-43	1.57e-42	1.35e-40	0.0361	345/8808	1093
MCF-7_ELF1	Transcription_Factor	enhancer	369	RP11-588H23.3;SOCS2-AS1;CACNA2D3-AS1;LINC00595;LINC01018;LINC00702;RP11-21L19.1;RP11-282O18.6;CTA-357J21.1;RP11-666A1.5;AE000658.22;RP11-517I3.1;A2M-AS1;RP3-332B22.1;RP11-44I10.3;RP11-318A15.2;LINC00473;RP11-398G24.2;RP11-656D10.3;RP11-600K15.1;AC010226.4;RP11-54A9.1;HLCS-IT1;RP11-728F11.4;RP11-763B22.4;LINC00856;RP11-63G10.3;CTC-273B12.8;INHBA-AS1;AC010524.4;RP11-229C3.2;RP11-138E2.1;AC015936.3;…	0.338	1.03e-43	1.24e-42	1.73e-40	0.0352	369/9771	1093
hFOB_CEBPB	Transcription_Factor	enhancer	279	RP11-588H23.3;SOCS2-AS1;CACNA2D3-AS1;RP11-13N12.1;ZFHX4-AS1;LINC00702;RP11-21L19.1;RP11-517I3.1;RP3-332B22.1;RP11-44I10.3;RP11-318A15.2;RP11-398G24.2;RP11-716H6.1;RP11-600K15.1;AC010226.4;RP11-54A9.1;RP1-193H18.2;RP11-63G10.3;CTC-273B12.8;INHBA-AS1;AC015936.3;AP000487.5;RP11-713M15.2;LINC00402;AC067945.4;RP11-109I13.2;RP11-303E16.5;KLHL7-AS1;AC104653.1;MIAT;RP11-326E22.1;RP11-35G9.5;RP11-703I16.1…	0.255	1.04e-43	1.25e-42	1.74e-40	0.0392	279/6302	1093
K562_POLR2A	Transcription_Factor	Accessible_chromatin	352	RP11-588H23.3;SOCS2-AS1;LINC00595;RP11-21L19.1;RP11-282O18.6;CTA-357J21.1;AE000658.22;RP11-517I3.1;RP3-332B22.1;RP11-44I10.3;RP11-318A15.2;RP11-656D10.3;RP11-116O18.1;AC010226.4;RP11-54A9.1;HLCS-IT1;RP11-728F11.4;LINC00856;RP11-63G10.3;CTC-273B12.8;AC010524.4;RP11-138E2.1;AC015936.3;AP000487.5;CTD-2017C7.2;LINC00402;AC067945.4;RP11-303E16.5;KLHL7-AS1;AC104653.1;MIAT;RP4-657D16.6;LSAMP-AS1;RP11-35…	0.322	1.1e-43	1.68e-42	1.46e-40	0.0358	352/9089	1093
GM12878_POLR2A	Transcription_Factor	Promoter_10kb/1kb	267	RP11-588H23.3;AF131215.2;SOCS2-AS1;ZFHX4-AS1;RP11-21L19.1;AF131215.9;RP11-282O18.6;CTA-357J21.1;RP11-666A1.5;AE000658.22;RP11-517I3.1;A2M-AS1;RP11-44I10.3;RP11-318A15.2;RP11-656D10.3;AC010226.4;RP11-728F11.4;RP11-763B22.4;RP11-63G10.3;CTC-273B12.8;RP11-229C3.2;RP11-138E2.1;AC015936.3;AP000487.5;RP11-713M15.2;CTD-2017C7.2;AC067945.4;RP11-303E16.5;KLHL7-AS1;MIAT;RP4-657D16.6;RP11-35G9.5;RP11-703I16…	0.244	1.16e-43	5.57e-41	3.34e-40	0.0399	267/5874	1093
HepG2_HEY1	Transcription_Factor	enhancer	318	SOCS2-AS1;LINC00595;LINC01018;RP11-21L19.1;RP11-282O18.6;CTA-357J21.1;RP11-666A1.5;AE000658.22;RP11-517I3.1;A2M-AS1;RP3-332B22.1;RP11-44I10.3;RP11-318A15.2;RP11-656D10.3;AC010226.4;RP11-54A9.1;HLCS-IT1;RP11-728F11.4;RP11-63G10.3;CTC-273B12.8;AC010524.4;RP11-229C3.2;RP11-138E2.1;AC015936.3;AP000487.5;RP11-713M15.2;CTD-2017C7.2;LINC00402;AC067945.4;RP11-303E16.5;KLHL7-AS1;AC104653.1;RP11-35G9.5;RP1…	0.291	1.25e-43	1.49e-42	2.1e-40	0.0372	318/7764	1093
Jurkat_POLR2A	Transcription_Factor	Promoter_20kb/1kb	311	AF131215.2;SOCS2-AS1;LINC00595;LINC01018;AF131215.9;RP11-282O18.6;CTA-357J21.1;AE000658.22;RP11-517I3.1;RP11-44I10.3;RP11-318A15.2;LINC00473;RP11-656D10.3;HLCS-IT1;RP11-728F11.4;RP11-63G10.3;CTC-273B12.8;AC010524.4;RP11-229C3.2;RP11-138E2.1;AC015936.3;AP000487.5;RP11-713M15.2;CTD-2017C7.2;AC067945.4;RP11-303E16.5;KLHL7-AS1;MIAT;RP4-657D16.6;RP11-35G9.5;RP11-332E3.2;AC053503.4;RP11-719N22.2;CTD-22…	0.285	1.25e-43	1.34e-41	3.61e-40	0.0376	311/7497	1093
HeLa-S3_CEBPB	Transcription_Factor	Promoter_20kb/1kb	357	RP11-588H23.3;SOCS2-AS1;RP11-13N12.1;LINC00595;LINC01018;ZFHX4-AS1;LINC00702;RP11-666A1.5;AE000658.22;RP11-517I3.1;CNTN4-AS1;A2M-AS1;RP3-332B22.1;RP11-44I10.3;RP11-318A15.2;LINC00473;RP11-398G24.2;RP11-716H6.1;RP11-656D10.3;RP11-600K15.1;RP11-116O18.1;AC010226.4;RP11-54A9.1;RP1-193H18.2;RP11-728F11.4;LINC00856;RP11-63G10.3;CTC-273B12.8;INHBA-AS1;RP11-229C3.2;RP11-138E2.1;AC015936.3;AP000487.5;RP1…	0.327	1.36e-43	1.4e-41	3.92e-40	0.0356	357/9298	1093
CD14-positive-monocyte_IRF1	Transcription_Factor	enhancer	333	CACNA2D3-AS1;XX-CR54.3;LINC00595;LINC01018;ZFHX4-AS1;RP11-21L19.1;RP11-282O18.6;CTA-357J21.1;RP11-666A1.5;AE000658.22;RP11-517I3.1;A2M-AS1;RP3-332B22.1;RP11-44I10.3;RP11-318A15.2;RP11-716H6.1;RP11-656D10.3;RP11-116O18.1;AC010226.4;RP11-54A9.1;RP11-728F11.4;LINC00856;RP11-63G10.3;CTC-273B12.8;INHBA-AS1;AC010524.4;RP11-138E2.1;AC015936.3;RP11-713M15.2;CTD-2017C7.2;LINC00402;AC067945.4;RP11-303E16.5…	0.305	1.52e-43	1.8e-42	2.55e-40	0.0366	333/8352	1093
HUVEC_MYC	Transcription_Factor	Accessible_chromatin	348	RP11-588H23.3;SOCS2-AS1;RP11-13N12.1;LINC00595;LINC00702;RP11-21L19.1;RP11-282O18.6;AE000658.22;RP11-517I3.1;A2M-AS1;RP3-332B22.1;RP11-44I10.3;RP11-318A15.2;RP11-398G24.2;RP11-656D10.3;AC010226.4;RP11-54A9.1;RP1-193H18.2;HLCS-IT1;RP11-728F11.4;LINC00856;RP11-63G10.3;CTC-273B12.8;INHBA-AS1;RP11-138E2.1;AC015936.3;AP000487.5;RP11-713M15.2;CTD-2017C7.2;LINC00402;AC067945.4;RP11-303E16.5;RP11-159N11.…	0.318	1.56e-43	2.35e-42	2.07e-40	0.0359	348/8944	1093
HCT116_MECP2	Transcription_Factor	enhancer	312	RP11-588H23.3;SOCS2-AS1;RP11-13N12.1;LINC00595;LINC01018;RP11-21L19.1;CTA-357J21.1;RP11-666A1.5;AE000658.22;RP11-517I3.1;A2M-AS1;RP11-44I10.3;RP11-318A15.2;LINC00473;RP11-656D10.3;AC010226.4;RP11-54A9.1;RP11-728F11.4;RP11-63G10.3;CTC-273B12.8;AC010524.4;RP11-229C3.2;RP11-138E2.1;AC015936.3;AP000487.5;CTD-2017C7.2;LINC00402;AC067945.4;RP11-303E16.5;KLHL7-AS1;AC104653.1;MIAT;LSAMP-AS1;RP11-35G9.5;R…	0.285	1.68e-43	1.97e-42	2.82e-40	0.0375	312/7546	1093
GM12878_BATF	Transcription_Factor	Accessible_chromatin	354	RP11-588H23.3;AF131215.2;SOCS2-AS1;RP11-13N12.1;LINC00595;LINC01018;ZFHX4-AS1;RP11-21L19.1;AF131215.9;RP11-282O18.6;CTA-357J21.1;AE000658.22;RP11-517I3.1;A2M-AS1;RP11-44I10.3;RP11-318A15.2;LINC00473;RP11-656D10.3;RP11-116O18.1;AC010226.4;RP11-54A9.1;RP1-193H18.2;RP11-728F11.4;RP11-763B22.4;RP11-63G10.3;CTC-273B12.8;INHBA-AS1;AC010524.4;RP11-138E2.1;AC015936.3;AP000487.5;RP11-713M15.2;CTD-2017C7.2…	0.324	1.71e-43	2.55e-42	2.27e-40	0.0357	354/9187	1093
A549_SIX5	Transcription_Factor	Accessible_chromatin	308	SOCS2-AS1;RP11-13N12.1;LINC00595;RP11-21L19.1;RP11-282O18.6;CTA-357J21.1;AE000658.22;RP11-517I3.1;A2M-AS1;RP11-44I10.3;RP11-318A15.2;LINC00473;RP11-656D10.3;AC010226.4;RP11-54A9.1;RP1-193H18.2;HLCS-IT1;LINC00856;RP11-63G10.3;CTC-273B12.8;INHBA-AS1;AC010524.4;RP11-229C3.2;RP11-138E2.1;AC015936.3;AP000487.5;CTD-2017C7.2;AC067945.4;RP11-303E16.5;KLHL7-AS1;AC104653.1;MIAT;RP11-35G9.5;RP11-703I16.1;AC…	0.282	1.76e-43	2.59e-42	2.33e-40	0.0377	308/7396	1093
T-47D_ESR1	Transcription_Factor	enhancer	349	RP11-588H23.3;SOCS2-AS1;RP11-13N12.1;LINC00595;LINC01018;LINC00702;RP11-21L19.1;RP11-282O18.6;CTA-357J21.1;AE000658.22;RP11-517I3.1;A2M-AS1;RP3-332B22.1;RP11-44I10.3;RP11-318A15.2;RP11-656D10.3;RP11-600K15.1;AC010226.4;RP11-54A9.1;RP1-193H18.2;HLCS-IT1;RP11-728F11.4;RP11-63G10.3;CTC-273B12.8;INHBA-AS1;AC010524.4;RP11-229C3.2;RP11-138E2.1;AC015936.3;AP000487.5;RP11-713M15.2;CTD-2017C7.2;LINC00402;…	0.319	1.91e-43	2.22e-42	3.2e-40	0.0359	349/8992	1093
CD14-positive-monocyte_SPI1	Transcription_Factor	enhancer	333	CACNA2D3-AS1;LINC00595;LINC01018;ZFHX4-AS1;RP11-21L19.1;RP11-282O18.6;CTA-357J21.1;RP11-666A1.5;AE000658.22;RP11-517I3.1;A2M-AS1;RP3-332B22.1;RP11-44I10.3;RP11-318A15.2;RP11-716H6.1;RP11-656D10.3;RP11-116O18.1;AC010226.4;RP11-54A9.1;RP1-193H18.2;RP11-728F11.4;LINC00856;RP11-63G10.3;CTC-273B12.8;INHBA-AS1;AC010524.4;RP11-138E2.1;AC015936.3;RP11-713M15.2;CTD-2017C7.2;LINC00402;AC067945.4;RP11-109I1…	0.305	2.07e-43	2.39e-42	3.47e-40	0.0365	333/8364	1093
T-47D_POLR2A	Transcription_Factor	enhancer	325	RP11-588H23.3;LINC00595;LINC01018;ZFHX4-AS1;LINC00702;RP11-21L19.1;RP11-282O18.6;CTA-357J21.1;RP11-666A1.5;AE000658.22;RP11-517I3.1;A2M-AS1;RP11-44I10.3;RP11-318A15.2;RP11-656D10.3;AC010226.4;RP11-54A9.1;RP11-728F11.4;RP11-63G10.3;CTC-273B12.8;AC010524.4;RP11-229C3.2;RP11-138E2.1;AC015936.3;AP000487.5;RP11-713M15.2;CTD-2017C7.2;LINC00402;AC067945.4;RP11-303E16.5;KLHL7-AS1;MIAT;RP11-35G9.5;RP11-70…	0.297	2.13e-43	2.45e-42	3.57e-40	0.0368	325/8054	1093
GM12878_CTCF	Transcription_Factor	Accessible_chromatin	348	RP11-588H23.3;SOCS2-AS1;LINC00595;RP11-21L19.1;RP11-282O18.6;CTA-357J21.1;RP11-666A1.5;AE000658.22;RP11-517I3.1;CNTN4-AS1;A2M-AS1;RP11-44I10.3;RP11-318A15.2;RP11-656D10.3;RP11-116O18.1;AC010226.4;RP11-54A9.1;RP1-193H18.2;RP11-728F11.4;RP11-763B22.4;RP11-63G10.3;CTC-273B12.8;INHBA-AS1;AC010524.4;RP11-229C3.2;RP11-138E2.1;AC015936.3;AP000487.5;RP11-713M15.2;CTD-2017C7.2;LINC00402;AC067945.4;RP11-30…	0.318	2.15e-43	3.13e-42	2.85e-40	0.0359	348/8957	1093
GM12878_PML	Transcription_Factor	Accessible_chromatin	340	RP11-588H23.3;AF131215.2;SOCS2-AS1;LINC00595;LINC01018;RP11-21L19.1;AF131215.9;RP11-282O18.6;CTA-357J21.1;AE000658.22;RP11-517I3.1;A2M-AS1;RP11-44I10.3;RP11-318A15.2;RP11-656D10.3;RP11-116O18.1;AC010226.4;RP11-54A9.1;RP1-193H18.2;RP11-728F11.4;RP11-63G10.3;CTC-273B12.8;INHBA-AS1;AC010524.4;RP11-138E2.1;AC015936.3;AP000487.5;RP11-713M15.2;CTD-2017C7.2;LINC00402;AC067945.4;RP11-303E16.5;KLHL7-AS1;M…	0.311	2.24e-43	3.23e-42	2.97e-40	0.0362	340/8642	1093
A549_E2F6	Transcription_Factor	Accessible_chromatin	340	RP11-588H23.3;SOCS2-AS1;CACNA2D3-AS1;RP11-13N12.1;LINC00595;ZFHX4-AS1;RP11-21L19.1;RP11-282O18.6;CTA-357J21.1;RP11-666A1.5;AE000658.22;RP11-517I3.1;A2M-AS1;RP11-318A15.2;LINC00473;RP11-656D10.3;AC010226.4;RP11-54A9.1;HLCS-IT1;RP11-728F11.4;LINC00856;RP11-63G10.3;CTC-273B12.8;INHBA-AS1;AC010524.4;RP11-229C3.2;RP11-138E2.1;AC015936.3;AP000487.5;CTD-2017C7.2;LINC00402;AC067945.4;RP11-303E16.5;KLHL7-…	0.311	2.3e-43	3.28e-42	3.05e-40	0.0362	340/8643	1093
GM12878_STAT5A	Transcription_Factor	enhancer	313	RP11-588H23.3;AF131215.2;XX-CR54.3;LINC00595;LINC01018;ZFHX4-AS1;RP11-21L19.1;AF131215.9;RP11-282O18.6;CTA-357J21.1;AE000658.22;RP11-517I3.1;CNTN4-AS1;RP11-44I10.3;RP11-318A15.2;RP11-656D10.3;RP11-116O18.1;AC010226.4;RP11-54A9.1;RP1-193H18.2;RP11-728F11.4;RP11-63G10.3;CTC-273B12.8;AC010524.4;RP11-138E2.1;AC015936.3;RP11-713M15.2;CTD-2017C7.2;LINC00402;AC067945.4;RP11-303E16.5;RP11-159N11.4;KLHL7-…	0.286	2.31e-43	2.64e-42	3.87e-40	0.0374	313/7596	1093
CD14-positive-monocyte_STAT1	Transcription_Factor	enhancer	347	CACNA2D3-AS1;XX-CR54.3;LINC00595;LINC01018;ZFHX4-AS1;RP11-21L19.1;RP11-282O18.6;CTA-357J21.1;RP11-666A1.5;AE000658.22;RP11-517I3.1;A2M-AS1;RP3-332B22.1;RP11-44I10.3;RP11-318A15.2;RP11-716H6.1;RP11-656D10.3;RP11-116O18.1;AC010226.4;RP11-54A9.1;RP1-193H18.2;RP11-728F11.4;LINC00856;RP11-63G10.3;CTC-273B12.8;INHBA-AS1;AC010524.4;RP11-138E2.1;AC015936.3;RP11-713M15.2;CTD-2017C7.2;LINC00402;AC067945.4;…	0.317	2.41e-43	2.73e-42	4.04e-40	0.0359	347/8922	1093
MDA-MB-231_GATA3	Transcription_Factor	Promoter_20kb/1kb	360	RP11-588H23.3;SOCS2-AS1;LINC00595;LINC01018;ZFHX4-AS1;LINC00702;RP11-21L19.1;RP11-282O18.6;RP11-666A1.5;AE000658.22;RP11-517I3.1;A2M-AS1;RP3-332B22.1;RP11-44I10.3;RP11-318A15.2;LINC00473;RP11-398G24.2;RP11-716H6.1;RP11-656D10.3;AC010226.4;RP11-54A9.1;RP1-193H18.2;HLCS-IT1;RP11-728F11.4;RP11-763B22.4;RP11-63G10.3;CTC-273B12.8;INHBA-AS1;AC010524.4;RP11-229C3.2;RP11-138E2.1;AC015936.3;AP000487.5;RP1…	0.329	2.51e-43	2.5e-41	7.24e-40	0.0354	360/9444	1093
BJ_MYC	Transcription_Factor	Accessible_chromatin	338	RP11-588H23.3;SOCS2-AS1;CACNA2D3-AS1;LINC00595;ZFHX4-AS1;LINC00702;RP11-21L19.1;RP11-282O18.6;CTA-357J21.1;AE000658.22;RP11-517I3.1;RP3-332B22.1;RP11-44I10.3;RP11-318A15.2;RP11-398G24.2;RP11-716H6.1;RP11-656D10.3;RP11-600K15.1;RP11-116O18.1;AC010226.4;RP11-54A9.1;RP1-193H18.2;LINC00856;RP11-63G10.3;CTC-273B12.8;INHBA-AS1;AC010524.4;AC015936.3;AP000487.5;RP11-713M15.2;CTD-2017C7.2;LINC00402;AC0679…	0.309	2.52e-43	3.55e-42	3.34e-40	0.0363	338/8568	1093
HepG2_SMAD4	Transcription_Factor	enhancer	318	SOCS2-AS1;LINC00595;LINC01018;RP11-21L19.1;RP11-282O18.6;CTA-357J21.1;RP11-666A1.5;AE000658.22;RP11-517I3.1;A2M-AS1;RP3-332B22.1;RP11-44I10.3;RP11-318A15.2;RP11-656D10.3;AC010226.4;RP11-54A9.1;HLCS-IT1;RP11-728F11.4;RP11-63G10.3;CTC-273B12.8;AC010524.4;RP11-229C3.2;RP11-138E2.1;AC015936.3;AP000487.5;RP11-713M15.2;CTD-2017C7.2;LINC00402;AC067945.4;RP11-303E16.5;KLHL7-AS1;AC104653.1;RP11-35G9.5;RP1…	0.291	2.61e-43	2.94e-42	4.38e-40	0.0371	318/7792	1093
K562_REST	Transcription_Factor	Accessible_chromatin	331	RP11-588H23.3;SOCS2-AS1;CACNA2D3-AS1;LINC00595;RP11-21L19.1;RP11-282O18.6;CTA-357J21.1;AE000658.22;RP11-517I3.1;RP3-332B22.1;RP11-44I10.3;RP11-318A15.2;RP11-656D10.3;RP11-116O18.1;AC010226.4;RP11-54A9.1;RP11-728F11.4;LINC00856;RP11-63G10.3;CTC-273B12.8;AC010524.4;RP11-138E2.1;AC015936.3;AP000487.5;CTD-2017C7.2;AC067945.4;RP11-303E16.5;KLHL7-AS1;AC104653.1;MIAT;RP4-657D16.6;LSAMP-AS1;RP11-35G9.5;R…	0.303	2.81e-43	3.92e-42	3.72e-40	0.0365	331/8298	1093
HUVEC_MAX	Transcription_Factor	enhancer	326	RP11-588H23.3;SOCS2-AS1;RP11-13N12.1;LINC00595;LINC01018;LINC00702;RP11-21L19.1;RP11-282O18.6;AE000658.22;RP11-517I3.1;RP11-318A15.2;RP11-656D10.3;RP11-600K15.1;AC010226.4;RP11-54A9.1;RP11-728F11.4;LINC00856;RP11-63G10.3;CTC-273B12.8;INHBA-AS1;RP11-138E2.1;AC015936.3;AP000487.5;RP11-713M15.2;CTD-2017C7.2;LINC00402;AC067945.4;RP11-303E16.5;RP11-159N11.4;KLHL7-AS1;AC104653.1;MIAT;RP11-35G9.5;RP11-3…	0.298	2.85e-43	3.19e-42	4.78e-40	0.0368	326/8104	1093
SH-SY5Y_GATA2	Transcription_Factor	enhancer	371	RP11-588H23.3;AF131215.2;SOCS2-AS1;RP11-13N12.1;LINC00595;ZFHX4-AS1;LINC00702;RP11-21L19.1;AF131215.9;CTA-357J21.1;RP11-666A1.5;AE000658.22;RP11-517I3.1;CNTN4-AS1;RP3-332B22.1;RP11-44I10.3;RP11-318A15.2;LINC00473;RP11-398G24.2;RP11-716H6.1;RP11-656D10.3;AC010226.4;RP11-54A9.1;RP11-728F11.4;LINC00856;RP11-63G10.3;CTC-273B12.8;INHBA-AS1;RP11-138E2.1;AC015936.3;AP000487.5;RP11-713M15.2;CTD-2017C7.2;…	0.339	2.93e-43	3.25e-42	4.91e-40	0.0349	371/9897	1093
GM12878_ATF2	Transcription_Factor	Accessible_chromatin	342	RP11-588H23.3;AF131215.2;SOCS2-AS1;LINC00595;RP11-21L19.1;AF131215.9;RP11-282O18.6;CTA-357J21.1;AE000658.22;RP11-517I3.1;A2M-AS1;RP11-44I10.3;RP11-318A15.2;RP11-656D10.3;RP11-116O18.1;AC010226.4;RP11-54A9.1;RP1-193H18.2;RP11-728F11.4;RP11-63G10.3;CTC-273B12.8;INHBA-AS1;AC010524.4;RP11-138E2.1;AC015936.3;AP000487.5;RP11-713M15.2;CTD-2017C7.2;LINC00402;AC067945.4;RP11-303E16.5;KLHL7-AS1;MIAT;LSAMP-…	0.313	3.03e-43	4.18e-42	4.01e-40	0.0361	342/8733	1093
GM12878_POU2F2	Transcription_Factor	Accessible_chromatin	350	RP11-588H23.3;AF131215.2;SOCS2-AS1;LINC00595;RP11-21L19.1;AF131215.9;RP11-282O18.6;CTA-357J21.1;AE000658.22;RP11-517I3.1;CNTN4-AS1;A2M-AS1;RP11-44I10.3;RP11-318A15.2;LINC00473;RP11-656D10.3;RP11-116O18.1;AC010226.4;RP11-54A9.1;RP1-193H18.2;RP11-728F11.4;LINC00856;RP11-63G10.3;CTC-273B12.8;INHBA-AS1;AC010524.4;RP11-138E2.1;AC015936.3;AP000487.5;RP11-713M15.2;CTD-2017C7.2;LINC00402;AC067945.4;RP11-…	0.32	3.28e-43	4.43e-42	4.35e-40	0.0357	350/9054	1093
K562_CTCF	Transcription_Factor	Accessible_chromatin	350	RP11-588H23.3;SOCS2-AS1;CACNA2D3-AS1;LINC00595;ZFHX4-AS1;RP11-21L19.1;RP11-282O18.6;CTA-357J21.1;AE000658.22;RP11-517I3.1;A2M-AS1;RP11-44I10.3;RP11-318A15.2;LINC00473;RP11-656D10.3;RP11-116O18.1;AC010226.4;RP11-54A9.1;RP1-193H18.2;HLCS-IT1;RP11-728F11.4;RP11-63G10.3;CTC-273B12.8;INHBA-AS1;AC010524.4;RP11-229C3.2;RP11-138E2.1;AC015936.3;AP000487.5;RP11-713M15.2;CTD-2017C7.2;LINC00402;AC067945.4;RP…	0.32	3.28e-43	4.43e-42	4.35e-40	0.0357	350/9054	1093
H1_TAF1	Transcription_Factor	Accessible_chromatin	376	RP11-588H23.3;AF131215.2;SOCS2-AS1;CACNA2D3-AS1;RP11-13N12.1;LINC01018;ZFHX4-AS1;RP11-21L19.1;AF131215.9;RP11-282O18.6;CTA-357J21.1;AE000658.22;RP11-517I3.1;CNTN4-AS1;A2M-AS1;RP3-332B22.1;RP11-318A15.2;LINC00473;RP11-656D10.3;AC010226.4;RP11-54A9.1;RP1-193H18.2;HLCS-IT1;RP11-728F11.4;LINC00856;RP11-63G10.3;CTC-273B12.8;INHBA-AS1;AC010524.4;RP11-229C3.2;RP11-138E2.1;AC015936.3;AP000487.5;RP11-713M…	0.344	3.4e-43	4.55e-42	4.51e-40	0.0347	376/10108	1093
U87_POLR2A	Transcription_Factor	Promoter_20kb/1kb	306	SOCS2-AS1;CACNA2D3-AS1;XX-CR54.3;LINC00595;ZFHX4-AS1;LINC00702;AE000658.22;RP3-332B22.1;RP11-44I10.3;RP11-318A15.2;LINC00473;RP11-398G24.2;RP11-656D10.3;AC010226.4;RP11-54A9.1;RP1-193H18.2;RP11-763B22.4;LINC00856;RP11-63G10.3;CTC-273B12.8;INHBA-AS1;RP11-229C3.2;RP11-138E2.1;AC015936.3;AP000487.5;RP11-713M15.2;CTD-2017C7.2;LINC00402;AC067945.4;RP11-109I13.2;RP11-303E16.5;KLHL7-AS1;AC104653.1;MIAT;…	0.28	3.44e-43	3.31e-41	9.92e-40	0.0376	306/7345	1093
MCF-7_ESR1	Transcription_Factor	Promoter_10kb/1kb	428	RP11-588H23.3;AF131215.2;SOCS2-AS1;CACNA2D3-AS1;RP11-13N12.1;LINC00595;LINC01018;ZFHX4-AS1;LINC00702;RP11-21L19.1;AF131215.9;RP11-282O18.6;CTA-357J21.1;RP11-666A1.5;AE000658.22;RP11-517I3.1;CNTN4-AS1;A2M-AS1;RP3-332B22.1;RP11-318A15.2;LINC00473;RP11-398G24.2;RP11-716H6.1;RP11-656D10.3;RP11-600K15.1;RP11-116O18.1;AC010226.4;RP11-54A9.1;RP1-193H18.2;HLCS-IT1;RP11-728F11.4;LINC00856;RP11-63G10.3;CTC…	0.392	3.5e-43	1.44e-40	1.01e-39	0.033	428/12300	1093
PANC-1_POLR2A	Transcription_Factor	enhancer	312	SOCS2-AS1;CACNA2D3-AS1;LINC00595;LINC01018;ZFHX4-AS1;LINC00702;RP11-21L19.1;RP11-282O18.6;CTA-357J21.1;RP11-666A1.5;AE000658.22;RP11-517I3.1;RP3-332B22.1;RP11-44I10.3;RP11-318A15.2;RP11-656D10.3;AC010226.4;RP11-54A9.1;RP1-193H18.2;LINC00856;RP11-63G10.3;CTC-273B12.8;AC010524.4;RP11-138E2.1;AC015936.3;AP000487.5;CTD-2017C7.2;LINC00402;AC067945.4;RP11-303E16.5;KLHL7-AS1;AC104653.1;MIAT;RP11-326E22.…	0.285	3.64e-43	4.02e-42	6.1e-40	0.0373	312/7575	1093
786-O_EP300	Transcription_Factor	Accessible_chromatin	358	RP11-588H23.3;SOCS2-AS1;CACNA2D3-AS1;RP11-13N12.1;LINC00595;ZFHX4-AS1;LINC00702;RP11-21L19.1;RP11-282O18.6;CTA-357J21.1;RP11-666A1.5;AE000658.22;RP11-517I3.1;RP3-332B22.1;RP11-44I10.3;RP11-318A15.2;LINC00473;RP11-398G24.2;RP11-656D10.3;RP11-600K15.1;AC010226.4;RP11-54A9.1;RP1-193H18.2;HLCS-IT1;RP11-728F11.4;LINC00856;RP11-63G10.3;CTC-273B12.8;INHBA-AS1;RP11-138E2.1;AC015936.3;AP000487.5;RP11-713M…	0.328	3.64e-43	4.82e-42	4.82e-40	0.0354	358/9379	1093
K562_GABPA	Transcription_Factor	Accessible_chromatin	345	RP11-588H23.3;SOCS2-AS1;LINC00595;RP11-21L19.1;CTA-357J21.1;AE000658.22;RP11-517I3.1;A2M-AS1;RP3-332B22.1;RP11-44I10.3;RP11-318A15.2;LINC00473;RP11-656D10.3;RP11-116O18.1;AC010226.4;RP11-54A9.1;HLCS-IT1;RP11-728F11.4;LINC00856;RP11-63G10.3;CTC-273B12.8;AC010524.4;RP11-138E2.1;AC015936.3;AP000487.5;CTD-2017C7.2;LINC00402;AC067945.4;RP11-303E16.5;KLHL7-AS1;MIAT;RP4-657D16.6;LSAMP-AS1;RP11-35G9.5;RP…	0.316	3.8e-43	4.99e-42	5.04e-40	0.0359	345/8861	1093
A549_ZBTB33	Transcription_Factor	enhancer	327	RP11-588H23.3;SOCS2-AS1;CACNA2D3-AS1;RP11-13N12.1;LINC00595;LINC01018;RP11-21L19.1;CTA-357J21.1;RP11-666A1.5;AE000658.22;RP11-517I3.1;A2M-AS1;RP3-332B22.1;RP11-44I10.3;RP11-318A15.2;LINC00473;RP11-656D10.3;AC010226.4;RP11-54A9.1;RP1-193H18.2;HLCS-IT1;LINC00856;RP11-63G10.3;CTC-273B12.8;AC010524.4;RP11-138E2.1;AC015936.3;AP000487.5;RP11-713M15.2;CTD-2017C7.2;LINC00402;AC067945.4;RP11-303E16.5;KLHL…	0.299	4.1e-43	4.49e-42	6.88e-40	0.0367	327/8157	1093
SUM159_KDM5B	Transcription_Factor	enhancer	304	RP11-588H23.3;SOCS2-AS1;CACNA2D3-AS1;RP11-13N12.1;LINC00595;LINC01018;ZFHX4-AS1;LINC00702;RP11-21L19.1;RP11-282O18.6;CTA-357J21.1;AE000658.22;RP11-517I3.1;RP3-332B22.1;RP11-44I10.3;RP11-318A15.2;RP11-656D10.3;RP11-600K15.1;AC010226.4;RP11-54A9.1;HLCS-IT1;RP11-63G10.3;CTC-273B12.8;AC010524.4;RP11-229C3.2;RP11-138E2.1;AC015936.3;AP000487.5;RP11-713M15.2;LINC00402;AC067945.4;RP11-109I13.2;RP11-303E1…	0.278	4.22e-43	4.6e-42	7.08e-40	0.0377	304/7277	1093
LNCAP_FOXA1	Transcription_Factor	Promoter_20kb/1kb	422	RP11-588H23.3;AF131215.2;SOCS2-AS1;CACNA2D3-AS1;RP11-13N12.1;XX-CR54.3;LINC00595;LINC01018;ZFHX4-AS1;LINC00702;RP11-21L19.1;RP11-282O18.6;CTA-357J21.1;RP11-666A1.5;AE000658.22;RP11-517I3.1;CNTN4-AS1;A2M-AS1;RP3-332B22.1;RP11-44I10.3;RP11-318A15.2;LINC00473;RP11-716H6.1;RP11-656D10.3;RP11-600K15.1;RP11-116O18.1;AC010226.4;RP11-54A9.1;RP1-193H18.2;HLCS-IT1;RP11-728F11.4;LINC00856;RP11-63G10.3;CTC-2…	0.386	4.36e-43	4.06e-41	1.26e-39	0.0332	422/12052	1093
GM12878_MTA2	Transcription_Factor	enhancer	310	RP11-588H23.3;AF131215.2;LINC00595;LINC01018;ZFHX4-AS1;RP11-21L19.1;AF131215.9;RP11-282O18.6;CTA-357J21.1;RP11-666A1.5;AE000658.22;RP11-517I3.1;CNTN4-AS1;RP11-44I10.3;RP11-318A15.2;RP11-656D10.3;RP11-116O18.1;AC010226.4;RP11-54A9.1;RP1-193H18.2;RP11-728F11.4;RP11-63G10.3;CTC-273B12.8;AC010524.4;RP11-138E2.1;AC015936.3;RP11-713M15.2;CTD-2017C7.2;LINC00402;AC067945.4;RP11-303E16.5;RP11-159N11.4;KLH…	0.284	4.78e-43	5.17e-42	8.02e-40	0.0374	310/7509	1093
K562_RCOR1	Transcription_Factor	Accessible_chromatin	355	RP11-588H23.3;SOCS2-AS1;CACNA2D3-AS1;LINC00595;RP11-21L19.1;RP11-282O18.6;CTA-357J21.1;AE000658.22;RP11-517I3.1;RP3-332B22.1;RP11-44I10.3;RP11-318A15.2;RP11-656D10.3;RP11-116O18.1;AC010226.4;RP11-54A9.1;HLCS-IT1;RP11-728F11.4;LINC00856;RP11-63G10.3;CTC-273B12.8;AC010524.4;RP11-138E2.1;AC015936.3;AP000487.5;CTD-2017C7.2;AC067945.4;RP11-303E16.5;KLHL7-AS1;MIAT;RP4-657D16.6;LSAMP-AS1;RP11-35G9.5;RP1…	0.325	4.81e-43	6.25e-42	6.37e-40	0.0355	355/9270	1093
HepG2_CREB1	Transcription_Factor	enhancer	325	SOCS2-AS1;LINC01018;RP11-21L19.1;RP11-282O18.6;CTA-357J21.1;RP11-666A1.5;AE000658.22;RP11-517I3.1;A2M-AS1;RP3-332B22.1;RP11-44I10.3;RP11-318A15.2;RP11-656D10.3;AC010226.4;RP11-54A9.1;HLCS-IT1;RP11-728F11.4;RP11-63G10.3;CTC-273B12.8;AC010524.4;RP11-229C3.2;RP11-138E2.1;AC015936.3;AP000487.5;RP11-713M15.2;CTD-2017C7.2;LINC00402;AC067945.4;RP11-303E16.5;KLHL7-AS1;AC104653.1;RP11-35G9.5;RP11-703I16.1…	0.297	4.86e-43	5.22e-42	8.15e-40	0.0367	325/8086	1093
HUVEC_RELA	Transcription_Factor	Accessible_chromatin	356	RP11-588H23.3;SOCS2-AS1;RP11-13N12.1;LINC00595;LINC00702;RP11-21L19.1;CTA-357J21.1;AE000658.22;RP11-517I3.1;RP3-332B22.1;RP11-44I10.3;RP11-318A15.2;RP11-398G24.2;RP11-716H6.1;RP11-656D10.3;RP11-600K15.1;AC010226.4;RP11-54A9.1;RP1-193H18.2;RP11-728F11.4;LINC00856;RP11-63G10.3;CTC-273B12.8;INHBA-AS1;AC010524.4;RP11-229C3.2;RP11-138E2.1;AC015936.3;RP11-713M15.2;CTD-2017C7.2;LINC00402;AC067945.4;RP11…	0.326	4.9e-43	6.3e-42	6.49e-40	0.0354	356/9311	1093
GM12878_TBX21	Transcription_Factor	enhancer	304	RP11-588H23.3;AF131215.2;XX-CR54.3;LINC00595;LINC01018;RP11-21L19.1;AF131215.9;CTA-357J21.1;AE000658.22;RP11-517I3.1;CNTN4-AS1;RP11-44I10.3;RP11-318A15.2;RP11-656D10.3;RP11-116O18.1;AC010226.4;RP11-54A9.1;RP1-193H18.2;RP11-728F11.4;RP11-63G10.3;CTC-273B12.8;AC010524.4;RP11-138E2.1;AC015936.3;RP11-713M15.2;CTD-2017C7.2;LINC00402;AC067945.4;RP11-303E16.5;KLHL7-AS1;MIAT;RP11-326E22.1;RP11-35G9.5;RP1…	0.278	4.97e-43	5.31e-42	8.33e-40	0.0377	304/7283	1093
MCF-7_MAX	Transcription_Factor	Accessible_chromatin	380	RP11-588H23.3;AF131215.2;SOCS2-AS1;CACNA2D3-AS1;RP11-21L19.1;AF131215.9;RP11-282O18.6;CTA-357J21.1;RP11-666A1.5;AE000658.22;RP11-517I3.1;A2M-AS1;RP3-332B22.1;RP11-318A15.2;LINC00473;RP11-398G24.2;RP11-656D10.3;RP11-600K15.1;RP11-116O18.1;AC010226.4;RP11-54A9.1;RP1-193H18.2;RP11-728F11.4;RP11-763B22.4;RP11-63G10.3;CTC-273B12.8;INHBA-AS1;AC010524.4;RP11-229C3.2;RP11-138E2.1;AC015936.3;AP000487.5;RP…	0.348	5.55e-43	7e-42	7.35e-40	0.0345	380/10294	1093
K562_SMARCE1	Transcription_Factor	Accessible_chromatin	313	RP11-588H23.3;SOCS2-AS1;LINC00595;RP11-21L19.1;RP11-282O18.6;CTA-357J21.1;AE000658.22;RP11-517I3.1;RP3-332B22.1;RP11-318A15.2;RP11-656D10.3;RP11-116O18.1;AC010226.4;RP11-54A9.1;RP11-728F11.4;RP11-63G10.3;CTC-273B12.8;AC010524.4;RP11-138E2.1;AC015936.3;AP000487.5;CTD-2017C7.2;AC067945.4;RP11-303E16.5;KLHL7-AS1;AC104653.1;MIAT;LSAMP-AS1;RP11-35G9.5;RP11-703I16.1;AC053503.4;AC007879.7;SNORA40;RP11-2…	0.286	5.55e-43	7e-42	7.35e-40	0.0372	313/7629	1093
HepG2_GABPA	Transcription_Factor	enhancer	319	SOCS2-AS1;LINC00595;LINC01018;RP11-21L19.1;RP11-282O18.6;CTA-357J21.1;RP11-666A1.5;AE000658.22;RP11-517I3.1;A2M-AS1;RP3-332B22.1;RP11-44I10.3;RP11-318A15.2;RP11-656D10.3;AC010226.4;RP11-54A9.1;HLCS-IT1;RP11-728F11.4;RP11-63G10.3;CTC-273B12.8;AC010524.4;RP11-229C3.2;RP11-138E2.1;AC015936.3;AP000487.5;RP11-713M15.2;CTD-2017C7.2;LINC00402;AC067945.4;RP11-303E16.5;KLHL7-AS1;AC104653.1;RP11-35G9.5;RP1…	0.292	5.97e-43	6.34e-42	1e-39	0.0369	319/7862	1093
MCF-7_ZBTB40	Transcription_Factor	enhancer	318	RP11-588H23.3;SOCS2-AS1;CACNA2D3-AS1;LINC00595;LINC01018;LINC00702;RP11-21L19.1;RP11-282O18.6;CTA-357J21.1;RP11-666A1.5;AE000658.22;RP11-517I3.1;A2M-AS1;RP11-44I10.3;RP11-318A15.2;RP11-398G24.2;RP11-656D10.3;RP11-600K15.1;AC010226.4;RP11-54A9.1;HLCS-IT1;RP11-728F11.4;RP11-763B22.4;RP11-63G10.3;CTC-273B12.8;AC010524.4;RP11-229C3.2;RP11-138E2.1;AC015936.3;AP000487.5;CTD-2017C7.2;LINC00402;AC067945.…	0.291	6.21e-43	6.55e-42	1.04e-39	0.037	318/7825	1093
MCF-7_CTCF	Transcription_Factor	Accessible_chromatin	427	RP11-588H23.3;AF131215.2;SOCS2-AS1;CACNA2D3-AS1;RP11-13N12.1;LINC00595;ZFHX4-AS1;LINC00702;RP11-21L19.1;AF131215.9;RP11-282O18.6;CTA-357J21.1;RP11-666A1.5;AE000658.22;RP11-517I3.1;CNTN4-AS1;A2M-AS1;RP3-332B22.1;RP11-44I10.3;RP11-318A15.2;LINC00473;RP11-398G24.2;RP11-656D10.3;RP11-600K15.1;RP11-116O18.1;AC010226.4;RP11-54A9.1;RP1-193H18.2;RP11-728F11.4;RP11-763B22.4;LINC00856;RP11-63G10.3;CTC-273B…	0.391	6.31e-43	7.89e-42	8.36e-40	0.033	427/12285	1093
HUVEC_ETS1	Transcription_Factor	enhancer	340	RP11-588H23.3;SOCS2-AS1;RP11-13N12.1;LINC00595;LINC01018;LINC00702;RP11-21L19.1;RP11-282O18.6;CTA-357J21.1;AE000658.22;RP11-517I3.1;A2M-AS1;RP3-332B22.1;RP11-44I10.3;RP11-318A15.2;RP11-656D10.3;AC010226.4;RP11-54A9.1;RP1-193H18.2;HLCS-IT1;RP11-728F11.4;LINC00856;RP11-63G10.3;CTC-273B12.8;INHBA-AS1;AC010524.4;RP11-138E2.1;AC015936.3;AP000487.5;RP11-713M15.2;CTD-2017C7.2;LINC00402;AC067945.4;RP11-3…	0.311	6.38e-43	6.69e-42	1.07e-39	0.036	340/8684	1093
Jurkat_POLR2A	Transcription_Factor	Promoter_10kb/1kb	272	SOCS2-AS1;LINC01018;RP11-282O18.6;CTA-357J21.1;AE000658.22;RP11-517I3.1;RP11-318A15.2;LINC00473;RP11-656D10.3;RP11-728F11.4;RP11-63G10.3;CTC-273B12.8;AC010524.4;RP11-229C3.2;RP11-138E2.1;AC015936.3;AP000487.5;RP11-713M15.2;CTD-2017C7.2;AC067945.4;RP11-303E16.5;KLHL7-AS1;MIAT;RP4-657D16.6;RP11-35G9.5;AC053503.4;RP11-719N22.2;CTD-2201I18.1;SNORA40;CTD-2314B22.3;LINC00327;RP11-265F19.1;RP11-35G9.3;M…	0.249	6.47e-43	2.33e-40	1.86e-39	0.0393	272/6110	1093
IMR-90_CTCF	Transcription_Factor	Accessible_chromatin	315	RP11-588H23.3;SOCS2-AS1;CACNA2D3-AS1;RP11-13N12.1;LINC00595;ZFHX4-AS1;RP11-21L19.1;RP11-282O18.6;CTA-357J21.1;AE000658.22;RP11-517I3.1;A2M-AS1;RP3-332B22.1;RP11-44I10.3;RP11-318A15.2;LINC00473;RP11-656D10.3;AC010226.4;RP11-54A9.1;RP1-193H18.2;RP11-728F11.4;LINC00856;RP11-63G10.3;CTC-273B12.8;INHBA-AS1;AC010524.4;RP11-229C3.2;RP11-138E2.1;AC015936.3;AP000487.5;RP11-713M15.2;LINC00402;AC067945.4;RP…	0.288	6.75e-43	8.36e-42	8.94e-40	0.0371	315/7713	1093
HuCCT1_POLR2A	Transcription_Factor	Promoter_20kb/1kb	279	SOCS2-AS1;XX-CR54.3;LINC00595;LINC00702;RP11-21L19.1;RP11-666A1.5;AE000658.22;RP11-517I3.1;A2M-AS1;RP11-44I10.3;RP11-318A15.2;AC010226.4;RP1-193H18.2;RP11-728F11.4;RP11-763B22.4;RP11-63G10.3;CTC-273B12.8;INHBA-AS1;RP11-229C3.2;RP11-138E2.1;AC015936.3;AP000487.5;RP11-713M15.2;CTD-2017C7.2;AC067945.4;RP11-303E16.5;KLHL7-AS1;MIAT;RP4-657D16.6;RP11-35G9.5;RP11-332E3.2;AC053503.4;AC007879.7;SNORA40;LI…	0.255	6.85e-43	6.18e-41	1.98e-39	0.0389	279/6366	1093
HepG2_TBP	Transcription_Factor	enhancer	309	SOCS2-AS1;LINC00595;LINC01018;RP11-21L19.1;RP11-282O18.6;CTA-357J21.1;AE000658.22;RP11-517I3.1;A2M-AS1;RP11-44I10.3;RP11-318A15.2;RP11-656D10.3;AC010226.4;RP11-54A9.1;HLCS-IT1;RP11-63G10.3;CTC-273B12.8;RP11-138E2.1;AC015936.3;AP000487.5;RP11-713M15.2;CTD-2017C7.2;AC067945.4;RP11-303E16.5;KLHL7-AS1;AC104653.1;RP11-35G9.5;RP11-703I16.1;RP11-332E3.2;AC053503.4;CTD-2201I18.1;SNORA40;RP11-265F19.1;RP1…	0.283	6.96e-43	7.25e-42	1.17e-39	0.0374	309/7485	1093
HeLa-S3_TAF1	Transcription_Factor	enhancer	323	RP11-588H23.3;CACNA2D3-AS1;RP11-13N12.1;LINC00595;LINC01018;LINC00702;RP11-21L19.1;RP11-282O18.6;CTA-357J21.1;RP11-666A1.5;AE000658.22;RP11-517I3.1;A2M-AS1;RP3-332B22.1;RP11-44I10.3;RP11-318A15.2;LINC00473;RP11-398G24.2;RP11-656D10.3;AC010226.4;RP11-54A9.1;RP1-193H18.2;HLCS-IT1;RP11-728F11.4;LINC00856;RP11-63G10.3;CTC-273B12.8;AC010524.4;RP11-229C3.2;RP11-138E2.1;AC015936.3;AP000487.5;CTD-2017C7.…	0.296	7.25e-43	7.51e-42	1.22e-39	0.0367	323/8024	1093
SUM159_CTCF	Transcription_Factor	enhancer	313	RP11-588H23.3;SOCS2-AS1;CACNA2D3-AS1;RP11-13N12.1;LINC00595;LINC01018;ZFHX4-AS1;RP11-21L19.1;RP11-282O18.6;CTA-357J21.1;AE000658.22;RP11-517I3.1;RP3-332B22.1;RP11-44I10.3;RP11-318A15.2;RP11-656D10.3;AC010226.4;RP11-54A9.1;HLCS-IT1;LINC00856;RP11-63G10.3;CTC-273B12.8;AC010524.4;RP11-229C3.2;RP11-138E2.1;AC015936.3;AP000487.5;RP11-713M15.2;CTD-2017C7.2;AC067945.4;RP11-303E16.5;KLHL7-AS1;MIAT;RP11-3…	0.286	7.42e-43	7.63e-42	1.24e-39	0.0372	313/7640	1093
A549_ATF3	Transcription_Factor	enhancer	337	RP11-588H23.3;SOCS2-AS1;CACNA2D3-AS1;RP11-13N12.1;LINC00595;LINC01018;RP11-21L19.1;RP11-282O18.6;CTA-357J21.1;RP11-666A1.5;AE000658.22;RP11-517I3.1;A2M-AS1;RP3-332B22.1;RP11-44I10.3;RP11-318A15.2;LINC00473;RP11-656D10.3;AC010226.4;RP11-54A9.1;RP1-193H18.2;HLCS-IT1;LINC00856;RP11-63G10.3;CTC-273B12.8;AC010524.4;RP11-138E2.1;AC015936.3;RP11-713M15.2;CTD-2017C7.2;LINC00402;AC067945.4;RP11-303E16.5;K…	0.308	7.65e-43	7.82e-42	1.28e-39	0.0361	337/8573	1093
K562_PML	Transcription_Factor	Accessible_chromatin	321	RP11-588H23.3;SOCS2-AS1;LINC00595;RP11-21L19.1;CTA-357J21.1;AE000658.22;RP11-517I3.1;RP3-332B22.1;RP11-44I10.3;RP11-318A15.2;RP11-656D10.3;RP11-116O18.1;AC010226.4;RP11-54A9.1;RP11-728F11.4;LINC00856;RP11-63G10.3;CTC-273B12.8;AC010524.4;RP11-138E2.1;AC015936.3;AP000487.5;CTD-2017C7.2;AC067945.4;RP11-303E16.5;KLHL7-AS1;MIAT;RP4-657D16.6;LSAMP-AS1;RP11-35G9.5;RP11-703I16.1;AC053503.4;RP11-719N22.2;…	0.294	8.33e-43	1.02e-41	1.1e-39	0.0368	321/7952	1093
HeLa-S3_EP300	Transcription_Factor	enhancer	328	RP11-588H23.3;SOCS2-AS1;CACNA2D3-AS1;RP11-13N12.1;LINC00595;LINC01018;LINC00702;RP11-21L19.1;RP11-282O18.6;CTA-357J21.1;RP11-666A1.5;AE000658.22;RP11-517I3.1;A2M-AS1;RP3-332B22.1;RP11-44I10.3;RP11-318A15.2;LINC00473;RP11-398G24.2;RP11-656D10.3;RP11-116O18.1;AC010226.4;RP11-54A9.1;RP1-193H18.2;HLCS-IT1;RP11-728F11.4;LINC00856;RP11-63G10.3;CTC-273B12.8;INHBA-AS1;AC010524.4;RP11-229C3.2;RP11-138E2.1…	0.3	8.61e-43	8.75e-42	1.44e-39	0.0365	328/8225	1093
786-O_SPI1	Transcription_Factor	Accessible_chromatin	361	RP11-588H23.3;SOCS2-AS1;CACNA2D3-AS1;RP11-13N12.1;LINC00595;ZFHX4-AS1;LINC00702;RP11-21L19.1;CTA-357J21.1;RP11-666A1.5;AE000658.22;RP11-517I3.1;RP3-332B22.1;RP11-44I10.3;RP11-318A15.2;RP11-656D10.3;RP11-600K15.1;AC010226.4;RP11-54A9.1;RP1-193H18.2;HLCS-IT1;RP11-728F11.4;RP11-763B22.4;LINC00856;RP11-63G10.3;CTC-273B12.8;INHBA-AS1;RP11-138E2.1;AC015936.3;AP000487.5;RP11-713M15.2;CTD-2017C7.2;LINC00…	0.33	8.73e-43	1.06e-41	1.16e-39	0.0352	361/9537	1093
HeLa-S3_GTF2F1	Transcription_Factor	enhancer	326	RP11-588H23.3;SOCS2-AS1;CACNA2D3-AS1;RP11-13N12.1;LINC00595;LINC01018;LINC00702;RP11-21L19.1;RP11-282O18.6;CTA-357J21.1;RP11-666A1.5;AE000658.22;RP11-517I3.1;A2M-AS1;RP3-332B22.1;RP11-44I10.3;RP11-318A15.2;LINC00473;RP11-398G24.2;RP11-656D10.3;RP11-116O18.1;AC010226.4;RP11-54A9.1;RP1-193H18.2;HLCS-IT1;RP11-728F11.4;LINC00856;RP11-63G10.3;CTC-273B12.8;INHBA-AS1;RP11-229C3.2;RP11-138E2.1;AC015936.3…	0.298	8.81e-43	8.9e-42	1.48e-39	0.0366	326/8148	1093
K562_TAF1	Transcription_Factor	Accessible_chromatin	310	RP11-588H23.3;SOCS2-AS1;LINC00595;RP11-21L19.1;RP11-282O18.6;CTA-357J21.1;AE000658.22;RP11-517I3.1;RP3-332B22.1;RP11-44I10.3;RP11-318A15.2;RP11-656D10.3;RP11-116O18.1;AC010226.4;RP11-54A9.1;HLCS-IT1;RP11-728F11.4;RP11-63G10.3;CTC-273B12.8;AC010524.4;RP11-138E2.1;AC015936.3;AP000487.5;CTD-2017C7.2;AC067945.4;RP11-303E16.5;KLHL7-AS1;MIAT;RP4-657D16.6;LSAMP-AS1;RP11-35G9.5;RP11-703I16.1;AC053503.4;S…	0.284	9.32e-43	1.12e-41	1.23e-39	0.0373	310/7534	1093
HepG2_ATF1	Transcription_Factor	enhancer	316	SOCS2-AS1;LINC01018;RP11-21L19.1;RP11-282O18.6;CTA-357J21.1;RP11-666A1.5;AE000658.22;RP11-517I3.1;A2M-AS1;RP3-332B22.1;RP11-44I10.3;RP11-318A15.2;RP11-656D10.3;AC010226.4;RP11-54A9.1;HLCS-IT1;RP11-728F11.4;RP11-63G10.3;CTC-273B12.8;AC010524.4;RP11-138E2.1;AC015936.3;AP000487.5;RP11-713M15.2;CTD-2017C7.2;LINC00402;AC067945.4;RP11-303E16.5;KLHL7-AS1;AC104653.1;RP11-35G9.5;RP11-703I16.1;RP11-332E3.2…	0.289	9.91e-43	9.95e-42	1.66e-39	0.037	316/7766	1093
TSU-1621-MT_SPI1	Transcription_Factor	Promoter_20kb/1kb	348	RP11-588H23.3;AF131215.2;SOCS2-AS1;CACNA2D3-AS1;LINC00595;RP11-21L19.1;AF131215.9;RP11-666A1.5;AE000658.22;RP11-517I3.1;CNTN4-AS1;A2M-AS1;RP3-332B22.1;RP11-44I10.3;RP11-318A15.2;LINC00473;RP11-398G24.2;RP11-716H6.1;RP11-656D10.3;RP11-116O18.1;AC010226.4;HLCS-IT1;RP11-728F11.4;RP11-763B22.4;RP11-63G10.3;CTC-273B12.8;INHBA-AS1;AC010524.4;RP11-229C3.2;RP11-138E2.1;AC015936.3;AP000487.5;RP11-713M15.2…	0.318	1.07e-42	9.35e-41	3.09e-39	0.0356	348/9023	1093
MCF-7_CHD1	Transcription_Factor	enhancer	317	SOCS2-AS1;LINC00595;LINC01018;RP11-21L19.1;RP11-282O18.6;CTA-357J21.1;RP11-666A1.5;AE000658.22;RP11-517I3.1;A2M-AS1;RP3-332B22.1;RP11-44I10.3;RP11-318A15.2;RP11-398G24.2;RP11-656D10.3;RP11-600K15.1;AC010226.4;RP11-54A9.1;HLCS-IT1;RP11-728F11.4;RP11-763B22.4;RP11-63G10.3;CTC-273B12.8;AC010524.4;RP11-229C3.2;RP11-138E2.1;AC015936.3;AP000487.5;CTD-2017C7.2;AC067945.4;RP11-303E16.5;AC104653.1;MIAT;RP…	0.29	1.12e-42	1.12e-41	1.88e-39	0.0369	317/7809	1093
293Trex_TET2	Transcription_Factor	Promoter_20kb/1kb	388	RP11-588H23.3;SOCS2-AS1;CACNA2D3-AS1;LINC01018;ZFHX4-AS1;LINC00702;RP11-282O18.6;CTA-357J21.1;RP11-666A1.5;AE000658.22;RP11-517I3.1;CNTN4-AS1;A2M-AS1;RP3-332B22.1;RP11-44I10.3;RP11-318A15.2;LINC00473;RP11-656D10.3;RP11-600K15.1;RP11-116O18.1;AC010226.4;RP11-54A9.1;RP1-193H18.2;HLCS-IT1;LINC00856;RP11-63G10.3;CTC-273B12.8;INHBA-AS1;AC010524.4;RP11-229C3.2;RP11-138E2.1;AC015936.3;AP000487.5;RP11-71…	0.355	1.15e-42	9.76e-41	3.32e-39	0.0342	388/10658	1093
BJ_POLR2A	Transcription_Factor	Accessible_chromatin	309	SOCS2-AS1;RP11-13N12.1;LINC00595;ZFHX4-AS1;RP11-21L19.1;RP11-282O18.6;RP11-666A1.5;AE000658.22;RP11-517I3.1;A2M-AS1;RP3-332B22.1;RP11-318A15.2;RP11-656D10.3;AC010226.4;RP11-763B22.4;RP11-63G10.3;CTC-273B12.8;AC010524.4;RP11-229C3.2;RP11-138E2.1;AC015936.3;AP000487.5;CTD-2017C7.2;LINC00402;AC067945.4;RP11-303E16.5;KLHL7-AS1;MIAT;RP11-326E22.1;RP11-35G9.5;RP11-703I16.1;AC053503.4;SNORA40;LINC00327;…	0.283	1.19e-42	1.41e-41	1.58e-39	0.0373	309/7505	1093
K562_ATF3	Transcription_Factor	Accessible_chromatin	341	RP11-588H23.3;AF131215.2;SOCS2-AS1;CACNA2D3-AS1;LINC00595;RP11-21L19.1;AF131215.9;CTA-357J21.1;AE000658.22;RP11-517I3.1;RP3-332B22.1;RP11-44I10.3;RP11-318A15.2;LINC00473;RP11-656D10.3;AC010226.4;RP11-54A9.1;RP11-728F11.4;LINC00856;RP11-63G10.3;CTC-273B12.8;AC010524.4;RP11-229C3.2;RP11-138E2.1;AC015936.3;AP000487.5;CTD-2017C7.2;AC067945.4;RP11-303E16.5;KLHL7-AS1;AC104653.1;MIAT;RP4-657D16.6;LSAMP-…	0.312	1.19e-42	1.41e-41	1.58e-39	0.0359	341/8749	1093
IMR-90_EP300	Transcription_Factor	Promoter_10kb/1kb	257	SOCS2-AS1;CACNA2D3-AS1;LINC00595;ZFHX4-AS1;RP11-21L19.1;RP11-666A1.5;AE000658.22;RP3-332B22.1;RP11-44I10.3;RP11-318A15.2;LINC00473;RP11-398G24.2;RP11-656D10.3;AC010226.4;RP11-54A9.1;RP11-728F11.4;LINC00856;RP11-63G10.3;INHBA-AS1;RP11-229C3.2;RP11-138E2.1;AC015936.3;AP000487.5;RP11-713M15.2;CTD-2017C7.2;LINC00402;AC067945.4;RP11-109I13.2;KLHL7-AS1;AC104653.1;MIAT;RP11-35G9.5;RP11-703I16.1;RP11-332…	0.235	1.22e-42	3.9e-40	3.51e-39	0.04	257/5595	1093
MV411_POLR2A	Transcription_Factor	enhancer	363	RP11-588H23.3;AF131215.2;SOCS2-AS1;CACNA2D3-AS1;RP11-13N12.1;XX-CR54.3;LINC00595;LINC01018;ZFHX4-AS1;RP11-21L19.1;AF131215.9;RP11-282O18.6;CTA-357J21.1;RP11-666A1.5;AE000658.22;RP11-517I3.1;CNTN4-AS1;A2M-AS1;RP3-332B22.1;RP11-44I10.3;RP11-318A15.2;RP11-716H6.1;RP11-656D10.3;RP11-116O18.1;AC010226.4;RP11-54A9.1;RP11-728F11.4;LINC00856;RP11-63G10.3;CTC-273B12.8;INHBA-AS1;AC010524.4;RP11-138E2.1;AC0…	0.332	1.27e-42	1.26e-41	2.13e-39	0.035	363/9634	1093
MDA-MB-231_FOXM1	Transcription_Factor	Accessible_chromatin	350	RP11-588H23.3;SOCS2-AS1;CACNA2D3-AS1;RP11-13N12.1;LINC00595;LINC00702;RP11-21L19.1;CTA-357J21.1;RP11-666A1.5;AE000658.22;RP11-517I3.1;RP3-332B22.1;RP11-318A15.2;LINC00473;RP11-398G24.2;RP11-656D10.3;RP11-116O18.1;AC010226.4;RP11-54A9.1;RP1-193H18.2;RP11-728F11.4;LINC00856;RP11-63G10.3;CTC-273B12.8;AC010524.4;RP11-138E2.1;AC015936.3;AP000487.5;RP11-713M15.2;CTD-2017C7.2;AC067945.4;RP11-303E16.5;KL…	0.32	1.3e-42	1.52e-41	1.72e-39	0.0355	350/9111	1093
HMEC_NRF1	Transcription_Factor	enhancer	324	RP11-588H23.3;SOCS2-AS1;LINC01018;RP11-21L19.1;RP11-666A1.5;AE000658.22;RP11-517I3.1;A2M-AS1;RP11-44I10.3;RP11-318A15.2;RP11-656D10.3;RP11-600K15.1;AC010226.4;RP11-54A9.1;RP11-728F11.4;LINC00856;RP11-63G10.3;CTC-273B12.8;INHBA-AS1;AC010524.4;RP11-229C3.2;RP11-138E2.1;AC015936.3;AP000487.5;CTD-2017C7.2;LINC00402;AC067945.4;RP11-303E16.5;RP11-159N11.4;KLHL7-AS1;MIAT;RP11-35G9.5;RP11-703I16.1;AC0535…	0.296	1.35e-42	1.33e-41	2.26e-39	0.0366	324/8087	1093
K562_IRF1	Transcription_Factor	Accessible_chromatin	346	RP11-588H23.3;SOCS2-AS1;LINC00595;RP11-21L19.1;RP11-282O18.6;CTA-357J21.1;AE000658.22;RP11-517I3.1;RP3-332B22.1;RP11-44I10.3;RP11-318A15.2;RP11-656D10.3;RP11-116O18.1;AC010226.4;RP11-54A9.1;RP1-193H18.2;HLCS-IT1;RP11-728F11.4;LINC00856;RP11-63G10.3;CTC-273B12.8;INHBA-AS1;AC010524.4;RP11-138E2.1;AC015936.3;AP000487.5;RP11-713M15.2;CTD-2017C7.2;AC067945.4;RP11-303E16.5;KLHL7-AS1;AC104653.1;MIAT;RP4…	0.317	1.39e-42	1.62e-41	1.84e-39	0.0357	346/8954	1093
Colo320_TFAP4	Transcription_Factor	enhancer	324	ZFHX4-AS1;RP11-21L19.1;RP11-282O18.6;CTA-357J21.1;RP11-666A1.5;AE000658.22;RP11-517I3.1;CNTN4-AS1;RP3-332B22.1;RP11-44I10.3;RP11-318A15.2;RP11-656D10.3;RP11-116O18.1;AC010226.4;RP11-54A9.1;HLCS-IT1;RP11-728F11.4;RP11-63G10.3;CTC-273B12.8;AC010524.4;RP11-229C3.2;RP11-138E2.1;AC015936.3;AP000487.5;RP11-713M15.2;CTD-2017C7.2;LINC00402;LL22NC03-N64E9.1;AC067945.4;RP11-109I13.2;RP11-303E16.5;KLHL7-AS1…	0.296	1.42e-42	1.39e-41	2.38e-39	0.0366	324/8089	1093
H1_POLR2A	Transcription_Factor	Promoter_20kb/1kb	396	RP11-588H23.3;AF131215.2;SOCS2-AS1;LINC00595;LINC01018;ZFHX4-AS1;RP11-21L19.1;AF131215.9;RP11-282O18.6;CTA-357J21.1;RP11-666A1.5;AE000658.22;RP11-517I3.1;CNTN4-AS1;A2M-AS1;RP3-332B22.1;RP11-44I10.3;RP11-318A15.2;LINC00473;RP11-398G24.2;RP11-716H6.1;RP11-656D10.3;RP11-116O18.1;AC010226.4;RP11-54A9.1;RP1-193H18.2;HLCS-IT1;RP11-728F11.4;RP11-763B22.4;LINC00856;RP11-63G10.3;CTC-273B12.8;INHBA-AS1;AC0…	0.362	1.44e-42	1.19e-40	4.15e-39	0.0339	396/11003	1093
GM12878_TCF7L1	Transcription_Factor	Accessible_chromatin	333	RP11-588H23.3;AF131215.2;LINC00595;LINC00702;RP11-21L19.1;AF131215.9;RP11-282O18.6;CTA-357J21.1;AE000658.22;RP11-517I3.1;A2M-AS1;RP11-44I10.3;RP11-318A15.2;RP11-656D10.3;RP11-116O18.1;AC010226.4;RP11-54A9.1;RP1-193H18.2;RP11-728F11.4;RP11-63G10.3;CTC-273B12.8;AC010524.4;RP11-138E2.1;AC015936.3;AP000487.5;RP11-713M15.2;CTD-2017C7.2;LINC00402;AC067945.4;RP11-303E16.5;KLHL7-AS1;MIAT;RP11-326E22.1;LS…	0.305	1.48e-42	1.71e-41	1.96e-39	0.0362	333/8442	1093
A549_MYC	Transcription_Factor	enhancer	321	RP11-588H23.3;SOCS2-AS1;CACNA2D3-AS1;LINC00595;LINC01018;RP11-21L19.1;RP11-282O18.6;CTA-357J21.1;RP11-666A1.5;AE000658.22;RP11-517I3.1;A2M-AS1;RP11-44I10.3;RP11-318A15.2;LINC00473;RP11-656D10.3;AC010226.4;RP11-54A9.1;RP1-193H18.2;HLCS-IT1;RP11-728F11.4;LINC00856;RP11-63G10.3;CTC-273B12.8;AC010524.4;RP11-138E2.1;AC015936.3;AP000487.5;CTD-2017C7.2;AC067945.4;RP11-303E16.5;KLHL7-AS1;MIAT;RP11-35G9.5…	0.294	1.55e-42	1.51e-41	2.6e-39	0.0367	321/7976	1093
HeLa-S3_TBP	Transcription_Factor	enhancer	328	RP11-588H23.3;SOCS2-AS1;CACNA2D3-AS1;RP11-13N12.1;LINC00595;LINC01018;RP11-21L19.1;RP11-282O18.6;CTA-357J21.1;RP11-666A1.5;AE000658.22;RP11-517I3.1;A2M-AS1;RP3-332B22.1;RP11-44I10.3;RP11-318A15.2;LINC00473;RP11-398G24.2;RP11-656D10.3;RP11-116O18.1;AC010226.4;RP11-54A9.1;RP1-193H18.2;HLCS-IT1;LINC00856;RP11-63G10.3;CTC-273B12.8;INHBA-AS1;RP11-229C3.2;RP11-138E2.1;AC015936.3;AP000487.5;CTD-2017C7.2…	0.3	1.58e-42	1.53e-41	2.65e-39	0.0364	328/8249	1093
HUVEC_CTCF	Transcription_Factor	Accessible_chromatin	324	RP11-588H23.3;SOCS2-AS1;RP11-13N12.1;LINC00595;ZFHX4-AS1;RP11-21L19.1;RP11-282O18.6;AE000658.22;RP11-517I3.1;A2M-AS1;RP3-332B22.1;RP11-44I10.3;RP11-318A15.2;RP11-398G24.2;RP11-656D10.3;RP11-600K15.1;AC010226.4;RP11-54A9.1;RP1-193H18.2;RP11-728F11.4;RP11-63G10.3;CTC-273B12.8;INHBA-AS1;AC010524.4;RP11-229C3.2;RP11-138E2.1;AC015936.3;AP000487.5;RP11-713M15.2;CTD-2017C7.2;LINC00402;AC067945.4;RP11-30…	0.296	1.62e-42	1.85e-41	2.15e-39	0.0366	324/8094	1093
A549_ETS1	Transcription_Factor	Accessible_chromatin	315	SOCS2-AS1;RP11-13N12.1;LINC00595;RP11-21L19.1;CTA-357J21.1;AE000658.22;RP11-517I3.1;A2M-AS1;RP11-44I10.3;RP11-318A15.2;LINC00473;RP11-656D10.3;AC010226.4;RP11-54A9.1;RP1-193H18.2;HLCS-IT1;RP11-728F11.4;LINC00856;RP11-63G10.3;CTC-273B12.8;AC010524.4;RP11-138E2.1;AC015936.3;AP000487.5;RP11-713M15.2;CTD-2017C7.2;AC067945.4;RP11-303E16.5;KLHL7-AS1;AC104653.1;MIAT;RP11-35G9.5;RP11-703I16.1;RP11-719N22…	0.288	1.74e-42	1.97e-41	2.31e-39	0.037	315/7749	1093
MCF-7_ESR1	Transcription_Factor	Promoter_20kb/1kb	444	RP11-588H23.3;AF131215.2;SOCS2-AS1;CACNA2D3-AS1;RP11-13N12.1;XX-CR54.3;LINC00595;LINC01018;ZFHX4-AS1;LINC00702;RP11-21L19.1;AF131215.9;RP11-282O18.6;CTA-357J21.1;RP11-666A1.5;AE000658.22;RP11-517I3.1;CNTN4-AS1;A2M-AS1;RP3-332B22.1;RP11-318A15.2;LINC00473;RP11-398G24.2;RP11-716H6.1;RP11-656D10.3;RP11-600K15.1;RP11-116O18.1;AC010226.4;RP11-54A9.1;RP1-193H18.2;HLCS-IT1;RP11-728F11.4;LINC00856;RP11-6…	0.406	1.78e-42	1.43e-40	5.14e-39	0.0324	444/13076	1093
keratinocyte_SNAI2	Transcription_Factor	Promoter_10kb/1kb	427	RP11-588H23.3;AF131215.2;SOCS2-AS1;RP11-13N12.1;LINC00595;LINC01018;ZFHX4-AS1;LINC00702;RP11-21L19.1;AF131215.9;RP11-282O18.6;CTA-357J21.1;RP11-666A1.5;AE000658.22;RP11-517I3.1;A2M-AS1;RP3-332B22.1;RP11-44I10.3;RP11-318A15.2;LINC00473;RP11-398G24.2;RP11-716H6.1;RP11-656D10.3;RP11-116O18.1;AC010226.4;RP11-54A9.1;RP1-193H18.2;HLCS-IT1;RP11-728F11.4;RP11-763B22.4;LINC00856;RP11-63G10.3;CTC-273B12.8;…	0.391	1.79e-42	5.15e-40	5.15e-39	0.0328	427/12335	1093
H1_SP1	Transcription_Factor	Accessible_chromatin	395	RP11-588H23.3;AF131215.2;SOCS2-AS1;CACNA2D3-AS1;RP11-13N12.1;LINC00595;ZFHX4-AS1;LINC00702;RP11-21L19.1;AF131215.9;CTA-357J21.1;AE000658.22;RP11-517I3.1;CNTN4-AS1;RP3-332B22.1;RP11-44I10.3;RP11-318A15.2;LINC00473;RP11-716H6.1;RP11-656D10.3;RP11-600K15.1;RP11-116O18.1;AC010226.4;RP11-54A9.1;RP1-193H18.2;HLCS-IT1;RP11-728F11.4;LINC00856;RP11-63G10.3;CTC-273B12.8;INHBA-AS1;AC010524.4;RP11-229C3.2;RP…	0.361	2.1e-42	2.36e-41	2.78e-39	0.0338	395/10978	1093
GM12878_NFIC	Transcription_Factor	enhancer	312	RP11-588H23.3;AF131215.2;LINC00595;LINC01018;ZFHX4-AS1;RP11-21L19.1;AF131215.9;CTA-357J21.1;AE000658.22;RP11-517I3.1;CNTN4-AS1;RP11-44I10.3;RP11-318A15.2;RP11-656D10.3;RP11-116O18.1;AC010226.4;RP11-54A9.1;RP1-193H18.2;RP11-728F11.4;RP11-63G10.3;CTC-273B12.8;AC010524.4;RP11-138E2.1;AC015936.3;RP11-713M15.2;CTD-2017C7.2;LINC00402;AC067945.4;RP11-303E16.5;RP11-159N11.4;KLHL7-AS1;MIAT;RP11-326E22.1;R…	0.285	2.15e-42	2.06e-41	3.61e-39	0.0371	312/7642	1093
MCF-7_TP53	Transcription_Factor	enhancer	345	RP11-588H23.3;SOCS2-AS1;CACNA2D3-AS1;LINC00595;LINC01018;LINC00702;RP11-21L19.1;RP11-282O18.6;CTA-357J21.1;RP11-666A1.5;AE000658.22;RP11-517I3.1;A2M-AS1;RP3-332B22.1;RP11-44I10.3;RP11-318A15.2;RP11-398G24.2;RP11-656D10.3;RP11-600K15.1;AC010226.4;RP11-54A9.1;RP11-728F11.4;RP11-763B22.4;LINC00856;RP11-63G10.3;CTC-273B12.8;INHBA-AS1;AC010524.4;RP11-229C3.2;RP11-138E2.1;AC015936.3;AP000487.5;CTD-2017…	0.316	2.15e-42	2.06e-41	3.61e-39	0.0356	345/8932	1093
HCT116_ZFX	Transcription_Factor	enhancer	296	RP11-588H23.3;SOCS2-AS1;LINC00595;LINC01018;ZFHX4-AS1;RP11-21L19.1;RP11-282O18.6;RP11-666A1.5;AE000658.22;RP11-517I3.1;A2M-AS1;RP11-44I10.3;RP11-318A15.2;AC010226.4;RP11-54A9.1;LINC00856;RP11-63G10.3;CTC-273B12.8;RP11-229C3.2;RP11-138E2.1;AC015936.3;AP000487.5;CTD-2017C7.2;LINC00402;AC067945.4;RP11-303E16.5;KLHL7-AS1;AC104653.1;MIAT;RP11-35G9.5;RP11-703I16.1;AC053503.4;SNORA40;RP11-265F19.1;RP11-…	0.271	2.37e-42	2.25e-41	3.97e-39	0.0378	296/7039	1093
A549_GATA3	Transcription_Factor	enhancer	349	RP11-588H23.3;SOCS2-AS1;CACNA2D3-AS1;RP11-13N12.1;LINC00595;LINC01018;ZFHX4-AS1;LINC00702;RP11-21L19.1;RP11-282O18.6;CTA-357J21.1;RP11-666A1.5;AE000658.22;RP11-517I3.1;A2M-AS1;RP3-332B22.1;RP11-44I10.3;RP11-318A15.2;LINC00473;RP11-398G24.2;RP11-656D10.3;AC010226.4;RP11-54A9.1;RP1-193H18.2;HLCS-IT1;LINC00856;RP11-63G10.3;CTC-273B12.8;AC010524.4;RP11-138E2.1;AC015936.3;AP000487.5;RP11-713M15.2;CTD-…	0.319	2.38e-42	2.25e-41	3.99e-39	0.0355	349/9096	1093
MCF-7_MYC	Transcription_Factor	Promoter_20kb/1kb	420	RP11-588H23.3;AF131215.2;SOCS2-AS1;CACNA2D3-AS1;RP11-13N12.1;XX-CR54.3;LINC00595;LINC01018;ZFHX4-AS1;LINC00702;AF131215.9;RP11-282O18.6;CTA-357J21.1;RP11-666A1.5;AE000658.22;RP11-517I3.1;CNTN4-AS1;A2M-AS1;RP3-332B22.1;RP11-44I10.3;RP11-318A15.2;LINC00473;RP11-398G24.2;RP11-656D10.3;RP11-600K15.1;RP11-116O18.1;AC010226.4;RP11-54A9.1;RP1-193H18.2;HLCS-IT1;RP11-728F11.4;RP11-763B22.4;LINC00856;RP11-…	0.384	2.4e-42	1.87e-40	6.92e-39	0.033	420/12047	1093
HeLa-S3_BRCA1	Transcription_Factor	enhancer	316	RP11-588H23.3;SOCS2-AS1;CACNA2D3-AS1;RP11-13N12.1;LINC00595;LINC01018;RP11-21L19.1;RP11-282O18.6;CTA-357J21.1;RP11-666A1.5;AE000658.22;RP11-517I3.1;A2M-AS1;RP3-332B22.1;RP11-44I10.3;RP11-318A15.2;LINC00473;RP11-656D10.3;AC010226.4;RP11-54A9.1;RP1-193H18.2;HLCS-IT1;RP11-728F11.4;LINC00856;RP11-63G10.3;CTC-273B12.8;INHBA-AS1;AC010524.4;RP11-229C3.2;RP11-138E2.1;AC015936.3;AP000487.5;CTD-2017C7.2;LI…	0.289	2.41e-42	2.27e-41	4.04e-39	0.0369	316/7800	1093
LNCAP_POLR2A	Transcription_Factor	Promoter_20kb/1kb	316	SOCS2-AS1;XX-CR54.3;LINC00595;ZFHX4-AS1;LINC00702;RP11-21L19.1;RP11-666A1.5;AE000658.22;RP11-517I3.1;A2M-AS1;RP3-332B22.1;RP11-44I10.3;RP11-318A15.2;LINC00473;RP11-656D10.3;RP11-116O18.1;AC010226.4;HLCS-IT1;RP11-728F11.4;RP11-763B22.4;LINC00856;RP11-63G10.3;CTC-273B12.8;AC010524.4;RP11-229C3.2;RP11-138E2.1;AC015936.3;AP000487.5;RP11-713M15.2;CTD-2017C7.2;LINC00402;AC067945.4;RP11-109I13.2;RP11-30…	0.289	2.53e-42	1.92e-40	7.3e-39	0.0368	316/7802	1093
GM12878_RUNX3	Transcription_Factor	enhancer	313	RP11-588H23.3;AF131215.2;LINC01018;ZFHX4-AS1;RP11-21L19.1;AF131215.9;RP11-282O18.6;CTA-357J21.1;RP11-666A1.5;AE000658.22;RP11-517I3.1;CNTN4-AS1;RP11-44I10.3;RP11-318A15.2;RP11-656D10.3;RP11-116O18.1;AC010226.4;RP11-54A9.1;RP1-193H18.2;RP11-728F11.4;RP11-63G10.3;CTC-273B12.8;AC010524.4;RP11-138E2.1;AC015936.3;RP11-713M15.2;CTD-2017C7.2;LINC00402;AC067945.4;RP11-303E16.5;RP11-159N11.4;KLHL7-AS1;MIA…	0.286	2.56e-42	2.4e-41	4.29e-39	0.037	313/7687	1093
K562_MYC	Transcription_Factor	Accessible_chromatin	361	RP11-588H23.3;SOCS2-AS1;CACNA2D3-AS1;LINC00595;RP11-21L19.1;RP11-282O18.6;CTA-357J21.1;AE000658.22;RP11-517I3.1;RP3-332B22.1;RP11-44I10.3;RP11-318A15.2;LINC00473;RP11-656D10.3;RP11-116O18.1;AC010226.4;RP11-54A9.1;RP1-193H18.2;HLCS-IT1;RP11-728F11.4;LINC00856;RP11-63G10.3;CTC-273B12.8;AC010524.4;RP11-138E2.1;AC015936.3;AP000487.5;CTD-2017C7.2;AC067945.4;RP11-303E16.5;KLHL7-AS1;AC104653.1;MIAT;RP4-…	0.33	2.57e-42	2.86e-41	3.41e-39	0.035	361/9583	1093
GM12878_RUNX3	Transcription_Factor	Promoter_20kb/1kb	331	RP11-588H23.3;AF131215.2;SOCS2-AS1;RP11-13N12.1;XX-CR54.3;LINC00595;LINC01018;ZFHX4-AS1;RP11-21L19.1;AF131215.9;CTA-357J21.1;RP11-666A1.5;AE000658.22;RP11-517I3.1;CNTN4-AS1;A2M-AS1;RP3-332B22.1;RP11-44I10.3;RP11-318A15.2;RP11-398G24.2;RP11-656D10.3;AC010226.4;RP11-54A9.1;RP1-193H18.2;HLCS-IT1;RP11-728F11.4;RP11-763B22.4;RP11-63G10.3;CTC-273B12.8;INHBA-AS1;AC010524.4;RP11-229C3.2;RP11-138E2.1;AC01…	0.303	2.66e-42	1.97e-40	7.67e-39	0.0362	331/8387	1093
MCF-7_TAF1	Transcription_Factor	enhancer	319	RP11-588H23.3;SOCS2-AS1;LINC00595;LINC01018;RP11-21L19.1;RP11-282O18.6;CTA-357J21.1;RP11-666A1.5;AE000658.22;RP11-517I3.1;A2M-AS1;RP3-332B22.1;RP11-44I10.3;RP11-318A15.2;RP11-656D10.3;AC010226.4;RP11-54A9.1;RP11-728F11.4;RP11-763B22.4;RP11-63G10.3;CTC-273B12.8;AC010524.4;RP11-229C3.2;RP11-138E2.1;AC015936.3;AP000487.5;CTD-2017C7.2;AC067945.4;RP11-303E16.5;KLHL7-AS1;AC104653.1;MIAT;RP11-35G9.5;RP1…	0.292	2.69e-42	2.51e-41	4.51e-39	0.0367	319/7920	1093
786-O_SPI1	Transcription_Factor	enhancer	337	RP11-588H23.3;SOCS2-AS1;CACNA2D3-AS1;RP11-13N12.1;LINC00595;LINC01018;ZFHX4-AS1;LINC00702;RP11-21L19.1;RP11-282O18.6;CTA-357J21.1;RP11-666A1.5;AE000658.22;RP11-517I3.1;RP3-332B22.1;RP11-44I10.3;RP11-318A15.2;RP11-398G24.2;RP11-656D10.3;RP11-600K15.1;AC010226.4;RP11-54A9.1;HLCS-IT1;RP11-728F11.4;LINC00856;RP11-63G10.3;CTC-273B12.8;INHBA-AS1;RP11-138E2.1;AC015936.3;RP11-713M15.2;CTD-2017C7.2;LINC00…	0.308	2.78e-42	2.58e-41	4.66e-39	0.0359	337/8625	1093
H1_E2F6	Transcription_Factor	Accessible_chromatin	376	RP11-588H23.3;AF131215.2;SOCS2-AS1;CACNA2D3-AS1;RP11-13N12.1;LINC00595;LINC01018;ZFHX4-AS1;RP11-21L19.1;AF131215.9;CTA-357J21.1;AE000658.22;RP11-517I3.1;CNTN4-AS1;A2M-AS1;RP11-318A15.2;LINC00473;RP11-716H6.1;RP11-656D10.3;RP11-116O18.1;AC010226.4;RP11-54A9.1;RP1-193H18.2;RP11-728F11.4;LINC00856;RP11-63G10.3;CTC-273B12.8;INHBA-AS1;AC010524.4;RP11-138E2.1;AC015936.3;AP000487.5;RP11-713M15.2;CTD-201…	0.344	2.85e-42	3.15e-41	3.78e-39	0.0344	376/10201	1093
GM12878_POLR2A	Transcription_Factor	enhancer	318	RP11-588H23.3;AF131215.2;XX-CR54.3;LINC00595;LINC01018;RP11-21L19.1;AF131215.9;RP11-282O18.6;CTA-357J21.1;RP11-666A1.5;AE000658.22;RP11-517I3.1;RP11-44I10.3;RP11-318A15.2;RP11-656D10.3;RP11-116O18.1;AC010226.4;RP11-54A9.1;RP1-193H18.2;RP11-728F11.4;RP11-63G10.3;CTC-273B12.8;AC010524.4;RP11-138E2.1;AC015936.3;RP11-713M15.2;CTD-2017C7.2;LINC00402;AC067945.4;RP11-303E16.5;RP11-159N11.4;KLHL7-AS1;MIA…	0.291	3.03e-42	2.79e-41	5.08e-39	0.0367	318/7886	1093
HMEC_POLR2A	Transcription_Factor	Accessible_chromatin	314	RP11-588H23.3;SOCS2-AS1;LINC00595;LINC00702;RP11-21L19.1;CTA-357J21.1;AE000658.22;RP11-517I3.1;RP11-44I10.3;RP11-318A15.2;RP11-398G24.2;RP11-656D10.3;RP11-600K15.1;AC010226.4;HLCS-IT1;RP11-728F11.4;RP11-63G10.3;CTC-273B12.8;INHBA-AS1;AC010524.4;RP11-229C3.2;RP11-138E2.1;AC015936.3;CTD-2017C7.2;LINC00402;AC067945.4;RP11-303E16.5;RP11-159N11.4;KLHL7-AS1;AC104653.1;MIAT;RP11-326E22.1;RP11-35G9.5;RP1…	0.287	3.12e-42	3.42e-41	4.13e-39	0.0369	314/7733	1093
HUVEC_POLR2A	Transcription_Factor	Promoter_10kb/1kb	267	SOCS2-AS1;LINC01018;LINC00702;RP11-282O18.6;RP11-666A1.5;AE000658.22;A2M-AS1;RP3-332B22.1;RP11-44I10.3;RP11-318A15.2;RP11-398G24.2;RP11-656D10.3;AC010226.4;RP11-54A9.1;RP11-728F11.4;RP11-763B22.4;RP11-63G10.3;CTC-273B12.8;INHBA-AS1;AC010524.4;RP11-229C3.2;RP11-138E2.1;AC015936.3;AP000487.5;CTD-2017C7.2;AC067945.4;RP11-303E16.5;KLHL7-AS1;MIAT;RP4-657D16.6;RP11-35G9.5;RP11-703I16.1;AC053503.4;CTD-2…	0.244	3.17e-42	8.3e-40	9.13e-39	0.0392	267/5983	1093
NHEK_POLR2A	Transcription_Factor	Accessible_chromatin	330	RP11-588H23.3;SOCS2-AS1;LINC00595;ZFHX4-AS1;LINC00702;RP11-21L19.1;RP11-282O18.6;CTA-357J21.1;RP11-666A1.5;AE000658.22;RP11-517I3.1;A2M-AS1;RP11-44I10.3;RP11-398G24.2;RP11-656D10.3;RP11-116O18.1;AC010226.4;RP11-54A9.1;HLCS-IT1;RP11-728F11.4;LINC00856;RP11-63G10.3;CTC-273B12.8;INHBA-AS1;AC010524.4;RP11-229C3.2;RP11-138E2.1;AC015936.3;AP000487.5;CTD-2017C7.2;LINC00402;AC067945.4;RP11-303E16.5;RP11-…	0.302	3.18e-42	3.45e-41	4.21e-39	0.0362	330/8355	1093
MOLM14_POLR2A	Transcription_Factor	enhancer	328	RP11-588H23.3;SOCS2-AS1;LINC00595;LINC01018;RP11-21L19.1;RP11-282O18.6;RP11-666A1.5;AE000658.22;RP11-517I3.1;CNTN4-AS1;RP11-44I10.3;RP11-318A15.2;RP11-656D10.3;RP11-116O18.1;AC010226.4;RP11-54A9.1;HLCS-IT1;RP11-728F11.4;RP11-763B22.4;RP11-63G10.3;CTC-273B12.8;INHBA-AS1;AC010524.4;RP11-138E2.1;AC015936.3;AP000487.5;RP11-713M15.2;CTD-2017C7.2;AC067945.4;RP11-303E16.5;KLHL7-AS1;MIAT;RP11-35G9.5;RP11…	0.3	3.21e-42	2.94e-41	5.38e-39	0.0363	328/8277	1093
K562_NRF1	Transcription_Factor	Accessible_chromatin	329	RP11-588H23.3;SOCS2-AS1;LINC00595;ZFHX4-AS1;RP11-21L19.1;CTA-357J21.1;AE000658.22;RP11-517I3.1;RP3-332B22.1;RP11-44I10.3;RP11-318A15.2;RP11-656D10.3;AC010226.4;RP11-54A9.1;HLCS-IT1;RP11-728F11.4;RP11-63G10.3;CTC-273B12.8;AC010524.4;RP11-138E2.1;AC015936.3;AP000487.5;CTD-2017C7.2;LINC00402;AC067945.4;RP11-303E16.5;KLHL7-AS1;MIAT;RP11-35G9.5;RP11-703I16.1;RP11-332E3.2;AC053503.4;SNORA40;LINC00327;R…	0.301	3.28e-42	3.53e-41	4.35e-39	0.0362	329/8317	1093
H1_CTCF	Transcription_Factor	Accessible_chromatin	398	RP11-588H23.3;AF131215.2;SOCS2-AS1;CACNA2D3-AS1;RP11-13N12.1;LINC00595;LINC01018;ZFHX4-AS1;LINC00702;RP11-21L19.1;AF131215.9;RP11-282O18.6;CTA-357J21.1;AE000658.22;RP11-517I3.1;CNTN4-AS1;A2M-AS1;RP3-332B22.1;RP11-44I10.3;RP11-318A15.2;LINC00473;RP11-398G24.2;RP11-656D10.3;RP11-600K15.1;RP11-116O18.1;AC010226.4;RP11-54A9.1;RP1-193H18.2;HLCS-IT1;RP11-728F11.4;LINC00856;RP11-63G10.3;CTC-273B12.8;INH…	0.364	3.45e-42	3.69e-41	4.57e-39	0.0337	398/11127	1093
GM12878_CREB1	Transcription_Factor	Accessible_chromatin	348	RP11-588H23.3;AF131215.2;SOCS2-AS1;RP11-13N12.1;LINC00595;RP11-21L19.1;AF131215.9;RP11-282O18.6;CTA-357J21.1;AE000658.22;RP11-517I3.1;RP11-44I10.3;RP11-318A15.2;RP11-656D10.3;RP11-116O18.1;AC010226.4;RP11-54A9.1;RP1-193H18.2;RP11-728F11.4;RP11-63G10.3;CTC-273B12.8;INHBA-AS1;AC010524.4;RP11-229C3.2;RP11-138E2.1;AC015936.3;AP000487.5;RP11-713M15.2;CTD-2017C7.2;LINC00402;AC067945.4;RP11-303E16.5;RP1…	0.318	3.5e-42	3.71e-41	4.64e-39	0.0355	348/9072	1093
MCF-7_GATA3	Transcription_Factor	Accessible_chromatin	396	RP11-588H23.3;SOCS2-AS1;CACNA2D3-AS1;LINC00595;LINC01018;RP11-21L19.1;RP11-282O18.6;CTA-357J21.1;RP11-666A1.5;AE000658.22;RP11-517I3.1;CNTN4-AS1;A2M-AS1;RP3-332B22.1;RP11-318A15.2;LINC00473;RP11-398G24.2;RP11-656D10.3;RP11-600K15.1;AC010226.4;RP11-54A9.1;RP1-193H18.2;RP11-728F11.4;RP11-763B22.4;RP11-63G10.3;CTC-273B12.8;INHBA-AS1;AC010524.4;RP11-229C3.2;RP11-138E2.1;AC015936.3;RP11-713M15.2;CTD-2…	0.362	3.62e-42	3.81e-41	4.8e-39	0.0337	396/11045	1093
SK-N-AS_CTCF	Transcription_Factor	enhancer	303	RP11-588H23.3;SOCS2-AS1;CACNA2D3-AS1;RP11-13N12.1;LINC00595;LINC01018;ZFHX4-AS1;LINC00702;RP11-21L19.1;RP11-282O18.6;CTA-357J21.1;RP11-666A1.5;AE000658.22;RP11-517I3.1;RP3-332B22.1;RP11-44I10.3;RP11-318A15.2;RP11-398G24.2;AC010226.4;RP11-54A9.1;RP1-193H18.2;LINC00856;RP11-63G10.3;CTC-273B12.8;INHBA-AS1;AC010524.4;RP11-138E2.1;AC015936.3;RP11-713M15.2;CTD-2017C7.2;AC067945.4;RP11-109I13.2;RP11-303…	0.277	3.65e-42	3.33e-41	6.12e-39	0.0374	303/7319	1093
BE2C_MYCN	Transcription_Factor	enhancer	342	AF131215.2;SOCS2-AS1;RP11-13N12.1;LINC00595;LINC01018;ZFHX4-AS1;RP11-21L19.1;AF131215.9;RP11-282O18.6;CTA-357J21.1;RP11-666A1.5;AE000658.22;RP11-517I3.1;CNTN4-AS1;RP3-332B22.1;RP11-44I10.3;RP11-318A15.2;LINC00473;RP11-398G24.2;RP11-656D10.3;AC010226.4;RP11-54A9.1;RP11-728F11.4;LINC00856;RP11-63G10.3;CTC-273B12.8;INHBA-AS1;RP11-138E2.1;AC015936.3;AP000487.5;RP11-713M15.2;CTD-2017C7.2;LINC00402;AC0…	0.313	3.71e-42	3.36e-41	6.22e-39	0.0357	342/8835	1093
MCF-7_MYC	Transcription_Factor	Accessible_chromatin	391	RP11-588H23.3;AF131215.2;SOCS2-AS1;CACNA2D3-AS1;LINC00595;RP11-21L19.1;AF131215.9;RP11-282O18.6;CTA-357J21.1;RP11-666A1.5;AE000658.22;RP11-517I3.1;CNTN4-AS1;A2M-AS1;RP3-332B22.1;RP11-44I10.3;RP11-318A15.2;LINC00473;RP11-398G24.2;RP11-656D10.3;RP11-600K15.1;RP11-116O18.1;AC010226.4;RP11-54A9.1;RP1-193H18.2;HLCS-IT1;RP11-728F11.4;RP11-763B22.4;LINC00856;RP11-63G10.3;CTC-273B12.8;INHBA-AS1;AC010524.…	0.358	3.86e-42	4.03e-41	5.11e-39	0.0339	391/10838	1093
HepG2_MAX	Transcription_Factor	enhancer	321	SOCS2-AS1;LINC01018;RP11-21L19.1;RP11-282O18.6;CTA-357J21.1;RP11-666A1.5;AE000658.22;RP11-517I3.1;A2M-AS1;RP3-332B22.1;RP11-44I10.3;RP11-318A15.2;RP11-656D10.3;AC010226.4;RP11-54A9.1;HLCS-IT1;RP11-728F11.4;RP11-63G10.3;CTC-273B12.8;AC010524.4;RP11-229C3.2;RP11-138E2.1;AC015936.3;AP000487.5;RP11-713M15.2;CTD-2017C7.2;LINC00402;AC067945.4;RP11-303E16.5;KLHL7-AS1;AC104653.1;RP11-35G9.5;RP11-703I16.1…	0.294	3.9e-42	3.52e-41	6.54e-39	0.0366	321/8012	1093
HepG2_FOXA1	Transcription_Factor	Promoter_20kb/1kb	328	SOCS2-AS1;LINC00595;LINC01018;RP11-282O18.6;CTA-357J21.1;AE000658.22;A2M-AS1;RP3-332B22.1;RP11-44I10.3;RP11-318A15.2;RP11-656D10.3;RP11-54A9.1;RP1-193H18.2;RP11-728F11.4;RP11-63G10.3;CTC-273B12.8;AC010524.4;RP11-229C3.2;RP11-138E2.1;AC015936.3;AP000487.5;RP11-713M15.2;CTD-2017C7.2;LINC00402;AC067945.4;RP11-109I13.2;RP11-303E16.5;AP000473.8;KLHL7-AS1;AC104653.1;RP4-657D16.6;RP11-35G9.5;RP11-703I16…	0.3	3.92e-42	2.83e-40	1.13e-38	0.0363	328/8285	1093
HepG2_REST	Transcription_Factor	enhancer	317	SOCS2-AS1;LINC00595;LINC01018;RP11-21L19.1;RP11-282O18.6;CTA-357J21.1;RP11-666A1.5;AE000658.22;RP11-517I3.1;A2M-AS1;RP3-332B22.1;RP11-44I10.3;RP11-318A15.2;RP11-656D10.3;AC010226.4;RP11-54A9.1;HLCS-IT1;RP11-728F11.4;RP11-63G10.3;CTC-273B12.8;RP11-138E2.1;AC015936.3;AP000487.5;RP11-713M15.2;CTD-2017C7.2;LINC00402;AC067945.4;RP11-303E16.5;KLHL7-AS1;AC104653.1;RP11-35G9.5;RP11-703I16.1;RP11-332E3.2;…	0.29	3.98e-42	3.57e-41	6.67e-39	0.0367	317/7858	1093
Jurkat_MYB	Transcription_Factor	Accessible_chromatin	382	RP11-588H23.3;AF131215.2;SOCS2-AS1;RP11-13N12.1;LINC00595;LINC01018;RP11-21L19.1;AF131215.9;RP11-282O18.6;CTA-357J21.1;RP11-666A1.5;AE000658.22;RP11-517I3.1;CNTN4-AS1;A2M-AS1;RP11-318A15.2;LINC00473;RP11-656D10.3;RP11-116O18.1;AC010226.4;RP11-54A9.1;RP1-193H18.2;RP11-728F11.4;LINC00856;RP11-63G10.3;CTC-273B12.8;AC010524.4;RP11-229C3.2;RP11-138E2.1;AC015936.3;AP000487.5;RP11-713M15.2;CTD-2017C7.2;…	0.349	4.34e-42	4.49e-41	5.75e-39	0.0342	382/10468	1093
H1_MAX	Transcription_Factor	Accessible_chromatin	401	RP11-588H23.3;AF131215.2;SOCS2-AS1;CACNA2D3-AS1;RP11-13N12.1;LINC00595;LINC01018;ZFHX4-AS1;RP11-21L19.1;AF131215.9;RP11-282O18.6;CTA-357J21.1;AE000658.22;RP11-517I3.1;CNTN4-AS1;A2M-AS1;RP3-332B22.1;RP11-44I10.3;RP11-318A15.2;LINC00473;RP11-716H6.1;RP11-656D10.3;RP11-116O18.1;AC010226.4;RP11-54A9.1;HLCS-IT1;RP11-728F11.4;LINC00856;RP11-63G10.3;CTC-273B12.8;INHBA-AS1;AC010524.4;RP11-229C3.2;RP11-13…	0.367	4.4e-42	4.52e-41	5.83e-39	0.0335	401/11265	1093
HeLa-S3_MBD3	Transcription_Factor	enhancer	315	RP11-588H23.3;SOCS2-AS1;LINC00595;LINC01018;RP11-21L19.1;RP11-282O18.6;CTA-357J21.1;RP11-666A1.5;AE000658.22;RP11-517I3.1;A2M-AS1;RP11-44I10.3;RP11-318A15.2;RP11-398G24.2;RP11-656D10.3;AC010226.4;RP11-54A9.1;RP1-193H18.2;HLCS-IT1;RP11-63G10.3;CTC-273B12.8;INHBA-AS1;AC010524.4;RP11-138E2.1;AC015936.3;AP000487.5;CTD-2017C7.2;LINC00402;AC067945.4;RP11-303E16.5;KLHL7-AS1;MIAT;RP11-35G9.5;RP11-703I16.…	0.288	4.43e-42	3.95e-41	7.43e-39	0.0368	315/7785	1093
HT1080_SSRP1	Transcription_Factor	enhancer	317	RP11-588H23.3;AF131215.2;SOCS2-AS1;RP11-13N12.1;LINC00595;LINC00702;RP11-21L19.1;AF131215.9;RP11-666A1.5;AE000658.22;RP11-517I3.1;RP3-332B22.1;RP11-44I10.3;RP11-318A15.2;RP11-398G24.2;RP11-656D10.3;AC010226.4;RP11-54A9.1;RP1-193H18.2;HLCS-IT1;LINC00856;RP11-63G10.3;CTC-273B12.8;RP11-138E2.1;AC015936.3;RP11-713M15.2;CTD-2017C7.2;LINC00402;AC067945.4;RP11-303E16.5;KLHL7-AS1;AC104653.1;MIAT;LSAMP-AS…	0.29	4.53e-42	4.02e-41	7.6e-39	0.0367	317/7863	1093
LNCAP_GATA2	Transcription_Factor	Promoter_20kb/1kb	398	AF131215.2;SOCS2-AS1;CACNA2D3-AS1;RP11-13N12.1;XX-CR54.3;LINC00595;LINC01018;ZFHX4-AS1;LINC00702;RP11-21L19.1;RP11-282O18.6;CTA-357J21.1;RP11-666A1.5;AE000658.22;RP11-517I3.1;CNTN4-AS1;A2M-AS1;RP3-332B22.1;RP11-44I10.3;RP11-318A15.2;LINC00473;RP11-656D10.3;RP11-600K15.1;RP11-116O18.1;AC010226.4;RP11-54A9.1;RP1-193H18.2;HLCS-IT1;RP11-728F11.4;LINC00856;RP11-63G10.3;CTC-273B12.8;AC010524.4;RP11-229…	0.364	4.57e-42	3.22e-40	1.32e-38	0.0336	398/11140	1093
K562_YY1	Transcription_Factor	Accessible_chromatin	345	RP11-588H23.3;SOCS2-AS1;CACNA2D3-AS1;LINC00595;RP11-21L19.1;RP11-282O18.6;CTA-357J21.1;AE000658.22;RP11-517I3.1;RP3-332B22.1;RP11-44I10.3;RP11-318A15.2;LINC00473;RP11-656D10.3;RP11-116O18.1;AC010226.4;RP11-54A9.1;HLCS-IT1;RP11-728F11.4;LINC00856;RP11-63G10.3;CTC-273B12.8;AC010524.4;RP11-138E2.1;AC015936.3;AP000487.5;CTD-2017C7.2;AC067945.4;RP11-303E16.5;KLHL7-AS1;AC104653.1;MIAT;LSAMP-AS1;RP11-35…	0.316	5.01e-42	5.11e-41	6.64e-39	0.0355	345/8967	1093
keratinocyte_KLF4	Transcription_Factor	enhancer	332	RP11-588H23.3;SOCS2-AS1;CACNA2D3-AS1;LINC00595;LINC01018;LINC00702;RP11-21L19.1;RP11-282O18.6;CTA-357J21.1;RP11-666A1.5;AE000658.22;RP11-517I3.1;A2M-AS1;RP3-332B22.1;RP11-44I10.3;RP11-318A15.2;RP11-398G24.2;RP11-656D10.3;RP11-600K15.1;AC010226.4;RP11-54A9.1;HLCS-IT1;RP11-728F11.4;RP11-63G10.3;CTC-273B12.8;INHBA-AS1;AC010524.4;RP11-229C3.2;RP11-138E2.1;AC015936.3;AP000487.5;CTD-2017C7.2;LINC00402;…	0.304	5.04e-42	4.45e-41	8.45e-39	0.036	332/8452	1093
K562_FOSL1	Transcription_Factor	Accessible_chromatin	351	RP11-588H23.3;SOCS2-AS1;CACNA2D3-AS1;RP11-13N12.1;LINC00595;LINC00702;RP11-21L19.1;RP11-282O18.6;CTA-357J21.1;AE000658.22;RP11-517I3.1;RP3-332B22.1;RP11-44I10.3;RP11-318A15.2;RP11-656D10.3;RP11-116O18.1;AC010226.4;RP11-54A9.1;HLCS-IT1;RP11-728F11.4;LINC00856;RP11-63G10.3;CTC-273B12.8;AC010524.4;RP11-138E2.1;AC015936.3;AP000487.5;CTD-2017C7.2;AC067945.4;RP11-303E16.5;KLHL7-AS1;AC104653.1;MIAT;RP4-…	0.321	5.08e-42	5.14e-41	6.73e-39	0.0353	351/9208	1093
HepG2_FOXA2	Transcription_Factor	Promoter_20kb/1kb	337	LINC00595;LINC01018;RP11-282O18.6;CTA-357J21.1;RP11-666A1.5;AE000658.22;RP11-517I3.1;A2M-AS1;RP11-44I10.3;RP11-318A15.2;LINC00473;AC010226.4;RP11-54A9.1;RP1-193H18.2;HLCS-IT1;RP11-728F11.4;RP11-763B22.4;RP11-63G10.3;CTC-273B12.8;INHBA-AS1;AC010524.4;RP11-229C3.2;RP11-138E2.1;AC015936.3;AP000487.5;RP11-713M15.2;CTD-2017C7.2;LINC00402;LL22NC03-N64E9.1;AC067945.4;RP11-109I13.2;RP11-303E16.5;AP000473…	0.308	5.53e-42	3.8e-40	1.6e-38	0.0358	337/8653	1093
HUVEC_NFATC1	Transcription_Factor	enhancer	295	SOCS2-AS1;RP11-13N12.1;LINC00595;LINC01018;RP11-21L19.1;RP11-282O18.6;RP11-666A1.5;AE000658.22;RP11-517I3.1;A2M-AS1;RP11-44I10.3;RP11-318A15.2;RP11-656D10.3;AC010226.4;RP11-54A9.1;HLCS-IT1;RP11-728F11.4;RP11-63G10.3;CTC-273B12.8;INHBA-AS1;AC010524.4;RP11-138E2.1;AC015936.3;AP000487.5;CTD-2017C7.2;LINC00402;AC067945.4;RP11-303E16.5;KLHL7-AS1;MIAT;RP11-35G9.5;AC053503.4;SNORA40;LINC00327;RP11-265F1…	0.27	5.61e-42	4.93e-41	9.41e-39	0.0377	295/7033	1093
H1_ZNF143	Transcription_Factor	Accessible_chromatin	393	RP11-588H23.3;AF131215.2;SOCS2-AS1;CACNA2D3-AS1;RP11-13N12.1;LINC00595;LINC01018;ZFHX4-AS1;RP11-21L19.1;AF131215.9;CTA-357J21.1;AE000658.22;RP11-517I3.1;CNTN4-AS1;A2M-AS1;RP3-332B22.1;RP11-44I10.3;RP11-318A15.2;LINC00473;RP11-398G24.2;RP11-716H6.1;RP11-656D10.3;RP11-600K15.1;RP11-116O18.1;AC010226.4;RP11-54A9.1;RP1-193H18.2;HLCS-IT1;RP11-728F11.4;LINC00856;RP11-63G10.3;CTC-273B12.8;INHBA-AS1;AC01…	0.36	5.73e-42	5.75e-41	7.59e-39	0.0338	393/10940	1093
LNCAP_FOXA1	Transcription_Factor	Promoter_10kb/1kb	378	RP11-588H23.3;SOCS2-AS1;RP11-13N12.1;XX-CR54.3;LINC00595;LINC01018;ZFHX4-AS1;RP11-21L19.1;RP11-282O18.6;CTA-357J21.1;RP11-666A1.5;AE000658.22;RP11-517I3.1;CNTN4-AS1;A2M-AS1;RP3-332B22.1;RP11-44I10.3;RP11-318A15.2;LINC00473;RP11-716H6.1;RP11-656D10.3;RP11-600K15.1;RP11-116O18.1;AC010226.4;RP11-54A9.1;RP1-193H18.2;HLCS-IT1;RP11-728F11.4;LINC00856;RP11-63G10.3;CTC-273B12.8;INHBA-AS1;RP11-229C3.2;RP1…	0.346	5.78e-42	1.39e-39	1.66e-38	0.0343	378/10315	1093
GM12878_HDGF	Transcription_Factor	Accessible_chromatin	308	RP11-588H23.3;AF131215.2;SOCS2-AS1;LINC00595;RP11-21L19.1;AF131215.9;CTA-357J21.1;AE000658.22;RP11-517I3.1;RP11-44I10.3;RP11-318A15.2;RP11-656D10.3;RP11-116O18.1;AC010226.4;RP11-54A9.1;RP11-728F11.4;RP11-763B22.4;RP11-63G10.3;CTC-273B12.8;INHBA-AS1;AC010524.4;RP11-138E2.1;AC015936.3;AP000487.5;RP11-713M15.2;CTD-2017C7.2;LINC00402;AC067945.4;RP11-303E16.5;KLHL7-AS1;MIAT;RP11-326E22.1;LSAMP-AS1;RP1…	0.282	6.32e-42	6.3e-41	8.37e-39	0.0371	308/7530	1093
NHEK_GRHL3	Transcription_Factor	enhancer	411	RP11-588H23.3;AF131215.2;SOCS2-AS1;CACNA2D3-AS1;RP11-13N12.1;LINC00595;LINC01018;ZFHX4-AS1;LINC00702;RP11-21L19.1;AF131215.9;RP11-282O18.6;CTA-357J21.1;AE000658.22;RP11-517I3.1;A2M-AS1;RP3-332B22.1;RP11-44I10.3;RP11-318A15.2;LINC00473;RP11-398G24.2;RP11-656D10.3;RP11-600K15.1;RP11-116O18.1;AC010226.4;RP11-54A9.1;HLCS-IT1;RP11-728F11.4;LINC00856;RP11-63G10.3;CTC-273B12.8;INHBA-AS1;AC010524.4;RP11-…	0.376	6.56e-42	5.73e-41	1.1e-38	0.0332	411/11709	1093
T-47D_KDM5B	Transcription_Factor	enhancer	322	RP11-588H23.3;LINC00595;LINC01018;ZFHX4-AS1;LINC00702;RP11-21L19.1;RP11-282O18.6;CTA-357J21.1;AE000658.22;RP11-517I3.1;A2M-AS1;RP11-44I10.3;RP11-318A15.2;RP11-656D10.3;RP11-600K15.1;AC010226.4;RP11-54A9.1;RP1-193H18.2;RP11-728F11.4;RP11-63G10.3;CTC-273B12.8;INHBA-AS1;AC010524.4;RP11-229C3.2;RP11-138E2.1;AC015936.3;AP000487.5;RP11-713M15.2;CTD-2017C7.2;LINC00402;AC067945.4;RP11-303E16.5;RP11-159N1…	0.295	7.03e-42	6.11e-41	1.18e-38	0.0364	322/8074	1093
MDA-MB-231_MBD3	Transcription_Factor	Accessible_chromatin	351	RP11-588H23.3;SOCS2-AS1;RP11-13N12.1;LINC00595;ZFHX4-AS1;LINC00702;RP11-21L19.1;CTA-357J21.1;RP11-666A1.5;AE000658.22;RP11-517I3.1;RP3-332B22.1;RP11-318A15.2;LINC00473;RP11-398G24.2;RP11-656D10.3;RP11-116O18.1;AC010226.4;RP11-54A9.1;RP1-193H18.2;HLCS-IT1;RP11-728F11.4;LINC00856;RP11-63G10.3;CTC-273B12.8;INHBA-AS1;AC010524.4;RP11-229C3.2;RP11-138E2.1;AC015936.3;AP000487.5;RP11-713M15.2;CTD-2017C7.…	0.321	7.26e-42	7.18e-41	9.62e-39	0.0352	351/9223	1093
MCF-7_CEBPB	Transcription_Factor	enhancer	366	RP11-588H23.3;SOCS2-AS1;CACNA2D3-AS1;LINC00595;LINC01018;LINC00702;RP11-21L19.1;RP11-282O18.6;CTA-357J21.1;RP11-666A1.5;AE000658.22;RP11-517I3.1;A2M-AS1;RP3-332B22.1;RP11-44I10.3;RP11-318A15.2;LINC00473;RP11-398G24.2;RP11-656D10.3;RP11-600K15.1;AC010226.4;RP11-54A9.1;RP1-193H18.2;HLCS-IT1;RP11-728F11.4;LINC00856;RP11-63G10.3;CTC-273B12.8;INHBA-AS1;AC010524.4;RP11-229C3.2;RP11-138E2.1;AC015936.3;A…	0.335	7.35e-42	6.35e-41	1.23e-38	0.0347	366/9832	1093
GM12878_EP300	Transcription_Factor	enhancer	317	RP11-588H23.3;AF131215.2;XX-CR54.3;LINC00595;LINC01018;ZFHX4-AS1;RP11-21L19.1;AF131215.9;CTA-357J21.1;RP11-666A1.5;AE000658.22;RP11-517I3.1;CNTN4-AS1;RP11-44I10.3;RP11-318A15.2;RP11-656D10.3;RP11-116O18.1;AC010226.4;RP11-54A9.1;RP1-193H18.2;RP11-728F11.4;RP11-63G10.3;CTC-273B12.8;AC010524.4;RP11-138E2.1;AC015936.3;RP11-713M15.2;CTD-2017C7.2;LINC00402;AC067945.4;RP11-303E16.5;RP11-159N11.4;KLHL7-A…	0.29	7.58e-42	6.52e-41	1.27e-38	0.0366	317/7883	1093
MDA-MB-231_XBP1	Transcription_Factor	enhancer	307	RP11-588H23.3;SOCS2-AS1;RP11-13N12.1;LINC00595;LINC01018;LINC00702;RP11-21L19.1;CTA-357J21.1;RP11-666A1.5;AE000658.22;RP11-517I3.1;RP3-332B22.1;RP11-44I10.3;RP11-318A15.2;LINC00473;RP11-398G24.2;RP11-656D10.3;AC010226.4;RP11-54A9.1;HLCS-IT1;LINC00856;RP11-63G10.3;CTC-273B12.8;INHBA-AS1;RP11-138E2.1;AC015936.3;AP000487.5;CTD-2017C7.2;AC067945.4;RP11-303E16.5;KLHL7-AS1;AC104653.1;RP11-35G9.5;RP11-7…	0.281	7.64e-42	6.54e-41	1.28e-38	0.0371	307/7499	1093
SH-EP_POLR2A	Transcription_Factor	enhancer	291	RP11-588H23.3;SOCS2-AS1;RP11-13N12.1;XX-CR54.3;LINC00595;LINC01018;RP11-21L19.1;RP11-282O18.6;CTA-357J21.1;RP11-666A1.5;AE000658.22;RP11-517I3.1;RP3-332B22.1;RP11-44I10.3;RP11-318A15.2;RP11-656D10.3;RP11-600K15.1;AC010226.4;RP11-54A9.1;RP11-63G10.3;CTC-273B12.8;INHBA-AS1;AC010524.4;RP11-138E2.1;AC015936.3;AP000487.5;CTD-2017C7.2;AC067945.4;RP11-303E16.5;KLHL7-AS1;MIAT;RP11-35G9.5;RP11-703I16.1;SN…	0.266	7.76e-42	6.61e-41	1.3e-38	0.0378	291/6895	1093
MCF-7_TFAP2A	Transcription_Factor	enhancer	364	RP11-588H23.3;AF131215.2;SOCS2-AS1;CACNA2D3-AS1;LINC00595;LINC01018;LINC00702;RP11-21L19.1;AF131215.9;RP11-282O18.6;CTA-357J21.1;RP11-666A1.5;AE000658.22;RP11-517I3.1;A2M-AS1;RP3-332B22.1;RP11-44I10.3;RP11-318A15.2;LINC00473;RP11-398G24.2;RP11-656D10.3;RP11-600K15.1;AC010226.4;RP11-54A9.1;HLCS-IT1;RP11-728F11.4;RP11-63G10.3;CTC-273B12.8;INHBA-AS1;AC010524.4;RP11-229C3.2;RP11-138E2.1;AP000487.5;CT…	0.333	7.82e-42	6.62e-41	1.31e-38	0.0347	364/9753	1093
HMEC_CTCF	Transcription_Factor	enhancer	310	RP11-588H23.3;SOCS2-AS1;LINC00595;LINC01018;RP11-21L19.1;RP11-282O18.6;CTA-357J21.1;AE000658.22;RP11-517I3.1;A2M-AS1;RP11-44I10.3;RP11-318A15.2;RP11-398G24.2;RP11-116O18.1;AC010226.4;RP11-54A9.1;RP11-728F11.4;LINC00856;RP11-63G10.3;CTC-273B12.8;INHBA-AS1;RP11-229C3.2;RP11-138E2.1;AC015936.3;LINC00402;AC067945.4;RP11-303E16.5;RP11-159N11.4;KLHL7-AS1;MIAT;RP11-35G9.5;RP11-703I16.1;AC053503.4;RP11-7…	0.284	8.09e-42	6.78e-41	1.36e-38	0.0369	310/7616	1093
HeLa-S3_MXI1	Transcription_Factor	enhancer	319	RP11-588H23.3;SOCS2-AS1;CACNA2D3-AS1;RP11-13N12.1;LINC00595;LINC01018;LINC00702;RP11-21L19.1;RP11-282O18.6;CTA-357J21.1;RP11-666A1.5;AE000658.22;RP11-517I3.1;A2M-AS1;RP3-332B22.1;RP11-44I10.3;RP11-318A15.2;LINC00473;RP11-656D10.3;AC010226.4;RP11-54A9.1;RP1-193H18.2;HLCS-IT1;LINC00856;RP11-63G10.3;CTC-273B12.8;AC010524.4;RP11-229C3.2;RP11-138E2.1;AC015936.3;AP000487.5;CTD-2017C7.2;LINC00402;AC0679…	0.292	8.09e-42	6.78e-41	1.36e-38	0.0365	319/7963	1093
K562_E2F5	Transcription_Factor	Accessible_chromatin	339	RP11-588H23.3;SOCS2-AS1;CACNA2D3-AS1;LINC00595;RP11-21L19.1;RP11-282O18.6;CTA-357J21.1;AE000658.22;RP11-517I3.1;RP3-332B22.1;RP11-44I10.3;RP11-318A15.2;LINC00473;RP11-656D10.3;RP11-116O18.1;AC010226.4;RP11-54A9.1;RP1-193H18.2;HLCS-IT1;RP11-728F11.4;LINC00856;RP11-63G10.3;CTC-273B12.8;AC010524.4;RP11-138E2.1;AC015936.3;AP000487.5;CTD-2017C7.2;AC067945.4;RP11-303E16.5;KLHL7-AS1;MIAT;RP4-657D16.6;LS…	0.31	8.52e-42	8.36e-41	1.13e-38	0.0357	339/8750	1093
GM12878_HDGF	Transcription_Factor	enhancer	297	RP11-588H23.3;AF131215.2;LINC00595;LINC01018;ZFHX4-AS1;RP11-21L19.1;AF131215.9;CTA-357J21.1;RP11-666A1.5;AE000658.22;RP11-517I3.1;RP3-332B22.1;RP11-44I10.3;RP11-318A15.2;RP11-656D10.3;RP11-116O18.1;AC010226.4;RP11-54A9.1;RP11-728F11.4;RP11-63G10.3;CTC-273B12.8;AC010524.4;RP11-138E2.1;AC015936.3;CTD-2017C7.2;LINC00402;AC067945.4;RP11-303E16.5;KLHL7-AS1;MIAT;RP11-326E22.1;LSAMP-AS1;RP11-35G9.5;RP11…	0.272	8.6e-42	7.18e-41	1.44e-38	0.0375	297/7124	1093
GM12878_IKZF1	Transcription_Factor	enhancer	310	AF131215.2;XX-CR54.3;LINC00595;LINC01018;ZFHX4-AS1;RP11-21L19.1;AF131215.9;RP11-282O18.6;CTA-357J21.1;RP11-666A1.5;AE000658.22;RP11-517I3.1;CNTN4-AS1;RP11-44I10.3;RP11-318A15.2;RP11-656D10.3;RP11-116O18.1;AC010226.4;RP11-54A9.1;RP1-193H18.2;RP11-728F11.4;RP11-63G10.3;CTC-273B12.8;AC010524.4;RP11-138E2.1;AC015936.3;RP11-713M15.2;CTD-2017C7.2;LINC00402;AC067945.4;RP11-303E16.5;RP11-159N11.4;MIAT;RP…	0.284	8.75e-42	7.26e-41	1.47e-38	0.0369	310/7619	1093
HCT116_SP1	Transcription_Factor	Promoter_20kb/1kb	386	RP11-588H23.3;AF131215.2;SOCS2-AS1;CACNA2D3-AS1;RP11-13N12.1;LINC00595;LINC01018;ZFHX4-AS1;LINC00702;AF131215.9;RP11-282O18.6;CTA-357J21.1;AE000658.22;RP11-517I3.1;A2M-AS1;RP11-44I10.3;RP11-318A15.2;LINC00473;RP11-398G24.2;RP11-656D10.3;RP11-116O18.1;AC010226.4;HLCS-IT1;RP11-728F11.4;RP11-763B22.4;LINC00856;RP11-63G10.3;CTC-273B12.8;INHBA-AS1;AC010524.4;RP11-229C3.2;RP11-138E2.1;AC015936.3;AP0004…	0.353	9.11e-42	6.11e-40	2.63e-38	0.0339	386/10668	1093
DU145_FOXA1	Transcription_Factor	Promoter_10kb/1kb	309	RP11-588H23.3;SOCS2-AS1;ZFHX4-AS1;LINC00702;RP11-21L19.1;RP11-282O18.6;CTA-357J21.1;RP11-666A1.5;AE000658.22;RP11-517I3.1;A2M-AS1;RP3-332B22.1;RP11-44I10.3;RP11-318A15.2;RP11-398G24.2;RP11-716H6.1;RP11-656D10.3;RP11-116O18.1;AC010226.4;RP11-54A9.1;RP1-193H18.2;HLCS-IT1;RP11-63G10.3;INHBA-AS1;RP11-138E2.1;AC015936.3;AP000487.5;RP11-713M15.2;CTD-2017C7.2;AC067945.4;RP11-109I13.2;RP11-303E16.5;RP11-…	0.283	9.55e-42	2.11e-39	2.75e-38	0.0369	309/7584	1093
BE2C_MYC	Transcription_Factor	enhancer	297	RP11-588H23.3;AF131215.2;SOCS2-AS1;RP11-13N12.1;LINC00595;LINC01018;ZFHX4-AS1;RP11-21L19.1;AF131215.9;RP11-282O18.6;AE000658.22;RP11-517I3.1;RP11-44I10.3;RP11-318A15.2;LINC00473;RP11-656D10.3;AC010226.4;RP11-54A9.1;RP11-728F11.4;LINC00856;RP11-63G10.3;CTC-273B12.8;INHBA-AS1;RP11-229C3.2;RP11-138E2.1;AC015936.3;AP000487.5;RP11-713M15.2;CTD-2017C7.2;LINC00402;AC067945.4;RP11-303E16.5;KLHL7-AS1;MIAT…	0.272	1.01e-41	8.34e-41	1.69e-38	0.0375	297/7130	1093
786-O_EP300	Transcription_Factor	enhancer	329	RP11-588H23.3;SOCS2-AS1;CACNA2D3-AS1;LINC00595;LINC01018;ZFHX4-AS1;LINC00702;RP11-21L19.1;RP11-282O18.6;CTA-357J21.1;RP11-666A1.5;AE000658.22;RP11-517I3.1;RP3-332B22.1;RP11-44I10.3;RP11-318A15.2;RP11-398G24.2;RP11-656D10.3;RP11-600K15.1;AC010226.4;RP11-54A9.1;HLCS-IT1;RP11-728F11.4;RP11-763B22.4;LINC00856;RP11-63G10.3;CTC-273B12.8;INHBA-AS1;RP11-138E2.1;AC015936.3;AP000487.5;RP11-713M15.2;CTD-201…	0.301	1.14e-41	9.37e-41	1.91e-38	0.036	329/8367	1093
A549_NKX2-1	Transcription_Factor	Promoter_20kb/1kb	295	RP11-588H23.3;SOCS2-AS1;LINC00595;ZFHX4-AS1;LINC00702;CTA-357J21.1;RP11-666A1.5;AE000658.22;RP11-517I3.1;CNTN4-AS1;A2M-AS1;RP3-332B22.1;RP11-44I10.3;RP11-318A15.2;RP11-116O18.1;AC010226.4;RP1-193H18.2;RP11-728F11.4;RP11-763B22.4;RP11-63G10.3;CTC-273B12.8;RP11-138E2.1;AC015936.3;AP000487.5;RP11-713M15.2;CTD-2017C7.2;LL22NC03-N64E9.1;AC067945.4;KLHL7-AS1;AC104653.1;MIAT;AP000525.9;RP11-35G9.5;RP11-…	0.27	1.17e-41	7.5e-40	3.38e-38	0.0376	295/7060	1093
SK-N-SH_NFIC	Transcription_Factor	Promoter_20kb/1kb	299	SOCS2-AS1;CACNA2D3-AS1;XX-CR54.3;LINC00595;ZFHX4-AS1;LINC00702;RP11-21L19.1;CTA-357J21.1;AE000658.22;RP11-517I3.1;A2M-AS1;RP3-332B22.1;RP11-44I10.3;RP11-318A15.2;RP11-398G24.2;RP11-656D10.3;RP11-600K15.1;RP11-116O18.1;AC010226.4;RP11-54A9.1;RP1-193H18.2;HLCS-IT1;RP11-728F11.4;RP11-763B22.4;RP11-63G10.3;CTC-273B12.8;RP11-138E2.1;AC015936.3;AP000487.5;RP11-713M15.2;CTD-2017C7.2;LINC00402;AC067945.4…	0.274	1.17e-41	7.5e-40	3.38e-38	0.0374	299/7211	1093
HuCCT1_POLR2A	Transcription_Factor	Promoter_10kb/1kb	245	SOCS2-AS1;XX-CR54.3;LINC00702;RP11-21L19.1;RP11-666A1.5;AE000658.22;RP11-517I3.1;A2M-AS1;RP11-318A15.2;AC010226.4;RP11-728F11.4;RP11-763B22.4;RP11-63G10.3;INHBA-AS1;RP11-229C3.2;RP11-138E2.1;AC015936.3;AP000487.5;RP11-713M15.2;CTD-2017C7.2;AC067945.4;RP11-303E16.5;KLHL7-AS1;MIAT;RP4-657D16.6;RP11-35G9.5;AC053503.4;AC007879.7;SNORA40;LINC00327;RP11-35G9.3;CTD-2175A23.1;RP11-449H11.1;KIAA0196-AS1;R…	0.224	1.18e-41	2.43e-39	3.4e-38	0.0402	245/5246	1093
HL-60_POLR2A	Transcription_Factor	Promoter_20kb/1kb	273	RP11-588H23.3;SOCS2-AS1;XX-CR54.3;LINC00595;LINC01018;CTA-357J21.1;AE000658.22;CNTN4-AS1;A2M-AS1;RP11-44I10.3;RP11-318A15.2;RP11-716H6.1;RP11-656D10.3;RP11-116O18.1;AC010226.4;HLCS-IT1;RP11-728F11.4;RP11-763B22.4;LINC00856;RP11-63G10.3;CTC-273B12.8;AC010524.4;RP11-138E2.1;AC015936.3;AP000487.5;RP11-713M15.2;CTD-2017C7.2;AC067945.4;RP11-303E16.5;KLHL7-AS1;AC104653.1;RP4-657D16.6;RP11-35G9.5;RP11-7…	0.25	1.25e-41	7.84e-40	3.61e-38	0.0386	273/6247	1093
HUVEC_JUN	Transcription_Factor	Accessible_chromatin	349	RP11-588H23.3;SOCS2-AS1;RP11-13N12.1;LINC00595;LINC00702;RP11-21L19.1;RP11-282O18.6;CTA-357J21.1;AE000658.22;RP11-517I3.1;RP3-332B22.1;RP11-44I10.3;RP11-318A15.2;RP11-398G24.2;RP11-716H6.1;RP11-656D10.3;RP11-600K15.1;AC010226.4;RP11-54A9.1;RP1-193H18.2;HLCS-IT1;RP11-728F11.4;LINC00856;RP11-63G10.3;CTC-273B12.8;INHBA-AS1;AC010524.4;RP11-229C3.2;RP11-138E2.1;AC015936.3;AP000487.5;RP11-713M15.2;CTD-…	0.319	1.26e-41	1.23e-40	1.67e-38	0.0352	349/9166	1093
GM12878_CHD2	Transcription_Factor	Accessible_chromatin	337	RP11-588H23.3;AF131215.2;SOCS2-AS1;LINC00595;RP11-21L19.1;AF131215.9;RP11-282O18.6;CTA-357J21.1;AE000658.22;RP11-517I3.1;RP11-44I10.3;RP11-318A15.2;RP11-656D10.3;AC010226.4;RP11-54A9.1;RP1-193H18.2;RP11-728F11.4;RP11-63G10.3;CTC-273B12.8;INHBA-AS1;AC010524.4;RP11-138E2.1;AC015936.3;AP000487.5;RP11-713M15.2;CTD-2017C7.2;LINC00402;AC067945.4;RP11-303E16.5;KLHL7-AS1;MIAT;RP11-326E22.1;LSAMP-AS1;RP11…	0.308	1.27e-41	1.23e-40	1.68e-38	0.0357	337/8687	1093
A549_ZBTB33	Transcription_Factor	Accessible_chromatin	327	RP11-588H23.3;SOCS2-AS1;CACNA2D3-AS1;RP11-13N12.1;LINC00595;RP11-21L19.1;CTA-357J21.1;AE000658.22;RP11-517I3.1;A2M-AS1;RP3-332B22.1;RP11-44I10.3;RP11-318A15.2;LINC00473;RP11-656D10.3;AC010226.4;RP11-54A9.1;RP1-193H18.2;HLCS-IT1;LINC00856;RP11-63G10.3;CTC-273B12.8;AC010524.4;RP11-138E2.1;AC015936.3;AP000487.5;RP11-713M15.2;CTD-2017C7.2;LINC00402;AC067945.4;RP11-303E16.5;KLHL7-AS1;AC104653.1;MIAT;R…	0.299	1.28e-41	1.23e-40	1.7e-38	0.0361	327/8293	1093
HUES64_SRF	Transcription_Factor	Accessible_chromatin	382	RP11-588H23.3;SOCS2-AS1;CACNA2D3-AS1;RP11-13N12.1;LINC00595;LINC01018;ZFHX4-AS1;RP11-21L19.1;AF131215.9;RP11-282O18.6;CTA-357J21.1;RP11-666A1.5;AE000658.22;RP11-517I3.1;CNTN4-AS1;A2M-AS1;RP3-332B22.1;RP11-44I10.3;RP11-318A15.2;LINC00473;RP11-398G24.2;RP11-656D10.3;RP11-116O18.1;AC010226.4;RP11-54A9.1;RP1-193H18.2;RP11-728F11.4;RP11-763B22.4;RP11-63G10.3;CTC-273B12.8;INHBA-AS1;AC010524.4;RP11-229C…	0.349	1.29e-41	1.23e-40	1.71e-38	0.034	382/10517	1093
K562_EGR1	Transcription_Factor	Accessible_chromatin	333	RP11-588H23.3;SOCS2-AS1;LINC00595;RP11-21L19.1;RP11-282O18.6;CTA-357J21.1;AE000658.22;RP11-517I3.1;A2M-AS1;RP11-44I10.3;RP11-318A15.2;LINC00473;RP11-656D10.3;RP11-116O18.1;AC010226.4;RP11-54A9.1;HLCS-IT1;RP11-728F11.4;RP11-63G10.3;CTC-273B12.8;INHBA-AS1;AC010524.4;RP11-229C3.2;RP11-138E2.1;AC015936.3;AP000487.5;CTD-2017C7.2;LINC00402;AC067945.4;RP11-303E16.5;KLHL7-AS1;MIAT;RP11-35G9.5;RP11-703I16…	0.305	1.31e-41	1.24e-40	1.74e-38	0.0359	333/8530	1093
GM12878_TCF12	Transcription_Factor	Accessible_chromatin	342	RP11-588H23.3;SOCS2-AS1;LINC00595;RP11-21L19.1;RP11-282O18.6;CTA-357J21.1;AE000658.22;RP11-517I3.1;CNTN4-AS1;A2M-AS1;RP11-44I10.3;RP11-318A15.2;RP11-398G24.2;RP11-656D10.3;RP11-116O18.1;AC010226.4;RP11-54A9.1;RP1-193H18.2;RP11-728F11.4;RP11-63G10.3;CTC-273B12.8;AC010524.4;RP11-138E2.1;AC015936.3;AP000487.5;RP11-713M15.2;CTD-2017C7.2;LINC00402;AC067945.4;RP11-303E16.5;KLHL7-AS1;MIAT;RP11-326E22.1;…	0.313	1.34e-41	1.26e-40	1.78e-38	0.0355	342/8888	1093
K562_SPI1	Transcription_Factor	Accessible_chromatin	337	RP11-588H23.3;SOCS2-AS1;LINC00595;ZFHX4-AS1;RP11-21L19.1;RP11-282O18.6;CTA-357J21.1;AE000658.22;RP11-517I3.1;A2M-AS1;RP3-332B22.1;RP11-44I10.3;RP11-318A15.2;RP11-398G24.2;RP11-656D10.3;RP11-116O18.1;AC010226.4;RP11-54A9.1;HLCS-IT1;RP11-728F11.4;RP11-63G10.3;CTC-273B12.8;INHBA-AS1;AC010524.4;RP11-138E2.1;AC015936.3;AP000487.5;CTD-2017C7.2;AC067945.4;RP11-303E16.5;KLHL7-AS1;MIAT;RP4-657D16.6;RP11-3…	0.308	1.4e-41	1.31e-40	1.86e-38	0.0357	337/8691	1093
MRC5_POLR2A	Transcription_Factor	Promoter_20kb/1kb	286	SOCS2-AS1;CACNA2D3-AS1;LINC00595;ZFHX4-AS1;LINC00702;RP11-21L19.1;RP11-666A1.5;AE000658.22;RP11-517I3.1;A2M-AS1;RP3-332B22.1;RP11-44I10.3;RP11-318A15.2;LINC00473;RP11-398G24.2;RP11-656D10.3;RP11-600K15.1;RP11-116O18.1;AC010226.4;RP11-54A9.1;RP1-193H18.2;RP11-763B22.4;RP11-63G10.3;CTC-273B12.8;INHBA-AS1;RP11-229C3.2;RP11-138E2.1;AC015936.3;AP000487.5;RP11-713M15.2;CTD-2017C7.2;AC067945.4;RP11-303E…	0.262	1.44e-41	8.84e-40	4.15e-38	0.038	286/6731	1093
K562_EP300	Transcription_Factor	Accessible_chromatin	321	RP11-588H23.3;SOCS2-AS1;LINC00595;RP11-21L19.1;RP11-282O18.6;CTA-357J21.1;AE000658.22;RP11-517I3.1;CNTN4-AS1;RP3-332B22.1;RP11-318A15.2;RP11-656D10.3;RP11-116O18.1;AC010226.4;RP11-54A9.1;HLCS-IT1;RP11-728F11.4;LINC00856;RP11-63G10.3;CTC-273B12.8;AC010524.4;RP11-229C3.2;RP11-138E2.1;AC015936.3;AP000487.5;CTD-2017C7.2;AC067945.4;RP11-303E16.5;KLHL7-AS1;AC104653.1;MIAT;RP4-657D16.6;LSAMP-AS1;RP11-35…	0.294	1.5e-41	1.39e-40	1.99e-38	0.0363	321/8065	1093
hMADS-3_KLF11	Transcription_Factor	Promoter_20kb/1kb	296	SOCS2-AS1;LINC00595;LINC00702;RP11-666A1.5;AE000658.22;RP11-517I3.1;A2M-AS1;RP3-332B22.1;RP11-44I10.3;RP11-318A15.2;RP11-716H6.1;RP11-656D10.3;RP11-116O18.1;AC010226.4;RP11-763B22.4;RP11-63G10.3;CTC-273B12.8;INHBA-AS1;AC010524.4;RP11-229C3.2;RP11-138E2.1;AC015936.3;AP000487.5;RP11-713M15.2;CTD-2017C7.2;AC067945.4;RP11-303E16.5;AP000473.8;KLHL7-AS1;AC104653.1;MIAT;RP11-35G9.5;RP11-703I16.1;AC05350…	0.271	1.59e-41	9.56e-40	4.59e-38	0.0374	296/7109	1093
GM12878_ATF2	Transcription_Factor	enhancer	311	RP11-588H23.3;AF131215.2;XX-CR54.3;LINC00595;LINC01018;ZFHX4-AS1;RP11-21L19.1;AF131215.9;RP11-282O18.6;CTA-357J21.1;AE000658.22;RP11-517I3.1;CNTN4-AS1;RP11-44I10.3;RP11-318A15.2;RP11-656D10.3;RP11-116O18.1;AC010226.4;RP11-54A9.1;RP1-193H18.2;RP11-728F11.4;RP11-63G10.3;CTC-273B12.8;AC010524.4;RP11-138E2.1;AC015936.3;RP11-713M15.2;CTD-2017C7.2;LINC00402;AC067945.4;RP11-303E16.5;RP11-159N11.4;KLHL7-…	0.285	1.66e-41	1.36e-40	2.78e-38	0.0368	311/7682	1093
GM12878_BATF	Transcription_Factor	enhancer	301	RP11-588H23.3;AF131215.2;LINC01018;ZFHX4-AS1;RP11-21L19.1;AF131215.9;CTA-357J21.1;RP11-666A1.5;AE000658.22;RP11-517I3.1;CNTN4-AS1;RP11-44I10.3;RP11-656D10.3;RP11-116O18.1;AC010226.4;RP11-54A9.1;RP1-193H18.2;RP11-728F11.4;RP11-63G10.3;CTC-273B12.8;AC010524.4;RP11-138E2.1;AC015936.3;RP11-713M15.2;CTD-2017C7.2;LINC00402;AC067945.4;RP11-303E16.5;RP11-159N11.4;MIAT;RP11-326E22.1;RP4-657D16.6;LSAMP-AS1…	0.275	1.71e-41	1.39e-40	2.87e-38	0.0372	301/7301	1093
GM12878_CREB1	Transcription_Factor	enhancer	308	RP11-588H23.3;AF131215.2;XX-CR54.3;LINC01018;ZFHX4-AS1;RP11-21L19.1;AF131215.9;RP11-282O18.6;CTA-357J21.1;RP11-666A1.5;AE000658.22;RP11-517I3.1;CNTN4-AS1;RP11-44I10.3;RP11-318A15.2;RP11-656D10.3;RP11-116O18.1;AC010226.4;RP11-54A9.1;RP1-193H18.2;RP11-728F11.4;RP11-63G10.3;CTC-273B12.8;AC010524.4;RP11-138E2.1;AC015936.3;RP11-713M15.2;CTD-2017C7.2;LINC00402;AC067945.4;RP11-303E16.5;RP11-159N11.4;KLH…	0.282	1.85e-41	1.5e-40	3.1e-38	0.0369	308/7571	1093
HepG2_CEBPD	Transcription_Factor	enhancer	304	SOCS2-AS1;LINC00595;LINC01018;RP11-21L19.1;RP11-282O18.6;CTA-357J21.1;AE000658.22;RP11-517I3.1;A2M-AS1;RP3-332B22.1;RP11-44I10.3;RP11-318A15.2;RP11-656D10.3;AC010226.4;RP11-54A9.1;HLCS-IT1;RP11-63G10.3;CTC-273B12.8;RP11-138E2.1;AC015936.3;AP000487.5;RP11-713M15.2;CTD-2017C7.2;AC067945.4;RP11-303E16.5;KLHL7-AS1;AC104653.1;RP11-35G9.5;RP11-703I16.1;RP11-332E3.2;AC053503.4;CTD-2201I18.1;SNORA40;RP11…	0.278	1.89e-41	1.52e-40	3.17e-38	0.037	304/7419	1093
GM12878_BHLHE40	Transcription_Factor	Accessible_chromatin	343	RP11-588H23.3;SOCS2-AS1;LINC00595;RP11-21L19.1;RP11-282O18.6;CTA-357J21.1;AE000658.22;RP11-517I3.1;CNTN4-AS1;A2M-AS1;RP11-44I10.3;RP11-318A15.2;RP11-656D10.3;RP11-116O18.1;AC010226.4;RP11-54A9.1;RP1-193H18.2;RP11-728F11.4;RP11-63G10.3;CTC-273B12.8;INHBA-AS1;AC010524.4;RP11-138E2.1;AC015936.3;AP000487.5;RP11-713M15.2;CTD-2017C7.2;LINC00402;AC067945.4;RP11-303E16.5;KLHL7-AS1;MIAT;RP11-326E22.1;RP11…	0.314	1.96e-41	1.8e-40	2.6e-38	0.0354	343/8944	1093
GM12878_MEF2A	Transcription_Factor	enhancer	304	AF131215.2;XX-CR54.3;LINC00595;LINC01018;ZFHX4-AS1;RP11-21L19.1;AF131215.9;CTA-357J21.1;AE000658.22;RP11-517I3.1;CNTN4-AS1;RP11-44I10.3;RP11-318A15.2;RP11-656D10.3;RP11-116O18.1;AC010226.4;RP11-54A9.1;RP1-193H18.2;RP11-728F11.4;RP11-63G10.3;CTC-273B12.8;AC010524.4;RP11-138E2.1;AC015936.3;RP11-713M15.2;CTD-2017C7.2;LINC00402;AC067945.4;RP11-303E16.5;RP11-159N11.4;KLHL7-AS1;MIAT;RP11-326E22.1;LSAMP…	0.278	2e-41	1.6e-40	3.35e-38	0.037	304/7421	1093
SK-N-SH_RA_EP300	Transcription_Factor	Accessible_chromatin	366	RP11-588H23.3;AF131215.2;SOCS2-AS1;CACNA2D3-AS1;LINC00595;LINC01018;ZFHX4-AS1;RP11-21L19.1;AF131215.9;RP11-282O18.6;CTA-357J21.1;AE000658.22;RP11-517I3.1;CNTN4-AS1;A2M-AS1;RP3-332B22.1;RP11-44I10.3;RP11-318A15.2;LINC00473;RP11-398G24.2;RP11-656D10.3;AC010226.4;RP11-54A9.1;HLCS-IT1;RP11-728F11.4;LINC00856;RP11-63G10.3;CTC-273B12.8;INHBA-AS1;AC010524.4;RP11-138E2.1;AC015936.3;AP000487.5;CTD-2017C7.…	0.335	2.01e-41	1.84e-40	2.66e-38	0.0345	366/9876	1093
MCF-7_FOXM1	Transcription_Factor	Accessible_chromatin	374	RP11-588H23.3;AF131215.2;SOCS2-AS1;CACNA2D3-AS1;LINC00595;LINC01018;RP11-21L19.1;AF131215.9;RP11-282O18.6;CTA-357J21.1;RP11-666A1.5;AE000658.22;RP11-517I3.1;A2M-AS1;RP3-332B22.1;RP11-44I10.3;RP11-318A15.2;LINC00473;RP11-656D10.3;RP11-600K15.1;RP11-116O18.1;AC010226.4;RP11-54A9.1;RP1-193H18.2;RP11-728F11.4;RP11-763B22.4;RP11-63G10.3;CTC-273B12.8;INHBA-AS1;AC010524.4;RP11-229C3.2;RP11-138E2.1;AC015…	0.342	2.05e-41	1.86e-40	2.72e-38	0.0342	374/10206	1093
H1_ATF2	Transcription_Factor	Accessible_chromatin	390	RP11-588H23.3;AF131215.2;SOCS2-AS1;CACNA2D3-AS1;RP11-13N12.1;LINC00595;LINC01018;ZFHX4-AS1;LINC00702;RP11-21L19.1;AF131215.9;RP11-282O18.6;CTA-357J21.1;AE000658.22;RP11-517I3.1;CNTN4-AS1;A2M-AS1;RP3-332B22.1;RP11-44I10.3;RP11-318A15.2;LINC00473;RP11-398G24.2;RP11-716H6.1;RP11-656D10.3;RP11-600K15.1;RP11-116O18.1;AC010226.4;RP11-54A9.1;RP1-193H18.2;HLCS-IT1;RP11-728F11.4;LINC00856;RP11-63G10.3;CTC…	0.357	2.07e-41	1.87e-40	2.74e-38	0.0337	390/10873	1093
HeLa-S3_SMARCB1	Transcription_Factor	enhancer	309	SOCS2-AS1;CACNA2D3-AS1;LINC01018;LINC00702;RP11-21L19.1;RP11-282O18.6;CTA-357J21.1;RP11-666A1.5;AE000658.22;RP11-517I3.1;A2M-AS1;RP11-44I10.3;RP11-318A15.2;LINC00473;RP11-656D10.3;AC010226.4;RP11-54A9.1;HLCS-IT1;RP11-63G10.3;CTC-273B12.8;INHBA-AS1;AC010524.4;RP11-229C3.2;RP11-138E2.1;AC015936.3;AP000487.5;CTD-2017C7.2;LINC00402;AC067945.4;RP11-303E16.5;KLHL7-AS1;MIAT;RP11-35G9.5;RP11-703I16.1;RP1…	0.283	2.14e-41	1.71e-40	3.59e-38	0.0368	309/7615	1093
GM12891_POLR2A	Transcription_Factor	Promoter_20kb/1kb	259	AF131215.2;SOCS2-AS1;ZFHX4-AS1;AF131215.9;RP11-282O18.6;CTA-357J21.1;AE000658.22;RP11-318A15.2;RP11-656D10.3;AC010226.4;RP1-193H18.2;RP11-728F11.4;RP11-63G10.3;CTC-273B12.8;AC010524.4;RP11-138E2.1;AC015936.3;AP000487.5;RP11-713M15.2;CTD-2017C7.2;AC067945.4;RP11-303E16.5;KLHL7-AS1;AC104653.1;MIAT;RP4-657D16.6;LSAMP-AS1;RP11-35G9.5;RP11-703I16.1;RP11-332E3.2;AC053503.4;SNORA40;LINC00327;RP11-35G9.3…	0.237	2.17e-41	1.28e-39	6.26e-38	0.0393	259/5760	1093
TIME_POLR2A	Transcription_Factor	Promoter_10kb/1kb	207	SOCS2-AS1;ZFHX4-AS1;LINC00702;RP11-21L19.1;AE000658.22;RP11-517I3.1;A2M-AS1;RP3-332B22.1;RP11-318A15.2;RP11-656D10.3;AC010226.4;RP11-54A9.1;RP11-63G10.3;INHBA-AS1;RP11-229C3.2;RP11-138E2.1;AC015936.3;AP000487.5;RP11-713M15.2;CTD-2017C7.2;AC067945.4;KLHL7-AS1;MIAT;RP11-35G9.5;RP11-703I16.1;RP11-332E3.2;AC053503.4;AC007879.7;SNORA40;RP11-265F19.1;RP11-35G9.3;CTD-2175A23.1;RP11-449H11.1;KIAA0196-AS1…	0.189	2.37e-41	4.55e-39	6.82e-38	0.0425	207/3986	1093
HeLa-S3_POLR2A	Transcription_Factor	Promoter_5kb/1kb	299	RP11-588H23.3;SOCS2-AS1;CACNA2D3-AS1;XX-CR54.3;LINC00702;RP11-282O18.6;CTA-357J21.1;RP11-666A1.5;RP11-517I3.1;A2M-AS1;RP3-332B22.1;RP11-44I10.3;RP11-318A15.2;LINC00473;RP11-398G24.2;RP11-656D10.3;AC010226.4;RP11-763B22.4;LINC00856;RP11-63G10.3;CTC-273B12.8;AC010524.4;RP11-229C3.2;RP11-138E2.1;AC015936.3;AP000487.5;RP11-713M15.2;CTD-2017C7.2;AC067945.4;KLHL7-AS1;MIAT;RP11-703I16.1;AC053503.4;AC007…	0.274	2.41e-41	2.3e-38	6.9e-38	0.0372	299/7238	1093
HUES64_OTX2	Transcription_Factor	Accessible_chromatin	399	RP11-588H23.3;SOCS2-AS1;CACNA2D3-AS1;LINC00595;ZFHX4-AS1;LINC00702;RP11-21L19.1;RP11-282O18.6;CTA-357J21.1;RP11-666A1.5;AE000658.22;RP11-517I3.1;CNTN4-AS1;RP3-332B22.1;RP11-44I10.3;RP11-318A15.2;LINC00473;RP11-398G24.2;RP11-716H6.1;RP11-656D10.3;RP11-116O18.1;AC010226.4;RP11-54A9.1;RP11-728F11.4;LINC00856;RP11-63G10.3;CTC-273B12.8;INHBA-AS1;AC010524.4;RP11-229C3.2;RP11-138E2.1;AC015936.3;AP000487…	0.365	2.53e-41	2.27e-40	3.35e-38	0.0334	399/11262	1093
Lung_CTCF	Transcription_Factor	enhancer	286	RP11-588H23.3;SOCS2-AS1;LINC00595;RP11-21L19.1;RP11-282O18.6;CTA-357J21.1;AE000658.22;RP11-517I3.1;A2M-AS1;RP11-44I10.3;RP11-318A15.2;RP11-656D10.3;AC010226.4;RP11-54A9.1;RP11-728F11.4;RP11-63G10.3;CTC-273B12.8;INHBA-AS1;AC010524.4;RP11-138E2.1;RP11-713M15.2;CTD-2017C7.2;AC067945.4;RP11-109I13.2;RP11-303E16.5;AC104653.1;MIAT;RP11-35G9.5;RP11-703I16.1;AC053503.4;AC007879.7;SNORA40;LINC00327;RP11-7…	0.262	2.73e-41	2.17e-40	4.58e-38	0.0378	286/6754	1093
HepG2_TFAP4	Transcription_Factor	enhancer	311	SOCS2-AS1;LINC01018;RP11-21L19.1;RP11-282O18.6;CTA-357J21.1;RP11-666A1.5;AE000658.22;RP11-517I3.1;A2M-AS1;RP3-332B22.1;RP11-44I10.3;RP11-318A15.2;RP11-656D10.3;AC010226.4;RP11-54A9.1;HLCS-IT1;RP11-728F11.4;RP11-63G10.3;CTC-273B12.8;RP11-138E2.1;AC015936.3;AP000487.5;RP11-713M15.2;CTD-2017C7.2;LINC00402;AC067945.4;RP11-303E16.5;KLHL7-AS1;AC104653.1;RP11-35G9.5;RP11-703I16.1;RP11-332E3.2;AC053503.4…	0.285	2.78e-41	2.2e-40	4.66e-38	0.0367	311/7702	1093
BE2C_TWIST1	Transcription_Factor	enhancer	330	AF131215.2;CACNA2D3-AS1;RP11-13N12.1;LINC00595;LINC01018;ZFHX4-AS1;RP11-21L19.1;AF131215.9;RP11-282O18.6;CTA-357J21.1;AE000658.22;RP11-517I3.1;CNTN4-AS1;RP3-332B22.1;RP11-44I10.3;RP11-318A15.2;LINC00473;RP11-398G24.2;RP11-656D10.3;AC010226.4;RP11-54A9.1;RP11-728F11.4;LINC00856;RP11-63G10.3;CTC-273B12.8;INHBA-AS1;AC010524.4;RP11-138E2.1;AC015936.3;AP000487.5;CTD-2017C7.2;LINC00402;AC067945.4;RP11-…	0.302	2.83e-41	2.23e-40	4.75e-38	0.0359	330/8443	1093
GM12878_SMC3	Transcription_Factor	Accessible_chromatin	301	SOCS2-AS1;LINC00595;RP11-21L19.1;RP11-282O18.6;CTA-357J21.1;AE000658.22;RP11-517I3.1;CNTN4-AS1;RP11-44I10.3;RP11-318A15.2;RP11-656D10.3;RP11-116O18.1;AC010226.4;RP11-54A9.1;RP1-193H18.2;RP11-728F11.4;RP11-63G10.3;CTC-273B12.8;INHBA-AS1;AC010524.4;RP11-138E2.1;AC015936.3;RP11-713M15.2;CTD-2017C7.2;LINC00402;AC067945.4;RP11-303E16.5;KLHL7-AS1;AC104653.1;MIAT;RP11-326E22.1;LSAMP-AS1;RP11-35G9.5;RP11…	0.275	2.83e-41	2.52e-40	3.75e-38	0.0371	301/7320	1093
GM12878_IKZF1	Transcription_Factor	Accessible_chromatin	325	RP11-588H23.3;AF131215.2;SOCS2-AS1;LINC00595;LINC01018;RP11-21L19.1;AF131215.9;RP11-282O18.6;CTA-357J21.1;RP11-666A1.5;AE000658.22;RP11-517I3.1;A2M-AS1;RP11-44I10.3;RP11-318A15.2;RP11-656D10.3;RP11-116O18.1;AC010226.4;RP11-54A9.1;RP1-193H18.2;RP11-728F11.4;RP11-763B22.4;RP11-63G10.3;CTC-273B12.8;AC010524.4;RP11-138E2.1;AC015936.3;AP000487.5;RP11-713M15.2;CTD-2017C7.2;LINC00402;AC067945.4;RP11-303…	0.297	3.01e-41	2.66e-40	3.99e-38	0.0361	325/8249	1093
MCF-7_CTCF	Transcription_Factor	Promoter_10kb/1kb	404	RP11-588H23.3;AF131215.2;SOCS2-AS1;CACNA2D3-AS1;RP11-13N12.1;XX-CR54.3;LINC00595;LINC01018;ZFHX4-AS1;LINC00702;AF131215.9;RP11-282O18.6;CTA-357J21.1;RP11-666A1.5;AE000658.22;RP11-517I3.1;CNTN4-AS1;A2M-AS1;RP3-332B22.1;RP11-318A15.2;LINC00473;RP11-398G24.2;RP11-716H6.1;RP11-656D10.3;RP11-600K15.1;AC010226.4;RP11-54A9.1;HLCS-IT1;RP11-728F11.4;RP11-763B22.4;LINC00856;RP11-63G10.3;CTC-273B12.8;INHBA-…	0.37	3.11e-41	5.6e-39	8.95e-38	0.0332	404/11484	1093
HUVEC_RELA	Transcription_Factor	enhancer	332	RP11-588H23.3;RP11-13N12.1;LINC00595;LINC01018;LINC00702;RP11-21L19.1;RP11-282O18.6;AE000658.22;RP11-517I3.1;RP3-332B22.1;RP11-44I10.3;RP11-318A15.2;RP11-656D10.3;AC010226.4;RP11-54A9.1;RP1-193H18.2;RP11-728F11.4;LINC00856;RP11-63G10.3;CTC-273B12.8;INHBA-AS1;AC010524.4;RP11-138E2.1;AC015936.3;RP11-713M15.2;CTD-2017C7.2;LINC00402;AC067945.4;RP11-303E16.5;RP11-159N11.4;KLHL7-AS1;AC104653.1;MIAT;RP1…	0.304	3.12e-41	2.44e-40	5.23e-38	0.0358	332/8526	1093
SK-N-SH_JUND	Transcription_Factor	Promoter_20kb/1kb	308	RP11-588H23.3;SOCS2-AS1;CACNA2D3-AS1;LINC00595;ZFHX4-AS1;LINC00702;RP11-21L19.1;CTA-357J21.1;AE000658.22;A2M-AS1;RP3-332B22.1;RP11-44I10.3;RP11-318A15.2;RP11-398G24.2;RP11-600K15.1;RP11-116O18.1;AC010226.4;RP11-54A9.1;RP1-193H18.2;RP11-728F11.4;RP11-763B22.4;RP11-63G10.3;CTC-273B12.8;INHBA-AS1;AC010524.4;RP11-138E2.1;AC015936.3;AP000487.5;CTD-2017C7.2;LINC00402;AC067945.4;RP11-109I13.2;RP11-303E1…	0.282	3.19e-41	1.84e-39	9.2e-38	0.0368	308/7592	1093
GM12878_IRF4	Transcription_Factor	Accessible_chromatin	340	RP11-588H23.3;AF131215.2;SOCS2-AS1;CACNA2D3-AS1;RP11-13N12.1;LINC00595;RP11-21L19.1;AF131215.9;CTA-357J21.1;AE000658.22;RP11-517I3.1;A2M-AS1;RP11-44I10.3;RP11-318A15.2;LINC00473;RP11-656D10.3;RP11-116O18.1;AC010226.4;RP11-54A9.1;RP1-193H18.2;RP11-728F11.4;LINC00856;RP11-63G10.3;CTC-273B12.8;AC010524.4;RP11-229C3.2;RP11-138E2.1;AC015936.3;AP000487.5;RP11-713M15.2;CTD-2017C7.2;LINC00402;AC067945.4;…	0.311	3.31e-41	2.9e-40	4.39e-38	0.0354	340/8846	1093
GM12878_ELF1	Transcription_Factor	enhancer	298	RP11-588H23.3;AF131215.2;LINC01018;ZFHX4-AS1;RP11-21L19.1;AF131215.9;RP11-282O18.6;CTA-357J21.1;RP11-666A1.5;AE000658.22;RP11-517I3.1;CNTN4-AS1;RP11-44I10.3;RP11-318A15.2;RP11-656D10.3;RP11-116O18.1;AC010226.4;RP11-54A9.1;RP1-193H18.2;RP11-728F11.4;RP11-63G10.3;CTC-273B12.8;AC010524.4;RP11-138E2.1;AC015936.3;CTD-2017C7.2;LINC00402;AC067945.4;RP11-303E16.5;RP11-159N11.4;KLHL7-AS1;MIAT;RP11-326E22.…	0.273	3.49e-41	2.72e-40	5.85e-38	0.0372	298/7214	1093
GM12878_PAX5	Transcription_Factor	enhancer	310	RP11-588H23.3;AF131215.2;XX-CR54.3;LINC00595;LINC01018;ZFHX4-AS1;RP11-21L19.1;AF131215.9;CTA-357J21.1;AE000658.22;RP11-517I3.1;CNTN4-AS1;RP11-44I10.3;RP11-318A15.2;RP11-656D10.3;RP11-116O18.1;AC010226.4;RP11-54A9.1;RP1-193H18.2;RP11-728F11.4;RP11-63G10.3;CTC-273B12.8;AC010524.4;RP11-138E2.1;AC015936.3;RP11-713M15.2;CTD-2017C7.2;LINC00402;AC067945.4;RP11-303E16.5;RP11-159N11.4;KLHL7-AS1;MIAT;RP11-…	0.284	3.55e-41	2.76e-40	5.95e-38	0.0367	310/7673	1093
A549_CTCF	Transcription_Factor	Promoter_20kb/1kb	368	AF131215.2;SOCS2-AS1;CACNA2D3-AS1;XX-CR54.3;LINC00595;LINC01018;LINC00702;RP11-21L19.1;AF131215.9;RP11-282O18.6;RP11-666A1.5;AE000658.22;RP11-517I3.1;A2M-AS1;RP3-332B22.1;RP11-44I10.3;RP11-318A15.2;LINC00473;RP11-398G24.2;RP11-656D10.3;RP11-600K15.1;AC010226.4;RP11-54A9.1;RP1-193H18.2;RP11-728F11.4;LINC00856;RP11-63G10.3;CTC-273B12.8;INHBA-AS1;AC010524.4;RP11-229C3.2;RP11-138E2.1;AC015936.3;AP000…	0.337	3.62e-41	2.05e-39	1.04e-37	0.0344	368/9984	1093
786-O_POLR2A	Transcription_Factor	Accessible_chromatin	298	RP11-588H23.3;SOCS2-AS1;LINC00595;ZFHX4-AS1;RP11-21L19.1;RP11-282O18.6;CTA-357J21.1;RP11-666A1.5;AE000658.22;RP11-517I3.1;A2M-AS1;RP11-44I10.3;RP11-318A15.2;RP11-656D10.3;AC010226.4;RP11-54A9.1;RP11-728F11.4;LINC00856;RP11-63G10.3;CTC-273B12.8;RP11-229C3.2;AC015936.3;RP11-713M15.2;CTD-2017C7.2;LINC00402;AC067945.4;RP11-303E16.5;KLHL7-AS1;MIAT;RP11-35G9.5;RP11-703I16.1;AC053503.4;SNORA40;LINC00327…	0.273	3.88e-41	3.38e-40	5.14e-38	0.0372	298/7218	1093
IMR-90_BHLHE40	Transcription_Factor	Promoter_20kb/1kb	268	CACNA2D3-AS1;LINC00595;ZFHX4-AS1;LINC00702;RP11-21L19.1;CTA-357J21.1;AE000658.22;RP3-332B22.1;RP11-44I10.3;RP11-318A15.2;LINC00473;RP11-716H6.1;RP11-600K15.1;AC010226.4;RP11-54A9.1;RP1-193H18.2;RP11-728F11.4;LINC00856;RP11-63G10.3;CTC-273B12.8;AC010524.4;RP11-138E2.1;AC015936.3;AP000487.5;RP11-713M15.2;CTD-2017C7.2;AC067945.4;RP11-303E16.5;AC104653.1;RP4-657D16.6;RP11-35G9.5;RP11-703I16.1;AC05350…	0.245	3.88e-41	2.15e-39	1.12e-37	0.0387	268/6104	1093
HeLa-S3_MAX	Transcription_Factor	Promoter_20kb/1kb	285	RP11-588H23.3;SOCS2-AS1;LINC00595;LINC01018;LINC00702;RP11-666A1.5;AE000658.22;A2M-AS1;RP3-332B22.1;RP11-44I10.3;RP11-318A15.2;LINC00473;RP11-398G24.2;RP11-656D10.3;RP11-600K15.1;RP1-193H18.2;RP11-728F11.4;RP11-63G10.3;CTC-273B12.8;AC010524.4;RP11-229C3.2;RP11-138E2.1;AC015936.3;AP000487.5;RP11-713M15.2;CTD-2017C7.2;AC067945.4;RP11-303E16.5;KLHL7-AS1;AC104653.1;MIAT;RP11-35G9.5;RP11-703I16.1;RP11…	0.261	4.05e-41	2.2e-39	1.17e-37	0.0378	285/6731	1093
K562_CHAMP1	Transcription_Factor	Accessible_chromatin	300	RP11-588H23.3;SOCS2-AS1;LINC00595;RP11-21L19.1;AE000658.22;RP11-517I3.1;RP3-332B22.1;RP11-44I10.3;RP11-318A15.2;RP11-656D10.3;RP11-116O18.1;AC010226.4;RP11-54A9.1;HLCS-IT1;RP11-728F11.4;LINC00856;RP11-63G10.3;CTC-273B12.8;AC010524.4;RP11-138E2.1;AC015936.3;AP000487.5;CTD-2017C7.2;AC067945.4;RP11-303E16.5;KLHL7-AS1;MIAT;RP4-657D16.6;RP11-35G9.5;RP11-703I16.1;AC053503.4;CTD-2201I18.1;AC007879.7;SNO…	0.274	4.11e-41	3.56e-40	5.45e-38	0.0371	300/7296	1093
GM12878_SP1	Transcription_Factor	enhancer	308	RP11-588H23.3;AF131215.2;LINC00595;LINC01018;ZFHX4-AS1;RP11-21L19.1;AF131215.9;RP11-282O18.6;CTA-357J21.1;AE000658.22;RP11-517I3.1;CNTN4-AS1;RP11-44I10.3;RP11-318A15.2;RP11-656D10.3;RP11-116O18.1;AC010226.4;RP11-54A9.1;RP1-193H18.2;RP11-728F11.4;RP11-63G10.3;CTC-273B12.8;AC010524.4;RP11-138E2.1;AC015936.3;RP11-713M15.2;CTD-2017C7.2;LINC00402;AC067945.4;RP11-303E16.5;RP11-159N11.4;KLHL7-AS1;MIAT;R…	0.282	4.14e-41	3.2e-40	6.94e-38	0.0367	308/7602	1093
GM12878_ETS1	Transcription_Factor	Accessible_chromatin	328	AF131215.2;LINC00595;RP11-21L19.1;AF131215.9;RP11-282O18.6;CTA-357J21.1;AE000658.22;RP11-517I3.1;RP11-44I10.3;RP11-318A15.2;RP11-656D10.3;RP11-116O18.1;AC010226.4;RP11-54A9.1;RP11-728F11.4;RP11-63G10.3;CTC-273B12.8;INHBA-AS1;AC010524.4;RP11-138E2.1;AC015936.3;AP000487.5;RP11-713M15.2;CTD-2017C7.2;LINC00402;AC067945.4;RP11-303E16.5;KLHL7-AS1;MIAT;RP11-326E22.1;RP11-35G9.5;RP11-703I16.1;AC053503.4;…	0.3	4.17e-41	3.59e-40	5.53e-38	0.0359	328/8380	1093
MCF-7_AR	Transcription_Factor	enhancer	318	RP11-588H23.3;SOCS2-AS1;LINC00595;LINC01018;LINC00702;RP11-21L19.1;RP11-282O18.6;CTA-357J21.1;RP11-666A1.5;AE000658.22;RP11-517I3.1;A2M-AS1;RP3-332B22.1;RP11-318A15.2;RP11-656D10.3;AC010226.4;RP11-54A9.1;RP11-728F11.4;RP11-63G10.3;CTC-273B12.8;AC010524.4;RP11-229C3.2;RP11-138E2.1;AC015936.3;AP000487.5;RP11-713M15.2;CTD-2017C7.2;LINC00402;AC067945.4;RP11-303E16.5;KLHL7-AS1;AC104653.1;RP11-35G9.5;R…	0.291	4.19e-41	3.22e-40	7.03e-38	0.0363	318/7989	1093
K562_BHLHE40	Transcription_Factor	Accessible_chromatin	336	RP11-588H23.3;SOCS2-AS1;CACNA2D3-AS1;LINC00595;RP11-21L19.1;CTA-357J21.1;AE000658.22;RP11-517I3.1;RP3-332B22.1;RP11-44I10.3;RP11-318A15.2;LINC00473;RP11-656D10.3;RP11-116O18.1;AC010226.4;RP11-54A9.1;HLCS-IT1;RP11-728F11.4;LINC00856;RP11-63G10.3;CTC-273B12.8;AC010524.4;RP11-229C3.2;RP11-138E2.1;AC015936.3;AP000487.5;CTD-2017C7.2;AC067945.4;RP11-303E16.5;KLHL7-AS1;AC104653.1;MIAT;RP4-657D16.6;LSAMP…	0.307	4.23e-41	3.62e-40	5.6e-38	0.0355	336/8697	1093
MCF-7_KDM5B	Transcription_Factor	Accessible_chromatin	391	RP11-588H23.3;AF131215.2;SOCS2-AS1;CACNA2D3-AS1;LINC00595;RP11-21L19.1;AF131215.9;RP11-282O18.6;CTA-357J21.1;RP11-666A1.5;AE000658.22;RP11-517I3.1;CNTN4-AS1;A2M-AS1;RP3-332B22.1;RP11-44I10.3;RP11-318A15.2;LINC00473;RP11-398G24.2;RP11-656D10.3;RP11-600K15.1;RP11-116O18.1;AC010226.4;RP11-54A9.1;RP1-193H18.2;RP11-728F11.4;RP11-763B22.4;RP11-63G10.3;CTC-273B12.8;INHBA-AS1;AC010524.4;RP11-229C3.2;RP11…	0.358	4.41e-41	3.73e-40	5.84e-38	0.0336	391/10950	1093
GM12878_BCLAF1	Transcription_Factor	enhancer	311	RP11-588H23.3;AF131215.2;XX-CR54.3;LINC01018;ZFHX4-AS1;RP11-21L19.1;AF131215.9;RP11-282O18.6;CTA-357J21.1;RP11-666A1.5;AE000658.22;RP11-517I3.1;CNTN4-AS1;RP11-44I10.3;RP11-318A15.2;RP11-656D10.3;RP11-116O18.1;AC010226.4;RP11-54A9.1;RP1-193H18.2;RP11-728F11.4;RP11-63G10.3;CTC-273B12.8;AC010524.4;RP11-138E2.1;AC015936.3;RP11-713M15.2;CTD-2017C7.2;LINC00402;AC067945.4;RP11-303E16.5;RP11-159N11.4;KLH…	0.285	4.42e-41	3.38e-40	7.41e-38	0.0366	311/7720	1093
GM12878_MYC	Transcription_Factor	Accessible_chromatin	320	RP11-588H23.3;AF131215.2;SOCS2-AS1;LINC00595;RP11-21L19.1;AF131215.9;RP11-282O18.6;CTA-357J21.1;AE000658.22;RP11-517I3.1;RP11-44I10.3;RP11-318A15.2;RP11-656D10.3;RP11-116O18.1;AC010226.4;RP11-54A9.1;RP1-193H18.2;RP11-728F11.4;RP11-63G10.3;CTC-273B12.8;AC010524.4;RP11-138E2.1;AC015936.3;AP000487.5;RP11-713M15.2;CTD-2017C7.2;LINC00402;AC067945.4;RP11-303E16.5;KLHL7-AS1;MIAT;RP11-35G9.5;RP11-703I16.…	0.293	4.42e-41	3.73e-40	5.86e-38	0.0362	320/8069	1093
K562_POLR2A	Transcription_Factor	Promoter_20kb/1kb	310	RP11-588H23.3;SOCS2-AS1;XX-CR54.3;LINC00595;RP11-21L19.1;RP11-282O18.6;RP11-666A1.5;AE000658.22;RP11-517I3.1;RP3-332B22.1;RP11-44I10.3;RP11-318A15.2;RP11-656D10.3;AC010226.4;HLCS-IT1;RP11-728F11.4;RP11-763B22.4;RP11-63G10.3;CTC-273B12.8;AC010524.4;RP11-138E2.1;AC015936.3;AP000487.5;CTD-2017C7.2;AC067945.4;RP11-303E16.5;KLHL7-AS1;MIAT;RP4-657D16.6;LSAMP-AS1;RP11-35G9.5;RP11-332E3.2;AC053503.4;CTD-…	0.284	4.48e-41	2.39e-39	1.29e-37	0.0366	310/7682	1093
SK-N-SH_TCF12	Transcription_Factor	Promoter_20kb/1kb	328	SOCS2-AS1;CACNA2D3-AS1;XX-CR54.3;LINC00595;LINC01018;ZFHX4-AS1;LINC00702;RP11-21L19.1;CTA-357J21.1;RP11-666A1.5;AE000658.22;RP11-517I3.1;A2M-AS1;RP3-332B22.1;RP11-44I10.3;RP11-318A15.2;RP11-398G24.2;RP11-656D10.3;RP11-600K15.1;RP11-116O18.1;AC010226.4;RP11-54A9.1;RP1-193H18.2;HLCS-IT1;RP11-728F11.4;RP11-763B22.4;RP11-63G10.3;CTC-273B12.8;INHBA-AS1;AC010524.4;RP11-138E2.1;AC015936.3;AP000487.5;RP1…	0.3	4.6e-41	2.41e-39	1.33e-37	0.0359	328/8384	1093
MCF-7_NR2F2	Transcription_Factor	Accessible_chromatin	380	RP11-588H23.3;AF131215.2;SOCS2-AS1;CACNA2D3-AS1;LINC00595;RP11-21L19.1;AF131215.9;RP11-282O18.6;CTA-357J21.1;RP11-666A1.5;AE000658.22;RP11-517I3.1;A2M-AS1;RP3-332B22.1;RP11-318A15.2;LINC00473;RP11-398G24.2;RP11-656D10.3;RP11-600K15.1;AC010226.4;RP11-54A9.1;RP1-193H18.2;RP11-728F11.4;RP11-63G10.3;CTC-273B12.8;INHBA-AS1;AC010524.4;RP11-229C3.2;RP11-138E2.1;AC015936.3;AP000487.5;CTD-2017C7.2;LINC004…	0.348	4.66e-41	3.91e-40	6.17e-38	0.0339	380/10492	1093
GM12878_TBP	Transcription_Factor	Accessible_chromatin	321	AF131215.2;SOCS2-AS1;LINC00595;LINC01018;RP11-21L19.1;AF131215.9;RP11-282O18.6;CTA-357J21.1;AE000658.22;RP11-517I3.1;RP11-44I10.3;RP11-318A15.2;RP11-656D10.3;RP11-116O18.1;AC010226.4;RP11-54A9.1;RP1-193H18.2;RP11-728F11.4;RP11-63G10.3;CTC-273B12.8;AC010524.4;RP11-138E2.1;AC015936.3;AP000487.5;RP11-713M15.2;CTD-2017C7.2;LINC00402;AC067945.4;RP11-303E16.5;KLHL7-AS1;MIAT;RP11-326E22.1;LSAMP-AS1;RP11…	0.294	5.14e-41	4.28e-40	6.81e-38	0.0361	321/8114	1093
GM12878_SPI1	Transcription_Factor	Accessible_chromatin	342	RP11-588H23.3;AF131215.2;SOCS2-AS1;LINC00595;ZFHX4-AS1;RP11-21L19.1;AF131215.9;RP11-282O18.6;CTA-357J21.1;RP11-666A1.5;AE000658.22;RP11-517I3.1;A2M-AS1;RP11-44I10.3;RP11-318A15.2;LINC00473;RP11-656D10.3;RP11-116O18.1;AC010226.4;RP11-54A9.1;RP1-193H18.2;RP11-728F11.4;RP11-63G10.3;CTC-273B12.8;INHBA-AS1;AC010524.4;RP11-138E2.1;AC015936.3;AP000487.5;RP11-713M15.2;CTD-2017C7.2;LINC00402;AC067945.4;RP…	0.313	5.35e-41	4.43e-40	7.09e-38	0.0353	342/8946	1093
H1_JUND	Transcription_Factor	Accessible_chromatin	399	RP11-588H23.3;AF131215.2;SOCS2-AS1;CACNA2D3-AS1;RP11-13N12.1;LINC00595;LINC01018;ZFHX4-AS1;RP11-21L19.1;AF131215.9;RP11-282O18.6;CTA-357J21.1;AE000658.22;RP11-517I3.1;CNTN4-AS1;A2M-AS1;RP3-332B22.1;RP11-44I10.3;RP11-318A15.2;LINC00473;RP11-716H6.1;RP11-656D10.3;RP11-116O18.1;AC010226.4;RP11-54A9.1;HLCS-IT1;RP11-728F11.4;LINC00856;RP11-63G10.3;CTC-273B12.8;INHBA-AS1;AC010524.4;RP11-229C3.2;RP11-13…	0.365	5.57e-41	4.58e-40	7.38e-38	0.0333	399/11299	1093
HMEC_CTCF	Transcription_Factor	Accessible_chromatin	318	RP11-588H23.3;SOCS2-AS1;CACNA2D3-AS1;RP11-13N12.1;LINC00595;RP11-21L19.1;CTA-357J21.1;AE000658.22;RP11-517I3.1;A2M-AS1;RP3-332B22.1;RP11-44I10.3;RP11-398G24.2;AC010226.4;RP11-54A9.1;RP11-728F11.4;RP11-63G10.3;CTC-273B12.8;INHBA-AS1;AC010524.4;RP11-229C3.2;RP11-138E2.1;AC015936.3;LINC00402;AC067945.4;RP11-303E16.5;KLHL7-AS1;MIAT;RP11-326E22.1;LSAMP-AS1;RP11-35G9.5;RP11-703I16.1;RP11-332E3.2;AC0535…	0.291	5.67e-41	4.64e-40	7.51e-38	0.0362	318/8001	1093
H1_REST	Transcription_Factor	Accessible_chromatin	364	RP11-588H23.3;AF131215.2;SOCS2-AS1;CACNA2D3-AS1;LINC00595;LINC01018;ZFHX4-AS1;LINC00702;RP11-21L19.1;AF131215.9;RP11-282O18.6;CTA-357J21.1;AE000658.22;RP11-517I3.1;CNTN4-AS1;A2M-AS1;RP3-332B22.1;RP11-318A15.2;LINC00473;RP11-716H6.1;RP11-656D10.3;RP11-116O18.1;AC010226.4;RP11-54A9.1;RP11-728F11.4;LINC00856;RP11-63G10.3;CTC-273B12.8;INHBA-AS1;AC010524.4;RP11-229C3.2;RP11-138E2.1;AC015936.3;AP000487…	0.333	5.84e-41	4.75e-40	7.74e-38	0.0344	364/9841	1093
PANC-1_REST	Transcription_Factor	enhancer	294	SOCS2-AS1;CACNA2D3-AS1;LINC00595;LINC01018;LINC00702;RP11-21L19.1;CTA-357J21.1;RP11-666A1.5;AE000658.22;RP11-517I3.1;RP11-44I10.3;RP11-318A15.2;RP11-656D10.3;AC010226.4;RP11-54A9.1;RP1-193H18.2;LINC00856;RP11-63G10.3;CTC-273B12.8;INHBA-AS1;AC010524.4;RP11-138E2.1;AC015936.3;AP000487.5;CTD-2017C7.2;AC067945.4;RP11-303E16.5;KLHL7-AS1;AC104653.1;RP11-326E22.1;RP11-35G9.5;RP11-703I16.1;AC053503.4;SNO…	0.269	6.17e-41	4.7e-40	1.03e-37	0.0373	294/7084	1093
HepG2_FOXA2	Transcription_Factor	enhancer	315	SOCS2-AS1;RP11-21L19.1;RP11-282O18.6;CTA-357J21.1;RP11-666A1.5;AE000658.22;RP11-517I3.1;A2M-AS1;RP3-332B22.1;RP11-44I10.3;RP11-318A15.2;RP11-656D10.3;AC010226.4;RP11-54A9.1;HLCS-IT1;RP11-728F11.4;RP11-63G10.3;CTC-273B12.8;RP11-229C3.2;RP11-138E2.1;AC015936.3;AP000487.5;RP11-713M15.2;CTD-2017C7.2;LINC00402;AC067945.4;RP11-303E16.5;KLHL7-AS1;AC104653.1;RP11-35G9.5;RP11-703I16.1;RP11-332E3.2;AC05350…	0.288	6.21e-41	4.71e-40	1.04e-37	0.0364	315/7888	1093
H1_TBP	Transcription_Factor	Accessible_chromatin	368	RP11-588H23.3;AF131215.2;SOCS2-AS1;CACNA2D3-AS1;RP11-13N12.1;LINC00595;LINC01018;ZFHX4-AS1;RP11-21L19.1;AF131215.9;RP11-282O18.6;CTA-357J21.1;AE000658.22;RP11-517I3.1;A2M-AS1;RP11-44I10.3;RP11-318A15.2;RP11-656D10.3;RP11-116O18.1;AC010226.4;RP11-54A9.1;HLCS-IT1;RP11-728F11.4;LINC00856;RP11-63G10.3;CTC-273B12.8;INHBA-AS1;AC010524.4;RP11-229C3.2;RP11-138E2.1;AC015936.3;AP000487.5;CTD-2017C7.2;LINC0…	0.337	6.21e-41	5.02e-40	8.23e-38	0.0343	368/10008	1093
GM12878_YY1	Transcription_Factor	enhancer	304	RP11-588H23.3;AF131215.2;LINC01018;RP11-21L19.1;AF131215.9;RP11-282O18.6;CTA-357J21.1;RP11-666A1.5;AE000658.22;RP11-517I3.1;RP11-44I10.3;RP11-318A15.2;RP11-656D10.3;RP11-116O18.1;AC010226.4;RP11-54A9.1;RP1-193H18.2;RP11-728F11.4;RP11-63G10.3;CTC-273B12.8;AC010524.4;RP11-138E2.1;AC015936.3;CTD-2017C7.2;LINC00402;AC067945.4;RP11-303E16.5;RP11-159N11.4;KLHL7-AS1;MIAT;RP11-326E22.1;RP11-35G9.5;RP11-7…	0.278	6.33e-41	4.78e-40	1.06e-37	0.0368	304/7465	1093
GM12878_POU2F2	Transcription_Factor	enhancer	309	RP11-588H23.3;AF131215.2;LINC00595;LINC01018;ZFHX4-AS1;RP11-21L19.1;AF131215.9;CTA-357J21.1;AE000658.22;RP11-517I3.1;CNTN4-AS1;RP11-44I10.3;RP11-318A15.2;RP11-656D10.3;RP11-116O18.1;AC010226.4;RP11-54A9.1;RP1-193H18.2;RP11-728F11.4;RP11-63G10.3;CTC-273B12.8;AC010524.4;RP11-138E2.1;AC015936.3;RP11-713M15.2;CTD-2017C7.2;LINC00402;AC067945.4;RP11-303E16.5;RP11-159N11.4;KLHL7-AS1;MIAT;RP11-326E22.1;L…	0.283	6.51e-41	4.9e-40	1.09e-37	0.0366	309/7658	1093
HepG2_HBP1	Transcription_Factor	enhancer	304	SOCS2-AS1;LINC00595;LINC01018;RP11-21L19.1;RP11-282O18.6;CTA-357J21.1;RP11-666A1.5;AE000658.22;RP11-517I3.1;A2M-AS1;RP3-332B22.1;RP11-44I10.3;RP11-318A15.2;RP11-656D10.3;AC010226.4;RP11-54A9.1;HLCS-IT1;RP11-63G10.3;CTC-273B12.8;AC010524.4;RP11-138E2.1;AC015936.3;AP000487.5;RP11-713M15.2;CTD-2017C7.2;AC067945.4;RP11-303E16.5;KLHL7-AS1;AC104653.1;RP11-35G9.5;RP11-703I16.1;RP11-332E3.2;AC053503.4;SN…	0.278	6.66e-41	4.99e-40	1.12e-37	0.0368	304/7467	1093
WI-38_POLR2A	Transcription_Factor	Promoter_10kb/1kb	205	SOCS2-AS1;LINC00595;ZFHX4-AS1;RP11-21L19.1;RP11-666A1.5;AE000658.22;A2M-AS1;RP11-318A15.2;RP11-656D10.3;AC010226.4;RP11-54A9.1;RP11-763B22.4;LINC00856;RP11-63G10.3;CTC-273B12.8;INHBA-AS1;RP11-229C3.2;RP11-138E2.1;AC015936.3;AP000487.5;RP11-713M15.2;CTD-2017C7.2;AC067945.4;RP11-303E16.5;KLHL7-AS1;MIAT;RP4-657D16.6;RP11-35G9.5;RP11-703I16.1;AC053503.4;SNORA40;LINC00327;RP11-35G9.3;CTD-2175A23.1;RP1…	0.188	6.92e-41	1.17e-38	1.99e-37	0.0424	205/3950	1093
293_POLR2A	Transcription_Factor	Promoter_20kb/1kb	259	SOCS2-AS1;LINC00595;ZFHX4-AS1;RP11-666A1.5;AE000658.22;A2M-AS1;RP3-332B22.1;RP11-318A15.2;LINC00473;RP11-398G24.2;RP11-656D10.3;AC010226.4;RP1-193H18.2;RP11-728F11.4;RP11-63G10.3;CTC-273B12.8;AC010524.4;RP11-229C3.2;RP11-138E2.1;AC015936.3;AP000487.5;RP11-713M15.2;CTD-2017C7.2;AC067945.4;RP11-303E16.5;KLHL7-AS1;MIAT;RP4-657D16.6;RP11-35G9.5;RP11-703I16.1;AC053503.4;CTD-2201I18.1;SNORA40;CTD-2314B…	0.237	6.98e-41	3.54e-39	2.01e-37	0.0391	259/5799	1093
MCF-10A_FOS	Transcription_Factor	Promoter_20kb/1kb	357	RP11-588H23.3;AF131215.2;SOCS2-AS1;LINC00595;LINC01018;ZFHX4-AS1;LINC00702;RP11-21L19.1;AE000658.22;RP11-517I3.1;CNTN4-AS1;A2M-AS1;RP3-332B22.1;RP11-44I10.3;RP11-318A15.2;LINC00473;RP11-398G24.2;RP11-600K15.1;RP11-116O18.1;AC010226.4;RP11-54A9.1;RP1-193H18.2;HLCS-IT1;RP11-728F11.4;RP11-63G10.3;CTC-273B12.8;INHBA-AS1;RP11-229C3.2;RP11-138E2.1;AC015936.3;AP000487.5;RP11-713M15.2;CTD-2017C7.2;AC0679…	0.327	7e-41	3.54e-39	2.02e-37	0.0347	357/9563	1093
HUVEC_NFATC1	Transcription_Factor	Accessible_chromatin	296	RP11-588H23.3;SOCS2-AS1;RP11-13N12.1;LINC00595;RP11-21L19.1;RP11-282O18.6;RP11-666A1.5;AE000658.22;RP11-517I3.1;A2M-AS1;RP11-44I10.3;RP11-318A15.2;RP11-656D10.3;AC010226.4;RP11-54A9.1;HLCS-IT1;RP11-728F11.4;RP11-63G10.3;CTC-273B12.8;INHBA-AS1;AC010524.4;RP11-138E2.1;AC015936.3;AP000487.5;CTD-2017C7.2;LINC00402;AC067945.4;RP11-303E16.5;KLHL7-AS1;MIAT;RP11-35G9.5;AC053503.4;SNORA40;LINC00327;RP11-2…	0.271	7.72e-41	6.2e-40	1.02e-37	0.0372	296/7168	1093
HCT116_POLR2A	Transcription_Factor	Accessible_chromatin	315	RP11-588H23.3;SOCS2-AS1;RP11-13N12.1;LINC00595;ZFHX4-AS1;RP11-21L19.1;CTA-357J21.1;RP11-666A1.5;RP11-517I3.1;A2M-AS1;RP3-332B22.1;RP11-318A15.2;LINC00473;RP11-398G24.2;RP11-656D10.3;AC010226.4;RP11-54A9.1;RP1-193H18.2;RP11-763B22.4;RP11-63G10.3;CTC-273B12.8;INHBA-AS1;AC010524.4;RP11-229C3.2;AP000487.5;CTD-2017C7.2;LINC00402;AC067945.4;RP11-109I13.2;RP11-303E16.5;RP11-159N11.4;KLHL7-AS1;AC104653.1…	0.288	7.99e-41	6.38e-40	1.06e-37	0.0363	315/7898	1093
LNCAP_AR	Transcription_Factor	Promoter_10kb/1kb	339	RP11-588H23.3;AF131215.2;SOCS2-AS1;RP11-13N12.1;XX-CR54.3;LINC00595;LINC01018;ZFHX4-AS1;RP11-21L19.1;RP11-282O18.6;RP11-666A1.5;AE000658.22;RP11-517I3.1;CNTN4-AS1;A2M-AS1;RP3-332B22.1;RP11-318A15.2;LINC00473;RP11-656D10.3;RP11-600K15.1;AC010226.4;RP11-54A9.1;HLCS-IT1;LINC00856;RP11-63G10.3;RP11-229C3.2;RP11-138E2.1;AP000487.5;RP11-713M15.2;CTD-2017C7.2;LINC00402;AC067945.4;RP11-109I13.2;RP11-303E…	0.31	8.19e-41	1.31e-38	2.36e-37	0.0353	339/8844	1093
HUVEC_MYC	Transcription_Factor	enhancer	323	RP11-588H23.3;RP11-13N12.1;LINC00595;LINC01018;LINC00702;RP11-21L19.1;RP11-282O18.6;AE000658.22;RP11-517I3.1;A2M-AS1;RP3-332B22.1;RP11-44I10.3;RP11-318A15.2;RP11-656D10.3;AC010226.4;RP11-54A9.1;RP1-193H18.2;HLCS-IT1;RP11-728F11.4;LINC00856;RP11-63G10.3;CTC-273B12.8;INHBA-AS1;AC010524.4;RP11-138E2.1;AC015936.3;AP000487.5;RP11-713M15.2;CTD-2017C7.2;LINC00402;AC067945.4;RP11-303E16.5;RP11-159N11.4;K…	0.296	8.4e-41	6.26e-40	1.41e-37	0.036	323/8212	1093
A549_FOXA1	Transcription_Factor	enhancer	331	RP11-588H23.3;SOCS2-AS1;CACNA2D3-AS1;RP11-13N12.1;LINC00595;ZFHX4-AS1;LINC00702;RP11-21L19.1;CTA-357J21.1;RP11-666A1.5;AE000658.22;RP11-517I3.1;RP3-332B22.1;RP11-318A15.2;LINC00473;AC010226.4;RP11-54A9.1;RP1-193H18.2;HLCS-IT1;RP11-728F11.4;LINC00856;RP11-63G10.3;CTC-273B12.8;RP11-138E2.1;AC015936.3;AP000487.5;RP11-713M15.2;LINC00402;AC067945.4;RP11-303E16.5;AC104653.1;MIAT;RP11-35G9.5;RP11-703I16…	0.303	8.8e-41	6.53e-40	1.48e-37	0.0356	331/8529	1093
GM12878_TAF1	Transcription_Factor	Accessible_chromatin	314	AF131215.2;SOCS2-AS1;LINC00595;LINC01018;RP11-21L19.1;AF131215.9;RP11-282O18.6;CTA-357J21.1;AE000658.22;RP11-517I3.1;RP11-44I10.3;RP11-318A15.2;RP11-656D10.3;RP11-116O18.1;AC010226.4;RP11-54A9.1;RP1-193H18.2;RP11-728F11.4;RP11-63G10.3;CTC-273B12.8;AC010524.4;RP11-138E2.1;AC015936.3;AP000487.5;CTD-2017C7.2;LINC00402;AC067945.4;RP11-303E16.5;KLHL7-AS1;MIAT;RP11-35G9.5;RP11-703I16.1;RP11-332E3.2;AC0…	0.287	9.02e-41	7.16e-40	1.2e-37	0.0363	314/7864	1093
H1_NANOG	Transcription_Factor	Accessible_chromatin	402	RP11-588H23.3;AF131215.2;SOCS2-AS1;CACNA2D3-AS1;RP11-13N12.1;LINC00595;ZFHX4-AS1;LINC00702;RP11-21L19.1;AF131215.9;CTA-357J21.1;AE000658.22;RP11-517I3.1;CNTN4-AS1;A2M-AS1;RP3-332B22.1;RP11-44I10.3;RP11-318A15.2;LINC00473;RP11-716H6.1;RP11-656D10.3;RP11-116O18.1;AC010226.4;RP11-54A9.1;RP1-193H18.2;HLCS-IT1;RP11-728F11.4;LINC00856;RP11-63G10.3;CTC-273B12.8;INHBA-AS1;AC010524.4;RP11-229C3.2;RP11-138…	0.368	9.13e-41	7.2e-40	1.21e-37	0.0331	402/11450	1093
HS-ES-2M_SMARCC1	Transcription_Factor	Promoter_20kb/1kb	277	SOCS2-AS1;LINC00595;LINC00702;RP11-21L19.1;RP11-666A1.5;AE000658.22;RP11-517I3.1;RP3-332B22.1;RP11-44I10.3;RP11-318A15.2;LINC00473;RP11-656D10.3;RP11-600K15.1;RP11-116O18.1;AC010226.4;RP11-54A9.1;RP1-193H18.2;RP11-728F11.4;RP11-763B22.4;RP11-63G10.3;CTC-273B12.8;AC010524.4;RP11-229C3.2;RP11-138E2.1;AC015936.3;AP000487.5;CTD-2017C7.2;AC067945.4;RP11-303E16.5;KLHL7-AS1;AC104653.1;MIAT;RP11-35G9.5;R…	0.253	9.5e-41	4.73e-39	2.74e-37	0.0381	277/6465	1093
IMR-90_EP300	Transcription_Factor	Promoter_5kb/1kb	217	SOCS2-AS1;CACNA2D3-AS1;LINC00595;ZFHX4-AS1;RP11-21L19.1;RP11-666A1.5;RP3-332B22.1;RP11-44I10.3;RP11-318A15.2;LINC00473;RP11-656D10.3;AC010226.4;RP11-54A9.1;LINC00856;RP11-63G10.3;INHBA-AS1;RP11-229C3.2;RP11-138E2.1;AC015936.3;AP000487.5;RP11-713M15.2;CTD-2017C7.2;LINC00402;AC067945.4;RP11-109I13.2;KLHL7-AS1;AC104653.1;MIAT;RP11-332E3.2;AC053503.4;RP11-719N22.2;AC007879.7;LINC00327;RP11-35G9.3;CTD…	0.199	1e-40	7.16e-38	2.86e-37	0.0415	217/4355	1093
MCF-7_EP300	Transcription_Factor	Accessible_chromatin	393	RP11-588H23.3;AF131215.2;SOCS2-AS1;CACNA2D3-AS1;LINC00595;RP11-21L19.1;AF131215.9;RP11-282O18.6;CTA-357J21.1;RP11-666A1.5;AE000658.22;RP11-517I3.1;A2M-AS1;RP3-332B22.1;RP11-44I10.3;RP11-318A15.2;LINC00473;RP11-398G24.2;RP11-656D10.3;RP11-600K15.1;RP11-116O18.1;AC010226.4;RP11-54A9.1;RP11-728F11.4;RP11-763B22.4;RP11-63G10.3;CTC-273B12.8;INHBA-AS1;AC010524.4;RP11-229C3.2;RP11-138E2.1;AC015936.3;RP1…	0.36	1.01e-40	7.92e-40	1.34e-37	0.0334	393/11073	1093
HUVEC_FOS	Transcription_Factor	enhancer	337	RP11-588H23.3;SOCS2-AS1;RP11-13N12.1;LINC00595;LINC00702;RP11-21L19.1;RP11-282O18.6;CTA-357J21.1;AE000658.22;RP11-517I3.1;A2M-AS1;RP3-332B22.1;RP11-44I10.3;RP11-318A15.2;RP11-656D10.3;RP11-600K15.1;AC010226.4;RP11-54A9.1;RP1-193H18.2;HLCS-IT1;RP11-728F11.4;LINC00856;RP11-63G10.3;CTC-273B12.8;INHBA-AS1;RP11-138E2.1;AC015936.3;AP000487.5;RP11-713M15.2;CTD-2017C7.2;LINC00402;AC067945.4;RP11-303E16.5…	0.308	1.03e-40	7.61e-40	1.73e-37	0.0354	337/8774	1093
HMEC_E2F1	Transcription_Factor	enhancer	278	RP11-588H23.3;SOCS2-AS1;LINC01018;RP11-21L19.1;AE000658.22;RP11-517I3.1;RP11-656D10.3;AC010226.4;RP11-54A9.1;RP11-63G10.3;CTC-273B12.8;INHBA-AS1;RP11-229C3.2;RP11-138E2.1;AC015936.3;AP000487.5;CTD-2017C7.2;LINC00402;AC067945.4;RP11-303E16.5;MIAT;RP11-35G9.5;RP11-703I16.1;AC007879.7;SNORA40;LINC00327;RP11-265F19.1;RP11-729I10.2;RP11-35G9.3;MIR600HG;CTD-2175A23.1;RP11-529E10.6;RP11-449H11.1;KIAA019…	0.254	1.06e-40	7.8e-40	1.78e-37	0.038	278/6506	1093
GM12878_MTA3	Transcription_Factor	Accessible_chromatin	333	RP11-588H23.3;AF131215.2;SOCS2-AS1;RP11-13N12.1;LINC00595;RP11-21L19.1;AF131215.9;RP11-282O18.6;CTA-357J21.1;AE000658.22;RP11-517I3.1;A2M-AS1;RP11-44I10.3;RP11-318A15.2;LINC00473;RP11-656D10.3;RP11-116O18.1;AC010226.4;RP11-54A9.1;RP1-193H18.2;RP11-728F11.4;RP11-63G10.3;CTC-273B12.8;AC010524.4;RP11-138E2.1;AC015936.3;AP000487.5;RP11-713M15.2;CTD-2017C7.2;LINC00402;AC067945.4;RP11-303E16.5;KLHL7-AS…	0.305	1.06e-40	8.21e-40	1.4e-37	0.0355	333/8616	1093
K562_NR2C2	Transcription_Factor	Accessible_chromatin	325	RP11-588H23.3;SOCS2-AS1;LINC00595;ZFHX4-AS1;RP11-21L19.1;RP11-282O18.6;CTA-357J21.1;AE000658.22;RP11-517I3.1;A2M-AS1;RP3-332B22.1;RP11-44I10.3;RP11-318A15.2;RP11-656D10.3;RP11-116O18.1;AC010226.4;RP11-54A9.1;RP1-193H18.2;HLCS-IT1;RP11-63G10.3;CTC-273B12.8;AC010524.4;RP11-138E2.1;AC015936.3;AP000487.5;CTD-2017C7.2;AC067945.4;RP11-303E16.5;KLHL7-AS1;AC104653.1;MIAT;RP4-657D16.6;RP11-35G9.5;RP11-703…	0.297	1.06e-40	8.21e-40	1.4e-37	0.0358	325/8300	1093
MCF-7_POLR2A	Transcription_Factor	Promoter_10kb/1kb	375	RP11-588H23.3;SOCS2-AS1;LINC00595;LINC01018;LINC00702;RP11-21L19.1;RP11-282O18.6;CTA-357J21.1;RP11-666A1.5;AE000658.22;RP11-517I3.1;CNTN4-AS1;A2M-AS1;RP3-332B22.1;RP11-318A15.2;LINC00473;RP11-398G24.2;RP11-656D10.3;RP11-600K15.1;AC010226.4;RP11-54A9.1;HLCS-IT1;RP11-728F11.4;RP11-763B22.4;LINC00856;RP11-63G10.3;CTC-273B12.8;INHBA-AS1;AC010524.4;RP11-229C3.2;RP11-138E2.1;AC015936.3;AP000487.5;RP11-…	0.343	1.07e-40	1.62e-38	3.08e-37	0.034	375/10322	1093
HepG2_MBD4	Transcription_Factor	enhancer	301	SOCS2-AS1;LINC00595;RP11-21L19.1;RP11-282O18.6;CTA-357J21.1;AE000658.22;RP11-517I3.1;A2M-AS1;RP3-332B22.1;RP11-44I10.3;RP11-318A15.2;RP11-656D10.3;AC010226.4;RP11-54A9.1;HLCS-IT1;RP11-728F11.4;RP11-63G10.3;CTC-273B12.8;RP11-138E2.1;AC015936.3;AP000487.5;RP11-713M15.2;CTD-2017C7.2;LINC00402;AC067945.4;RP11-303E16.5;KLHL7-AS1;AC104653.1;RP11-35G9.5;RP11-703I16.1;RP11-332E3.2;AC053503.4;CTD-2201I18.…	0.275	1.08e-40	7.91e-40	1.81e-37	0.0369	301/7371	1093
VCaP_AR	Transcription_Factor	Promoter_20kb/1kb	388	AF131215.2;SOCS2-AS1;CACNA2D3-AS1;LINC01018;ZFHX4-AS1;LINC00702;RP11-21L19.1;AF131215.9;RP11-282O18.6;CTA-357J21.1;RP11-666A1.5;AE000658.22;RP11-517I3.1;A2M-AS1;RP3-332B22.1;RP11-44I10.3;RP11-318A15.2;LINC00473;RP11-656D10.3;RP11-600K15.1;RP11-116O18.1;AC010226.4;RP11-54A9.1;RP1-193H18.2;HLCS-IT1;RP11-728F11.4;RP11-763B22.4;RP11-63G10.3;CTC-273B12.8;INHBA-AS1;AC010524.4;RP11-229C3.2;RP11-138E2.1;…	0.355	1.09e-40	5.33e-39	3.14e-37	0.0335	388/10866	1093
HepG2_SSRP1	Transcription_Factor	enhancer	304	SOCS2-AS1;RP11-21L19.1;RP11-282O18.6;CTA-357J21.1;AE000658.22;RP11-517I3.1;A2M-AS1;RP3-332B22.1;RP11-44I10.3;RP11-318A15.2;RP11-656D10.3;AC010226.4;RP11-54A9.1;HLCS-IT1;RP11-728F11.4;RP11-63G10.3;CTC-273B12.8;RP11-138E2.1;AC015936.3;AP000487.5;RP11-713M15.2;CTD-2017C7.2;AC067945.4;RP11-303E16.5;KLHL7-AS1;AC104653.1;RP11-35G9.5;RP11-703I16.1;RP11-332E3.2;AC053503.4;CTD-2201I18.1;SNORA40;RP11-265F1…	0.278	1.18e-40	8.6e-40	1.98e-37	0.0367	304/7489	1093
HT29_POLR2A	Transcription_Factor	enhancer	353	RP11-588H23.3;LINC00595;LINC01018;LINC00702;RP11-21L19.1;RP11-282O18.6;CTA-357J21.1;RP11-666A1.5;AE000658.22;RP11-517I3.1;A2M-AS1;RP3-332B22.1;RP11-44I10.3;RP11-318A15.2;LINC00473;RP11-398G24.2;RP11-656D10.3;AC010226.4;RP11-54A9.1;RP1-193H18.2;HLCS-IT1;RP11-728F11.4;LINC00856;RP11-63G10.3;CTC-273B12.8;INHBA-AS1;AC010524.4;RP11-229C3.2;RP11-138E2.1;AC015936.3;AP000487.5;RP11-713M15.2;CTD-2017C7.2;…	0.323	1.2e-40	8.71e-40	2.01e-37	0.0347	353/9424	1093
HepG2_POLR2A	Transcription_Factor	Promoter_20kb/1kb	256	RP11-588H23.3;SOCS2-AS1;RP11-282O18.6;CTA-357J21.1;RP11-666A1.5;AE000658.22;A2M-AS1;RP11-318A15.2;RP11-656D10.3;AC010226.4;RP11-728F11.4;RP11-763B22.4;RP11-63G10.3;CTC-273B12.8;AC010524.4;RP11-229C3.2;RP11-138E2.1;AC015936.3;AP000487.5;RP11-713M15.2;CTD-2017C7.2;LINC00402;AC067945.4;RP11-303E16.5;KLHL7-AS1;RP4-657D16.6;RP11-35G9.5;RP11-332E3.2;AC053503.4;CTD-2201I18.1;SNORA40;CTD-2314B22.3;LINC00…	0.234	1.21e-40	5.82e-39	3.49e-37	0.0391	256/5710	1093
MCF-7_ESR1	Transcription_Factor	Accessible_chromatin	404	RP11-588H23.3;AF131215.2;SOCS2-AS1;CACNA2D3-AS1;LINC00595;LINC00702;RP11-21L19.1;AF131215.9;RP11-282O18.6;CTA-357J21.1;RP11-666A1.5;AE000658.22;RP11-517I3.1;CNTN4-AS1;A2M-AS1;RP3-332B22.1;RP11-44I10.3;RP11-318A15.2;LINC00473;RP11-398G24.2;RP11-656D10.3;RP11-600K15.1;RP11-116O18.1;AC010226.4;RP11-54A9.1;RP1-193H18.2;RP11-728F11.4;RP11-63G10.3;CTC-273B12.8;INHBA-AS1;AC010524.4;RP11-229C3.2;RP11-138…	0.37	1.35e-40	1.04e-39	1.79e-37	0.033	404/11554	1093
LNCAP_MYC	Transcription_Factor	Promoter_10kb/1kb	229	SOCS2-AS1;XX-CR54.3;RP11-21L19.1;AF131215.9;RP11-282O18.6;RP11-666A1.5;AE000658.22;RP11-517I3.1;A2M-AS1;RP11-318A15.2;RP11-656D10.3;RP1-193H18.2;RP11-763B22.4;RP11-63G10.3;CTC-273B12.8;RP11-138E2.1;AP000487.5;CTD-2017C7.2;AC067945.4;RP11-303E16.5;RP11-159N11.4;AP000473.8;KLHL7-AS1;MIAT;RP4-657D16.6;AP000525.9;RP11-35G9.5;RP11-703I16.1;AC053503.4;SNORA40;CTD-2314B22.3;RP11-35G9.3;RP11-529E10.6;RP1…	0.21	1.36e-40	1.96e-38	3.92e-37	0.0407	229/4769	1093
T-47D_PGR	Transcription_Factor	Accessible_chromatin	331	RP11-588H23.3;SOCS2-AS1;XX-CR54.3;LINC00595;LINC01018;LINC00702;RP11-21L19.1;RP11-282O18.6;CTA-357J21.1;RP11-666A1.5;AE000658.22;RP11-517I3.1;A2M-AS1;RP11-44I10.3;RP11-318A15.2;RP11-656D10.3;RP11-600K15.1;AC010226.4;RP11-54A9.1;HLCS-IT1;RP11-728F11.4;RP11-63G10.3;CTC-273B12.8;INHBA-AS1;AC010524.4;RP11-138E2.1;AC015936.3;AP000487.5;CTD-2017C7.2;LINC00402;AC067945.4;RP11-303E16.5;RP11-159N11.4;KLHL…	0.303	1.43e-40	1.1e-39	1.89e-37	0.0356	331/8549	1093
A549_POLR2A	Transcription_Factor	Promoter_10kb/1kb	319	RP11-588H23.3;SOCS2-AS1;RP11-13N12.1;XX-CR54.3;LINC00595;LINC00702;RP11-21L19.1;AF131215.9;RP11-282O18.6;CTA-357J21.1;RP11-666A1.5;CNTN4-AS1;A2M-AS1;RP11-44I10.3;RP11-318A15.2;LINC00473;RP11-656D10.3;AC010226.4;RP11-54A9.1;HLCS-IT1;RP11-728F11.4;LINC00856;RP11-63G10.3;CTC-273B12.8;INHBA-AS1;AC010524.4;RP11-229C3.2;RP11-138E2.1;AC015936.3;AP000487.5;RP11-713M15.2;CTD-2017C7.2;AC067945.4;RP11-109I1…	0.292	1.47e-40	2.02e-38	4.23e-37	0.036	319/8078	1093
GM12878_PML	Transcription_Factor	enhancer	306	RP11-588H23.3;AF131215.2;LINC01018;ZFHX4-AS1;RP11-21L19.1;AF131215.9;CTA-357J21.1;RP11-666A1.5;AE000658.22;RP11-517I3.1;CNTN4-AS1;RP11-44I10.3;RP11-318A15.2;RP11-656D10.3;RP11-116O18.1;AC010226.4;RP11-54A9.1;RP1-193H18.2;RP11-728F11.4;RP11-63G10.3;CTC-273B12.8;AC010524.4;RP11-138E2.1;AC015936.3;RP11-713M15.2;CTD-2017C7.2;LINC00402;AC067945.4;RP11-303E16.5;RP11-159N11.4;KLHL7-AS1;MIAT;RP11-326E22.…	0.28	1.5e-40	1.08e-39	2.52e-37	0.0366	306/7575	1093
K562_NR2F2	Transcription_Factor	Accessible_chromatin	325	RP11-588H23.3;SOCS2-AS1;LINC00595;RP11-21L19.1;RP11-282O18.6;CTA-357J21.1;AE000658.22;RP11-517I3.1;RP3-332B22.1;RP11-44I10.3;RP11-318A15.2;RP11-656D10.3;RP11-116O18.1;AC010226.4;RP11-54A9.1;HLCS-IT1;RP11-728F11.4;RP11-63G10.3;CTC-273B12.8;AC010524.4;RP11-138E2.1;AC015936.3;AP000487.5;CTD-2017C7.2;AC067945.4;RP11-303E16.5;KLHL7-AS1;MIAT;LSAMP-AS1;RP11-35G9.5;RP11-703I16.1;AC053503.4;CTD-2201I18.1;…	0.297	1.5e-40	1.14e-39	1.99e-37	0.0358	325/8314	1093
GM2588_CTCF	Transcription_Factor	Promoter_20kb/1kb	320	AF131215.2;SOCS2-AS1;LINC00595;LINC01018;ZFHX4-AS1;LINC00702;RP11-21L19.1;AF131215.9;CTA-357J21.1;RP11-666A1.5;AE000658.22;RP11-517I3.1;CNTN4-AS1;A2M-AS1;RP3-332B22.1;RP11-44I10.3;RP11-318A15.2;LINC00473;RP11-656D10.3;RP11-600K15.1;AC010226.4;RP11-728F11.4;RP11-763B22.4;LINC00856;RP11-63G10.3;CTC-273B12.8;INHBA-AS1;AC010524.4;RP11-229C3.2;RP11-138E2.1;AC015936.3;AP000487.5;RP11-713M15.2;CTD-2017C…	0.293	1.54e-40	7.17e-39	4.44e-37	0.036	320/8119	1093
PC-3_PBX4	Transcription_Factor	Promoter_20kb/1kb	316	RP11-588H23.3;SOCS2-AS1;CACNA2D3-AS1;LINC00595;ZFHX4-AS1;LINC00702;RP11-21L19.1;RP11-282O18.6;RP11-666A1.5;AE000658.22;RP11-517I3.1;RP3-332B22.1;RP11-44I10.3;RP11-318A15.2;RP11-398G24.2;RP11-600K15.1;AC010226.4;RP11-54A9.1;RP1-193H18.2;RP11-728F11.4;RP11-763B22.4;RP11-63G10.3;CTC-273B12.8;INHBA-AS1;RP11-138E2.1;AC015936.3;AP000487.5;RP11-374M1.2;RP11-713M15.2;CTD-2017C7.2;LL22NC03-N64E9.1;AC06794…	0.289	1.54e-40	7.17e-39	4.44e-37	0.0362	316/7963	1093
GM12878_TBX21	Transcription_Factor	Accessible_chromatin	301	AF131215.2;SOCS2-AS1;LINC00595;RP11-21L19.1;AF131215.9;RP11-282O18.6;CTA-357J21.1;AE000658.22;RP11-517I3.1;RP11-44I10.3;RP11-318A15.2;RP11-656D10.3;RP11-116O18.1;AC010226.4;RP11-54A9.1;RP11-728F11.4;RP11-63G10.3;CTC-273B12.8;INHBA-AS1;AC010524.4;RP11-138E2.1;AC015936.3;AP000487.5;RP11-713M15.2;CTD-2017C7.2;LINC00402;AC067945.4;RP11-303E16.5;KLHL7-AS1;MIAT;RP11-35G9.5;RP11-703I16.1;RP11-332E3.2;AC…	0.275	1.6e-40	1.21e-39	2.12e-37	0.0368	301/7386	1093
IMR-90_MAFK	Transcription_Factor	Promoter_20kb/1kb	310	SOCS2-AS1;CACNA2D3-AS1;XX-CR54.3;LINC00595;LINC00702;RP11-21L19.1;CTA-357J21.1;AE000658.22;RP11-517I3.1;RP3-332B22.1;RP11-44I10.3;RP11-318A15.2;LINC00473;RP11-398G24.2;RP11-600K15.1;RP11-54A9.1;RP1-193H18.2;HLCS-IT1;RP11-728F11.4;LINC00856;RP11-63G10.3;INHBA-AS1;AC010524.4;RP11-138E2.1;AC015936.3;AP000487.5;RP11-713M15.2;CTD-2017C7.2;LINC00402;AC067945.4;RP11-109I13.2;RP11-159N11.4;AP000473.8;KLH…	0.284	1.65e-40	7.56e-39	4.76e-37	0.0364	310/7733	1093
HepG2_MXI1	Transcription_Factor	enhancer	307	SOCS2-AS1;LINC01018;RP11-21L19.1;RP11-282O18.6;CTA-357J21.1;AE000658.22;RP11-517I3.1;A2M-AS1;RP11-44I10.3;RP11-318A15.2;RP11-656D10.3;AC010226.4;RP11-54A9.1;HLCS-IT1;RP11-728F11.4;RP11-63G10.3;CTC-273B12.8;RP11-138E2.1;AC015936.3;AP000487.5;RP11-713M15.2;CTD-2017C7.2;AC067945.4;RP11-303E16.5;KLHL7-AS1;AC104653.1;RP11-35G9.5;RP11-703I16.1;RP11-332E3.2;AC053503.4;CTD-2201I18.1;SNORA40;LINC00327;RP1…	0.281	1.73e-40	1.25e-39	2.9e-37	0.0365	307/7619	1093
Jurkat_POLR2A	Transcription_Factor	Accessible_chromatin	377	RP11-588H23.3;AF131215.2;SOCS2-AS1;LINC00595;LINC01018;RP11-21L19.1;AF131215.9;CTA-357J21.1;RP11-666A1.5;AE000658.22;RP11-517I3.1;CNTN4-AS1;A2M-AS1;RP11-318A15.2;LINC00473;RP11-656D10.3;RP11-116O18.1;AC010226.4;RP11-54A9.1;RP1-193H18.2;RP11-728F11.4;LINC00856;RP11-63G10.3;CTC-273B12.8;AC010524.4;RP11-229C3.2;RP11-138E2.1;AC015936.3;AP000487.5;RP11-713M15.2;CTD-2017C7.2;LINC00402;AC067945.4;RP11-3…	0.345	1.74e-40	1.31e-39	2.31e-37	0.0338	377/10427	1093
HepG2_MBD1	Transcription_Factor	enhancer	304	SOCS2-AS1;LINC00595;LINC01018;RP11-21L19.1;RP11-282O18.6;CTA-357J21.1;AE000658.22;RP11-517I3.1;A2M-AS1;RP3-332B22.1;RP11-44I10.3;RP11-318A15.2;RP11-656D10.3;AC010226.4;RP11-54A9.1;HLCS-IT1;RP11-728F11.4;RP11-63G10.3;CTC-273B12.8;RP11-138E2.1;AC015936.3;AP000487.5;RP11-713M15.2;CTD-2017C7.2;AC067945.4;RP11-303E16.5;KLHL7-AS1;AC104653.1;RP11-35G9.5;RP11-703I16.1;RP11-332E3.2;AC053503.4;CTD-2201I18.…	0.278	1.79e-40	1.28e-39	3e-37	0.0367	304/7505	1093
HT29_NR1H3	Transcription_Factor	enhancer	332	RP11-588H23.3;LINC00595;LINC00702;RP11-21L19.1;RP11-282O18.6;CTA-357J21.1;RP11-666A1.5;AE000658.22;RP11-517I3.1;RP3-332B22.1;RP11-44I10.3;RP11-318A15.2;RP11-398G24.2;RP11-656D10.3;AC010226.4;RP1-193H18.2;HLCS-IT1;RP11-728F11.4;RP11-763B22.4;LINC00856;RP11-63G10.3;CTC-273B12.8;INHBA-AS1;AC010524.4;RP11-229C3.2;RP11-138E2.1;AC015936.3;AP000487.5;RP11-713M15.2;CTD-2017C7.2;LINC00402;AC067945.4;RP11-…	0.304	1.84e-40	1.31e-39	3.09e-37	0.0355	332/8599	1093
HCC1954_NRF1	Transcription_Factor	enhancer	307	RP11-588H23.3;SOCS2-AS1;LINC01018;LINC00702;RP11-21L19.1;RP11-282O18.6;CTA-357J21.1;RP11-666A1.5;AE000658.22;RP11-517I3.1;A2M-AS1;RP11-44I10.3;RP11-318A15.2;RP11-656D10.3;AC010226.4;HLCS-IT1;RP11-63G10.3;CTC-273B12.8;AC010524.4;RP11-229C3.2;RP11-138E2.1;AC015936.3;AP000487.5;CTD-2017C7.2;LINC00402;AC067945.4;RP11-303E16.5;RP11-159N11.4;KLHL7-AS1;AC104653.1;MIAT;RP11-326E22.1;RP11-35G9.5;RP11-703I…	0.281	1.87e-40	1.33e-39	3.14e-37	0.0365	307/7622	1093
K562_ZBTB11	Transcription_Factor	Accessible_chromatin	327	RP11-588H23.3;SOCS2-AS1;LINC00595;RP11-21L19.1;RP11-282O18.6;CTA-357J21.1;AE000658.22;RP11-517I3.1;RP3-332B22.1;RP11-44I10.3;RP11-318A15.2;RP11-656D10.3;AC010226.4;RP11-54A9.1;HLCS-IT1;RP11-728F11.4;LINC00856;RP11-63G10.3;CTC-273B12.8;AC010524.4;RP11-138E2.1;AC015936.3;AP000487.5;CTD-2017C7.2;AC067945.4;RP11-303E16.5;KLHL7-AS1;AC104653.1;MIAT;RP4-657D16.6;RP11-35G9.5;RP11-703I16.1;AC053503.4;SNOR…	0.299	1.87e-40	1.4e-39	2.48e-37	0.0357	327/8402	1093
MV411_KMT2A	Transcription_Factor	enhancer	329	RP11-588H23.3;AF131215.2;SOCS2-AS1;CACNA2D3-AS1;XX-CR54.3;LINC00595;LINC01018;ZFHX4-AS1;RP11-21L19.1;AF131215.9;RP11-282O18.6;CTA-357J21.1;RP11-666A1.5;AE000658.22;RP11-517I3.1;RP11-44I10.3;RP11-318A15.2;RP11-656D10.3;RP11-116O18.1;AC010226.4;RP11-54A9.1;RP11-728F11.4;RP11-763B22.4;LINC00856;RP11-63G10.3;CTC-273B12.8;INHBA-AS1;AC010524.4;RP11-138E2.1;AC015936.3;AP000487.5;RP11-374M1.2;RP11-713M15…	0.301	1.97e-40	1.39e-39	3.3e-37	0.0356	329/8483	1093
OCI-LY1_POLR2A	Transcription_Factor	Promoter_20kb/1kb	239	RP11-588H23.3;AF131215.2;AF131215.9;RP11-282O18.6;CTA-357J21.1;RP11-666A1.5;AE000658.22;RP11-318A15.2;RP11-656D10.3;AC010226.4;RP11-728F11.4;RP11-763B22.4;RP11-63G10.3;CTC-273B12.8;AC010524.4;RP11-138E2.1;AC015936.3;AP000487.5;RP11-713M15.2;CTD-2017C7.2;AC067945.4;RP11-303E16.5;KLHL7-AS1;AC104653.1;RP4-657D16.6;RP11-35G9.5;RP11-703I16.1;RP11-332E3.2;AC053503.4;SNORA40;CTD-2314B22.3;RP11-35G9.3;RP…	0.219	2.01e-40	9.05e-39	5.8e-37	0.04	239/5126	1093
JHU-06_JUN	Transcription_Factor	Promoter_20kb/1kb	306	SOCS2-AS1;LINC00595;LINC01018;LINC00702;RP11-21L19.1;RP11-666A1.5;AE000658.22;RP11-517I3.1;A2M-AS1;RP3-332B22.1;RP11-44I10.3;RP11-318A15.2;RP11-398G24.2;RP11-600K15.1;RP11-116O18.1;AC010226.4;RP11-54A9.1;RP1-193H18.2;HLCS-IT1;RP11-728F11.4;RP11-63G10.3;CTC-273B12.8;INHBA-AS1;AC010524.4;RP11-229C3.2;RP11-138E2.1;AC015936.3;AP000487.5;RP11-374M1.2;RP11-713M15.2;CTD-2017C7.2;AC067945.4;RP11-109I13.2…	0.28	2.04e-40	9.05e-39	5.89e-37	0.0366	306/7587	1093
MCF-7_EGR1	Transcription_Factor	enhancer	321	RP11-588H23.3;SOCS2-AS1;LINC00595;LINC01018;LINC00702;RP11-21L19.1;RP11-282O18.6;CTA-357J21.1;RP11-666A1.5;AE000658.22;RP11-517I3.1;A2M-AS1;RP3-332B22.1;RP11-44I10.3;RP11-318A15.2;LINC00473;RP11-398G24.2;RP11-656D10.3;AC010226.4;RP11-54A9.1;HLCS-IT1;RP11-728F11.4;RP11-63G10.3;CTC-273B12.8;AC010524.4;RP11-229C3.2;RP11-138E2.1;AC015936.3;AP000487.5;RP11-713M15.2;CTD-2017C7.2;LINC00402;AC067945.4;RP…	0.294	2.12e-40	1.49e-39	3.56e-37	0.0359	321/8171	1093
keratinocyte_SNAI2	Transcription_Factor	Promoter_5kb/1kb	388	RP11-588H23.3;SOCS2-AS1;RP11-13N12.1;LINC00595;LINC01018;ZFHX4-AS1;LINC00702;RP11-21L19.1;AF131215.9;RP11-282O18.6;CTA-357J21.1;RP11-666A1.5;AE000658.22;RP11-517I3.1;A2M-AS1;RP3-332B22.1;RP11-44I10.3;RP11-318A15.2;LINC00473;RP11-398G24.2;RP11-716H6.1;RP11-656D10.3;RP11-116O18.1;AC010226.4;RP11-54A9.1;RP1-193H18.2;HLCS-IT1;RP11-728F11.4;RP11-763B22.4;LINC00856;RP11-63G10.3;CTC-273B12.8;INHBA-AS1;R…	0.355	2.17e-40	1.24e-37	6.21e-37	0.0334	388/10898	1093
HepG2_TGIF2	Transcription_Factor	enhancer	309	SOCS2-AS1;LINC00595;LINC01018;RP11-21L19.1;RP11-282O18.6;CTA-357J21.1;RP11-666A1.5;AE000658.22;RP11-517I3.1;A2M-AS1;RP3-332B22.1;RP11-44I10.3;RP11-318A15.2;RP11-656D10.3;AC010226.4;RP11-54A9.1;RP11-63G10.3;CTC-273B12.8;RP11-138E2.1;AC015936.3;AP000487.5;RP11-713M15.2;CTD-2017C7.2;AC067945.4;RP11-303E16.5;KLHL7-AS1;AC104653.1;RP11-35G9.5;RP11-703I16.1;RP11-332E3.2;AC053503.4;CTD-2201I18.1;SNORA40;…	0.283	2.22e-40	1.56e-39	3.72e-37	0.0364	309/7706	1093
GM12878_MTA3	Transcription_Factor	enhancer	309	RP11-588H23.3;AF131215.2;LINC01018;ZFHX4-AS1;RP11-21L19.1;AF131215.9;RP11-282O18.6;CTA-357J21.1;AE000658.22;RP11-517I3.1;CNTN4-AS1;RP11-44I10.3;RP11-318A15.2;RP11-656D10.3;RP11-116O18.1;AC010226.4;RP11-54A9.1;RP1-193H18.2;RP11-728F11.4;RP11-63G10.3;CTC-273B12.8;AC010524.4;RP11-138E2.1;AC015936.3;RP11-713M15.2;CTD-2017C7.2;LINC00402;AC067945.4;RP11-303E16.5;RP11-159N11.4;KLHL7-AS1;MIAT;RP11-326E22…	0.283	2.34e-40	1.64e-39	3.92e-37	0.0364	309/7708	1093
C4-2B_ZFX	Transcription_Factor	Promoter_20kb/1kb	389	RP11-588H23.3;AF131215.2;SOCS2-AS1;CACNA2D3-AS1;RP11-13N12.1;XX-CR54.3;LINC00595;LINC01018;LINC00702;RP11-21L19.1;AF131215.9;RP11-282O18.6;RP11-666A1.5;AE000658.22;RP11-517I3.1;CNTN4-AS1;A2M-AS1;RP11-44I10.3;RP11-318A15.2;RP11-398G24.2;RP11-716H6.1;RP11-656D10.3;RP11-600K15.1;RP11-116O18.1;AC010226.4;RP11-54A9.1;RP1-193H18.2;HLCS-IT1;RP11-763B22.4;LINC00856;RP11-63G10.3;CTC-273B12.8;INHBA-AS1;RP1…	0.356	2.36e-40	1.03e-38	6.81e-37	0.0334	389/10944	1093
GM12891_RELA	Transcription_Factor	Promoter_20kb/1kb	302	RP11-588H23.3;AF131215.2;SOCS2-AS1;LINC00595;LINC01018;RP11-21L19.1;AF131215.9;CTA-357J21.1;AE000658.22;RP11-517I3.1;A2M-AS1;RP11-44I10.3;RP11-318A15.2;RP11-398G24.2;RP11-656D10.3;AC010226.4;RP11-54A9.1;RP1-193H18.2;RP11-728F11.4;RP11-63G10.3;CTC-273B12.8;AC010524.4;RP11-229C3.2;RP11-138E2.1;AC015936.3;AP000487.5;RP11-713M15.2;CTD-2017C7.2;AC067945.4;RP11-303E16.5;RP11-159N11.4;KLHL7-AS1;AC104653…	0.276	2.42e-40	1.04e-38	6.98e-37	0.0367	302/7440	1093
GM12878_RELA	Transcription_Factor	Accessible_chromatin	338	RP11-588H23.3;AF131215.2;SOCS2-AS1;LINC00595;LINC01018;RP11-21L19.1;AF131215.9;RP11-282O18.6;CTA-357J21.1;RP11-666A1.5;AE000658.22;RP11-517I3.1;RP11-44I10.3;RP11-318A15.2;RP11-656D10.3;RP11-116O18.1;AC010226.4;RP11-54A9.1;RP1-193H18.2;RP11-728F11.4;RP11-63G10.3;CTC-273B12.8;INHBA-AS1;AC010524.4;RP11-138E2.1;AC015936.3;AP000487.5;RP11-713M15.2;CTD-2017C7.2;LINC00402;AC067945.4;RP11-303E16.5;KLHL7-…	0.309	2.44e-40	1.82e-39	3.23e-37	0.0352	338/8850	1093
GM12878_BCL3	Transcription_Factor	Accessible_chromatin	320	RP11-588H23.3;AF131215.2;SOCS2-AS1;LINC00595;RP11-21L19.1;AF131215.9;RP11-282O18.6;CTA-357J21.1;AE000658.22;RP11-517I3.1;RP3-332B22.1;RP11-44I10.3;RP11-656D10.3;RP11-116O18.1;AC010226.4;RP11-54A9.1;RP1-193H18.2;RP11-728F11.4;RP11-63G10.3;CTC-273B12.8;INHBA-AS1;AC010524.4;RP11-138E2.1;AC015936.3;AP000487.5;RP11-713M15.2;CTD-2017C7.2;LINC00402;AC067945.4;RP11-303E16.5;KLHL7-AS1;MIAT;RP11-326E22.1;L…	0.293	2.47e-40	1.83e-39	3.27e-37	0.0359	320/8138	1093
HSPCs__A0_SPI1	Transcription_Factor	enhancer	321	AF131215.2;SOCS2-AS1;XX-CR54.3;LINC00595;RP11-21L19.1;AF131215.9;RP11-282O18.6;CTA-357J21.1;AE000658.22;RP11-517I3.1;A2M-AS1;RP3-332B22.1;RP11-44I10.3;RP11-318A15.2;RP11-716H6.1;RP11-656D10.3;RP11-116O18.1;AC010226.4;RP11-54A9.1;RP11-728F11.4;LINC00856;RP11-63G10.3;CTC-273B12.8;INHBA-AS1;AC010524.4;RP11-138E2.1;AC015936.3;RP11-713M15.2;CTD-2017C7.2;LINC00402;AC067945.4;RP11-303E16.5;AC104653.1;MI…	0.294	2.64e-40	1.84e-39	4.43e-37	0.0359	321/8180	1093
K562_ZBTB7A	Transcription_Factor	enhancer	307	RP11-588H23.3;SOCS2-AS1;LINC00595;LINC01018;RP11-21L19.1;CTA-357J21.1;RP11-666A1.5;AE000658.22;RP11-517I3.1;RP3-332B22.1;RP11-44I10.3;RP11-318A15.2;RP11-656D10.3;RP11-116O18.1;AC010226.4;RP11-54A9.1;HLCS-IT1;RP11-728F11.4;RP11-763B22.4;LINC00856;RP11-63G10.3;CTC-273B12.8;AC010524.4;RP11-138E2.1;AC015936.3;AP000487.5;CTD-2017C7.2;AC067945.4;RP11-303E16.5;KLHL7-AS1;MIAT;RP4-657D16.6;LSAMP-AS1;RP11-…	0.281	2.74e-40	1.9e-39	4.59e-37	0.0365	307/7637	1093
HepG2_NR2F2	Transcription_Factor	enhancer	310	SOCS2-AS1;LINC01018;RP11-21L19.1;RP11-282O18.6;CTA-357J21.1;AE000658.22;RP11-517I3.1;A2M-AS1;RP3-332B22.1;RP11-44I10.3;RP11-318A15.2;RP11-656D10.3;AC010226.4;RP11-54A9.1;HLCS-IT1;RP11-728F11.4;RP11-63G10.3;CTC-273B12.8;RP11-138E2.1;AC015936.3;AP000487.5;RP11-713M15.2;CTD-2017C7.2;LINC00402;AC067945.4;RP11-303E16.5;KLHL7-AS1;AC104653.1;RP11-35G9.5;RP11-703I16.1;RP11-332E3.2;AC053503.4;CTD-2201I18.…	0.284	2.75e-40	1.9e-39	4.61e-37	0.0363	310/7753	1093
VCaP_FOXA1	Transcription_Factor	Promoter_20kb/1kb	399	AF131215.2;SOCS2-AS1;CACNA2D3-AS1;LINC00595;LINC01018;ZFHX4-AS1;LINC00702;RP11-21L19.1;AF131215.9;RP11-282O18.6;CTA-357J21.1;AE000658.22;RP11-517I3.1;A2M-AS1;RP3-332B22.1;RP11-44I10.3;RP11-318A15.2;LINC00473;RP11-656D10.3;RP11-600K15.1;RP11-116O18.1;AC010226.4;RP11-54A9.1;RP1-193H18.2;HLCS-IT1;RP11-728F11.4;RP11-763B22.4;RP11-63G10.3;CTC-273B12.8;INHBA-AS1;AC010524.4;RP11-229C3.2;RP11-138E2.1;AC0…	0.365	2.76e-40	1.17e-38	7.96e-37	0.0331	399/11375	1093
GM12878_CBFB	Transcription_Factor	enhancer	294	AF131215.2;LINC01018;ZFHX4-AS1;RP11-21L19.1;AF131215.9;CTA-357J21.1;AE000658.22;RP11-517I3.1;RP11-44I10.3;RP11-318A15.2;RP11-656D10.3;RP11-116O18.1;AC010226.4;RP11-54A9.1;RP1-193H18.2;RP11-728F11.4;RP11-63G10.3;CTC-273B12.8;AC010524.4;RP11-138E2.1;AC015936.3;RP11-713M15.2;CTD-2017C7.2;LINC00402;AC067945.4;RP11-303E16.5;RP11-159N11.4;KLHL7-AS1;MIAT;RP11-326E22.1;LSAMP-AS1;RP11-35G9.5;RP11-703I16.1…	0.269	2.97e-40	2.04e-39	4.98e-37	0.037	294/7143	1093
K562_JUN	Transcription_Factor	Accessible_chromatin	352	RP11-588H23.3;SOCS2-AS1;CACNA2D3-AS1;LINC00595;RP11-21L19.1;RP11-282O18.6;CTA-357J21.1;AE000658.22;RP11-517I3.1;RP3-332B22.1;RP11-44I10.3;RP11-318A15.2;LINC00473;RP11-656D10.3;RP11-116O18.1;AC010226.4;RP11-54A9.1;RP11-728F11.4;LINC00856;RP11-63G10.3;CTC-273B12.8;AC010524.4;RP11-138E2.1;AC015936.3;AP000487.5;CTD-2017C7.2;AC067945.4;RP11-303E16.5;KLHL7-AS1;AC104653.1;MIAT;RP4-657D16.6;LSAMP-AS1;RP1…	0.322	2.99e-40	2.2e-39	3.96e-37	0.0346	352/9423	1093
H9_EP300	Transcription_Factor	enhancer	359	RP11-588H23.3;AF131215.2;SOCS2-AS1;CACNA2D3-AS1;RP11-13N12.1;LINC00595;LINC01018;ZFHX4-AS1;RP11-21L19.1;AF131215.9;RP11-282O18.6;CTA-357J21.1;RP11-666A1.5;AE000658.22;RP11-517I3.1;A2M-AS1;RP3-332B22.1;RP11-44I10.3;RP11-318A15.2;RP11-398G24.2;RP11-656D10.3;RP11-116O18.1;AC010226.4;RP11-54A9.1;RP1-193H18.2;RP11-728F11.4;LINC00856;RP11-63G10.3;CTC-273B12.8;INHBA-AS1;AC010524.4;RP11-229C3.2;RP11-138E…	0.328	3.17e-40	2.17e-39	5.32e-37	0.0344	359/9711	1093
hMADS-3_PPARG	Transcription_Factor	Accessible_chromatin	317	SOCS2-AS1;CACNA2D3-AS1;RP11-13N12.1;LINC00595;LINC01018;ZFHX4-AS1;LINC00702;RP11-21L19.1;CTA-357J21.1;RP11-666A1.5;AE000658.22;RP11-517I3.1;RP3-332B22.1;RP11-44I10.3;RP11-318A15.2;LINC00473;RP11-398G24.2;RP11-716H6.1;RP11-656D10.3;RP11-116O18.1;AC010226.4;RP11-54A9.1;RP1-193H18.2;HLCS-IT1;LINC00856;RP11-63G10.3;CTC-273B12.8;INHBA-AS1;AC010524.4;AC015936.3;RP11-713M15.2;CTD-2017C7.2;LINC00402;AC06…	0.29	3.18e-40	2.33e-39	4.21e-37	0.036	317/8031	1093
keratinocyte_ZNF750	Transcription_Factor	enhancer	333	SOCS2-AS1;CACNA2D3-AS1;LINC01018;LINC00702;RP11-21L19.1;RP11-282O18.6;CTA-357J21.1;AE000658.22;RP11-517I3.1;A2M-AS1;RP3-332B22.1;RP11-44I10.3;RP11-318A15.2;RP11-398G24.2;RP11-656D10.3;RP11-600K15.1;AC010226.4;RP11-54A9.1;HLCS-IT1;RP11-728F11.4;LINC00856;RP11-63G10.3;CTC-273B12.8;INHBA-AS1;AC010524.4;RP11-229C3.2;RP11-138E2.1;AC015936.3;AP000487.5;CTD-2017C7.2;LINC00402;AC067945.4;RP11-303E16.5;RP…	0.305	3.21e-40	2.19e-39	5.38e-37	0.0354	333/8662	1093
U87_POLR2A	Transcription_Factor	Promoter_10kb/1kb	256	CACNA2D3-AS1;XX-CR54.3;LINC00595;ZFHX4-AS1;LINC00702;AE000658.22;RP3-332B22.1;RP11-44I10.3;RP11-318A15.2;LINC00473;RP11-398G24.2;RP11-656D10.3;AC010226.4;RP11-54A9.1;RP11-763B22.4;LINC00856;RP11-63G10.3;INHBA-AS1;RP11-229C3.2;RP11-138E2.1;AC015936.3;AP000487.5;RP11-713M15.2;CTD-2017C7.2;LINC00402;AC067945.4;KLHL7-AS1;AC104653.1;MIAT;RP11-35G9.5;RP11-703I16.1;RP11-332E3.2;AC053503.4;RP11-719N22.2;…	0.234	3.25e-40	4.25e-38	9.36e-37	0.0389	256/5743	1093
K562_ZNF24	Transcription_Factor	Accessible_chromatin	317	RP11-588H23.3;SOCS2-AS1;LINC00595;RP11-21L19.1;CTA-357J21.1;AE000658.22;RP11-517I3.1;RP3-332B22.1;RP11-44I10.3;RP11-318A15.2;RP11-656D10.3;RP11-116O18.1;AC010226.4;RP11-54A9.1;RP1-193H18.2;RP11-728F11.4;LINC00856;RP11-63G10.3;CTC-273B12.8;AC010524.4;RP11-229C3.2;RP11-138E2.1;AC015936.3;AP000487.5;CTD-2017C7.2;AC067945.4;RP11-303E16.5;KLHL7-AS1;AC104653.1;MIAT;RP4-657D16.6;LSAMP-AS1;RP11-35G9.5;RP…	0.29	3.35e-40	2.44e-39	4.44e-37	0.036	317/8033	1093
GM2610_CTCF	Transcription_Factor	Promoter_20kb/1kb	318	AF131215.2;SOCS2-AS1;LINC00595;LINC01018;ZFHX4-AS1;LINC00702;RP11-21L19.1;AF131215.9;CTA-357J21.1;RP11-666A1.5;AE000658.22;RP11-517I3.1;CNTN4-AS1;A2M-AS1;RP3-332B22.1;RP11-44I10.3;RP11-318A15.2;RP11-656D10.3;RP11-600K15.1;AC010226.4;RP1-193H18.2;RP11-728F11.4;RP11-763B22.4;LINC00856;RP11-63G10.3;CTC-273B12.8;INHBA-AS1;AC010524.4;RP11-229C3.2;RP11-138E2.1;AC015936.3;AP000487.5;RP11-713M15.2;CTD-20…	0.291	3.6e-40	1.51e-38	1.04e-36	0.0359	318/8075	1093
HMEC_SPI1	Transcription_Factor	enhancer	309	AF131215.2;SOCS2-AS1;RP11-13N12.1;LINC00595;LINC01018;RP11-21L19.1;AF131215.9;RP11-282O18.6;RP11-666A1.5;AE000658.22;RP11-517I3.1;RP11-44I10.3;RP11-318A15.2;RP11-398G24.2;RP11-656D10.3;RP11-600K15.1;RP11-116O18.1;RP11-54A9.1;RP11-728F11.4;LINC00856;RP11-63G10.3;CTC-273B12.8;INHBA-AS1;AC010524.4;RP11-229C3.2;RP11-138E2.1;AC015936.3;AP000487.5;LINC00402;AC067945.4;RP11-303E16.5;RP11-159N11.4;KLHL7-…	0.283	3.79e-40	2.57e-39	6.36e-37	0.0363	309/7727	1093
HepG2_MYC	Transcription_Factor	enhancer	300	SOCS2-AS1;LINC01018;RP11-21L19.1;RP11-282O18.6;CTA-357J21.1;AE000658.22;RP11-517I3.1;A2M-AS1;RP3-332B22.1;RP11-44I10.3;RP11-318A15.2;RP11-656D10.3;AC010226.4;RP11-54A9.1;RP11-728F11.4;RP11-63G10.3;CTC-273B12.8;AC010524.4;RP11-138E2.1;AC015936.3;AP000487.5;RP11-713M15.2;CTD-2017C7.2;AC067945.4;RP11-303E16.5;KLHL7-AS1;AC104653.1;RP11-35G9.5;RP11-703I16.1;RP11-332E3.2;AC053503.4;SNORA40;LINC00327;RP…	0.274	3.81e-40	2.58e-39	6.39e-37	0.0367	300/7381	1093
JHU-06_RELA	Transcription_Factor	Promoter_20kb/1kb	279	RP11-588H23.3;SOCS2-AS1;LINC00595;LINC00702;AE000658.22;A2M-AS1;RP11-44I10.3;RP11-318A15.2;RP11-398G24.2;RP11-656D10.3;RP11-600K15.1;RP11-116O18.1;AC010226.4;RP11-54A9.1;RP1-193H18.2;HLCS-IT1;RP11-728F11.4;RP11-63G10.3;CTC-273B12.8;INHBA-AS1;AC010524.4;RP11-229C3.2;RP11-138E2.1;AC015936.3;AP000487.5;RP11-374M1.2;RP11-713M15.2;CTD-2017C7.2;AC067945.4;RP11-303E16.5;KLHL7-AS1;AC104653.1;MIAT;RP11-35…	0.255	3.81e-40	1.57e-38	1.1e-36	0.0377	279/6589	1093
K562_MTA2	Transcription_Factor	Accessible_chromatin	309	RP11-588H23.3;SOCS2-AS1;LINC00595;RP11-21L19.1;RP11-282O18.6;CTA-357J21.1;AE000658.22;RP11-517I3.1;RP3-332B22.1;RP11-44I10.3;RP11-318A15.2;RP11-656D10.3;RP11-116O18.1;AC010226.4;RP11-54A9.1;RP11-728F11.4;LINC00856;RP11-63G10.3;CTC-273B12.8;AC010524.4;RP11-138E2.1;AC015936.3;AP000487.5;CTD-2017C7.2;AC067945.4;RP11-303E16.5;KLHL7-AS1;AC104653.1;MIAT;RP4-657D16.6;LSAMP-AS1;RP11-35G9.5;RP11-703I16.1;…	0.283	4.09e-40	2.96e-39	5.42e-37	0.0363	309/7730	1093
H1_CTCF	Transcription_Factor	Promoter_20kb/1kb	379	RP11-588H23.3;AF131215.2;SOCS2-AS1;CACNA2D3-AS1;RP11-13N12.1;LINC00595;LINC01018;LINC00702;RP11-21L19.1;AF131215.9;RP11-666A1.5;AE000658.22;RP11-517I3.1;CNTN4-AS1;A2M-AS1;RP3-332B22.1;RP11-44I10.3;RP11-318A15.2;LINC00473;RP11-398G24.2;RP11-656D10.3;RP11-600K15.1;RP11-116O18.1;AC010226.4;RP11-54A9.1;RP1-193H18.2;HLCS-IT1;RP11-728F11.4;RP11-763B22.4;LINC00856;RP11-63G10.3;CTC-273B12.8;INHBA-AS1;AC0…	0.347	4.11e-40	1.65e-38	1.19e-36	0.0337	379/10550	1093
Raji_POLR2A	Transcription_Factor	Promoter_20kb/1kb	326	AF131215.2;SOCS2-AS1;CACNA2D3-AS1;LINC01018;LINC00702;RP11-21L19.1;AF131215.9;RP11-282O18.6;CTA-357J21.1;AE000658.22;CNTN4-AS1;A2M-AS1;RP11-44I10.3;RP11-318A15.2;RP11-398G24.2;RP11-716H6.1;RP11-656D10.3;RP11-600K15.1;RP11-116O18.1;AC010226.4;RP11-54A9.1;RP1-193H18.2;HLCS-IT1;RP11-728F11.4;RP11-763B22.4;LINC00856;RP11-63G10.3;CTC-273B12.8;AC010524.4;RP11-229C3.2;RP11-138E2.1;AC015936.3;AP000487.5;…	0.298	4.13e-40	1.65e-38	1.19e-36	0.0356	326/8395	1093
HepG2_EP300	Transcription_Factor	enhancer	308	SOCS2-AS1;LINC00595;LINC01018;RP11-21L19.1;RP11-282O18.6;CTA-357J21.1;AE000658.22;RP11-517I3.1;A2M-AS1;RP3-332B22.1;RP11-44I10.3;RP11-318A15.2;RP11-656D10.3;AC010226.4;RP11-54A9.1;HLCS-IT1;RP11-728F11.4;RP11-63G10.3;CTC-273B12.8;AC010524.4;RP11-138E2.1;AC015936.3;AP000487.5;RP11-713M15.2;CTD-2017C7.2;LINC00402;AC067945.4;RP11-303E16.5;KLHL7-AS1;AC104653.1;RP11-35G9.5;RP11-703I16.1;RP11-332E3.2;AC…	0.282	4.16e-40	2.79e-39	6.98e-37	0.0363	308/7692	1093
T-47D_EP300	Transcription_Factor	enhancer	329	RP11-588H23.3;SOCS2-AS1;LINC00595;LINC01018;LINC00702;RP11-21L19.1;RP11-282O18.6;CTA-357J21.1;AE000658.22;RP11-517I3.1;RP3-332B22.1;RP11-44I10.3;RP11-318A15.2;RP11-656D10.3;RP11-600K15.1;AC010226.4;RP11-54A9.1;RP1-193H18.2;HLCS-IT1;RP11-728F11.4;RP11-63G10.3;CTC-273B12.8;INHBA-AS1;AC010524.4;RP11-138E2.1;AC015936.3;AP000487.5;CTD-2017C7.2;LINC00402;AC067945.4;RP11-303E16.5;RP11-159N11.4;KLHL7-AS1…	0.301	4.16e-40	2.79e-39	6.98e-37	0.0355	329/8514	1093
RH4_CTCF	Transcription_Factor	enhancer	333	RP11-588H23.3;CACNA2D3-AS1;LINC00595;LINC01018;ZFHX4-AS1;RP11-21L19.1;RP11-282O18.6;CTA-357J21.1;AE000658.22;RP11-517I3.1;CNTN4-AS1;A2M-AS1;RP3-332B22.1;RP11-44I10.3;RP11-318A15.2;LINC00473;RP11-398G24.2;RP11-716H6.1;RP11-656D10.3;RP11-600K15.1;RP11-116O18.1;AC010226.4;RP11-54A9.1;RP11-728F11.4;LINC00856;RP11-63G10.3;CTC-273B12.8;AC010524.4;RP11-229C3.2;RP11-138E2.1;AC015936.3;AP000487.5;RP11-713…	0.305	4.27e-40	2.85e-39	7.16e-37	0.0353	333/8674	1093
GM12878_BCL11A	Transcription_Factor	Accessible_chromatin	323	AF131215.2;SOCS2-AS1;RP11-13N12.1;LINC00595;RP11-21L19.1;AF131215.9;RP11-282O18.6;CTA-357J21.1;AE000658.22;RP11-517I3.1;A2M-AS1;RP11-44I10.3;RP11-318A15.2;RP11-398G24.2;RP11-656D10.3;RP11-116O18.1;AC010226.4;RP11-54A9.1;RP1-193H18.2;RP11-728F11.4;RP11-63G10.3;CTC-273B12.8;AC010524.4;RP11-138E2.1;AC015936.3;AP000487.5;RP11-713M15.2;CTD-2017C7.2;LINC00402;AC067945.4;RP11-303E16.5;KLHL7-AS1;MIAT;RP1…	0.296	4.36e-40	3.14e-39	5.78e-37	0.0357	323/8279	1093
VCaP_ERG	Transcription_Factor	Promoter_20kb/1kb	341	RP11-588H23.3;SOCS2-AS1;LINC00595;LINC01018;RP11-21L19.1;RP11-282O18.6;CTA-357J21.1;RP11-666A1.5;AE000658.22;RP11-517I3.1;A2M-AS1;RP11-44I10.3;RP11-318A15.2;RP11-398G24.2;RP11-716H6.1;RP11-656D10.3;RP11-600K15.1;AC010226.4;RP11-54A9.1;HLCS-IT1;RP11-728F11.4;RP11-763B22.4;RP11-63G10.3;CTC-273B12.8;INHBA-AS1;AC010524.4;RP11-138E2.1;AC015936.3;AP000487.5;RP11-713M15.2;CTD-2017C7.2;LINC00402;AC067945…	0.312	4.38e-40	1.72e-38	1.26e-36	0.035	341/8995	1093
Jurkat_TET2	Transcription_Factor	Promoter_20kb/1kb	368	AF131215.2;SOCS2-AS1;CACNA2D3-AS1;RP11-13N12.1;LINC00595;LINC01018;ZFHX4-AS1;AF131215.9;RP11-282O18.6;RP11-666A1.5;AE000658.22;RP11-517I3.1;CNTN4-AS1;A2M-AS1;RP11-44I10.3;RP11-318A15.2;LINC00473;RP11-656D10.3;RP11-116O18.1;AC010226.4;RP11-54A9.1;HLCS-IT1;RP11-728F11.4;RP11-763B22.4;RP11-63G10.3;CTC-273B12.8;AC010524.4;RP11-229C3.2;RP11-138E2.1;AC015936.3;AP000487.5;RP11-374M1.2;RP11-713M15.2;CTD-…	0.337	4.41e-40	1.72e-38	1.27e-36	0.034	368/10096	1093
GM12878_IRF4	Transcription_Factor	enhancer	302	RP11-588H23.3;AF131215.2;XX-CR54.3;LINC00595;LINC01018;ZFHX4-AS1;RP11-21L19.1;AF131215.9;CTA-357J21.1;AE000658.22;RP11-517I3.1;CNTN4-AS1;RP11-44I10.3;RP11-318A15.2;RP11-656D10.3;RP11-116O18.1;AC010226.4;RP11-54A9.1;RP1-193H18.2;RP11-728F11.4;RP11-63G10.3;CTC-273B12.8;AC010524.4;RP11-138E2.1;AC015936.3;RP11-713M15.2;CTD-2017C7.2;LINC00402;AC067945.4;RP11-303E16.5;RP11-159N11.4;KLHL7-AS1;MIAT;RP11-…	0.276	4.49e-40	2.99e-39	7.53e-37	0.0366	302/7464	1093
GM12891_POU2F2	Transcription_Factor	Promoter_20kb/1kb	284	AF131215.2;SOCS2-AS1;ZFHX4-AS1;RP11-21L19.1;AF131215.9;RP11-282O18.6;CTA-357J21.1;AE000658.22;A2M-AS1;RP11-44I10.3;RP11-318A15.2;RP11-656D10.3;AC010226.4;RP1-193H18.2;RP11-728F11.4;RP11-763B22.4;RP11-63G10.3;CTC-273B12.8;AC010524.4;RP11-138E2.1;AC015936.3;AP000487.5;RP11-713M15.2;CTD-2017C7.2;AC067945.4;RP11-303E16.5;KLHL7-AS1;AC104653.1;MIAT;RP4-657D16.6;RP11-35G9.5;RP11-703I16.1;RP11-332E3.2;AC…	0.26	4.54e-40	1.75e-38	1.31e-36	0.0374	284/6782	1093
Jurkat_BCL6	Transcription_Factor	enhancer	302	RP11-588H23.3;AF131215.2;SOCS2-AS1;LINC00595;LINC01018;RP11-21L19.1;AF131215.9;RP11-282O18.6;CTA-357J21.1;AE000658.22;RP11-517I3.1;RP11-44I10.3;RP11-318A15.2;LINC00473;RP11-656D10.3;RP11-116O18.1;AC010226.4;RP11-54A9.1;RP11-728F11.4;LINC00856;RP11-63G10.3;CTC-273B12.8;AC010524.4;RP11-229C3.2;RP11-138E2.1;AC015936.3;AP000487.5;RP11-713M15.2;CTD-2017C7.2;LINC00402;AC067945.4;RP11-303E16.5;KLHL7-AS1…	0.276	4.73e-40	3.14e-39	7.93e-37	0.0366	302/7466	1093
sigmoid-colon_POLR2A	Transcription_Factor	Accessible_chromatin	300	SOCS2-AS1;LINC00595;ZFHX4-AS1;LINC00702;RP11-21L19.1;AE000658.22;RP11-517I3.1;A2M-AS1;RP11-44I10.3;RP11-318A15.2;RP11-656D10.3;AC010226.4;RP11-54A9.1;RP11-728F11.4;RP11-63G10.3;CTC-273B12.8;AC010524.4;RP11-229C3.2;RP11-138E2.1;AC015936.3;AP000487.5;RP11-713M15.2;CTD-2017C7.2;LINC00402;AC067945.4;RP11-303E16.5;KLHL7-AS1;AC104653.1;MIAT;RP11-35G9.5;RP11-703I16.1;RP11-332E3.2;AC053503.4;SNORA40;RP11…	0.274	4.81e-40	3.44e-39	6.37e-37	0.0367	300/7390	1093
CAL-1_TCF4	Transcription_Factor	Accessible_chromatin	381	RP11-588H23.3;SOCS2-AS1;CACNA2D3-AS1;XX-CR54.3;LINC00595;LINC01018;ZFHX4-AS1;RP11-21L19.1;RP11-282O18.6;CTA-357J21.1;RP11-666A1.5;AE000658.22;RP11-517I3.1;CNTN4-AS1;A2M-AS1;RP3-332B22.1;RP11-44I10.3;RP11-318A15.2;LINC00473;RP11-398G24.2;RP11-656D10.3;RP11-116O18.1;AC010226.4;RP11-54A9.1;RP1-193H18.2;RP11-728F11.4;RP11-763B22.4;LINC00856;RP11-63G10.3;CTC-273B12.8;INHBA-AS1;AC010524.4;RP11-138E2.1;…	0.349	5.02e-40	3.58e-39	6.65e-37	0.0336	381/10643	1093
MCF-7_ARNT	Transcription_Factor	enhancer	348	RP11-588H23.3;SOCS2-AS1;CACNA2D3-AS1;LINC01018;LINC00702;RP11-21L19.1;RP11-282O18.6;CTA-357J21.1;RP11-666A1.5;AE000658.22;RP11-517I3.1;A2M-AS1;RP3-332B22.1;RP11-44I10.3;RP11-318A15.2;LINC00473;RP11-398G24.2;RP11-656D10.3;RP11-600K15.1;AC010226.4;RP11-54A9.1;HLCS-IT1;RP11-728F11.4;RP11-63G10.3;CTC-273B12.8;INHBA-AS1;AC010524.4;RP11-229C3.2;RP11-138E2.1;AC015936.3;AP000487.5;RP11-713M15.2;CTD-2017C…	0.318	5.1e-40	3.37e-39	8.55e-37	0.0347	348/9284	1093
MCF-7_E2F1	Transcription_Factor	Accessible_chromatin	367	RP11-588H23.3;AF131215.2;SOCS2-AS1;CACNA2D3-AS1;LINC00595;RP11-21L19.1;AF131215.9;RP11-282O18.6;CTA-357J21.1;RP11-666A1.5;AE000658.22;RP11-517I3.1;CNTN4-AS1;A2M-AS1;RP3-332B22.1;RP11-44I10.3;RP11-318A15.2;LINC00473;RP11-398G24.2;RP11-656D10.3;RP11-600K15.1;AC010226.4;RP11-54A9.1;RP11-728F11.4;RP11-763B22.4;RP11-63G10.3;CTC-273B12.8;INHBA-AS1;AC010524.4;RP11-229C3.2;RP11-138E2.1;AC015936.3;AP00048…	0.336	5.19e-40	3.66e-39	6.88e-37	0.034	367/10062	1093
K562_ZNF766	Transcription_Factor	Accessible_chromatin	338	RP11-588H23.3;SOCS2-AS1;CACNA2D3-AS1;LINC00595;RP11-21L19.1;RP11-282O18.6;CTA-357J21.1;AE000658.22;RP11-517I3.1;RP3-332B22.1;RP11-44I10.3;RP11-318A15.2;LINC00473;RP11-656D10.3;RP11-116O18.1;AC010226.4;RP11-54A9.1;RP1-193H18.2;HLCS-IT1;RP11-728F11.4;LINC00856;RP11-63G10.3;CTC-273B12.8;AC010524.4;RP11-138E2.1;AC015936.3;AP000487.5;CTD-2017C7.2;AC067945.4;RP11-303E16.5;KLHL7-AS1;AC104653.1;MIAT;LSAM…	0.309	5.2e-40	3.66e-39	6.89e-37	0.0351	338/8882	1093
HeLa-S3_HIF1A	Transcription_Factor	enhancer	293	RP11-588H23.3;SOCS2-AS1;CACNA2D3-AS1;RP11-13N12.1;LINC00595;LINC01018;LINC00702;RP11-21L19.1;RP11-282O18.6;CTA-357J21.1;RP11-666A1.5;AE000658.22;RP11-517I3.1;A2M-AS1;RP3-332B22.1;RP11-318A15.2;LINC00473;RP11-656D10.3;RP11-116O18.1;AC010226.4;RP11-54A9.1;RP1-193H18.2;HLCS-IT1;LINC00856;RP11-63G10.3;CTC-273B12.8;AC010524.4;RP11-138E2.1;AC015936.3;AP000487.5;CTD-2017C7.2;LINC00402;AC067945.4;RP11-30…	0.268	5.29e-40	3.48e-39	8.87e-37	0.037	293/7127	1093
GM12878_SRF	Transcription_Factor	enhancer	293	RP11-588H23.3;AF131215.2;LINC01018;ZFHX4-AS1;RP11-21L19.1;AF131215.9;CTA-357J21.1;RP11-666A1.5;AE000658.22;RP11-517I3.1;CNTN4-AS1;RP11-44I10.3;RP11-318A15.2;RP11-656D10.3;AC010226.4;RP11-54A9.1;RP1-193H18.2;RP11-728F11.4;RP11-63G10.3;CTC-273B12.8;AC010524.4;RP11-138E2.1;AC015936.3;CTD-2017C7.2;LINC00402;AC067945.4;RP11-303E16.5;KLHL7-AS1;MIAT;RP11-326E22.1;LSAMP-AS1;RP11-35G9.5;RP11-703I16.1;RP11…	0.268	5.43e-40	3.56e-39	9.11e-37	0.037	293/7128	1093
H1_TEAD4	Transcription_Factor	Accessible_chromatin	396	RP11-588H23.3;AF131215.2;SOCS2-AS1;CACNA2D3-AS1;RP11-13N12.1;LINC00595;LINC01018;ZFHX4-AS1;LINC00702;RP11-21L19.1;AF131215.9;RP11-282O18.6;CTA-357J21.1;AE000658.22;RP11-517I3.1;CNTN4-AS1;A2M-AS1;RP3-332B22.1;RP11-44I10.3;RP11-318A15.2;LINC00473;RP11-716H6.1;RP11-656D10.3;RP11-116O18.1;AC010226.4;RP11-54A9.1;HLCS-IT1;RP11-728F11.4;LINC00856;RP11-63G10.3;CTC-273B12.8;INHBA-AS1;AC010524.4;RP11-229C3…	0.362	5.46e-40	3.83e-39	7.23e-37	0.0331	396/11280	1093
GM12878_RCOR1	Transcription_Factor	Accessible_chromatin	323	SOCS2-AS1;LINC00595;LINC01018;RP11-21L19.1;RP11-282O18.6;CTA-357J21.1;AE000658.22;RP11-517I3.1;A2M-AS1;RP11-44I10.3;RP11-318A15.2;RP11-656D10.3;RP11-116O18.1;AC010226.4;RP11-54A9.1;RP11-728F11.4;RP11-63G10.3;CTC-273B12.8;INHBA-AS1;AC010524.4;RP11-138E2.1;AC015936.3;AP000487.5;RP11-713M15.2;CTD-2017C7.2;LINC00402;AC067945.4;RP11-303E16.5;KLHL7-AS1;MIAT;LSAMP-AS1;RP11-35G9.5;RP11-703I16.1;RP11-332E…	0.296	5.57e-40	3.88e-39	7.38e-37	0.0357	323/8289	1093
HeLa-S3_TFAP2A	Transcription_Factor	enhancer	304	RP11-588H23.3;SOCS2-AS1;CACNA2D3-AS1;RP11-13N12.1;LINC01018;RP11-21L19.1;RP11-282O18.6;CTA-357J21.1;RP11-666A1.5;AE000658.22;RP11-517I3.1;A2M-AS1;RP3-332B22.1;RP11-44I10.3;RP11-318A15.2;LINC00473;RP11-656D10.3;AC010226.4;RP11-54A9.1;HLCS-IT1;RP11-728F11.4;RP11-63G10.3;CTC-273B12.8;INHBA-AS1;AC010524.4;RP11-229C3.2;RP11-138E2.1;AC015936.3;AP000487.5;RP11-713M15.2;CTD-2017C7.2;LINC00402;AC067945.4;…	0.278	5.83e-40	3.8e-39	9.78e-37	0.0365	304/7551	1093
MCF-7_MYC	Transcription_Factor	Promoter_10kb/1kb	391	RP11-588H23.3;AF131215.2;SOCS2-AS1;RP11-13N12.1;XX-CR54.3;LINC00595;LINC01018;ZFHX4-AS1;LINC00702;AF131215.9;RP11-282O18.6;CTA-357J21.1;RP11-666A1.5;RP11-517I3.1;CNTN4-AS1;A2M-AS1;RP11-318A15.2;LINC00473;RP11-398G24.2;RP11-656D10.3;RP11-600K15.1;RP11-116O18.1;AC010226.4;RP11-54A9.1;RP1-193H18.2;HLCS-IT1;RP11-728F11.4;RP11-763B22.4;LINC00856;RP11-63G10.3;CTC-273B12.8;INHBA-AS1;AC010524.4;RP11-229C…	0.358	6.08e-40	7.61e-38	1.75e-36	0.0332	391/11073	1093
H1_GABPA	Transcription_Factor	Accessible_chromatin	372	RP11-588H23.3;AF131215.2;SOCS2-AS1;CACNA2D3-AS1;RP11-13N12.1;LINC00595;LINC01018;ZFHX4-AS1;RP11-21L19.1;AF131215.9;CTA-357J21.1;AE000658.22;RP11-517I3.1;CNTN4-AS1;A2M-AS1;RP11-318A15.2;LINC00473;RP11-398G24.2;RP11-656D10.3;RP11-116O18.1;AC010226.4;RP11-54A9.1;HLCS-IT1;RP11-728F11.4;LINC00856;RP11-63G10.3;CTC-273B12.8;INHBA-AS1;AC010524.4;RP11-229C3.2;RP11-138E2.1;AC015936.3;AP000487.5;CTD-2017C7.…	0.34	6.17e-40	4.28e-39	8.18e-37	0.0338	372/10277	1093
K562_JUND	Transcription_Factor	enhancer	310	RP11-588H23.3;SOCS2-AS1;LINC00595;LINC01018;RP11-21L19.1;RP11-282O18.6;CTA-357J21.1;RP11-666A1.5;AE000658.22;RP11-517I3.1;RP3-332B22.1;RP11-44I10.3;RP11-318A15.2;RP11-656D10.3;RP11-116O18.1;AC010226.4;RP11-54A9.1;HLCS-IT1;RP11-728F11.4;RP11-763B22.4;LINC00856;RP11-63G10.3;CTC-273B12.8;AC010524.4;RP11-138E2.1;AC015936.3;AP000487.5;CTD-2017C7.2;AC067945.4;RP11-303E16.5;KLHL7-AS1;AC104653.1;MIAT;RP4…	0.284	6.32e-40	4.11e-39	1.06e-36	0.0362	310/7786	1093
HeLa-S3_E2F1	Transcription_Factor	enhancer	292	SOCS2-AS1;CACNA2D3-AS1;LINC01018;RP11-21L19.1;RP11-282O18.6;CTA-357J21.1;RP11-666A1.5;AE000658.22;RP11-517I3.1;A2M-AS1;RP3-332B22.1;RP11-44I10.3;LINC00473;RP11-656D10.3;AC010226.4;RP11-54A9.1;HLCS-IT1;RP11-63G10.3;CTC-273B12.8;AC010524.4;RP11-229C3.2;RP11-138E2.1;AC015936.3;AP000487.5;CTD-2017C7.2;LINC00402;AC067945.4;RP11-303E16.5;KLHL7-AS1;RP11-35G9.5;RP11-703I16.1;SNORA40;RP11-265F19.1;RP11-72…	0.267	6.35e-40	4.11e-39	1.06e-36	0.037	292/7096	1093
K562_GATA1	Transcription_Factor	Promoter_20kb/1kb	353	SOCS2-AS1;CACNA2D3-AS1;XX-CR54.3;LINC00595;LINC00702;RP11-21L19.1;RP11-282O18.6;CTA-357J21.1;AE000658.22;RP11-517I3.1;A2M-AS1;RP3-332B22.1;RP11-318A15.2;RP11-716H6.1;RP11-656D10.3;RP11-116O18.1;AC010226.4;HLCS-IT1;RP11-728F11.4;RP11-763B22.4;LINC00856;RP11-63G10.3;CTC-273B12.8;INHBA-AS1;AC010524.4;RP11-229C3.2;RP11-138E2.1;AC015936.3;AP000487.5;RP11-713M15.2;CTD-2017C7.2;AC067945.4;RP11-109I13.2;…	0.323	6.7e-40	2.54e-38	1.93e-36	0.0345	353/9499	1093
TTC1240_SMARCB1	Transcription_Factor	Promoter_20kb/1kb	317	RP11-588H23.3;CACNA2D3-AS1;LINC00595;LINC00702;RP11-21L19.1;CTA-357J21.1;AE000658.22;RP11-517I3.1;A2M-AS1;RP3-332B22.1;RP11-44I10.3;RP11-318A15.2;LINC00473;RP11-398G24.2;RP11-716H6.1;RP11-656D10.3;RP11-116O18.1;AC010226.4;RP11-54A9.1;RP1-193H18.2;RP11-728F11.4;RP11-63G10.3;CTC-273B12.8;INHBA-AS1;RP11-229C3.2;RP11-138E2.1;AC015936.3;AP000487.5;RP11-713M15.2;CTD-2017C7.2;AC067945.4;RP11-109I13.2;RP…	0.29	7.21e-40	2.7e-38	2.08e-36	0.0359	317/8064	1093
K562_FOXK2	Transcription_Factor	Accessible_chromatin	312	RP11-588H23.3;SOCS2-AS1;LINC00595;RP11-21L19.1;RP11-282O18.6;CTA-357J21.1;AE000658.22;RP11-517I3.1;RP3-332B22.1;RP11-44I10.3;RP11-318A15.2;RP11-656D10.3;RP11-116O18.1;AC010226.4;RP11-54A9.1;RP11-728F11.4;LINC00856;RP11-63G10.3;CTC-273B12.8;AC010524.4;RP11-138E2.1;AC015936.3;AP000487.5;CTD-2017C7.2;AC067945.4;RP11-303E16.5;KLHL7-AS1;AC104653.1;MIAT;RP11-35G9.5;RP11-703I16.1;AC007879.7;SNORA40;RP11…	0.285	7.4e-40	5.11e-39	9.8e-37	0.0361	312/7870	1093
K562_ZNF143	Transcription_Factor	Accessible_chromatin	315	RP11-588H23.3;SOCS2-AS1;CACNA2D3-AS1;LINC00595;RP11-21L19.1;CTA-357J21.1;AE000658.22;RP11-517I3.1;RP3-332B22.1;RP11-44I10.3;RP11-318A15.2;LINC00473;RP11-656D10.3;RP11-116O18.1;AC010226.4;RP11-54A9.1;RP11-728F11.4;RP11-63G10.3;CTC-273B12.8;INHBA-AS1;AC010524.4;RP11-138E2.1;AC015936.3;AP000487.5;RP11-713M15.2;CTD-2017C7.2;AC067945.4;RP11-303E16.5;KLHL7-AS1;AC104653.1;MIAT;RP4-657D16.6;RP11-35G9.5;R…	0.288	7.61e-40	5.22e-39	1.01e-36	0.0359	315/7988	1093
IMR-90_RFX5	Transcription_Factor	enhancer	272	AF131215.2;SOCS2-AS1;RP11-13N12.1;LINC00595;LINC00702;RP11-21L19.1;AF131215.9;RP11-282O18.6;CTA-357J21.1;RP11-666A1.5;AE000658.22;RP11-517I3.1;RP11-318A15.2;LINC00473;RP11-398G24.2;AC010226.4;RP11-54A9.1;RP1-193H18.2;LINC00856;RP11-63G10.3;CTC-273B12.8;RP11-229C3.2;RP11-138E2.1;RP11-713M15.2;CTD-2017C7.2;LINC00402;AC067945.4;RP11-303E16.5;KLHL7-AS1;AC104653.1;RP11-35G9.5;AC053503.4;RP11-719N22.2;…	0.249	9.06e-40	5.84e-39	1.52e-36	0.0379	272/6361	1093
SUM159PT_EP300	Transcription_Factor	Promoter_20kb/1kb	300	RP11-588H23.3;SOCS2-AS1;CACNA2D3-AS1;XX-CR54.3;LINC00595;LINC01018;ZFHX4-AS1;LINC00702;RP11-21L19.1;AE000658.22;RP11-517I3.1;RP3-332B22.1;RP11-318A15.2;RP11-398G24.2;RP11-716H6.1;RP11-656D10.3;RP11-600K15.1;RP11-116O18.1;RP11-54A9.1;RP1-193H18.2;RP11-63G10.3;CTC-273B12.8;RP11-229C3.2;RP11-138E2.1;AC015936.3;AP000487.5;RP11-713M15.2;CTD-2017C7.2;AC067945.4;RP11-303E16.5;RP11-159N11.4;KLHL7-AS1;AC1…	0.274	9.16e-40	3.39e-38	2.64e-36	0.0366	300/7415	1093
ZR-75-1_POLR2A	Transcription_Factor	enhancer	321	RP11-588H23.3;SOCS2-AS1;LINC00595;LINC01018;RP11-21L19.1;RP11-282O18.6;RP11-666A1.5;AE000658.22;RP11-517I3.1;A2M-AS1;RP11-44I10.3;RP11-318A15.2;LINC00473;RP11-656D10.3;AC010226.4;RP11-54A9.1;RP11-728F11.4;RP11-763B22.4;RP11-63G10.3;CTC-273B12.8;INHBA-AS1;AC010524.4;RP11-138E2.1;AC015936.3;AP000487.5;CTD-2017C7.2;LINC00402;AC067945.4;RP11-303E16.5;KLHL7-AS1;AC104653.1;MIAT;RP11-35G9.5;RP11-703I16.…	0.294	9.69e-40	6.23e-39	1.63e-36	0.0357	321/8233	1093
KB_RELA	Transcription_Factor	enhancer	296	RP11-588H23.3;LINC01018;RP11-21L19.1;RP11-282O18.6;CTA-357J21.1;RP11-666A1.5;AE000658.22;RP11-517I3.1;A2M-AS1;RP11-44I10.3;LINC00473;RP11-656D10.3;RP11-600K15.1;AC010226.4;RP11-54A9.1;RP11-728F11.4;RP11-63G10.3;CTC-273B12.8;AC010524.4;RP11-138E2.1;AC015936.3;AP000487.5;CTD-2017C7.2;LINC00402;AC067945.4;RP11-303E16.5;KLHL7-AS1;AC104653.1;RP11-35G9.5;RP11-703I16.1;RP11-332E3.2;RP11-719N22.2;SNORA40…	0.271	9.89e-40	6.33e-39	1.66e-36	0.0367	296/7265	1093
GM12892_CTCF	Transcription_Factor	Promoter_20kb/1kb	337	RP11-588H23.3;AF131215.2;SOCS2-AS1;XX-CR54.3;LINC00595;LINC01018;ZFHX4-AS1;RP11-21L19.1;AF131215.9;CTA-357J21.1;RP11-666A1.5;AE000658.22;RP11-517I3.1;CNTN4-AS1;A2M-AS1;RP3-332B22.1;RP11-44I10.3;RP11-318A15.2;LINC00473;RP11-656D10.3;RP11-600K15.1;AC010226.4;RP1-193H18.2;RP11-728F11.4;RP11-763B22.4;LINC00856;RP11-63G10.3;CTC-273B12.8;AC010524.4;RP11-229C3.2;RP11-138E2.1;AC015936.3;AP000487.5;RP11-7…	0.308	1.03e-39	3.76e-38	2.97e-36	0.035	337/8871	1093
BJ_CTCF	Transcription_Factor	Accessible_chromatin	306	RP11-588H23.3;SOCS2-AS1;CACNA2D3-AS1;RP11-13N12.1;LINC01018;ZFHX4-AS1;RP11-21L19.1;RP11-282O18.6;CTA-357J21.1;RP11-666A1.5;AE000658.22;RP11-517I3.1;RP11-44I10.3;LINC00473;RP11-656D10.3;RP11-600K15.1;RP11-116O18.1;AC010226.4;RP11-54A9.1;RP1-193H18.2;RP11-728F11.4;RP11-763B22.4;LINC00856;RP11-63G10.3;CTC-273B12.8;AC010524.4;RP11-229C3.2;RP11-138E2.1;AP000487.5;CTD-2017C7.2;AC067945.4;RP11-303E16.5;…	0.28	1.07e-39	7.31e-39	1.42e-36	0.0363	306/7652	1093
GM19240_CTCF	Transcription_Factor	Promoter_20kb/1kb	323	AF131215.2;SOCS2-AS1;XX-CR54.3;LINC00595;LINC01018;ZFHX4-AS1;LINC00702;RP11-21L19.1;AF131215.9;CTA-357J21.1;RP11-666A1.5;AE000658.22;RP11-517I3.1;CNTN4-AS1;A2M-AS1;RP3-332B22.1;RP11-44I10.3;RP11-318A15.2;LINC00473;RP11-656D10.3;RP11-600K15.1;AC010226.4;RP1-193H18.2;RP11-728F11.4;RP11-763B22.4;LINC00856;RP11-63G10.3;CTC-273B12.8;INHBA-AS1;AC010524.4;RP11-229C3.2;RP11-138E2.1;AC015936.3;AP000487.5;…	0.296	1.07e-39	3.86e-38	3.09e-36	0.0356	323/8316	1093
K562_ATF1	Transcription_Factor	Accessible_chromatin	338	RP11-588H23.3;AF131215.2;SOCS2-AS1;LINC00595;LINC00702;RP11-21L19.1;AF131215.9;CTA-357J21.1;AE000658.22;RP11-517I3.1;RP3-332B22.1;RP11-44I10.3;RP11-318A15.2;RP11-656D10.3;RP11-116O18.1;AC010226.4;RP11-54A9.1;RP1-193H18.2;HLCS-IT1;RP11-728F11.4;LINC00856;RP11-63G10.3;CTC-273B12.8;AC010524.4;RP11-229C3.2;RP11-138E2.1;AC015936.3;AP000487.5;CTD-2017C7.2;AC067945.4;RP11-303E16.5;KLHL7-AS1;AC104653.1;M…	0.309	1.08e-39	7.34e-39	1.43e-36	0.035	338/8913	1093
GM12878_MYC	Transcription_Factor	enhancer	291	RP11-588H23.3;AF131215.2;LINC00595;LINC01018;RP11-21L19.1;AF131215.9;CTA-357J21.1;RP11-666A1.5;AE000658.22;RP11-517I3.1;RP11-44I10.3;RP11-318A15.2;RP11-656D10.3;RP11-116O18.1;AC010226.4;RP11-54A9.1;RP1-193H18.2;RP11-728F11.4;RP11-63G10.3;CTC-273B12.8;AC010524.4;RP11-138E2.1;AC015936.3;RP11-713M15.2;CTD-2017C7.2;LINC00402;AC067945.4;RP11-303E16.5;KLHL7-AS1;MIAT;RP11-35G9.5;RP11-703I16.1;AC053503.4…	0.266	1.1e-39	7.01e-39	1.84e-36	0.0369	291/7079	1093
G401_SMARCB1	Transcription_Factor	enhancer	274	SOCS2-AS1;RP11-13N12.1;LINC01018;RP11-21L19.1;RP11-282O18.6;CTA-357J21.1;RP11-666A1.5;AE000658.22;RP11-517I3.1;RP3-332B22.1;RP11-44I10.3;RP11-318A15.2;RP11-656D10.3;AC010226.4;RP11-54A9.1;RP1-193H18.2;CTC-273B12.8;AC010524.4;RP11-229C3.2;AP000487.5;CTD-2017C7.2;AC067945.4;RP11-303E16.5;KLHL7-AS1;MIAT;LSAMP-AS1;RP11-35G9.5;RP11-703I16.1;AC053503.4;RP11-719N22.2;SNORA40;RP11-729I10.2;RP11-35G9.3;RP…	0.251	1.13e-39	7.18e-39	1.9e-36	0.0377	274/6443	1093
VCaP_GABPA	Transcription_Factor	Promoter_20kb/1kb	314	RP11-588H23.3;SOCS2-AS1;CACNA2D3-AS1;XX-CR54.3;LINC01018;ZFHX4-AS1;LINC00702;RP11-21L19.1;RP11-282O18.6;AE000658.22;RP11-517I3.1;A2M-AS1;RP3-332B22.1;RP11-318A15.2;LINC00473;RP11-398G24.2;RP11-656D10.3;RP11-600K15.1;RP11-116O18.1;AC010226.4;RP11-54A9.1;RP11-728F11.4;RP11-63G10.3;CTC-273B12.8;AC010524.4;RP11-138E2.1;AC015936.3;AP000487.5;CTD-2017C7.2;AC067945.4;RP11-109I13.2;RP11-303E16.5;RP11-159…	0.287	1.13e-39	4.02e-38	3.26e-36	0.0359	314/7965	1093
HUVEC_GATA2	Transcription_Factor	enhancer	305	RP11-588H23.3;SOCS2-AS1;RP11-13N12.1;LINC00595;LINC00702;RP11-21L19.1;RP11-282O18.6;CTA-357J21.1;AE000658.22;RP11-517I3.1;RP3-332B22.1;RP11-318A15.2;RP11-656D10.3;AC010226.4;RP11-54A9.1;RP1-193H18.2;LINC00856;RP11-63G10.3;CTC-273B12.8;INHBA-AS1;RP11-138E2.1;AC015936.3;AP000487.5;RP11-713M15.2;CTD-2017C7.2;LINC00402;AC067945.4;RP11-303E16.5;RP11-159N11.4;AC104653.1;MIAT;RP4-657D16.6;RP11-35G9.5;RP…	0.279	1.14e-39	7.21e-39	1.91e-36	0.0363	305/7616	1093
HepG2_TAF1	Transcription_Factor	enhancer	302	SOCS2-AS1;LINC01018;RP11-21L19.1;RP11-282O18.6;CTA-357J21.1;RP11-666A1.5;AE000658.22;RP11-517I3.1;A2M-AS1;RP11-44I10.3;RP11-318A15.2;RP11-656D10.3;AC010226.4;RP11-54A9.1;HLCS-IT1;RP11-728F11.4;RP11-63G10.3;CTC-273B12.8;AC010524.4;RP11-229C3.2;RP11-138E2.1;AC015936.3;AP000487.5;RP11-713M15.2;CTD-2017C7.2;LINC00402;AC067945.4;RP11-303E16.5;KLHL7-AS1;AC104653.1;RP11-35G9.5;RP11-703I16.1;RP11-332E3.2…	0.276	1.19e-39	7.5e-39	2e-36	0.0364	302/7502	1093
H1_CREB1	Transcription_Factor	Accessible_chromatin	387	RP11-588H23.3;AF131215.2;SOCS2-AS1;CACNA2D3-AS1;RP11-13N12.1;LINC01018;ZFHX4-AS1;RP11-21L19.1;AF131215.9;RP11-282O18.6;CTA-357J21.1;AE000658.22;RP11-517I3.1;CNTN4-AS1;A2M-AS1;RP3-332B22.1;RP11-44I10.3;RP11-318A15.2;LINC00473;RP11-716H6.1;RP11-656D10.3;RP11-116O18.1;AC010226.4;RP11-54A9.1;HLCS-IT1;RP11-728F11.4;RP11-63G10.3;CTC-273B12.8;INHBA-AS1;AC010524.4;RP11-229C3.2;RP11-138E2.1;AC015936.3;AP0…	0.354	1.2e-39	8.11e-39	1.59e-36	0.0332	387/10936	1093
HeLa-S3_SMC3	Transcription_Factor	Promoter_20kb/1kb	311	RP11-588H23.3;SOCS2-AS1;CACNA2D3-AS1;LINC00595;LINC01018;LINC00702;RP11-666A1.5;AE000658.22;RP11-517I3.1;A2M-AS1;RP3-332B22.1;RP11-44I10.3;RP11-318A15.2;LINC00473;RP11-398G24.2;RP11-656D10.3;RP11-600K15.1;AC010226.4;RP11-728F11.4;RP11-763B22.4;LINC00856;RP11-63G10.3;CTC-273B12.8;AC010524.4;RP11-229C3.2;RP11-138E2.1;AC015936.3;AP000487.5;RP11-713M15.2;CTD-2017C7.2;LL22NC03-N64E9.1;AC067945.4;RP11-…	0.285	1.22e-39	4.29e-38	3.52e-36	0.036	311/7851	1093
macrophage_SPI1	Transcription_Factor	Promoter_20kb/1kb	378	RP11-588H23.3;AF131215.2;SOCS2-AS1;CACNA2D3-AS1;XX-CR54.3;LINC00595;LINC00702;RP11-21L19.1;AF131215.9;CTA-357J21.1;RP11-666A1.5;AE000658.22;RP11-517I3.1;CNTN4-AS1;A2M-AS1;RP11-44I10.3;RP11-318A15.2;RP11-398G24.2;RP11-716H6.1;RP11-656D10.3;RP11-116O18.1;AC010226.4;RP11-54A9.1;HLCS-IT1;RP11-728F11.4;RP11-763B22.4;RP11-63G10.3;CTC-273B12.8;AC010524.4;RP11-229C3.2;RP11-138E2.1;AC015936.3;AP000487.5;R…	0.346	1.26e-39	4.38e-38	3.64e-36	0.0335	378/10560	1093
K562_NCOA1	Transcription_Factor	Accessible_chromatin	282	RP11-588H23.3;SOCS2-AS1;LINC00595;RP11-21L19.1;RP11-282O18.6;CTA-357J21.1;AE000658.22;RP11-517I3.1;RP3-332B22.1;RP11-44I10.3;RP11-318A15.2;RP11-656D10.3;RP11-116O18.1;AC010226.4;RP11-54A9.1;RP11-728F11.4;LINC00856;RP11-63G10.3;CTC-273B12.8;AC010524.4;RP11-138E2.1;AC015936.3;AP000487.5;CTD-2017C7.2;AC067945.4;RP11-303E16.5;KLHL7-AS1;MIAT;RP4-657D16.6;RP11-35G9.5;RP11-703I16.1;AC053503.4;SNORA40;RP…	0.258	1.34e-39	9.01e-39	1.78e-36	0.0373	282/6747	1093
HepG2_FOXO3	Transcription_Factor	enhancer	310	SOCS2-AS1;LINC01018;RP11-21L19.1;RP11-282O18.6;CTA-357J21.1;RP11-666A1.5;AE000658.22;RP11-517I3.1;A2M-AS1;RP3-332B22.1;RP11-44I10.3;RP11-318A15.2;RP11-656D10.3;AC010226.4;RP11-54A9.1;HLCS-IT1;RP11-728F11.4;RP11-63G10.3;CTC-273B12.8;AC010524.4;RP11-138E2.1;AC015936.3;AP000487.5;RP11-713M15.2;CTD-2017C7.2;LINC00402;AC067945.4;RP11-303E16.5;KLHL7-AS1;AC104653.1;RP11-35G9.5;RP11-703I16.1;RP11-332E3.2…	0.284	1.37e-39	8.6e-39	2.3e-36	0.0361	310/7817	1093
MS1_CTCF	Transcription_Factor	Promoter_20kb/1kb	325	AF131215.2;SOCS2-AS1;XX-CR54.3;LINC00595;LINC01018;ZFHX4-AS1;RP11-21L19.1;AF131215.9;CTA-357J21.1;RP11-666A1.5;AE000658.22;RP11-517I3.1;CNTN4-AS1;A2M-AS1;RP3-332B22.1;RP11-44I10.3;RP11-318A15.2;LINC00473;RP11-656D10.3;RP11-600K15.1;AC010226.4;RP11-728F11.4;RP11-763B22.4;LINC00856;RP11-63G10.3;CTC-273B12.8;AC010524.4;RP11-229C3.2;RP11-138E2.1;AC015936.3;AP000487.5;RP11-713M15.2;CTD-2017C7.2;AC0679…	0.297	1.37e-39	4.71e-38	3.95e-36	0.0354	325/8405	1093
NCI-H441_TTF1	Transcription_Factor	Promoter_20kb/1kb	295	RP11-588H23.3;SOCS2-AS1;LINC00595;ZFHX4-AS1;LINC00702;RP11-21L19.1;CTA-357J21.1;RP11-666A1.5;AE000658.22;RP11-517I3.1;A2M-AS1;RP3-332B22.1;RP11-44I10.3;RP11-318A15.2;RP11-398G24.2;RP11-656D10.3;RP11-116O18.1;AC010226.4;RP1-193H18.2;RP11-728F11.4;RP11-763B22.4;RP11-63G10.3;CTC-273B12.8;INHBA-AS1;RP11-138E2.1;AC015936.3;AP000487.5;RP11-713M15.2;CTD-2017C7.2;AC067945.4;RP11-303E16.5;KLHL7-AS1;AC1046…	0.27	1.39e-39	4.72e-38	4.01e-36	0.0367	295/7240	1093
RKO_KAT7	Transcription_Factor	enhancer	290	SOCS2-AS1;LINC01018;RP11-21L19.1;RP11-282O18.6;RP11-666A1.5;AE000658.22;RP11-517I3.1;A2M-AS1;RP11-44I10.3;RP11-318A15.2;RP11-656D10.3;RP11-600K15.1;AC010226.4;RP11-54A9.1;RP11-63G10.3;CTC-273B12.8;AC010524.4;RP11-229C3.2;RP11-138E2.1;AC015936.3;AP000487.5;CTD-2017C7.2;LINC00402;AC067945.4;RP11-303E16.5;KLHL7-AS1;MIAT;RP11-35G9.5;RP11-703I16.1;AC053503.4;SNORA40;RP11-265F19.1;RP11-729I10.2;RP11-35…	0.265	1.47e-39	9.2e-39	2.47e-36	0.0369	290/7052	1093
K562_SMARCA4	Transcription_Factor	enhancer	311	RP11-588H23.3;SOCS2-AS1;LINC00595;RP11-21L19.1;RP11-282O18.6;CTA-357J21.1;RP11-666A1.5;AE000658.22;RP11-517I3.1;RP3-332B22.1;RP11-318A15.2;RP11-656D10.3;RP11-116O18.1;AC010226.4;RP11-54A9.1;HLCS-IT1;RP11-728F11.4;LINC00856;RP11-63G10.3;CTC-273B12.8;AC010524.4;RP11-138E2.1;AC015936.3;AP000487.5;CTD-2017C7.2;AC067945.4;RP11-303E16.5;KLHL7-AS1;AC104653.1;MIAT;RP4-657D16.6;LSAMP-AS1;RP11-35G9.5;AC053…	0.285	1.48e-39	9.23e-39	2.48e-36	0.036	311/7859	1093
K562_MAX	Transcription_Factor	enhancer	312	RP11-588H23.3;SOCS2-AS1;LINC00595;LINC01018;RP11-21L19.1;CTA-357J21.1;RP11-666A1.5;AE000658.22;RP11-517I3.1;RP3-332B22.1;RP11-44I10.3;RP11-318A15.2;RP11-656D10.3;RP11-116O18.1;AC010226.4;RP11-54A9.1;HLCS-IT1;RP11-728F11.4;RP11-763B22.4;LINC00856;RP11-63G10.3;CTC-273B12.8;AC010524.4;RP11-138E2.1;AC015936.3;AP000487.5;CTD-2017C7.2;AC067945.4;RP11-303E16.5;KLHL7-AS1;AC104653.1;MIAT;RP4-657D16.6;LSAM…	0.285	1.49e-39	9.25e-39	2.5e-36	0.036	312/7898	1093
HepG2_FOSL2	Transcription_Factor	enhancer	307	SOCS2-AS1;LINC01018;RP11-21L19.1;RP11-282O18.6;CTA-357J21.1;AE000658.22;RP11-517I3.1;A2M-AS1;RP3-332B22.1;RP11-44I10.3;RP11-318A15.2;RP11-656D10.3;AC010226.4;RP11-54A9.1;HLCS-IT1;RP11-728F11.4;RP11-63G10.3;CTC-273B12.8;AC010524.4;RP11-138E2.1;AC015936.3;AP000487.5;RP11-713M15.2;CTD-2017C7.2;LINC00402;AC067945.4;RP11-303E16.5;KLHL7-AS1;AC104653.1;RP11-35G9.5;RP11-703I16.1;RP11-332E3.2;AC053503.4;S…	0.281	1.5e-39	9.28e-39	2.52e-36	0.0362	307/7704	1093
HUVEC_EP300	Transcription_Factor	enhancer	323	RP11-588H23.3;SOCS2-AS1;RP11-13N12.1;LINC00595;LINC01018;LINC00702;RP11-21L19.1;RP11-282O18.6;RP11-666A1.5;AE000658.22;RP11-517I3.1;A2M-AS1;RP3-332B22.1;RP11-44I10.3;RP11-318A15.2;RP11-656D10.3;AC010226.4;RP11-54A9.1;RP1-193H18.2;HLCS-IT1;RP11-728F11.4;LINC00856;RP11-63G10.3;CTC-273B12.8;INHBA-AS1;AC010524.4;RP11-138E2.1;CTD-2017C7.2;LINC00402;AC067945.4;RP11-303E16.5;RP11-159N11.4;AC104653.1;MIA…	0.296	1.51e-39	9.28e-39	2.53e-36	0.0355	323/8330	1093
GM12878_TBP	Transcription_Factor	enhancer	294	RP11-588H23.3;AF131215.2;XX-CR54.3;LINC00595;LINC01018;RP11-21L19.1;AF131215.9;CTA-357J21.1;AE000658.22;RP11-517I3.1;RP11-44I10.3;RP11-318A15.2;RP11-656D10.3;AC010226.4;RP11-54A9.1;RP1-193H18.2;RP11-728F11.4;RP11-63G10.3;CTC-273B12.8;AC010524.4;RP11-138E2.1;AC015936.3;RP11-713M15.2;CTD-2017C7.2;LINC00402;AC067945.4;RP11-303E16.5;KLHL7-AS1;MIAT;RP11-326E22.1;RP11-35G9.5;RP11-703I16.1;RP11-332E3.2;…	0.269	1.51e-39	9.28e-39	2.53e-36	0.0367	294/7205	1093
H9_FOXP1	Transcription_Factor	enhancer	312	RP11-588H23.3;SOCS2-AS1;CACNA2D3-AS1;LINC00595;LINC01018;ZFHX4-AS1;RP11-21L19.1;RP11-282O18.6;CTA-357J21.1;RP11-666A1.5;AE000658.22;RP11-517I3.1;A2M-AS1;RP3-332B22.1;RP11-44I10.3;RP11-656D10.3;RP11-116O18.1;AC010226.4;RP11-54A9.1;RP1-193H18.2;RP11-728F11.4;RP11-63G10.3;CTC-273B12.8;AC010524.4;RP11-138E2.1;AC015936.3;AP000487.5;CTD-2017C7.2;LINC00402;AC067945.4;RP11-303E16.5;KLHL7-AS1;MIAT;RP11-32…	0.285	1.56e-39	9.55e-39	2.62e-36	0.0359	312/7900	1093
GM12878_SRF	Transcription_Factor	Accessible_chromatin	330	RP11-588H23.3;SOCS2-AS1;LINC00595;RP11-21L19.1;RP11-282O18.6;CTA-357J21.1;RP11-666A1.5;AE000658.22;RP11-517I3.1;CNTN4-AS1;A2M-AS1;RP3-332B22.1;RP11-44I10.3;RP11-318A15.2;LINC00473;RP11-656D10.3;AC010226.4;RP11-54A9.1;RP1-193H18.2;RP11-728F11.4;RP11-63G10.3;CTC-273B12.8;INHBA-AS1;AC010524.4;RP11-138E2.1;AC015936.3;AP000487.5;CTD-2017C7.2;LINC00402;AC067945.4;RP11-303E16.5;KLHL7-AS1;MIAT;RP11-326E2…	0.302	1.56e-39	1.04e-38	2.07e-36	0.0352	330/8609	1093
GM12891_CTCF	Transcription_Factor	Promoter_20kb/1kb	340	AF131215.2;SOCS2-AS1;XX-CR54.3;LINC00595;LINC01018;ZFHX4-AS1;RP11-21L19.1;AF131215.9;CTA-357J21.1;RP11-666A1.5;AE000658.22;RP11-517I3.1;CNTN4-AS1;A2M-AS1;RP3-332B22.1;RP11-44I10.3;RP11-318A15.2;LINC00473;RP11-656D10.3;RP11-600K15.1;AC010226.4;RP11-54A9.1;RP1-193H18.2;HLCS-IT1;RP11-728F11.4;RP11-763B22.4;LINC00856;RP11-63G10.3;CTC-273B12.8;AC010524.4;RP11-229C3.2;RP11-138E2.1;AC015936.3;AP000487.5…	0.311	1.59e-39	5.33e-38	4.59e-36	0.0348	340/9010	1093
GM12878_EBF1	Transcription_Factor	enhancer	306	AF131215.2;LINC01018;ZFHX4-AS1;RP11-21L19.1;AF131215.9;RP11-282O18.6;CTA-357J21.1;AE000658.22;RP11-517I3.1;CNTN4-AS1;RP11-44I10.3;RP11-318A15.2;RP11-656D10.3;RP11-116O18.1;AC010226.4;RP11-54A9.1;RP1-193H18.2;RP11-728F11.4;RP11-63G10.3;CTC-273B12.8;AC010524.4;RP11-138E2.1;AC015936.3;RP11-713M15.2;CTD-2017C7.2;LINC00402;AC067945.4;RP11-303E16.5;RP11-159N11.4;KLHL7-AS1;MIAT;RP11-326E22.1;LSAMP-AS1;R…	0.28	1.6e-39	9.76e-39	2.68e-36	0.0362	306/7668	1093
K562_TRIM28	Transcription_Factor	Accessible_chromatin	311	RP11-588H23.3;SOCS2-AS1;LINC00595;RP11-21L19.1;RP11-282O18.6;CTA-357J21.1;AE000658.22;RP11-517I3.1;CNTN4-AS1;RP3-332B22.1;RP11-44I10.3;RP11-318A15.2;LINC00473;RP11-656D10.3;RP11-116O18.1;AC010226.4;RP11-54A9.1;HLCS-IT1;RP11-728F11.4;LINC00856;RP11-63G10.3;CTC-273B12.8;AC010524.4;RP11-138E2.1;AC015936.3;RP11-713M15.2;CTD-2017C7.2;AC067945.4;RP11-303E16.5;KLHL7-AS1;AC104653.1;MIAT;RP4-657D16.6;LSAM…	0.285	1.95e-39	1.3e-38	2.58e-36	0.036	311/7870	1093
HepG2_HNF4A	Transcription_Factor	enhancer	307	SOCS2-AS1;LINC00595;RP11-21L19.1;RP11-282O18.6;CTA-357J21.1;AE000658.22;RP11-517I3.1;A2M-AS1;RP3-332B22.1;RP11-44I10.3;RP11-318A15.2;RP11-656D10.3;AC010226.4;RP11-54A9.1;HLCS-IT1;RP11-728F11.4;RP11-63G10.3;CTC-273B12.8;RP11-138E2.1;AC015936.3;AP000487.5;RP11-713M15.2;CTD-2017C7.2;LINC00402;AC067945.4;RP11-303E16.5;KLHL7-AS1;AC104653.1;RP11-35G9.5;RP11-703I16.1;RP11-332E3.2;AC053503.4;CTD-2201I18.…	0.281	2.13e-39	1.29e-38	3.57e-36	0.0361	307/7718	1093
H1_CHD1	Transcription_Factor	Accessible_chromatin	325	RP11-588H23.3;AF131215.2;SOCS2-AS1;CACNA2D3-AS1;RP11-13N12.1;ZFHX4-AS1;RP11-21L19.1;AF131215.9;RP11-282O18.6;CTA-357J21.1;AE000658.22;RP11-517I3.1;A2M-AS1;RP11-318A15.2;RP11-716H6.1;RP11-656D10.3;AC010226.4;RP11-54A9.1;RP11-728F11.4;RP11-63G10.3;CTC-273B12.8;INHBA-AS1;AC010524.4;RP11-229C3.2;RP11-138E2.1;AC015936.3;AP000487.5;RP11-713M15.2;CTD-2017C7.2;LINC00402;AC067945.4;RP11-109I13.2;RP11-303E…	0.297	2.26e-39	1.5e-38	2.99e-36	0.0354	325/8426	1093
GM12878_WRNIP1	Transcription_Factor	Accessible_chromatin	302	AF131215.2;SOCS2-AS1;LINC00595;RP11-21L19.1;AF131215.9;RP11-282O18.6;CTA-357J21.1;AE000658.22;RP11-517I3.1;RP11-44I10.3;RP11-318A15.2;RP11-656D10.3;RP11-116O18.1;AC010226.4;RP11-54A9.1;RP1-193H18.2;RP11-728F11.4;RP11-63G10.3;CTC-273B12.8;AC010524.4;RP11-138E2.1;AC015936.3;AP000487.5;CTD-2017C7.2;LINC00402;AC067945.4;RP11-303E16.5;KLHL7-AS1;MIAT;RP11-326E22.1;RP4-657D16.6;RP11-35G9.5;RP11-703I16.1…	0.276	2.31e-39	1.52e-38	3.06e-36	0.0363	302/7528	1093
K562_WT1	Transcription_Factor	Promoter_20kb/1kb	383	RP11-588H23.3;AF131215.2;SOCS2-AS1;CACNA2D3-AS1;XX-CR54.3;LINC00595;LINC01018;LINC00702;RP11-21L19.1;AF131215.9;RP11-282O18.6;CTA-357J21.1;RP11-666A1.5;AE000658.22;RP11-517I3.1;CNTN4-AS1;A2M-AS1;RP3-332B22.1;RP11-44I10.3;RP11-318A15.2;LINC00473;RP11-656D10.3;RP11-116O18.1;RP11-54A9.1;RP1-193H18.2;HLCS-IT1;RP11-728F11.4;LINC00856;RP11-63G10.3;CTC-273B12.8;INHBA-AS1;AC010524.4;RP11-229C3.2;RP11-138…	0.35	2.34e-39	7.7e-38	6.75e-36	0.0333	383/10799	1093
HepG2_FOSL2	Transcription_Factor	Promoter_20kb/1kb	289	RP11-588H23.3;SOCS2-AS1;LINC00595;RP11-282O18.6;CTA-357J21.1;RP11-666A1.5;AE000658.22;RP3-332B22.1;RP11-44I10.3;RP11-318A15.2;RP11-656D10.3;AC010226.4;RP11-728F11.4;RP11-763B22.4;RP11-63G10.3;CTC-273B12.8;RP11-138E2.1;AC015936.3;AP000487.5;RP11-713M15.2;CTD-2017C7.2;LINC00402;AC067945.4;RP11-303E16.5;KLHL7-AS1;AC104653.1;MIAT;RP4-657D16.6;RP11-35G9.5;RP11-703I16.1;RP11-332E3.2;AC053503.4;CTD-2201…	0.264	2.35e-39	7.7e-38	6.78e-36	0.0369	289/7032	1093
K562_LEF1	Transcription_Factor	Accessible_chromatin	297	RP11-588H23.3;SOCS2-AS1;LINC00595;RP11-21L19.1;RP11-282O18.6;CTA-357J21.1;AE000658.22;RP11-517I3.1;RP3-332B22.1;RP11-44I10.3;RP11-318A15.2;RP11-656D10.3;RP11-116O18.1;AC010226.4;RP11-54A9.1;RP11-728F11.4;LINC00856;RP11-63G10.3;CTC-273B12.8;AC010524.4;RP11-138E2.1;AC015936.3;AP000487.5;CTD-2017C7.2;AC067945.4;RP11-303E16.5;KLHL7-AS1;MIAT;RP4-657D16.6;LSAMP-AS1;RP11-35G9.5;RP11-703I16.1;AC053503.4;…	0.272	2.49e-39	1.63e-38	3.3e-36	0.0365	297/7339	1093
A549_MYC	Transcription_Factor	Accessible_chromatin	314	RP11-588H23.3;SOCS2-AS1;CACNA2D3-AS1;LINC00595;RP11-21L19.1;RP11-282O18.6;CTA-357J21.1;AE000658.22;RP11-517I3.1;A2M-AS1;RP11-318A15.2;LINC00473;RP11-656D10.3;AC010226.4;RP11-54A9.1;RP1-193H18.2;HLCS-IT1;LINC00856;RP11-63G10.3;CTC-273B12.8;AC010524.4;RP11-138E2.1;AC015936.3;AP000487.5;CTD-2017C7.2;AC067945.4;RP11-303E16.5;KLHL7-AS1;MIAT;RP11-35G9.5;RP11-703I16.1;AC053503.4;AC007879.7;SNORA40;LINC0…	0.287	2.55e-39	1.66e-38	3.38e-36	0.0358	314/7998	1093
Raji_POLR2A	Transcription_Factor	enhancer	321	RP11-588H23.3;AF131215.2;SOCS2-AS1;LINC00595;LINC01018;RP11-21L19.1;AF131215.9;CTA-357J21.1;RP11-666A1.5;AE000658.22;RP11-517I3.1;RP3-332B22.1;RP11-44I10.3;RP11-318A15.2;RP11-656D10.3;RP11-116O18.1;AC010226.4;RP11-54A9.1;RP1-193H18.2;RP11-728F11.4;RP11-63G10.3;CTC-273B12.8;AC010524.4;RP11-138E2.1;AC015936.3;RP11-713M15.2;CTD-2017C7.2;LINC00402;AC067945.4;RP11-303E16.5;KLHL7-AS1;AC104653.1;MIAT;LS…	0.294	2.68e-39	1.62e-38	4.49e-36	0.0355	321/8275	1093
K562_HEY1	Transcription_Factor	Accessible_chromatin	297	RP11-588H23.3;SOCS2-AS1;LINC00595;RP11-21L19.1;RP11-282O18.6;CTA-357J21.1;AE000658.22;RP11-517I3.1;RP11-44I10.3;RP11-318A15.2;RP11-656D10.3;AC010226.4;RP11-54A9.1;HLCS-IT1;RP11-728F11.4;LINC00856;RP11-63G10.3;CTC-273B12.8;AC010524.4;RP11-138E2.1;AC015936.3;AP000487.5;CTD-2017C7.2;AC067945.4;RP11-303E16.5;KLHL7-AS1;MIAT;RP11-35G9.5;RP11-703I16.1;AC053503.4;SNORA40;RP11-265F19.1;RP11-729I10.2;RP11-…	0.272	2.69e-39	1.75e-38	3.56e-36	0.0365	297/7342	1093
GM12878_BCL11A	Transcription_Factor	enhancer	296	AF131215.2;LINC00595;LINC01018;ZFHX4-AS1;RP11-21L19.1;AF131215.9;CTA-357J21.1;AE000658.22;RP11-517I3.1;CNTN4-AS1;RP11-44I10.3;RP11-318A15.2;RP11-656D10.3;RP11-116O18.1;AC010226.4;RP11-54A9.1;RP1-193H18.2;RP11-728F11.4;RP11-63G10.3;CTC-273B12.8;AC010524.4;RP11-138E2.1;AC015936.3;RP11-713M15.2;CTD-2017C7.2;LINC00402;AC067945.4;RP11-303E16.5;RP11-159N11.4;KLHL7-AS1;MIAT;RP11-326E22.1;LSAMP-AS1;RP11-…	0.271	2.78e-39	1.68e-38	4.66e-36	0.0365	296/7305	1093
GM12878_BHLHE40	Transcription_Factor	enhancer	300	LINC01018;ZFHX4-AS1;RP11-21L19.1;CTA-357J21.1;AE000658.22;RP11-517I3.1;CNTN4-AS1;RP11-44I10.3;RP11-318A15.2;RP11-656D10.3;RP11-116O18.1;AC010226.4;RP11-54A9.1;RP1-193H18.2;RP11-728F11.4;RP11-63G10.3;CTC-273B12.8;AC010524.4;RP11-138E2.1;AC015936.3;RP11-713M15.2;CTD-2017C7.2;LINC00402;AC067945.4;RP11-303E16.5;RP11-159N11.4;KLHL7-AS1;MIAT;RP11-326E22.1;LSAMP-AS1;RP11-35G9.5;RP11-703I16.1;RP11-332E3.…	0.274	2.83e-39	1.69e-38	4.75e-36	0.0364	300/7459	1093
GM12878_ETS1	Transcription_Factor	enhancer	290	RP11-588H23.3;AF131215.2;LINC00595;LINC01018;ZFHX4-AS1;RP11-21L19.1;AF131215.9;CTA-357J21.1;AE000658.22;RP11-517I3.1;CNTN4-AS1;RP11-44I10.3;RP11-318A15.2;RP11-656D10.3;RP11-116O18.1;AC010226.4;RP11-54A9.1;RP1-193H18.2;RP11-728F11.4;RP11-63G10.3;CTC-273B12.8;AC010524.4;RP11-138E2.1;AC015936.3;RP11-713M15.2;CTD-2017C7.2;LINC00402;AC067945.4;RP11-303E16.5;KLHL7-AS1;MIAT;RP11-326E22.1;RP11-35G9.5;RP1…	0.265	2.83e-39	1.69e-38	4.75e-36	0.0368	290/7077	1093
GM12878_NFIC	Transcription_Factor	Accessible_chromatin	322	AF131215.2;SOCS2-AS1;LINC00595;RP11-21L19.1;AF131215.9;RP11-282O18.6;CTA-357J21.1;AE000658.22;RP11-517I3.1;A2M-AS1;RP11-44I10.3;RP11-318A15.2;RP11-656D10.3;RP11-116O18.1;AC010226.4;RP11-54A9.1;RP1-193H18.2;RP11-728F11.4;RP11-63G10.3;CTC-273B12.8;INHBA-AS1;AC010524.4;RP11-138E2.1;AC015936.3;AP000487.5;RP11-713M15.2;CTD-2017C7.2;LINC00402;AC067945.4;RP11-303E16.5;KLHL7-AS1;MIAT;LSAMP-AS1;RP11-35G9.…	0.295	2.92e-39	1.89e-38	3.87e-36	0.0354	322/8318	1093
GM12878_TCF7L1	Transcription_Factor	enhancer	295	LINC01018;ZFHX4-AS1;RP11-21L19.1;CTA-357J21.1;RP11-666A1.5;AE000658.22;RP11-517I3.1;CNTN4-AS1;RP11-44I10.3;RP11-318A15.2;RP11-656D10.3;RP11-116O18.1;AC010226.4;RP11-54A9.1;RP1-193H18.2;RP11-728F11.4;RP11-63G10.3;CTC-273B12.8;AC010524.4;RP11-138E2.1;AC015936.3;RP11-713M15.2;CTD-2017C7.2;LINC00402;AC067945.4;RP11-303E16.5;RP11-159N11.4;KLHL7-AS1;MIAT;RP11-326E22.1;LSAMP-AS1;RP11-35G9.5;RP11-703I16.…	0.27	3.11e-39	1.86e-38	5.22e-36	0.0366	295/7271	1093
SK-N-SH_RA_YY1	Transcription_Factor	Promoter_20kb/1kb	297	SOCS2-AS1;CACNA2D3-AS1;XX-CR54.3;LINC00595;LINC01018;ZFHX4-AS1;LINC00702;RP11-666A1.5;AE000658.22;RP11-517I3.1;A2M-AS1;RP3-332B22.1;RP11-44I10.3;RP11-318A15.2;RP11-398G24.2;RP11-656D10.3;RP11-600K15.1;RP1-193H18.2;RP11-728F11.4;RP11-763B22.4;RP11-63G10.3;CTC-273B12.8;AC010524.4;RP11-138E2.1;AC015936.3;AP000487.5;RP11-713M15.2;CTD-2017C7.2;LINC00402;AC067945.4;RP11-109I13.2;RP11-303E16.5;AP000473.…	0.272	3.14e-39	1.02e-37	9.06e-36	0.0365	297/7348	1093
HeLa-S3_MAFK	Transcription_Factor	enhancer	304	RP11-588H23.3;SOCS2-AS1;CACNA2D3-AS1;RP11-13N12.1;LINC00595;LINC01018;RP11-21L19.1;RP11-282O18.6;CTA-357J21.1;RP11-666A1.5;AE000658.22;RP11-517I3.1;A2M-AS1;RP3-332B22.1;RP11-318A15.2;LINC00473;RP11-656D10.3;AC010226.4;RP11-54A9.1;RP1-193H18.2;HLCS-IT1;LINC00856;RP11-63G10.3;CTC-273B12.8;RP11-229C3.2;RP11-138E2.1;AC015936.3;AP000487.5;CTD-2017C7.2;LINC00402;AC067945.4;RP11-109I13.2;RP11-303E16.5;K…	0.278	3.19e-39	1.9e-38	5.35e-36	0.0362	304/7618	1093
NHEK_GRHL3	Transcription_Factor	Accessible_chromatin	331	RP11-588H23.3;SOCS2-AS1;CACNA2D3-AS1;RP11-13N12.1;LINC00595;ZFHX4-AS1;RP11-21L19.1;CTA-357J21.1;AE000658.22;RP11-517I3.1;A2M-AS1;RP11-44I10.3;RP11-318A15.2;RP11-656D10.3;AC010226.4;HLCS-IT1;RP11-728F11.4;RP11-63G10.3;CTC-273B12.8;INHBA-AS1;AC010524.4;RP11-229C3.2;RP11-138E2.1;AC015936.3;AP000487.5;CTD-2017C7.2;LINC00402;AC067945.4;RP11-303E16.5;RP11-159N11.4;KLHL7-AS1;AC104653.1;MIAT;RP11-326E22.…	0.303	3.33e-39	2.14e-38	4.41e-36	0.0351	331/8681	1093
H1_CHD2	Transcription_Factor	Accessible_chromatin	366	AF131215.2;SOCS2-AS1;CACNA2D3-AS1;RP11-13N12.1;ZFHX4-AS1;RP11-21L19.1;AF131215.9;RP11-282O18.6;CTA-357J21.1;AE000658.22;RP11-517I3.1;CNTN4-AS1;RP3-332B22.1;RP11-44I10.3;RP11-318A15.2;LINC00473;RP11-716H6.1;RP11-656D10.3;RP11-116O18.1;AC010226.4;RP11-54A9.1;HLCS-IT1;RP11-728F11.4;RP11-63G10.3;CTC-273B12.8;INHBA-AS1;AC010524.4;RP11-229C3.2;RP11-138E2.1;AC015936.3;RP11-713M15.2;CTD-2017C7.2;LINC0040…	0.335	3.61e-39	2.31e-38	4.78e-36	0.0338	366/10109	1093
MCF-7_RFX1	Transcription_Factor	enhancer	319	RP11-588H23.3;LINC00595;LINC01018;RP11-21L19.1;RP11-282O18.6;CTA-357J21.1;RP11-666A1.5;AE000658.22;RP11-517I3.1;RP3-332B22.1;RP11-318A15.2;RP11-398G24.2;RP11-656D10.3;RP11-600K15.1;AC010226.4;RP11-54A9.1;RP1-193H18.2;HLCS-IT1;RP11-728F11.4;RP11-763B22.4;RP11-63G10.3;CTC-273B12.8;INHBA-AS1;AC010524.4;RP11-229C3.2;RP11-138E2.1;AC015936.3;CTD-2017C7.2;LINC00402;AC067945.4;RP11-303E16.5;KLHL7-AS1;AC1…	0.292	3.66e-39	2.17e-38	6.14e-36	0.0355	319/8209	1093
GM12878_CBFB	Transcription_Factor	Accessible_chromatin	321	AF131215.2;LINC00595;LINC01018;RP11-21L19.1;AF131215.9;RP11-282O18.6;CTA-357J21.1;AE000658.22;RP11-517I3.1;RP11-44I10.3;RP11-318A15.2;RP11-656D10.3;RP11-116O18.1;AC010226.4;RP11-54A9.1;RP1-193H18.2;RP11-728F11.4;RP11-63G10.3;CTC-273B12.8;INHBA-AS1;AC010524.4;RP11-138E2.1;AC015936.3;AP000487.5;RP11-713M15.2;CTD-2017C7.2;LINC00402;AC067945.4;RP11-303E16.5;KLHL7-AS1;MIAT;RP11-326E22.1;LSAMP-AS1;RP11…	0.294	3.67e-39	2.34e-38	4.86e-36	0.0354	321/8288	1093
HepG2_MAZ	Transcription_Factor	enhancer	289	SOCS2-AS1;LINC01018;RP11-21L19.1;RP11-282O18.6;CTA-357J21.1;AE000658.22;RP11-517I3.1;A2M-AS1;RP11-44I10.3;RP11-318A15.2;RP11-656D10.3;AC010226.4;RP11-54A9.1;HLCS-IT1;RP11-728F11.4;RP11-63G10.3;CTC-273B12.8;AC010524.4;RP11-138E2.1;AC015936.3;AP000487.5;RP11-713M15.2;CTD-2017C7.2;AC067945.4;RP11-303E16.5;KLHL7-AS1;AC104653.1;RP11-35G9.5;RP11-703I16.1;RP11-332E3.2;AC053503.4;SNORA40;LINC00327;RP11-7…	0.264	3.68e-39	2.17e-38	6.17e-36	0.0368	289/7049	1093
HepG2_SMARCC1	Transcription_Factor	enhancer	303	SOCS2-AS1;LINC00595;LINC01018;RP11-21L19.1;RP11-282O18.6;CTA-357J21.1;RP11-666A1.5;AE000658.22;RP11-517I3.1;A2M-AS1;RP11-44I10.3;RP11-318A15.2;RP11-656D10.3;AC010226.4;RP11-54A9.1;HLCS-IT1;RP11-63G10.3;CTC-273B12.8;AC010524.4;RP11-138E2.1;AC015936.3;AP000487.5;RP11-713M15.2;CTD-2017C7.2;LINC00402;AC067945.4;RP11-303E16.5;KLHL7-AS1;AC104653.1;RP11-35G9.5;RP11-703I16.1;RP11-332E3.2;AC053503.4;SNORA…	0.277	3.68e-39	2.17e-38	6.17e-36	0.0362	303/7585	1093
MRC5_POLR2A	Transcription_Factor	Promoter_10kb/1kb	244	SOCS2-AS1;CACNA2D3-AS1;LINC00595;ZFHX4-AS1;LINC00702;RP11-666A1.5;AE000658.22;RP11-517I3.1;A2M-AS1;RP3-332B22.1;RP11-44I10.3;RP11-318A15.2;LINC00473;RP11-398G24.2;RP11-656D10.3;RP11-116O18.1;AC010226.4;RP11-54A9.1;RP11-763B22.4;RP11-63G10.3;CTC-273B12.8;INHBA-AS1;RP11-229C3.2;RP11-138E2.1;AC015936.3;AP000487.5;RP11-713M15.2;CTD-2017C7.2;AC067945.4;RP11-303E16.5;KLHL7-AS1;AC104653.1;MIAT;RP11-35G9…	0.223	3.83e-39	4.59e-37	1.1e-35	0.0391	244/5397	1093
A549_NR3C1	Transcription_Factor	Promoter_20kb/1kb	284	SOCS2-AS1;CACNA2D3-AS1;LINC00595;LINC00702;CTA-357J21.1;RP11-666A1.5;AE000658.22;RP11-517I3.1;A2M-AS1;RP3-332B22.1;RP11-318A15.2;LINC00473;RP11-398G24.2;RP11-656D10.3;AC010226.4;RP11-54A9.1;HLCS-IT1;RP11-728F11.4;RP11-63G10.3;CTC-273B12.8;RP11-229C3.2;RP11-138E2.1;AC015936.3;AP000487.5;RP11-713M15.2;CTD-2017C7.2;AC067945.4;RP11-303E16.5;RP11-159N11.4;KLHL7-AS1;MIAT;RP11-35G9.5;RP11-703I16.1;AC053…	0.26	3.88e-39	1.24e-37	1.12e-35	0.037	284/6862	1093
GM12878_MTA2	Transcription_Factor	Promoter_20kb/1kb	297	RP11-588H23.3;AF131215.2;LINC01018;ZFHX4-AS1;RP11-21L19.1;AF131215.9;CTA-357J21.1;RP11-666A1.5;AE000658.22;CNTN4-AS1;RP3-332B22.1;RP11-44I10.3;RP11-318A15.2;RP11-398G24.2;RP11-656D10.3;RP11-116O18.1;AC010226.4;RP1-193H18.2;HLCS-IT1;RP11-728F11.4;RP11-763B22.4;RP11-63G10.3;CTC-273B12.8;INHBA-AS1;AC010524.4;RP11-138E2.1;AC015936.3;AP000487.5;RP11-713M15.2;CTD-2017C7.2;AC067945.4;RP11-303E16.5;RP11-…	0.272	4.27e-39	1.35e-37	1.23e-35	0.0364	297/7360	1093
HMEC_E2F1	Transcription_Factor	Accessible_chromatin	270	RP11-588H23.3;SOCS2-AS1;CACNA2D3-AS1;LINC00595;RP11-21L19.1;CTA-357J21.1;AE000658.22;RP11-517I3.1;RP3-332B22.1;RP11-318A15.2;RP11-656D10.3;AC010226.4;RP11-54A9.1;RP11-63G10.3;CTC-273B12.8;INHBA-AS1;AC010524.4;RP11-229C3.2;RP11-138E2.1;AC015936.3;AP000487.5;CTD-2017C7.2;LINC00402;AC067945.4;RP11-303E16.5;MIAT;RP11-35G9.5;RP11-703I16.1;AC007879.7;SNORA40;LINC00327;RP11-265F19.1;RP11-729I10.2;RP11-3…	0.247	4.4e-39	2.79e-38	5.83e-36	0.0377	270/6344	1093
MCF-7_ARNT	Transcription_Factor	Promoter_20kb/1kb	410	RP11-588H23.3;SOCS2-AS1;CACNA2D3-AS1;RP11-13N12.1;XX-CR54.3;LINC00595;LINC01018;ZFHX4-AS1;LINC00702;RP11-21L19.1;RP11-282O18.6;CTA-357J21.1;AE000658.22;RP11-517I3.1;CNTN4-AS1;A2M-AS1;RP3-332B22.1;RP11-44I10.3;RP11-318A15.2;LINC00473;RP11-398G24.2;RP11-716H6.1;RP11-656D10.3;RP11-600K15.1;AC010226.4;RP11-54A9.1;RP1-193H18.2;HLCS-IT1;RP11-728F11.4;LINC00856;RP11-63G10.3;CTC-273B12.8;INHBA-AS1;AC0105…	0.375	4.77e-39	1.5e-37	1.38e-35	0.0324	410/11986	1093
293_PRDM10	Transcription_Factor	Promoter_20kb/1kb	293	SOCS2-AS1;RP11-13N12.1;LINC00595;ZFHX4-AS1;LINC00702;RP11-666A1.5;AE000658.22;RP11-517I3.1;A2M-AS1;RP3-332B22.1;RP11-44I10.3;RP11-318A15.2;LINC00473;RP11-398G24.2;RP11-656D10.3;RP11-600K15.1;RP11-116O18.1;AC010226.4;RP1-193H18.2;HLCS-IT1;RP11-728F11.4;LINC00856;RP11-63G10.3;CTC-273B12.8;INHBA-AS1;AC010524.4;RP11-229C3.2;RP11-138E2.1;AC015936.3;AP000487.5;RP11-713M15.2;CTD-2017C7.2;AC067945.4;KLHL…	0.268	4.87e-39	1.51e-37	1.4e-35	0.0366	293/7212	1093
LOUCY_MYB	Transcription_Factor	enhancer	351	RP11-588H23.3;SOCS2-AS1;RP11-13N12.1;LINC00595;LINC01018;RP11-21L19.1;RP11-282O18.6;CTA-357J21.1;RP11-666A1.5;AE000658.22;RP11-517I3.1;CNTN4-AS1;A2M-AS1;RP11-44I10.3;RP11-318A15.2;RP11-656D10.3;RP11-116O18.1;AC010226.4;RP11-54A9.1;RP1-193H18.2;HLCS-IT1;RP11-728F11.4;LINC00856;RP11-63G10.3;CTC-273B12.8;INHBA-AS1;AC010524.4;RP11-229C3.2;RP11-138E2.1;AC015936.3;AP000487.5;RP11-713M15.2;CTD-2017C7.2;…	0.321	4.95e-39	2.9e-38	8.3e-36	0.0343	351/9506	1093
GM12878_MLLT1	Transcription_Factor	enhancer	294	RP11-588H23.3;AF131215.2;XX-CR54.3;LINC00595;LINC01018;RP11-21L19.1;AF131215.9;RP11-282O18.6;CTA-357J21.1;RP11-666A1.5;AE000658.22;RP11-517I3.1;CNTN4-AS1;RP11-44I10.3;RP11-318A15.2;RP11-656D10.3;RP11-116O18.1;AC010226.4;RP1-193H18.2;RP11-728F11.4;RP11-63G10.3;CTC-273B12.8;AC010524.4;RP11-138E2.1;AC015936.3;RP11-713M15.2;CTD-2017C7.2;LINC00402;AC067945.4;RP11-303E16.5;KLHL7-AS1;MIAT;RP11-326E22.1;…	0.269	4.97e-39	2.9e-38	8.33e-36	0.0365	294/7251	1093
LNCAP_GATA2	Transcription_Factor	Promoter_10kb/1kb	345	SOCS2-AS1;RP11-13N12.1;XX-CR54.3;LINC00595;LINC01018;ZFHX4-AS1;LINC00702;RP11-21L19.1;RP11-282O18.6;RP11-666A1.5;AE000658.22;RP11-517I3.1;CNTN4-AS1;A2M-AS1;RP3-332B22.1;RP11-44I10.3;RP11-318A15.2;LINC00473;RP11-656D10.3;RP11-600K15.1;AC010226.4;RP1-193H18.2;RP11-728F11.4;LINC00856;RP11-63G10.3;AC010524.4;RP11-229C3.2;RP11-138E2.1;AP000487.5;RP11-713M15.2;CTD-2017C7.2;LINC00402;AC067945.4;RP11-109…	0.316	5.1e-39	5.87e-37	1.47e-35	0.0345	345/9263	1093
stomach_CTCF	Transcription_Factor	enhancer	292	SOCS2-AS1;LINC00595;LINC00702;RP11-21L19.1;AE000658.22;RP11-517I3.1;A2M-AS1;RP11-44I10.3;RP11-318A15.2;RP11-656D10.3;AC010226.4;RP11-54A9.1;RP11-728F11.4;LINC00856;RP11-63G10.3;CTC-273B12.8;INHBA-AS1;AC010524.4;RP11-229C3.2;RP11-138E2.1;AC015936.3;RP11-713M15.2;LINC00402;AC067945.4;RP11-303E16.5;MIAT;RP11-35G9.5;RP11-703I16.1;RP11-332E3.2;AC053503.4;CTD-2201I18.1;SNORA40;LINC00327;RP11-729I10.2;R…	0.267	5.14e-39	2.99e-38	8.62e-36	0.0366	292/7176	1093
TSU-1621-MT_ERG	Transcription_Factor	Promoter_20kb/1kb	306	RP11-588H23.3;AF131215.2;SOCS2-AS1;CACNA2D3-AS1;LINC00595;AF131215.9;CTA-357J21.1;RP11-666A1.5;AE000658.22;RP11-517I3.1;CNTN4-AS1;A2M-AS1;RP3-332B22.1;RP11-44I10.3;RP11-318A15.2;RP11-398G24.2;RP11-716H6.1;RP11-656D10.3;RP11-116O18.1;AC010226.4;RP11-54A9.1;RP1-193H18.2;RP11-728F11.4;RP11-763B22.4;LINC00856;RP11-63G10.3;CTC-273B12.8;INHBA-AS1;AC010524.4;RP11-229C3.2;RP11-138E2.1;AC015936.3;AP000487…	0.28	5.33e-39	1.64e-37	1.54e-35	0.036	306/7716	1093
HepG2_MYBL2	Transcription_Factor	enhancer	304	SOCS2-AS1;LINC01018;RP11-21L19.1;RP11-282O18.6;CTA-357J21.1;AE000658.22;RP11-517I3.1;A2M-AS1;RP3-332B22.1;RP11-44I10.3;RP11-318A15.2;RP11-656D10.3;AC010226.4;RP11-54A9.1;HLCS-IT1;RP11-728F11.4;RP11-63G10.3;CTC-273B12.8;AC010524.4;RP11-138E2.1;AC015936.3;AP000487.5;RP11-713M15.2;CTD-2017C7.2;LINC00402;AC067945.4;RP11-303E16.5;KLHL7-AS1;AC104653.1;RP11-35G9.5;RP11-703I16.1;RP11-332E3.2;AC053503.4;C…	0.278	5.4e-39	3.13e-38	9.06e-36	0.0361	304/7639	1093
HepG2_FOXA2	Transcription_Factor	Promoter_10kb/1kb	281	LINC00595;RP11-282O18.6;CTA-357J21.1;RP11-666A1.5;AE000658.22;A2M-AS1;RP11-44I10.3;RP11-318A15.2;AC010226.4;RP11-54A9.1;RP11-728F11.4;RP11-763B22.4;RP11-63G10.3;INHBA-AS1;RP11-229C3.2;RP11-138E2.1;AC015936.3;AP000487.5;RP11-713M15.2;CTD-2017C7.2;LINC00402;AC067945.4;RP11-109I13.2;AP000473.8;KLHL7-AS1;AC104653.1;MIAT;RP4-657D16.6;LSAMP-AS1;AP000525.9;RP11-35G9.5;RP11-703I16.1;RP11-332E3.2;AC053503…	0.257	5.77e-39	6.39e-37	1.66e-35	0.0371	281/6764	1093
Pancreas_CTCF	Transcription_Factor	Accessible_chromatin	273	SOCS2-AS1;CACNA2D3-AS1;LINC00595;RP11-21L19.1;AE000658.22;RP11-517I3.1;RP3-332B22.1;RP11-44I10.3;RP11-318A15.2;RP11-656D10.3;AC010226.4;RP11-54A9.1;RP1-193H18.2;RP11-728F11.4;RP11-63G10.3;CTC-273B12.8;INHBA-AS1;AC010524.4;RP11-229C3.2;RP11-138E2.1;AC015936.3;RP11-713M15.2;AC067945.4;RP11-109I13.2;RP11-303E16.5;MIAT;RP11-35G9.5;RP11-703I16.1;RP11-332E3.2;AC053503.4;SNORA40;LINC00327;RP11-265F19.1;…	0.25	5.92e-39	3.74e-38	7.84e-36	0.0375	273/6466	1093
K562_ZC3H8	Transcription_Factor	Accessible_chromatin	286	RP11-588H23.3;SOCS2-AS1;LINC00595;RP11-21L19.1;CTA-357J21.1;AE000658.22;RP11-517I3.1;RP3-332B22.1;RP11-318A15.2;RP11-656D10.3;RP11-116O18.1;RP11-54A9.1;HLCS-IT1;RP11-728F11.4;LINC00856;RP11-63G10.3;CTC-273B12.8;RP11-138E2.1;AC015936.3;AP000487.5;CTD-2017C7.2;AC067945.4;RP11-303E16.5;KLHL7-AS1;MIAT;RP4-657D16.6;RP11-35G9.5;RP11-703I16.1;AC053503.4;SNORA40;RP11-729I10.2;RP11-35G9.3;CTD-2175A23.1;RP…	0.262	6e-39	3.77e-38	7.95e-36	0.0369	286/6954	1093
K562_KDM5B	Transcription_Factor	Accessible_chromatin	299	RP11-588H23.3;SOCS2-AS1;LINC00595;RP11-21L19.1;RP11-282O18.6;CTA-357J21.1;AE000658.22;RP11-517I3.1;RP11-44I10.3;RP11-318A15.2;RP11-656D10.3;RP11-116O18.1;AC010226.4;RP11-54A9.1;HLCS-IT1;RP11-728F11.4;RP11-63G10.3;CTC-273B12.8;AC010524.4;RP11-138E2.1;AC015936.3;AP000487.5;CTD-2017C7.2;LINC00402;AC067945.4;RP11-303E16.5;KLHL7-AS1;MIAT;RP4-657D16.6;RP11-35G9.5;RP11-703I16.1;AC053503.4;SNORA40;RP11-2…	0.274	6.13e-39	3.83e-38	8.12e-36	0.0363	299/7451	1093
K562_ZC3H8	Transcription_Factor	enhancer	287	RP11-588H23.3;SOCS2-AS1;LINC00595;LINC01018;RP11-21L19.1;RP11-282O18.6;CTA-357J21.1;RP11-666A1.5;AE000658.22;RP11-517I3.1;RP3-332B22.1;RP11-44I10.3;RP11-318A15.2;RP11-656D10.3;RP11-116O18.1;RP11-54A9.1;HLCS-IT1;RP11-728F11.4;LINC00856;RP11-63G10.3;CTC-273B12.8;AC010524.4;RP11-138E2.1;AC015936.3;AP000487.5;CTD-2017C7.2;AC067945.4;RP11-303E16.5;KLHL7-AS1;MIAT;RP4-657D16.6;RP11-35G9.5;AC053503.4;SNO…	0.263	6.68e-39	3.86e-38	1.12e-35	0.0368	287/6996	1093
SK-N-SH_PBX3	Transcription_Factor	Promoter_20kb/1kb	312	SOCS2-AS1;CACNA2D3-AS1;LINC00595;ZFHX4-AS1;LINC00702;CTA-357J21.1;RP11-666A1.5;AE000658.22;RP11-517I3.1;A2M-AS1;RP3-332B22.1;RP11-44I10.3;RP11-318A15.2;LINC00473;RP11-398G24.2;RP11-656D10.3;RP11-600K15.1;RP11-116O18.1;AC010226.4;RP11-54A9.1;RP1-193H18.2;HLCS-IT1;RP11-728F11.4;RP11-763B22.4;RP11-63G10.3;CTC-273B12.8;INHBA-AS1;AC010524.4;RP11-138E2.1;AC015936.3;AP000487.5;CTD-2017C7.2;LINC00402;AC0…	0.285	6.69e-39	2.03e-37	1.93e-35	0.0357	312/7959	1093
MCF-7_FOXA1	Transcription_Factor	Accessible_chromatin	398	RP11-588H23.3;AF131215.2;SOCS2-AS1;CACNA2D3-AS1;RP11-13N12.1;LINC00595;LINC01018;RP11-21L19.1;AF131215.9;RP11-282O18.6;CTA-357J21.1;RP11-666A1.5;AE000658.22;RP11-517I3.1;CNTN4-AS1;A2M-AS1;RP3-332B22.1;RP11-318A15.2;LINC00473;RP11-398G24.2;RP11-656D10.3;RP11-600K15.1;RP11-116O18.1;AC010226.4;RP11-54A9.1;RP1-193H18.2;RP11-728F11.4;RP11-63G10.3;CTC-273B12.8;INHBA-AS1;AC010524.4;RP11-229C3.2;RP11-138…	0.364	6.77e-39	4.2e-38	8.97e-36	0.0327	398/11487	1093
K562_CREB1	Transcription_Factor	Accessible_chromatin	320	RP11-588H23.3;AF131215.2;SOCS2-AS1;LINC00595;RP11-21L19.1;AF131215.9;RP11-282O18.6;CTA-357J21.1;AE000658.22;RP11-517I3.1;RP3-332B22.1;RP11-44I10.3;RP11-318A15.2;LINC00473;RP11-656D10.3;RP11-116O18.1;AC010226.4;RP11-54A9.1;HLCS-IT1;RP11-728F11.4;LINC00856;RP11-63G10.3;CTC-273B12.8;AC010524.4;RP11-138E2.1;AC015936.3;AP000487.5;CTD-2017C7.2;AC067945.4;RP11-303E16.5;KLHL7-AS1;AC104653.1;MIAT;RP4-657D…	0.293	6.78e-39	4.2e-38	8.98e-36	0.0354	320/8274	1093
K562_MAX	Transcription_Factor	Promoter_20kb/1kb	332	SOCS2-AS1;XX-CR54.3;LINC00595;LINC01018;RP11-21L19.1;AE000658.22;RP11-517I3.1;CNTN4-AS1;A2M-AS1;RP3-332B22.1;RP11-318A15.2;LINC00473;RP11-656D10.3;AC010226.4;HLCS-IT1;RP11-728F11.4;RP11-763B22.4;LINC00856;RP11-63G10.3;CTC-273B12.8;AC010524.4;RP11-229C3.2;RP11-138E2.1;AC015936.3;AP000487.5;RP11-713M15.2;CTD-2017C7.2;AC067945.4;RP11-303E16.5;RP11-159N11.4;KLHL7-AS1;AC104653.1;MIAT;RP4-657D16.6;LSAM…	0.304	6.9e-39	2.07e-37	1.99e-35	0.0349	332/8752	1093
U2OS_ZBTB48	Transcription_Factor	Promoter_20kb/1kb	284	AF131215.2;CACNA2D3-AS1;LINC00595;ZFHX4-AS1;RP11-21L19.1;AF131215.9;RP11-666A1.5;AE000658.22;CNTN4-AS1;A2M-AS1;RP11-318A15.2;LINC00473;RP11-656D10.3;RP11-54A9.1;RP11-763B22.4;RP11-63G10.3;INHBA-AS1;RP11-229C3.2;RP11-138E2.1;AC015936.3;AP000487.5;RP11-374M1.2;RP11-713M15.2;LINC00402;LL22NC03-N64E9.1;AC067945.4;RP11-159N11.4;KLHL7-AS1;AC104653.1;MIAT;LSAMP-AS1;AP000525.9;RP11-35G9.5;RP11-703I16.1;A…	0.26	6.95e-39	2.07e-37	2.01e-35	0.0369	284/6884	1093
IMR-90_MAFK	Transcription_Factor	Promoter_10kb/1kb	244	SOCS2-AS1;XX-CR54.3;LINC00595;LINC00702;AE000658.22;RP11-517I3.1;RP3-332B22.1;RP11-44I10.3;RP11-318A15.2;RP11-398G24.2;RP11-600K15.1;RP11-54A9.1;HLCS-IT1;LINC00856;RP11-63G10.3;INHBA-AS1;AC010524.4;AC015936.3;AP000487.5;RP11-713M15.2;CTD-2017C7.2;AC067945.4;RP11-159N11.4;AP000473.8;KLHL7-AS1;AC104653.1;MIAT;RP4-657D16.6;LSAMP-AS1;RP11-35G9.5;RP11-703I16.1;RP11-719N22.2;AC007879.7;SNORA40;LINC0032…	0.223	6.99e-39	7.45e-37	2.01e-35	0.039	244/5417	1093
T-47D_PGR	Transcription_Factor	Promoter_10kb/1kb	398	RP11-588H23.3;SOCS2-AS1;CACNA2D3-AS1;XX-CR54.3;LINC00595;LINC01018;ZFHX4-AS1;RP11-21L19.1;RP11-282O18.6;CTA-357J21.1;RP11-666A1.5;AE000658.22;RP11-517I3.1;CNTN4-AS1;A2M-AS1;RP3-332B22.1;RP11-318A15.2;LINC00473;RP11-716H6.1;RP11-656D10.3;RP11-600K15.1;AC010226.4;RP11-54A9.1;HLCS-IT1;RP11-728F11.4;RP11-763B22.4;LINC00856;RP11-63G10.3;CTC-273B12.8;INHBA-AS1;AC010524.4;RP11-229C3.2;RP11-138E2.1;AC015…	0.364	7.34e-39	7.55e-37	2.11e-35	0.0327	398/11491	1093
MCF-7_FOXA1	Transcription_Factor	Promoter_10kb/1kb	350	RP11-588H23.3;SOCS2-AS1;CACNA2D3-AS1;RP11-13N12.1;LINC00595;ZFHX4-AS1;RP11-21L19.1;RP11-282O18.6;CTA-357J21.1;RP11-666A1.5;AE000658.22;RP11-517I3.1;CNTN4-AS1;A2M-AS1;RP3-332B22.1;RP11-318A15.2;RP11-398G24.2;RP11-656D10.3;RP11-600K15.1;AC010226.4;RP11-54A9.1;RP1-193H18.2;RP11-728F11.4;RP11-763B22.4;RP11-63G10.3;CTC-273B12.8;AC010524.4;RP11-229C3.2;RP11-138E2.1;AC015936.3;AP000487.5;RP11-713M15.2;C…	0.32	8.08e-39	8.02e-37	2.33e-35	0.0342	350/9487	1093
MDA-MB-231_FOSL1	Transcription_Factor	Accessible_chromatin	312	RP11-588H23.3;SOCS2-AS1;CACNA2D3-AS1;RP11-13N12.1;LINC00595;LINC00702;RP11-21L19.1;CTA-357J21.1;RP11-666A1.5;RP11-517I3.1;RP3-332B22.1;RP11-44I10.3;RP11-318A15.2;LINC00473;RP11-398G24.2;AC010226.4;RP11-54A9.1;RP1-193H18.2;HLCS-IT1;RP11-728F11.4;LINC00856;RP11-63G10.3;CTC-273B12.8;RP11-229C3.2;RP11-138E2.1;AC015936.3;AP000487.5;RP11-713M15.2;LINC00402;RP11-109I13.2;AC104653.1;MIAT;RP11-326E22.1;LS…	0.285	8.14e-39	5.02e-38	1.08e-35	0.0357	312/7967	1093
H1_SP4	Transcription_Factor	Accessible_chromatin	369	RP11-588H23.3;AF131215.2;SOCS2-AS1;RP11-13N12.1;LINC00595;ZFHX4-AS1;RP11-21L19.1;AF131215.9;CTA-357J21.1;AE000658.22;RP11-517I3.1;CNTN4-AS1;A2M-AS1;RP3-332B22.1;RP11-44I10.3;RP11-318A15.2;LINC00473;RP11-398G24.2;RP11-716H6.1;RP11-656D10.3;RP11-116O18.1;AC010226.4;RP11-54A9.1;HLCS-IT1;RP11-728F11.4;LINC00856;RP11-63G10.3;CTC-273B12.8;INHBA-AS1;AC010524.4;RP11-229C3.2;RP11-138E2.1;AC015936.3;AP0004…	0.338	8.48e-39	5.2e-38	1.12e-35	0.0336	369/10273	1093
JHU-06_JUN	Transcription_Factor	Accessible_chromatin	343	RP11-588H23.3;SOCS2-AS1;RP11-13N12.1;LINC00595;LINC01018;RP11-21L19.1;CTA-357J21.1;RP11-666A1.5;AE000658.22;RP11-517I3.1;CNTN4-AS1;A2M-AS1;RP3-332B22.1;RP11-318A15.2;LINC00473;RP11-398G24.2;RP11-716H6.1;RP11-656D10.3;RP11-116O18.1;AC010226.4;RP11-54A9.1;HLCS-IT1;RP11-728F11.4;RP11-763B22.4;LINC00856;RP11-63G10.3;INHBA-AS1;AC010524.4;RP11-229C3.2;AP000487.5;RP11-374M1.2;RP11-713M15.2;CTD-2017C7.2;…	0.314	8.82e-39	5.39e-38	1.17e-35	0.0345	343/9206	1093
GM12878_RELA	Transcription_Factor	enhancer	300	AF131215.2;XX-CR54.3;LINC00595;LINC01018;RP11-21L19.1;AF131215.9;CTA-357J21.1;RP11-666A1.5;AE000658.22;RP11-517I3.1;RP11-44I10.3;RP11-318A15.2;RP11-656D10.3;RP11-116O18.1;AC010226.4;RP11-54A9.1;RP1-193H18.2;RP11-728F11.4;RP11-63G10.3;CTC-273B12.8;AC010524.4;RP11-138E2.1;AC015936.3;RP11-713M15.2;CTD-2017C7.2;LINC00402;AC067945.4;RP11-303E16.5;RP11-159N11.4;KLHL7-AS1;MIAT;RP11-326E22.1;LSAMP-AS1;RP…	0.274	8.84e-39	5.09e-38	1.48e-35	0.0362	300/7504	1093
GM12878_MXI1	Transcription_Factor	enhancer	291	RP11-588H23.3;AF131215.2;LINC01018;RP11-21L19.1;AF131215.9;RP11-282O18.6;CTA-357J21.1;AE000658.22;RP11-517I3.1;RP11-44I10.3;RP11-318A15.2;RP11-656D10.3;RP11-116O18.1;AC010226.4;RP11-54A9.1;RP1-193H18.2;RP11-728F11.4;RP11-63G10.3;CTC-273B12.8;AC010524.4;RP11-138E2.1;AC015936.3;RP11-713M15.2;CTD-2017C7.2;LINC00402;AC067945.4;RP11-303E16.5;KLHL7-AS1;MIAT;RP11-326E22.1;LSAMP-AS1;RP11-35G9.5;RP11-703I…	0.266	9.36e-39	5.38e-38	1.57e-35	0.0366	291/7161	1093
HUVEC_GATA2	Transcription_Factor	Accessible_chromatin	322	RP11-588H23.3;SOCS2-AS1;RP11-13N12.1;LINC00595;ZFHX4-AS1;LINC00702;RP11-21L19.1;CTA-357J21.1;AE000658.22;RP11-517I3.1;RP3-332B22.1;RP11-318A15.2;RP11-398G24.2;RP11-716H6.1;RP11-656D10.3;RP11-600K15.1;RP11-116O18.1;AC010226.4;RP11-54A9.1;RP1-193H18.2;HLCS-IT1;RP11-728F11.4;LINC00856;RP11-63G10.3;CTC-273B12.8;INHBA-AS1;RP11-138E2.1;AC015936.3;AP000487.5;RP11-713M15.2;CTD-2017C7.2;LINC00402;AC067945…	0.295	9.44e-39	5.74e-38	1.25e-35	0.0352	322/8367	1093
HT1080_SSRP1	Transcription_Factor	Accessible_chromatin	327	RP11-588H23.3;AF131215.2;SOCS2-AS1;CACNA2D3-AS1;RP11-13N12.1;LINC00595;LINC01018;ZFHX4-AS1;RP11-21L19.1;AF131215.9;CTA-357J21.1;RP11-666A1.5;AE000658.22;RP11-517I3.1;A2M-AS1;RP11-318A15.2;RP11-398G24.2;RP11-656D10.3;RP11-116O18.1;AC010226.4;RP11-54A9.1;RP1-193H18.2;RP11-728F11.4;RP11-763B22.4;LINC00856;RP11-63G10.3;CTC-273B12.8;INHBA-AS1;AC010524.4;RP11-229C3.2;RP11-138E2.1;AC015936.3;AP000487.5;…	0.299	9.52e-39	5.76e-38	1.26e-35	0.035	327/8566	1093
MCF-7_ZNF687	Transcription_Factor	enhancer	311	RP11-588H23.3;SOCS2-AS1;CACNA2D3-AS1;LINC00595;LINC01018;RP11-21L19.1;RP11-282O18.6;CTA-357J21.1;RP11-666A1.5;AE000658.22;RP11-517I3.1;A2M-AS1;RP11-318A15.2;RP11-398G24.2;RP11-656D10.3;RP11-600K15.1;AC010226.4;RP11-54A9.1;HLCS-IT1;RP11-728F11.4;RP11-763B22.4;LINC00856;RP11-63G10.3;CTC-273B12.8;INHBA-AS1;AC010524.4;RP11-138E2.1;AC015936.3;AP000487.5;CTD-2017C7.2;AC067945.4;RP11-303E16.5;KLHL7-AS1;…	0.285	9.69e-39	5.55e-38	1.63e-35	0.0357	311/7935	1093
K562_FOSL1	Transcription_Factor	enhancer	303	RP11-588H23.3;SOCS2-AS1;LINC00595;LINC01018;RP11-21L19.1;RP11-282O18.6;CTA-357J21.1;RP11-666A1.5;AE000658.22;RP11-517I3.1;RP3-332B22.1;RP11-44I10.3;RP11-318A15.2;RP11-656D10.3;RP11-116O18.1;AC010226.4;RP11-54A9.1;HLCS-IT1;RP11-728F11.4;RP11-763B22.4;LINC00856;RP11-63G10.3;CTC-273B12.8;AC010524.4;RP11-138E2.1;AC015936.3;AP000487.5;CTD-2017C7.2;AC067945.4;RP11-303E16.5;KLHL7-AS1;AC104653.1;MIAT;RP4…	0.277	9.78e-39	5.58e-38	1.64e-35	0.036	303/7624	1093
K562_ZNF24	Transcription_Factor	enhancer	304	RP11-588H23.3;SOCS2-AS1;LINC00595;LINC01018;RP11-21L19.1;RP11-282O18.6;CTA-357J21.1;RP11-666A1.5;AE000658.22;RP11-517I3.1;RP3-332B22.1;RP11-44I10.3;RP11-318A15.2;RP11-656D10.3;RP11-116O18.1;AC010226.4;RP11-54A9.1;RP11-728F11.4;LINC00856;RP11-63G10.3;CTC-273B12.8;AC010524.4;RP11-138E2.1;AC015936.3;AP000487.5;CTD-2017C7.2;AC067945.4;RP11-303E16.5;KLHL7-AS1;AC104653.1;MIAT;RP4-657D16.6;LSAMP-AS1;RP1…	0.278	1.01e-38	5.74e-38	1.69e-35	0.036	304/7664	1093
293_ZBTB17	Transcription_Factor	Promoter_20kb/1kb	312	AF131215.2;SOCS2-AS1;CACNA2D3-AS1;RP11-13N12.1;LINC00595;LINC01018;ZFHX4-AS1;CTA-357J21.1;RP11-666A1.5;AE000658.22;A2M-AS1;RP3-332B22.1;RP11-318A15.2;LINC00473;RP11-398G24.2;RP11-716H6.1;RP11-656D10.3;RP11-600K15.1;AC010226.4;HLCS-IT1;RP11-728F11.4;RP11-63G10.3;CTC-273B12.8;AC010524.4;RP11-229C3.2;RP11-138E2.1;AC015936.3;AP000487.5;RP11-713M15.2;CTD-2017C7.2;AC067945.4;AP000473.8;KLHL7-AS1;AC1046…	0.285	1.01e-38	2.97e-37	2.91e-35	0.0356	312/7976	1093
GM12878_TAF1	Transcription_Factor	enhancer	289	RP11-588H23.3;AF131215.2;LINC00595;LINC01018;RP11-21L19.1;AF131215.9;RP11-282O18.6;CTA-357J21.1;AE000658.22;RP11-517I3.1;RP11-44I10.3;RP11-318A15.2;RP11-656D10.3;RP11-116O18.1;AC010226.4;RP11-54A9.1;RP1-193H18.2;RP11-728F11.4;RP11-63G10.3;CTC-273B12.8;AC010524.4;RP11-138E2.1;AC015936.3;CTD-2017C7.2;LINC00402;AC067945.4;RP11-303E16.5;KLHL7-AS1;MIAT;RP11-326E22.1;RP11-35G9.5;RP11-703I16.1;RP11-332E…	0.264	1.02e-38	5.78e-38	1.71e-35	0.0366	289/7088	1093
K562_RAD51	Transcription_Factor	enhancer	284	RP11-588H23.3;SOCS2-AS1;LINC00595;LINC01018;RP11-21L19.1;RP11-282O18.6;CTA-357J21.1;RP11-666A1.5;AE000658.22;RP11-517I3.1;RP3-332B22.1;RP11-44I10.3;RP11-318A15.2;RP11-656D10.3;RP11-116O18.1;AC010226.4;RP11-54A9.1;HLCS-IT1;RP11-728F11.4;LINC00856;RP11-63G10.3;CTC-273B12.8;AC010524.4;RP11-138E2.1;AC015936.3;AP000487.5;CTD-2017C7.2;AC067945.4;RP11-303E16.5;KLHL7-AS1;MIAT;RP4-657D16.6;RP11-35G9.5;AC0…	0.26	1.09e-38	6.15e-38	1.83e-35	0.0368	284/6901	1093
H1_TEAD4	Transcription_Factor	Promoter_20kb/1kb	325	RP11-588H23.3;AF131215.2;SOCS2-AS1;LINC00595;LINC01018;ZFHX4-AS1;RP11-21L19.1;AF131215.9;CTA-357J21.1;RP11-666A1.5;AE000658.22;RP11-517I3.1;A2M-AS1;RP3-332B22.1;RP11-44I10.3;RP11-318A15.2;LINC00473;RP11-398G24.2;RP11-716H6.1;RP11-656D10.3;RP11-116O18.1;AC010226.4;RP11-54A9.1;RP1-193H18.2;HLCS-IT1;RP11-728F11.4;RP11-63G10.3;CTC-273B12.8;INHBA-AS1;AC010524.4;RP11-229C3.2;RP11-138E2.1;AC015936.3;AP0…	0.297	1.09e-38	3.18e-37	3.14e-35	0.0351	325/8492	1093
GM12892_POLR2A	Transcription_Factor	Promoter_20kb/1kb	255	RP11-588H23.3;AF131215.2;SOCS2-AS1;ZFHX4-AS1;AF131215.9;RP11-282O18.6;CTA-357J21.1;RP11-666A1.5;AE000658.22;RP11-44I10.3;RP11-318A15.2;RP11-656D10.3;AC010226.4;RP11-728F11.4;RP11-763B22.4;RP11-63G10.3;CTC-273B12.8;AC010524.4;RP11-229C3.2;RP11-138E2.1;AC015936.3;AP000487.5;RP11-713M15.2;CTD-2017C7.2;AC067945.4;RP11-303E16.5;KLHL7-AS1;MIAT;RP4-657D16.6;LSAMP-AS1;RP11-35G9.5;RP11-703I16.1;RP11-332E3…	0.233	1.12e-38	3.23e-37	3.23e-35	0.0383	255/5828	1093
GM12878_TCF12	Transcription_Factor	enhancer	298	AF131215.2;LINC01018;RP11-21L19.1;AF131215.9;CTA-357J21.1;AE000658.22;RP11-517I3.1;CNTN4-AS1;RP3-332B22.1;RP11-44I10.3;RP11-318A15.2;RP11-656D10.3;RP11-116O18.1;AC010226.4;RP11-54A9.1;RP1-193H18.2;RP11-728F11.4;RP11-63G10.3;CTC-273B12.8;AC010524.4;RP11-138E2.1;AC015936.3;RP11-713M15.2;CTD-2017C7.2;LINC00402;AC067945.4;RP11-303E16.5;RP11-159N11.4;KLHL7-AS1;MIAT;RP11-326E22.1;RP11-35G9.5;RP11-703I1…	0.273	1.14e-38	6.42e-38	1.91e-35	0.0362	298/7437	1093
K562_RCOR1	Transcription_Factor	enhancer	306	RP11-588H23.3;SOCS2-AS1;LINC00595;LINC01018;RP11-21L19.1;CTA-357J21.1;RP11-666A1.5;AE000658.22;RP11-517I3.1;RP11-44I10.3;RP11-318A15.2;RP11-656D10.3;RP11-116O18.1;AC010226.4;RP11-54A9.1;HLCS-IT1;RP11-728F11.4;RP11-763B22.4;RP11-63G10.3;CTC-273B12.8;AC010524.4;RP11-138E2.1;AC015936.3;AP000487.5;CTD-2017C7.2;AC067945.4;RP11-303E16.5;KLHL7-AS1;AC104653.1;MIAT;RP4-657D16.6;LSAMP-AS1;RP11-35G9.5;AC053…	0.28	1.15e-38	6.45e-38	1.93e-35	0.0359	306/7747	1093
K562_USF1	Transcription_Factor	Accessible_chromatin	299	RP11-588H23.3;SOCS2-AS1;LINC00595;RP11-21L19.1;RP11-282O18.6;CTA-357J21.1;AE000658.22;RP11-517I3.1;RP3-332B22.1;RP11-318A15.2;RP11-656D10.3;RP11-116O18.1;AC010226.4;RP11-54A9.1;HLCS-IT1;RP11-63G10.3;CTC-273B12.8;AC010524.4;RP11-138E2.1;AC015936.3;AP000487.5;CTD-2017C7.2;LINC00402;AC067945.4;RP11-303E16.5;KLHL7-AS1;MIAT;RP4-657D16.6;RP11-35G9.5;RP11-703I16.1;AC053503.4;RP11-719N22.2;SNORA40;RP11-2…	0.274	1.15e-38	6.93e-38	1.52e-35	0.0362	299/7476	1093
HUVEC_CTCF	Transcription_Factor	enhancer	294	RP11-588H23.3;RP11-13N12.1;LINC00595;LINC01018;LINC00702;RP11-21L19.1;RP11-282O18.6;AE000658.22;RP11-517I3.1;A2M-AS1;RP11-44I10.3;RP11-318A15.2;RP11-656D10.3;RP11-600K15.1;AC010226.4;RP11-54A9.1;RP1-193H18.2;RP11-728F11.4;RP11-63G10.3;CTC-273B12.8;INHBA-AS1;AC010524.4;RP11-138E2.1;AC015936.3;LINC00402;AC067945.4;RP11-303E16.5;KLHL7-AS1;MIAT;RP11-35G9.5;AC007879.7;SNORA40;LINC00327;RP11-35G9.3;CTD…	0.269	1.16e-38	6.48e-38	1.95e-35	0.0364	294/7284	1093
K562_NR2C2	Transcription_Factor	enhancer	299	RP11-588H23.3;SOCS2-AS1;LINC01018;RP11-21L19.1;CTA-357J21.1;RP11-666A1.5;AE000658.22;RP11-517I3.1;RP11-44I10.3;RP11-318A15.2;RP11-656D10.3;RP11-116O18.1;AC010226.4;RP11-54A9.1;HLCS-IT1;RP11-728F11.4;RP11-63G10.3;CTC-273B12.8;AC010524.4;RP11-138E2.1;AC015936.3;AP000487.5;CTD-2017C7.2;AC067945.4;RP11-303E16.5;KLHL7-AS1;AC104653.1;MIAT;RP4-657D16.6;RP11-35G9.5;AC053503.4;AC007879.7;SNORA40;RP11-265F…	0.274	1.21e-38	6.74e-38	2.03e-35	0.0362	299/7478	1093
GM12878_EGR1	Transcription_Factor	Accessible_chromatin	325	RP11-588H23.3;SOCS2-AS1;LINC00595;RP11-21L19.1;RP11-282O18.6;CTA-357J21.1;AE000658.22;RP11-517I3.1;CNTN4-AS1;RP11-44I10.3;RP11-318A15.2;RP11-656D10.3;RP11-116O18.1;AC010226.4;RP11-54A9.1;RP1-193H18.2;RP11-728F11.4;RP11-63G10.3;CTC-273B12.8;INHBA-AS1;AC010524.4;RP11-138E2.1;AC015936.3;AP000487.5;CTD-2017C7.2;LINC00402;AC067945.4;RP11-303E16.5;KLHL7-AS1;MIAT;RP11-35G9.5;RP11-703I16.1;RP11-332E3.2;A…	0.297	1.22e-38	7.31e-38	1.62e-35	0.0351	325/8497	1093
HepG2_FOXA1	Transcription_Factor	enhancer	304	SOCS2-AS1;LINC00595;RP11-21L19.1;RP11-282O18.6;CTA-357J21.1;AE000658.22;RP11-517I3.1;A2M-AS1;RP3-332B22.1;RP11-44I10.3;RP11-318A15.2;RP11-656D10.3;AC010226.4;RP11-54A9.1;HLCS-IT1;RP11-728F11.4;RP11-63G10.3;CTC-273B12.8;AC010524.4;RP11-138E2.1;AC015936.3;AP000487.5;RP11-713M15.2;CTD-2017C7.2;LINC00402;AC067945.4;RP11-303E16.5;KLHL7-AS1;AC104653.1;RP11-35G9.5;RP11-703I16.1;RP11-332E3.2;AC053503.4;C…	0.278	1.26e-38	7e-38	2.11e-35	0.0359	304/7673	1093
K562_CEBPD	Transcription_Factor	Accessible_chromatin	309	RP11-588H23.3;SOCS2-AS1;LINC00595;RP11-21L19.1;CTA-357J21.1;AE000658.22;RP11-517I3.1;RP3-332B22.1;RP11-44I10.3;RP11-318A15.2;LINC00473;RP11-656D10.3;RP11-116O18.1;AC010226.4;RP11-54A9.1;HLCS-IT1;RP11-728F11.4;LINC00856;RP11-63G10.3;CTC-273B12.8;RP11-138E2.1;AC015936.3;AP000487.5;CTD-2017C7.2;AC067945.4;RP11-303E16.5;KLHL7-AS1;MIAT;RP4-657D16.6;RP11-35G9.5;RP11-703I16.1;AC053503.4;SNORA40;RP11-265…	0.283	1.27e-38	7.58e-38	1.68e-35	0.0357	309/7868	1093
GM12878_MTA2	Transcription_Factor	Accessible_chromatin	299	RP11-588H23.3;SOCS2-AS1;LINC00595;RP11-21L19.1;RP11-282O18.6;CTA-357J21.1;AE000658.22;RP11-517I3.1;RP11-44I10.3;RP11-318A15.2;LINC00473;RP11-656D10.3;RP11-116O18.1;AC010226.4;RP11-54A9.1;RP1-193H18.2;RP11-728F11.4;RP11-63G10.3;CTC-273B12.8;AC010524.4;RP11-138E2.1;AC015936.3;AP000487.5;RP11-713M15.2;CTD-2017C7.2;LINC00402;AC067945.4;RP11-303E16.5;KLHL7-AS1;MIAT;RP11-35G9.5;RP11-332E3.2;AC053503.4;…	0.274	1.28e-38	7.61e-38	1.7e-35	0.0361	299/7480	1093
MCF-7_TFAP2C	Transcription_Factor	Accessible_chromatin	369	RP11-588H23.3;AF131215.2;SOCS2-AS1;CACNA2D3-AS1;XX-CR54.3;LINC00595;RP11-21L19.1;AF131215.9;RP11-282O18.6;CTA-357J21.1;RP11-666A1.5;AE000658.22;RP11-517I3.1;A2M-AS1;RP3-332B22.1;RP11-318A15.2;LINC00473;RP11-398G24.2;RP11-656D10.3;RP11-600K15.1;AC010226.4;RP11-54A9.1;RP11-728F11.4;RP11-63G10.3;CTC-273B12.8;INHBA-AS1;AC010524.4;RP11-229C3.2;RP11-138E2.1;AC015936.3;RP11-713M15.2;CTD-2017C7.2;LINC004…	0.338	1.33e-38	7.87e-38	1.76e-35	0.0335	369/10294	1093
GM12878_CHD2	Transcription_Factor	enhancer	292	AF131215.2;XX-CR54.3;LINC00595;LINC01018;ZFHX4-AS1;RP11-21L19.1;AF131215.9;CTA-357J21.1;AE000658.22;RP11-517I3.1;CNTN4-AS1;RP11-44I10.3;RP11-318A15.2;RP11-656D10.3;AC010226.4;RP11-54A9.1;RP1-193H18.2;RP11-728F11.4;RP11-63G10.3;CTC-273B12.8;AC010524.4;RP11-138E2.1;AC015936.3;RP11-713M15.2;CTD-2017C7.2;LINC00402;AC067945.4;RP11-303E16.5;KLHL7-AS1;MIAT;RP11-326E22.1;LSAMP-AS1;RP11-35G9.5;RP11-703I16…	0.267	1.34e-38	7.42e-38	2.25e-35	0.0364	292/7213	1093
K562_KDM5B	Transcription_Factor	enhancer	292	RP11-588H23.3;SOCS2-AS1;LINC01018;RP11-21L19.1;RP11-282O18.6;CTA-357J21.1;RP11-666A1.5;AE000658.22;RP11-517I3.1;RP3-332B22.1;RP11-44I10.3;RP11-318A15.2;RP11-656D10.3;RP11-116O18.1;AC010226.4;RP11-54A9.1;HLCS-IT1;RP11-728F11.4;RP11-63G10.3;CTC-273B12.8;AC010524.4;RP11-138E2.1;AC015936.3;AP000487.5;CTD-2017C7.2;AC067945.4;RP11-303E16.5;KLHL7-AS1;MIAT;RP4-657D16.6;RP11-35G9.5;AC053503.4;SNORA40;RP11…	0.267	1.37e-38	7.56e-38	2.3e-35	0.0364	292/7214	1093
HUDEP-2_ZBTB7A	Transcription_Factor	Promoter_20kb/1kb	302	AF131215.2;SOCS2-AS1;RP11-13N12.1;LINC01018;AF131215.9;RP11-666A1.5;AE000658.22;A2M-AS1;RP3-332B22.1;RP11-44I10.3;RP11-318A15.2;LINC00473;RP11-398G24.2;RP11-656D10.3;RP11-116O18.1;AC010226.4;RP11-54A9.1;HLCS-IT1;RP11-763B22.4;RP11-63G10.3;CTC-273B12.8;RP11-229C3.2;RP11-138E2.1;AC015936.3;AP000487.5;RP11-374M1.2;RP11-713M15.2;CTD-2017C7.2;AC067945.4;RP11-109I13.2;RP11-303E16.5;AP000473.8;KLHL7-AS1…	0.276	1.38e-38	3.94e-37	3.98e-35	0.036	302/7599	1093
KB_SPI1	Transcription_Factor	Promoter_20kb/1kb	230	SOCS2-AS1;RP11-666A1.5;AE000658.22;RP11-517I3.1;A2M-AS1;RP11-318A15.2;LINC00473;RP11-656D10.3;AC010226.4;RP11-728F11.4;RP11-63G10.3;CTC-273B12.8;AC010524.4;RP11-229C3.2;RP11-138E2.1;AC015936.3;AP000487.5;CTD-2017C7.2;AC067945.4;RP11-303E16.5;AP000473.8;KLHL7-AS1;MIAT;RP4-657D16.6;RP11-35G9.5;RP11-703I16.1;RP11-332E3.2;AC053503.4;CTD-2201I18.1;SNORA40;RP11-35G9.3;CTD-2175A23.1;RP11-449H11.1;RP11-8…	0.21	1.4e-38	3.96e-37	4.04e-35	0.0396	230/4947	1093
K562_POLR2A	Transcription_Factor	enhancer	314	RP11-588H23.3;SOCS2-AS1;LINC00595;LINC01018;RP11-21L19.1;RP11-282O18.6;CTA-357J21.1;RP11-666A1.5;AE000658.22;RP11-517I3.1;RP3-332B22.1;RP11-44I10.3;RP11-318A15.2;RP11-656D10.3;RP11-116O18.1;AC010226.4;RP11-54A9.1;HLCS-IT1;RP11-728F11.4;RP11-763B22.4;LINC00856;RP11-63G10.3;CTC-273B12.8;AC010524.4;RP11-138E2.1;AC015936.3;AP000487.5;CTD-2017C7.2;AC067945.4;RP11-303E16.5;KLHL7-AS1;MIAT;RP4-657D16.6;L…	0.287	1.48e-38	8.14e-38	2.48e-35	0.0355	314/8070	1093
GM12878_CEBPB	Transcription_Factor	Accessible_chromatin	313	AF131215.2;SOCS2-AS1;RP11-21L19.1;AF131215.9;CTA-357J21.1;AE000658.22;RP11-517I3.1;A2M-AS1;RP11-44I10.3;RP11-318A15.2;LINC00473;RP11-656D10.3;RP11-116O18.1;AC010226.4;RP11-54A9.1;RP1-193H18.2;RP11-728F11.4;RP11-63G10.3;CTC-273B12.8;AC010524.4;RP11-138E2.1;AC015936.3;AP000487.5;RP11-713M15.2;CTD-2017C7.2;LINC00402;AC067945.4;RP11-303E16.5;KLHL7-AS1;AC104653.1;MIAT;RP11-326E22.1;RP11-35G9.5;RP11-70…	0.286	1.56e-38	9.19e-38	2.07e-35	0.0355	313/8033	1093
K562_ZBTB11	Transcription_Factor	enhancer	299	RP11-588H23.3;SOCS2-AS1;LINC00595;LINC01018;RP11-21L19.1;CTA-357J21.1;RP11-666A1.5;AE000658.22;RP11-517I3.1;RP3-332B22.1;RP11-44I10.3;RP11-318A15.2;RP11-656D10.3;RP11-116O18.1;AC010226.4;RP11-54A9.1;HLCS-IT1;RP11-728F11.4;LINC00856;RP11-63G10.3;CTC-273B12.8;AC010524.4;RP11-138E2.1;AC015936.3;AP000487.5;CTD-2017C7.2;AC067945.4;RP11-303E16.5;KLHL7-AS1;AC104653.1;MIAT;RP4-657D16.6;RP11-35G9.5;AC0535…	0.274	1.6e-38	8.77e-38	2.68e-35	0.0361	299/7489	1093
HepG2_CREB1	Transcription_Factor	Promoter_20kb/1kb	295	RP11-588H23.3;SOCS2-AS1;LINC01018;RP11-282O18.6;CTA-357J21.1;RP11-666A1.5;AE000658.22;RP11-517I3.1;A2M-AS1;RP3-332B22.1;RP11-44I10.3;RP11-318A15.2;LINC00473;RP11-656D10.3;AC010226.4;RP11-728F11.4;RP11-763B22.4;RP11-63G10.3;CTC-273B12.8;AC010524.4;RP11-229C3.2;RP11-138E2.1;AC015936.3;AP000487.5;RP11-713M15.2;CTD-2017C7.2;LINC00402;AC067945.4;RP11-109I13.2;RP11-303E16.5;KLHL7-AS1;AC104653.1;MIAT;RP…	0.27	1.6e-38	4.47e-37	4.62e-35	0.0363	295/7335	1093
IMR-90_RCOR1	Transcription_Factor	Promoter_20kb/1kb	247	SOCS2-AS1;LINC00595;LINC00702;RP11-21L19.1;AE000658.22;RP3-332B22.1;LINC00473;RP11-398G24.2;RP11-716H6.1;RP11-656D10.3;RP11-600K15.1;AC010226.4;RP11-54A9.1;RP1-193H18.2;RP11-728F11.4;LINC00856;RP11-63G10.3;RP11-229C3.2;RP11-138E2.1;AC015936.3;AP000487.5;RP11-713M15.2;CTD-2017C7.2;LINC00402;AC067945.4;RP11-303E16.5;KLHL7-AS1;AC104653.1;MIAT;RP4-657D16.6;RP11-35G9.5;RP11-703I16.1;AC053503.4;RP11-71…	0.226	1.61e-38	4.47e-37	4.64e-35	0.0386	247/5552	1093
K562_CEBPB	Transcription_Factor	Promoter_20kb/1kb	340	AF131215.2;SOCS2-AS1;XX-CR54.3;LINC00595;LINC01018;ZFHX4-AS1;RP11-21L19.1;AF131215.9;CTA-357J21.1;RP11-666A1.5;AE000658.22;RP11-517I3.1;CNTN4-AS1;A2M-AS1;RP3-332B22.1;RP11-318A15.2;RP11-398G24.2;RP11-656D10.3;AC010226.4;RP11-54A9.1;HLCS-IT1;RP11-728F11.4;RP11-763B22.4;LINC00856;RP11-63G10.3;CTC-273B12.8;AC010524.4;RP11-229C3.2;RP11-138E2.1;AC015936.3;AP000487.5;CTD-2017C7.2;AC067945.4;RP11-109I13…	0.311	1.73e-38	4.75e-37	4.99e-35	0.0345	340/9114	1093
K562_NKRF	Transcription_Factor	enhancer	283	RP11-588H23.3;SOCS2-AS1;LINC00595;LINC01018;RP11-21L19.1;CTA-357J21.1;AE000658.22;RP11-517I3.1;RP3-332B22.1;RP11-44I10.3;RP11-318A15.2;RP11-656D10.3;RP11-116O18.1;AC010226.4;RP11-54A9.1;HLCS-IT1;RP11-728F11.4;LINC00856;RP11-63G10.3;CTC-273B12.8;AC010524.4;RP11-138E2.1;AC015936.3;AP000487.5;CTD-2017C7.2;AC067945.4;RP11-303E16.5;KLHL7-AS1;MIAT;RP4-657D16.6;RP11-35G9.5;AC053503.4;SNORA40;RP11-265F19…	0.259	1.74e-38	9.5e-38	2.92e-35	0.0368	283/6881	1093
MCF-7_MBD2	Transcription_Factor	Accessible_chromatin	341	RP11-588H23.3;AF131215.2;SOCS2-AS1;CACNA2D3-AS1;LINC00595;RP11-21L19.1;AF131215.9;RP11-282O18.6;CTA-357J21.1;RP11-666A1.5;AE000658.22;RP11-517I3.1;A2M-AS1;RP3-332B22.1;RP11-318A15.2;RP11-656D10.3;RP11-600K15.1;AC010226.4;RP11-54A9.1;RP11-728F11.4;RP11-63G10.3;CTC-273B12.8;AC010524.4;RP11-229C3.2;RP11-138E2.1;AC015936.3;AP000487.5;RP11-713M15.2;CTD-2017C7.2;LINC00402;AC067945.4;RP11-303E16.5;KLHL7…	0.312	1.75e-38	1.03e-37	2.32e-35	0.0344	341/9155	1093
GM12878_CREB1	Transcription_Factor	Promoter_20kb/1kb	276	RP11-588H23.3;AF131215.2;SOCS2-AS1;XX-CR54.3;ZFHX4-AS1;LINC00702;AF131215.9;CTA-357J21.1;RP11-666A1.5;AE000658.22;RP11-517I3.1;CNTN4-AS1;RP11-44I10.3;RP11-318A15.2;RP11-656D10.3;AC010226.4;RP1-193H18.2;HLCS-IT1;RP11-728F11.4;RP11-763B22.4;RP11-63G10.3;CTC-273B12.8;AC010524.4;RP11-138E2.1;AC015936.3;AP000487.5;RP11-713M15.2;CTD-2017C7.2;AC067945.4;RP11-303E16.5;KLHL7-AS1;AC104653.1;MIAT;LSAMP-AS1;…	0.253	1.75e-38	4.76e-37	5.05e-35	0.0371	276/6618	1093
HT1080_POLR2A	Transcription_Factor	enhancer	273	RP11-588H23.3;SOCS2-AS1;RP11-13N12.1;XX-CR54.3;LINC01018;LINC00702;RP11-21L19.1;CTA-357J21.1;AE000658.22;RP11-517I3.1;RP11-318A15.2;RP11-398G24.2;RP11-656D10.3;AC010226.4;RP11-54A9.1;RP1-193H18.2;HLCS-IT1;RP11-63G10.3;CTC-273B12.8;RP11-138E2.1;AC015936.3;AP000487.5;RP11-713M15.2;CTD-2017C7.2;LINC00402;AC067945.4;RP11-303E16.5;RP11-159N11.4;KLHL7-AS1;AC104653.1;MIAT;RP11-35G9.5;AC053503.4;RP11-719…	0.25	1.81e-38	9.86e-38	3.04e-35	0.0373	273/6507	1093
GM12878_ZEB1	Transcription_Factor	Accessible_chromatin	303	RP11-588H23.3;SOCS2-AS1;LINC00595;RP11-21L19.1;CTA-357J21.1;RP11-666A1.5;AE000658.22;RP11-517I3.1;RP11-44I10.3;RP11-318A15.2;LINC00473;RP11-656D10.3;RP11-116O18.1;AC010226.4;RP11-54A9.1;RP1-193H18.2;RP11-728F11.4;RP11-63G10.3;CTC-273B12.8;INHBA-AS1;AC010524.4;RP11-138E2.1;AC015936.3;AP000487.5;RP11-713M15.2;CTD-2017C7.2;LINC00402;AC067945.4;RP11-303E16.5;KLHL7-AS1;MIAT;RP11-35G9.5;RP11-703I16.1;R…	0.277	1.82e-38	1.06e-37	2.41e-35	0.0359	303/7649	1093
Gen2-2_TCF4	Transcription_Factor	Accessible_chromatin	341	AF131215.2;SOCS2-AS1;CACNA2D3-AS1;LINC00595;LINC01018;ZFHX4-AS1;RP11-21L19.1;AF131215.9;RP11-282O18.6;CTA-357J21.1;RP11-666A1.5;AE000658.22;RP11-517I3.1;A2M-AS1;RP11-44I10.3;RP11-318A15.2;RP11-716H6.1;RP11-656D10.3;RP11-116O18.1;AC010226.4;RP11-54A9.1;RP1-193H18.2;RP11-728F11.4;LINC00856;RP11-63G10.3;CTC-273B12.8;INHBA-AS1;RP11-138E2.1;AP000487.5;RP11-713M15.2;CTD-2017C7.2;LINC00402;AC067945.4;RP…	0.312	1.91e-38	1.11e-37	2.53e-35	0.0344	341/9159	1093
MCF-7_FOXA1	Transcription_Factor	Promoter_20kb/1kb	395	RP11-588H23.3;SOCS2-AS1;CACNA2D3-AS1;RP11-13N12.1;XX-CR54.3;LINC00595;ZFHX4-AS1;LINC00702;RP11-21L19.1;RP11-282O18.6;CTA-357J21.1;RP11-666A1.5;AE000658.22;RP11-517I3.1;CNTN4-AS1;A2M-AS1;RP3-332B22.1;RP11-318A15.2;LINC00473;RP11-398G24.2;RP11-656D10.3;RP11-600K15.1;RP11-116O18.1;AC010226.4;RP11-54A9.1;RP1-193H18.2;RP11-728F11.4;RP11-763B22.4;RP11-63G10.3;CTC-273B12.8;AC010524.4;RP11-229C3.2;RP11-1…	0.361	1.97e-38	5.31e-37	5.68e-35	0.0326	395/11411	1093
HepG2_RXRA	Transcription_Factor	enhancer	301	SOCS2-AS1;LINC01018;RP11-21L19.1;RP11-282O18.6;CTA-357J21.1;AE000658.22;RP11-517I3.1;A2M-AS1;RP3-332B22.1;RP11-44I10.3;RP11-318A15.2;RP11-656D10.3;AC010226.4;RP11-54A9.1;HLCS-IT1;RP11-728F11.4;RP11-63G10.3;CTC-273B12.8;AC010524.4;RP11-138E2.1;AC015936.3;AP000487.5;RP11-713M15.2;CTD-2017C7.2;LINC00402;AC067945.4;RP11-303E16.5;KLHL7-AS1;AC104653.1;RP11-35G9.5;RP11-703I16.1;RP11-332E3.2;AC053503.4;C…	0.275	1.99e-38	1.08e-37	3.34e-35	0.036	301/7575	1093
HCC70_STAT3	Transcription_Factor	Promoter_20kb/1kb	292	RP11-588H23.3;SOCS2-AS1;LINC00595;LINC01018;LINC00702;RP11-21L19.1;AE000658.22;A2M-AS1;RP3-332B22.1;RP11-44I10.3;RP11-318A15.2;RP11-398G24.2;RP11-656D10.3;AC010226.4;RP1-193H18.2;RP11-728F11.4;RP11-63G10.3;CTC-273B12.8;RP11-138E2.1;AC015936.3;AP000487.5;CTD-2017C7.2;AC067945.4;RP11-303E16.5;KLHL7-AS1;AC104653.1;MIAT;RP11-35G9.5;RP11-703I16.1;RP11-332E3.2;AC053503.4;CTD-2201I18.1;AC007879.7;CTD-23…	0.267	2.01e-38	5.37e-37	5.8e-35	0.0364	292/7229	1093
GM12878_MAX	Transcription_Factor	enhancer	294	AF131215.2;LINC01018;RP11-21L19.1;AF131215.9;CTA-357J21.1;RP11-666A1.5;AE000658.22;RP11-517I3.1;RP11-44I10.3;RP11-318A15.2;RP11-656D10.3;RP11-116O18.1;AC010226.4;RP11-54A9.1;RP1-193H18.2;RP11-728F11.4;RP11-63G10.3;CTC-273B12.8;AC010524.4;RP11-138E2.1;AC015936.3;RP11-713M15.2;CTD-2017C7.2;LINC00402;AC067945.4;RP11-303E16.5;RP11-159N11.4;KLHL7-AS1;MIAT;RP11-326E22.1;RP11-35G9.5;RP11-703I16.1;RP11-3…	0.269	2.03e-38	1.1e-37	3.4e-35	0.0363	294/7306	1093
K562_NFYA	Transcription_Factor	Accessible_chromatin	298	SOCS2-AS1;LINC00595;RP11-21L19.1;RP11-282O18.6;CTA-357J21.1;AE000658.22;RP11-517I3.1;RP11-44I10.3;RP11-318A15.2;LINC00473;RP11-656D10.3;RP11-116O18.1;AC010226.4;RP11-54A9.1;RP11-728F11.4;RP11-63G10.3;CTC-273B12.8;AC010524.4;RP11-138E2.1;AC015936.3;AP000487.5;CTD-2017C7.2;AC067945.4;RP11-303E16.5;KLHL7-AS1;MIAT;RP4-657D16.6;RP11-35G9.5;RP11-703I16.1;AC053503.4;CTD-2201I18.1;SNORA40;RP11-729I10.2;R…	0.273	2.09e-38	1.21e-37	2.77e-35	0.0361	298/7461	1093
HeLa-S3_GATAD2B	Transcription_Factor	enhancer	300	RP11-588H23.3;SOCS2-AS1;CACNA2D3-AS1;RP11-13N12.1;LINC01018;RP11-21L19.1;RP11-282O18.6;CTA-357J21.1;RP11-666A1.5;AE000658.22;RP11-517I3.1;A2M-AS1;RP3-332B22.1;RP11-44I10.3;RP11-318A15.2;LINC00473;RP11-656D10.3;AC010226.4;RP11-54A9.1;RP1-193H18.2;HLCS-IT1;RP11-63G10.3;CTC-273B12.8;AC010524.4;AC015936.3;AP000487.5;CTD-2017C7.2;LINC00402;AC067945.4;RP11-109I13.2;RP11-303E16.5;KLHL7-AS1;AC104653.1;MI…	0.274	2.24e-38	1.21e-37	3.76e-35	0.036	300/7541	1093
MRC5_POLR2A	Transcription_Factor	Promoter_2kb/1kb	188	SOCS2-AS1;ZFHX4-AS1;LINC00702;RP11-666A1.5;RP11-517I3.1;A2M-AS1;RP3-332B22.1;RP11-318A15.2;LINC00473;RP11-398G24.2;RP11-656D10.3;AC010226.4;RP11-54A9.1;RP11-763B22.4;RP11-63G10.3;CTC-273B12.8;RP11-229C3.2;RP11-138E2.1;AC015936.3;AP000487.5;RP11-713M15.2;CTD-2017C7.2;AC067945.4;KLHL7-AS1;MIAT;AC053503.4;CTD-2201I18.1;AC007879.7;LINC00327;RP11-265F19.1;RP11-35G9.3;CTD-2175A23.1;RP11-449H11.1;RP11-8…	0.172	2.39e-38	2.27e-35	6.81e-35	0.0421	188/3559	1093
osteoblast_CTCF	Transcription_Factor	Accessible_chromatin	272	SOCS2-AS1;CACNA2D3-AS1;RP11-13N12.1;LINC00595;LINC00702;RP11-21L19.1;CTA-357J21.1;AE000658.22;RP11-517I3.1;A2M-AS1;RP3-332B22.1;RP11-44I10.3;RP11-318A15.2;LINC00473;RP11-716H6.1;RP11-116O18.1;AC010226.4;RP11-54A9.1;HLCS-IT1;RP11-63G10.3;INHBA-AS1;AC010524.4;RP11-138E2.1;AC015936.3;AP000487.5;RP11-713M15.2;LINC00402;KLHL7-AS1;MIAT;RP11-326E22.1;RP11-35G9.5;RP11-703I16.1;RP11-332E3.2;AC053503.4;RP1…	0.249	2.52e-38	1.45e-37	3.34e-35	0.0373	272/6482	1093
MCF-7_POLR2A	Transcription_Factor	Promoter_5kb/1kb	332	RP11-588H23.3;SOCS2-AS1;LINC00595;RP11-21L19.1;RP11-282O18.6;CTA-357J21.1;RP11-666A1.5;AE000658.22;RP11-517I3.1;CNTN4-AS1;A2M-AS1;RP3-332B22.1;RP11-318A15.2;LINC00473;RP11-398G24.2;RP11-656D10.3;AC010226.4;RP11-54A9.1;HLCS-IT1;RP11-728F11.4;RP11-763B22.4;LINC00856;RP11-63G10.3;CTC-273B12.8;INHBA-AS1;AC010524.4;RP11-229C3.2;RP11-138E2.1;AP000487.5;RP11-713M15.2;CTD-2017C7.2;AC067945.4;RP11-109I13.…	0.304	2.59e-38	1.24e-35	7.41e-35	0.0347	332/8809	1093
K562_ZEB2	Transcription_Factor	Accessible_chromatin	309	RP11-588H23.3;SOCS2-AS1;LINC00595;RP11-21L19.1;RP11-282O18.6;CTA-357J21.1;AE000658.22;RP11-517I3.1;RP3-332B22.1;RP11-318A15.2;RP11-656D10.3;RP11-116O18.1;AC010226.4;RP11-54A9.1;HLCS-IT1;RP11-728F11.4;LINC00856;RP11-63G10.3;CTC-273B12.8;AC010524.4;RP11-229C3.2;RP11-138E2.1;AC015936.3;AP000487.5;CTD-2017C7.2;AC067945.4;RP11-303E16.5;KLHL7-AS1;AC104653.1;MIAT;RP4-657D16.6;LSAMP-AS1;RP11-35G9.5;RP11-…	0.283	2.72e-38	1.56e-37	3.6e-35	0.0356	309/7899	1093
NHLF_CTCF	Transcription_Factor	Accessible_chromatin	283	SOCS2-AS1;CACNA2D3-AS1;LINC00595;ZFHX4-AS1;RP11-21L19.1;CTA-357J21.1;AE000658.22;RP11-517I3.1;RP3-332B22.1;RP11-44I10.3;RP11-318A15.2;LINC00473;AC010226.4;RP11-54A9.1;RP11-728F11.4;RP11-63G10.3;CTC-273B12.8;INHBA-AS1;AC010524.4;RP11-138E2.1;AC015936.3;AP000487.5;RP11-713M15.2;LINC00402;AC067945.4;KLHL7-AS1;MIAT;RP11-326E22.1;RP11-35G9.5;RP11-703I16.1;RP11-332E3.2;AC053503.4;CTD-2201I18.1;AC007879…	0.259	2.78e-38	1.59e-37	3.68e-35	0.0367	283/6899	1093
K562_BACH1	Transcription_Factor	Accessible_chromatin	298	RP11-588H23.3;SOCS2-AS1;LINC00595;LINC01018;RP11-21L19.1;RP11-282O18.6;CTA-357J21.1;AE000658.22;RP11-517I3.1;RP11-44I10.3;RP11-318A15.2;RP11-656D10.3;RP11-116O18.1;AC010226.4;RP11-54A9.1;LINC00856;RP11-63G10.3;CTC-273B12.8;AC010524.4;RP11-138E2.1;AC015936.3;AP000487.5;CTD-2017C7.2;AC067945.4;RP11-303E16.5;KLHL7-AS1;AC104653.1;MIAT;RP4-657D16.6;RP11-35G9.5;RP11-703I16.1;AC053503.4;SNORA40;RP11-265…	0.273	2.82e-38	1.6e-37	3.74e-35	0.0361	298/7473	1093
HepG2_CEBPB	Transcription_Factor	Promoter_20kb/1kb	346	RP11-588H23.3;AF131215.2;XX-CR54.3;LINC00595;LINC01018;ZFHX4-AS1;AF131215.9;RP11-282O18.6;CTA-357J21.1;RP11-666A1.5;AE000658.22;RP11-517I3.1;CNTN4-AS1;A2M-AS1;RP3-332B22.1;RP11-44I10.3;RP11-318A15.2;RP11-398G24.2;RP11-656D10.3;RP11-54A9.1;RP1-193H18.2;HLCS-IT1;RP11-728F11.4;RP11-763B22.4;LINC00856;RP11-63G10.3;CTC-273B12.8;RP11-229C3.2;RP11-138E2.1;AC015936.3;AP000487.5;RP11-713M15.2;CTD-2017C7.2…	0.317	2.91e-38	7.7e-37	8.4e-35	0.0342	346/9381	1093
MCF-7_RUNX2	Transcription_Factor	enhancer	341	RP11-588H23.3;SOCS2-AS1;CACNA2D3-AS1;LINC00595;LINC01018;RP11-21L19.1;RP11-282O18.6;CTA-357J21.1;RP11-666A1.5;AE000658.22;RP11-517I3.1;RP3-332B22.1;RP11-44I10.3;RP11-318A15.2;LINC00473;RP11-656D10.3;RP11-600K15.1;AC010226.4;RP11-54A9.1;RP11-728F11.4;LINC00856;RP11-63G10.3;CTC-273B12.8;INHBA-AS1;AC010524.4;RP11-229C3.2;RP11-138E2.1;AC015936.3;AP000487.5;RP11-713M15.2;CTD-2017C7.2;LINC00402;AC06794…	0.312	2.94e-38	1.58e-37	4.93e-35	0.0343	341/9178	1093
GM12878_SPI1	Transcription_Factor	enhancer	300	RP11-588H23.3;AF131215.2;LINC01018;ZFHX4-AS1;RP11-21L19.1;AF131215.9;CTA-357J21.1;RP11-666A1.5;AE000658.22;RP11-517I3.1;CNTN4-AS1;RP11-44I10.3;RP11-318A15.2;RP11-656D10.3;RP11-116O18.1;AC010226.4;RP11-54A9.1;RP1-193H18.2;RP11-728F11.4;RP11-63G10.3;CTC-273B12.8;AC010524.4;RP11-138E2.1;AC015936.3;RP11-713M15.2;CTD-2017C7.2;LINC00402;AC067945.4;RP11-303E16.5;KLHL7-AS1;MIAT;RP11-326E22.1;LSAMP-AS1;RP…	0.274	2.94e-38	1.58e-37	4.93e-35	0.036	300/7552	1093
C4-2B_ZFX	Transcription_Factor	Promoter_10kb/1kb	337	RP11-588H23.3;AF131215.2;SOCS2-AS1;CACNA2D3-AS1;RP11-13N12.1;XX-CR54.3;LINC00702;RP11-21L19.1;AF131215.9;RP11-666A1.5;RP11-517I3.1;CNTN4-AS1;A2M-AS1;RP11-44I10.3;RP11-318A15.2;RP11-398G24.2;RP11-716H6.1;RP11-656D10.3;RP11-600K15.1;RP11-116O18.1;AC010226.4;RP11-54A9.1;HLCS-IT1;RP11-763B22.4;LINC00856;RP11-63G10.3;INHBA-AS1;RP11-229C3.2;RP11-138E2.1;AP000487.5;CTD-2017C7.2;AC067945.4;RP11-109I13.2;…	0.308	2.94e-38	2.73e-36	8.46e-35	0.0345	337/9016	1093
hMADS-3_PPARG	Transcription_Factor	Promoter_10kb/1kb	273	SOCS2-AS1;CACNA2D3-AS1;LINC01018;ZFHX4-AS1;RP11-666A1.5;AE000658.22;RP3-332B22.1;RP11-44I10.3;RP11-318A15.2;RP11-398G24.2;RP11-716H6.1;RP11-656D10.3;RP11-600K15.1;AC010226.4;RP11-763B22.4;LINC00856;RP11-63G10.3;INHBA-AS1;RP11-229C3.2;AC015936.3;AP000487.5;RP11-713M15.2;CTD-2017C7.2;LINC00402;AC067945.4;RP11-303E16.5;AP000473.8;KLHL7-AS1;MIAT;RP11-326E22.1;RP11-35G9.5;RP11-703I16.1;RP11-332E3.2;AC…	0.25	2.94e-38	2.73e-36	8.46e-35	0.0372	273/6525	1093
GM12878_BCL3	Transcription_Factor	enhancer	291	AF131215.2;LINC01018;ZFHX4-AS1;RP11-21L19.1;AF131215.9;CTA-357J21.1;AE000658.22;RP11-517I3.1;RP11-44I10.3;RP11-656D10.3;RP11-116O18.1;AC010226.4;RP11-54A9.1;RP1-193H18.2;RP11-728F11.4;RP11-63G10.3;AC010524.4;RP11-138E2.1;AC015936.3;RP11-713M15.2;CTD-2017C7.2;LINC00402;AC067945.4;RP11-303E16.5;RP11-159N11.4;KLHL7-AS1;MIAT;RP11-326E22.1;LSAMP-AS1;RP11-35G9.5;RP11-703I16.1;RP11-332E3.2;AC053503.4;RP…	0.266	2.97e-38	1.59e-37	4.98e-35	0.0363	291/7206	1093
U87_MAX	Transcription_Factor	Promoter_20kb/1kb	316	CACNA2D3-AS1;XX-CR54.3;LINC00595;ZFHX4-AS1;LINC00702;AE000658.22;RP11-517I3.1;RP3-332B22.1;RP11-44I10.3;RP11-318A15.2;LINC00473;RP11-398G24.2;RP11-656D10.3;RP11-116O18.1;AC010226.4;RP11-54A9.1;RP1-193H18.2;HLCS-IT1;RP11-728F11.4;LINC00856;RP11-63G10.3;CTC-273B12.8;INHBA-AS1;AC010524.4;RP11-229C3.2;RP11-138E2.1;AC015936.3;AP000487.5;RP11-713M15.2;CTD-2017C7.2;LINC00402;AC067945.4;RP11-109I13.2;RP1…	0.289	2.99e-38	7.84e-37	8.63e-35	0.0353	316/8178	1093
786-O_CTCF	Transcription_Factor	enhancer	270	CACNA2D3-AS1;RP11-13N12.1;LINC01018;ZFHX4-AS1;RP11-21L19.1;RP11-282O18.6;CTA-357J21.1;AE000658.22;RP11-517I3.1;RP3-332B22.1;RP11-44I10.3;RP11-318A15.2;RP11-398G24.2;RP11-656D10.3;RP11-600K15.1;AC010226.4;RP11-54A9.1;HLCS-IT1;RP11-728F11.4;RP11-63G10.3;CTC-273B12.8;INHBA-AS1;RP11-138E2.1;AC015936.3;RP11-713M15.2;LINC00402;AC067945.4;RP11-303E16.5;KLHL7-AS1;AC104653.1;MIAT;RP11-35G9.5;RP11-703I16.1…	0.247	3.08e-38	1.64e-37	5.17e-35	0.0373	270/6415	1093
HUVEC_JUN	Transcription_Factor	enhancer	311	RP11-588H23.3;SOCS2-AS1;RP11-13N12.1;LINC00595;LINC01018;LINC00702;RP11-21L19.1;RP11-282O18.6;CTA-357J21.1;AE000658.22;RP11-517I3.1;RP3-332B22.1;RP11-44I10.3;RP11-318A15.2;RP11-656D10.3;RP11-600K15.1;AC010226.4;RP11-54A9.1;RP1-193H18.2;HLCS-IT1;RP11-728F11.4;LINC00856;RP11-63G10.3;CTC-273B12.8;INHBA-AS1;RP11-138E2.1;AC015936.3;AP000487.5;RP11-713M15.2;CTD-2017C7.2;LINC00402;AC067945.4;RP11-303E16…	0.285	3.19e-38	1.69e-37	5.35e-35	0.0355	311/7984	1093
786-O_ETS1	Transcription_Factor	enhancer	283	RP11-588H23.3;SOCS2-AS1;RP11-13N12.1;LINC00595;LINC01018;RP11-21L19.1;CTA-357J21.1;RP11-666A1.5;AE000658.22;RP11-517I3.1;RP11-44I10.3;RP11-318A15.2;RP11-398G24.2;RP11-656D10.3;RP11-600K15.1;AC010226.4;RP11-54A9.1;HLCS-IT1;RP11-763B22.4;LINC00856;RP11-63G10.3;CTC-273B12.8;RP11-138E2.1;AC015936.3;RP11-713M15.2;CTD-2017C7.2;LINC00402;AC067945.4;RP11-303E16.5;KLHL7-AS1;AC104653.1;MIAT;LSAMP-AS1;RP11-…	0.259	3.34e-38	1.77e-37	5.6e-35	0.0367	283/6906	1093
K562_TAL1	Transcription_Factor	Accessible_chromatin	312	RP11-588H23.3;SOCS2-AS1;LINC00595;RP11-21L19.1;RP11-282O18.6;CTA-357J21.1;AE000658.22;RP11-517I3.1;RP3-332B22.1;RP11-44I10.3;RP11-318A15.2;RP11-656D10.3;RP11-116O18.1;AC010226.4;RP11-54A9.1;HLCS-IT1;RP11-728F11.4;LINC00856;RP11-63G10.3;CTC-273B12.8;AC010524.4;RP11-138E2.1;AC015936.3;AP000487.5;AC067945.4;RP11-303E16.5;KLHL7-AS1;AC104653.1;MIAT;RP4-657D16.6;RP11-35G9.5;RP11-703I16.1;RP11-332E3.2;R…	0.285	3.41e-38	1.93e-37	4.52e-35	0.0354	312/8026	1093
MCF-7_ERG	Transcription_Factor	enhancer	323	RP11-588H23.3;SOCS2-AS1;LINC00595;LINC01018;RP11-21L19.1;RP11-282O18.6;CTA-357J21.1;RP11-666A1.5;AE000658.22;RP11-517I3.1;A2M-AS1;RP11-44I10.3;RP11-318A15.2;RP11-656D10.3;AC010226.4;RP11-54A9.1;HLCS-IT1;RP11-728F11.4;RP11-63G10.3;CTC-273B12.8;INHBA-AS1;AC010524.4;RP11-229C3.2;RP11-138E2.1;AC015936.3;AP000487.5;RP11-713M15.2;CTD-2017C7.2;LINC00402;AC067945.4;RP11-303E16.5;KLHL7-AS1;AC104653.1;MIAT…	0.296	3.49e-38	1.84e-37	5.85e-35	0.035	323/8462	1093
Jurkat_RUNX1	Transcription_Factor	Accessible_chromatin	355	RP11-588H23.3;AF131215.2;RP11-13N12.1;LINC00595;LINC01018;RP11-21L19.1;AF131215.9;CTA-357J21.1;AE000658.22;RP11-517I3.1;CNTN4-AS1;A2M-AS1;RP11-318A15.2;LINC00473;RP11-656D10.3;RP11-116O18.1;AC010226.4;RP11-54A9.1;RP1-193H18.2;RP11-728F11.4;LINC00856;RP11-63G10.3;CTC-273B12.8;AC010524.4;RP11-229C3.2;RP11-138E2.1;AC015936.3;AP000487.5;RP11-713M15.2;CTD-2017C7.2;LINC00402;AC067945.4;RP11-109I13.2;RP…	0.325	3.63e-38	2.05e-37	4.81e-35	0.0338	355/9760	1093
SF268_TEAD1	Transcription_Factor	enhancer	332	RP11-588H23.3;SOCS2-AS1;CACNA2D3-AS1;RP11-13N12.1;LINC00595;LINC01018;ZFHX4-AS1;LINC00702;RP11-21L19.1;CTA-357J21.1;RP11-517I3.1;RP3-332B22.1;RP11-44I10.3;RP11-318A15.2;LINC00473;RP11-398G24.2;RP11-716H6.1;RP11-656D10.3;RP11-600K15.1;RP11-116O18.1;AC010226.4;RP11-54A9.1;RP1-193H18.2;HLCS-IT1;LINC00856;RP11-63G10.3;CTC-273B12.8;INHBA-AS1;RP11-229C3.2;RP11-138E2.1;AC015936.3;AP000487.5;RP11-713M15.…	0.304	3.65e-38	1.92e-37	6.12e-35	0.0346	332/8824	1093
G401_SMARCC1	Transcription_Factor	enhancer	265	SOCS2-AS1;RP11-13N12.1;LINC01018;RP11-21L19.1;RP11-282O18.6;CTA-357J21.1;AE000658.22;RP11-517I3.1;RP3-332B22.1;RP11-318A15.2;RP11-656D10.3;AC010226.4;RP11-54A9.1;RP1-193H18.2;CTC-273B12.8;RP11-229C3.2;RP11-138E2.1;AC015936.3;AP000487.5;CTD-2017C7.2;AC067945.4;RP11-303E16.5;KLHL7-AS1;MIAT;LSAMP-AS1;RP11-35G9.5;RP11-703I16.1;AC053503.4;RP11-719N22.2;SNORA40;RP11-729I10.2;RP11-35G9.3;RP11-449H11.1;K…	0.242	3.66e-38	1.92e-37	6.14e-35	0.0375	265/6236	1093
MRC5_POLR2A	Transcription_Factor	Promoter_5kb/1kb	214	SOCS2-AS1;CACNA2D3-AS1;LINC00595;ZFHX4-AS1;LINC00702;RP11-666A1.5;RP11-517I3.1;A2M-AS1;RP3-332B22.1;RP11-318A15.2;LINC00473;RP11-398G24.2;RP11-656D10.3;AC010226.4;RP11-54A9.1;RP11-763B22.4;RP11-63G10.3;CTC-273B12.8;INHBA-AS1;RP11-229C3.2;RP11-138E2.1;AC015936.3;AP000487.5;RP11-713M15.2;CTD-2017C7.2;AC067945.4;KLHL7-AS1;MIAT;AC053503.4;CTD-2201I18.1;AC007879.7;LINC00327;RP11-265F19.1;RP11-35G9.3;C…	0.196	3.73e-38	1.53e-35	1.07e-34	0.0403	214/4428	1093
MDA-MB-231_JUN	Transcription_Factor	Promoter_20kb/1kb	315	RP11-588H23.3;SOCS2-AS1;CACNA2D3-AS1;XX-CR54.3;LINC00595;ZFHX4-AS1;LINC00702;RP11-282O18.6;AE000658.22;RP11-517I3.1;A2M-AS1;RP3-332B22.1;RP11-44I10.3;RP11-318A15.2;LINC00473;RP11-398G24.2;RP11-716H6.1;RP11-656D10.3;RP11-116O18.1;AC010226.4;RP11-54A9.1;RP1-193H18.2;RP11-728F11.4;LINC00856;RP11-63G10.3;CTC-273B12.8;INHBA-AS1;AC010524.4;RP11-229C3.2;RP11-138E2.1;AC015936.3;AP000487.5;RP11-713M15.2;C…	0.288	3.93e-38	1.02e-36	1.13e-34	0.0353	315/8150	1093
MCF-7_GRHL2	Transcription_Factor	enhancer	346	RP11-588H23.3;SOCS2-AS1;CACNA2D3-AS1;LINC00595;LINC01018;LINC00702;RP11-21L19.1;RP11-282O18.6;CTA-357J21.1;RP11-666A1.5;AE000658.22;RP11-517I3.1;A2M-AS1;RP3-332B22.1;RP11-44I10.3;RP11-318A15.2;RP11-600K15.1;AC010226.4;HLCS-IT1;RP11-728F11.4;RP11-763B22.4;LINC00856;RP11-63G10.3;CTC-273B12.8;INHBA-AS1;AC010524.4;RP11-229C3.2;RP11-138E2.1;AP000487.5;RP11-713M15.2;CTD-2017C7.2;LINC00402;AC067945.4;RP…	0.317	4.06e-38	2.12e-37	6.81e-35	0.0341	346/9396	1093
HepG2_NFIC	Transcription_Factor	enhancer	304	RP11-588H23.3;SOCS2-AS1;LINC01018;RP11-21L19.1;RP11-282O18.6;CTA-357J21.1;AE000658.22;RP11-517I3.1;A2M-AS1;RP3-332B22.1;RP11-44I10.3;RP11-318A15.2;RP11-656D10.3;AC010226.4;RP11-54A9.1;HLCS-IT1;RP11-728F11.4;RP11-63G10.3;CTC-273B12.8;AC010524.4;RP11-138E2.1;AC015936.3;AP000487.5;RP11-713M15.2;CTD-2017C7.2;LINC00402;AC067945.4;RP11-303E16.5;KLHL7-AS1;AC104653.1;RP11-35G9.5;RP11-703I16.1;RP11-332E3.…	0.278	4.14e-38	2.16e-37	6.94e-35	0.0357	304/7721	1093
K562_YY1	Transcription_Factor	enhancer	301	RP11-588H23.3;SOCS2-AS1;LINC00595;LINC01018;RP11-21L19.1;RP11-282O18.6;CTA-357J21.1;RP11-666A1.5;AE000658.22;RP11-517I3.1;RP3-332B22.1;RP11-44I10.3;RP11-318A15.2;RP11-656D10.3;RP11-116O18.1;AC010226.4;RP11-54A9.1;HLCS-IT1;RP11-728F11.4;LINC00856;RP11-63G10.3;CTC-273B12.8;AC010524.4;RP11-138E2.1;AC015936.3;AP000487.5;CTD-2017C7.2;AC067945.4;RP11-303E16.5;KLHL7-AS1;AC104653.1;MIAT;RP4-657D16.6;LSAM…	0.275	4.41e-38	2.29e-37	7.4e-35	0.0358	301/7607	1093
HUES64_CTCF	Transcription_Factor	Accessible_chromatin	365	RP11-588H23.3;SOCS2-AS1;CACNA2D3-AS1;RP11-13N12.1;LINC00595;LINC01018;ZFHX4-AS1;RP11-21L19.1;RP11-282O18.6;RP11-666A1.5;AE000658.22;RP11-517I3.1;CNTN4-AS1;A2M-AS1;RP3-332B22.1;RP11-44I10.3;RP11-318A15.2;LINC00473;RP11-398G24.2;RP11-656D10.3;RP11-116O18.1;AC010226.4;RP11-54A9.1;RP1-193H18.2;HLCS-IT1;RP11-728F11.4;RP11-763B22.4;RP11-63G10.3;CTC-273B12.8;INHBA-AS1;AC010524.4;RP11-229C3.2;RP11-138E2.…	0.334	4.48e-38	2.52e-37	5.94e-35	0.0335	365/10184	1093
GM12878_IKZF1	Transcription_Factor	Promoter_20kb/1kb	306	RP11-588H23.3;AF131215.2;SOCS2-AS1;LINC01018;RP11-21L19.1;AF131215.9;CTA-357J21.1;RP11-666A1.5;AE000658.22;CNTN4-AS1;RP11-44I10.3;RP11-318A15.2;RP11-716H6.1;RP11-656D10.3;AC010226.4;RP1-193H18.2;RP11-728F11.4;RP11-763B22.4;RP11-63G10.3;CTC-273B12.8;INHBA-AS1;AC010524.4;RP11-229C3.2;RP11-138E2.1;AC015936.3;AP000487.5;RP11-713M15.2;CTD-2017C7.2;AC067945.4;RP11-303E16.5;RP11-159N11.4;KLHL7-AS1;AC104…	0.28	4.57e-38	1.18e-36	1.32e-34	0.0356	306/7803	1093
MCF-7_EP300	Transcription_Factor	Promoter_20kb/1kb	328	RP11-588H23.3;SOCS2-AS1;CACNA2D3-AS1;LINC00595;ZFHX4-AS1;LINC00702;RP11-21L19.1;CTA-357J21.1;RP11-666A1.5;AE000658.22;A2M-AS1;RP3-332B22.1;RP11-318A15.2;LINC00473;RP11-398G24.2;RP11-656D10.3;RP11-600K15.1;RP11-116O18.1;AC010226.4;RP11-728F11.4;RP11-763B22.4;RP11-63G10.3;CTC-273B12.8;AC010524.4;RP11-229C3.2;RP11-138E2.1;AC015936.3;AP000487.5;RP11-713M15.2;CTD-2017C7.2;AC067945.4;RP11-303E16.5;KLHL…	0.3	4.66e-38	1.19e-36	1.34e-34	0.0348	328/8674	1093
HCT116_POLR2A	Transcription_Factor	Promoter_10kb/1kb	299	RP11-588H23.3;SOCS2-AS1;LINC00595;LINC01018;LINC00702;RP11-21L19.1;RP11-282O18.6;RP11-666A1.5;AE000658.22;RP11-517I3.1;A2M-AS1;RP11-44I10.3;RP11-318A15.2;LINC00473;RP11-398G24.2;RP11-656D10.3;RP11-600K15.1;AC010226.4;RP11-728F11.4;RP11-763B22.4;RP11-63G10.3;CTC-273B12.8;AC010524.4;RP11-229C3.2;RP11-138E2.1;AC015936.3;AP000487.5;RP11-713M15.2;CTD-2017C7.2;AC067945.4;RP11-303E16.5;KLHL7-AS1;AC10465…	0.274	4.69e-38	4.22e-36	1.35e-34	0.0359	299/7532	1093
K562_DPF2	Transcription_Factor	Accessible_chromatin	299	RP11-588H23.3;SOCS2-AS1;LINC00595;RP11-21L19.1;RP11-282O18.6;CTA-357J21.1;AE000658.22;RP11-517I3.1;RP3-332B22.1;RP11-318A15.2;RP11-116O18.1;AC010226.4;RP11-54A9.1;RP11-728F11.4;RP11-63G10.3;CTC-273B12.8;AC010524.4;RP11-138E2.1;AC015936.3;AP000487.5;CTD-2017C7.2;AC067945.4;RP11-303E16.5;KLHL7-AS1;AC104653.1;MIAT;RP11-35G9.5;RP11-703I16.1;AC053503.4;CTD-2201I18.1;AC007879.7;SNORA40;RP11-265F19.1;RP…	0.274	4.81e-38	2.69e-37	6.37e-35	0.0359	299/7533	1093
C4-2B_ZFX	Transcription_Factor	enhancer	293	SOCS2-AS1;CACNA2D3-AS1;LINC00595;ZFHX4-AS1;RP11-21L19.1;RP11-282O18.6;RP11-666A1.5;AE000658.22;RP11-517I3.1;A2M-AS1;RP11-44I10.3;RP11-318A15.2;AC010226.4;RP1-193H18.2;HLCS-IT1;RP11-728F11.4;RP11-763B22.4;RP11-63G10.3;CTC-273B12.8;AC010524.4;RP11-138E2.1;AC015936.3;AP000487.5;CTD-2017C7.2;AC067945.4;RP11-303E16.5;RP11-35G9.5;RP11-703I16.1;RP11-719N22.2;AC007879.7;SNORA40;LINC00327;RP11-265F19.1;RP…	0.268	5.37e-38	2.78e-37	9.01e-35	0.0362	293/7306	1093
A549_CEBPB	Transcription_Factor	Promoter_20kb/1kb	334	RP11-588H23.3;AF131215.2;SOCS2-AS1;XX-CR54.3;LINC00595;LINC01018;ZFHX4-AS1;LINC00702;RP11-21L19.1;AF131215.9;RP11-282O18.6;CTA-357J21.1;RP11-666A1.5;AE000658.22;RP11-517I3.1;CNTN4-AS1;A2M-AS1;RP3-332B22.1;RP11-44I10.3;RP11-318A15.2;LINC00473;RP11-398G24.2;RP11-716H6.1;RP11-54A9.1;RP1-193H18.2;HLCS-IT1;RP11-728F11.4;LINC00856;RP11-63G10.3;CTC-273B12.8;RP11-229C3.2;RP11-138E2.1;AC015936.3;AP000487.…	0.306	5.45e-38	1.38e-36	1.57e-34	0.0345	334/8922	1093
MCF-7_ZNF143	Transcription_Factor	Accessible_chromatin	355	RP11-588H23.3;AF131215.2;SOCS2-AS1;CACNA2D3-AS1;LINC00595;RP11-21L19.1;AF131215.9;RP11-282O18.6;CTA-357J21.1;RP11-666A1.5;AE000658.22;RP11-517I3.1;CNTN4-AS1;A2M-AS1;RP3-332B22.1;RP11-318A15.2;LINC00473;RP11-656D10.3;AC010226.4;RP11-54A9.1;RP1-193H18.2;RP11-728F11.4;RP11-763B22.4;RP11-63G10.3;CTC-273B12.8;INHBA-AS1;AC010524.4;RP11-229C3.2;RP11-138E2.1;AC015936.3;RP11-713M15.2;CTD-2017C7.2;LINC0040…	0.325	5.99e-38	3.33e-37	7.94e-35	0.0337	355/9783	1093
GM12891_SPI1	Transcription_Factor	Promoter_20kb/1kb	296	RP11-588H23.3;AF131215.2;SOCS2-AS1;RP11-13N12.1;LINC00595;ZFHX4-AS1;RP11-21L19.1;AF131215.9;CTA-357J21.1;AE000658.22;RP11-517I3.1;CNTN4-AS1;A2M-AS1;RP11-44I10.3;RP11-398G24.2;RP11-716H6.1;RP11-656D10.3;AC010226.4;RP11-54A9.1;RP1-193H18.2;HLCS-IT1;RP11-728F11.4;RP11-63G10.3;CTC-273B12.8;AC010524.4;RP11-229C3.2;RP11-138E2.1;AC015936.3;AP000487.5;CTD-2017C7.2;AC067945.4;RP11-303E16.5;RP11-159N11.4;A…	0.271	6.32e-38	1.59e-36	1.82e-34	0.036	296/7428	1093
HepG2_JUND	Transcription_Factor	enhancer	307	SOCS2-AS1;LINC00595;LINC01018;RP11-21L19.1;RP11-282O18.6;CTA-357J21.1;AE000658.22;RP11-517I3.1;A2M-AS1;RP3-332B22.1;RP11-44I10.3;RP11-318A15.2;RP11-656D10.3;AC010226.4;RP11-54A9.1;HLCS-IT1;RP11-728F11.4;RP11-63G10.3;CTC-273B12.8;AC010524.4;RP11-138E2.1;AC015936.3;AP000487.5;RP11-713M15.2;CTD-2017C7.2;LINC00402;AC067945.4;RP11-303E16.5;KLHL7-AS1;AC104653.1;RP11-35G9.5;RP11-703I16.1;RP11-332E3.2;AC…	0.281	6.41e-38	3.31e-37	1.07e-34	0.0355	307/7856	1093
PANC-1_ZEB1	Transcription_Factor	enhancer	251	SOCS2-AS1;LINC00595;LINC01018;LINC00702;RP11-21L19.1;RP11-282O18.6;AE000658.22;RP11-517I3.1;RP11-318A15.2;RP11-656D10.3;AC010226.4;RP1-193H18.2;RP11-63G10.3;CTC-273B12.8;RP11-138E2.1;AC015936.3;AP000487.5;CTD-2017C7.2;AC067945.4;RP11-303E16.5;KLHL7-AS1;AC104653.1;RP11-326E22.1;RP11-35G9.5;AC053503.4;SNORA40;RP11-265F19.1;CTD-2175A23.1;RP11-529E10.6;RP11-449H11.1;KIAA0196-AS1;AD000684.2;RP5-1148A2…	0.23	6.46e-38	3.32e-37	1.08e-34	0.0381	251/5744	1093
HepG2_YY1	Transcription_Factor	enhancer	301	SOCS2-AS1;LINC01018;RP11-21L19.1;RP11-282O18.6;CTA-357J21.1;RP11-666A1.5;AE000658.22;RP11-517I3.1;A2M-AS1;RP11-44I10.3;RP11-318A15.2;RP11-656D10.3;AC010226.4;RP11-54A9.1;RP11-728F11.4;RP11-63G10.3;CTC-273B12.8;AC010524.4;RP11-138E2.1;AC015936.3;AP000487.5;RP11-713M15.2;CTD-2017C7.2;LINC00402;AC067945.4;RP11-303E16.5;KLHL7-AS1;AC104653.1;RP11-35G9.5;RP11-703I16.1;AC053503.4;CTD-2201I18.1;SNORA40;L…	0.275	6.71e-38	3.44e-37	1.13e-34	0.0358	301/7624	1093
HeLa-S3_CEBPB	Transcription_Factor	Promoter_10kb/1kb	291	RP11-588H23.3;SOCS2-AS1;LINC01018;LINC00702;RP11-666A1.5;AE000658.22;RP11-517I3.1;CNTN4-AS1;A2M-AS1;RP3-332B22.1;RP11-44I10.3;RP11-318A15.2;LINC00473;RP11-398G24.2;RP11-716H6.1;RP11-656D10.3;RP11-600K15.1;RP11-54A9.1;RP11-728F11.4;RP11-63G10.3;CTC-273B12.8;INHBA-AS1;RP11-229C3.2;RP11-138E2.1;AC015936.3;AP000487.5;RP11-713M15.2;CTD-2017C7.2;LINC00402;AC067945.4;RP11-109I13.2;AP000473.8;KLHL7-AS1;A…	0.266	6.71e-38	5.85e-36	1.93e-34	0.0362	291/7238	1093
HeLa-S3_SMARCC1	Transcription_Factor	enhancer	302	RP11-588H23.3;SOCS2-AS1;CACNA2D3-AS1;RP11-13N12.1;LINC00595;RP11-21L19.1;RP11-282O18.6;CTA-357J21.1;RP11-666A1.5;AE000658.22;RP11-517I3.1;RP3-332B22.1;RP11-44I10.3;RP11-318A15.2;LINC00473;RP11-398G24.2;RP11-656D10.3;RP11-116O18.1;AC010226.4;RP11-54A9.1;RP1-193H18.2;HLCS-IT1;LINC00856;RP11-63G10.3;CTC-273B12.8;INHBA-AS1;RP11-138E2.1;AC015936.3;AP000487.5;CTD-2017C7.2;LINC00402;AC067945.4;RP11-303E…	0.276	6.73e-38	3.44e-37	1.13e-34	0.0357	302/7663	1093
K562_ELK1	Transcription_Factor	Accessible_chromatin	308	RP11-588H23.3;SOCS2-AS1;LINC00595;RP11-21L19.1;CTA-357J21.1;AE000658.22;RP11-517I3.1;RP3-332B22.1;RP11-44I10.3;RP11-318A15.2;RP11-656D10.3;RP11-116O18.1;AC010226.4;RP11-54A9.1;HLCS-IT1;RP11-728F11.4;LINC00856;RP11-63G10.3;CTC-273B12.8;AC010524.4;RP11-138E2.1;AC015936.3;AP000487.5;CTD-2017C7.2;AC067945.4;RP11-303E16.5;KLHL7-AS1;MIAT;RP4-657D16.6;RP11-35G9.5;RP11-703I16.1;AC053503.4;AC007879.7;SNOR…	0.282	6.87e-38	3.81e-37	9.1e-35	0.0355	308/7898	1093
K562_MYNN	Transcription_Factor	Accessible_chromatin	323	RP11-588H23.3;SOCS2-AS1;LINC00595;RP11-21L19.1;RP11-282O18.6;CTA-357J21.1;AE000658.22;RP11-517I3.1;RP3-332B22.1;RP11-318A15.2;LINC00473;RP11-656D10.3;RP11-116O18.1;AC010226.4;RP11-54A9.1;HLCS-IT1;RP11-728F11.4;LINC00856;RP11-63G10.3;CTC-273B12.8;AC010524.4;RP11-138E2.1;AC015936.3;AP000487.5;AC067945.4;RP11-303E16.5;KLHL7-AS1;AC104653.1;MIAT;RP4-657D16.6;LSAMP-AS1;RP11-35G9.5;RP11-703I16.1;RP11-33…	0.296	7.05e-38	3.89e-37	9.34e-35	0.0349	323/8492	1093
K562_ZFX	Transcription_Factor	Accessible_chromatin	295	RP11-588H23.3;SOCS2-AS1;LINC00595;RP11-21L19.1;CTA-357J21.1;AE000658.22;RP11-517I3.1;RP11-44I10.3;RP11-318A15.2;LINC00473;RP11-656D10.3;AC010226.4;RP11-54A9.1;RP11-728F11.4;LINC00856;RP11-63G10.3;CTC-273B12.8;AC010524.4;RP11-138E2.1;AC015936.3;CTD-2017C7.2;AC067945.4;RP11-303E16.5;KLHL7-AS1;MIAT;RP11-35G9.5;RP11-703I16.1;AC053503.4;SNORA40;LINC00327;RP11-265F19.1;RP11-729I10.2;RP11-35G9.3;MIR600H…	0.27	7.09e-38	3.9e-37	9.39e-35	0.036	295/7394	1093
K562_MAZ	Transcription_Factor	enhancer	298	RP11-588H23.3;SOCS2-AS1;LINC00595;LINC01018;RP11-21L19.1;RP11-282O18.6;CTA-357J21.1;RP11-666A1.5;AE000658.22;RP11-517I3.1;RP3-332B22.1;RP11-44I10.3;RP11-318A15.2;RP11-656D10.3;RP11-116O18.1;AC010226.4;RP11-54A9.1;HLCS-IT1;RP11-728F11.4;RP11-763B22.4;LINC00856;RP11-63G10.3;CTC-273B12.8;AC010524.4;RP11-138E2.1;AC015936.3;AP000487.5;CTD-2017C7.2;AC067945.4;RP11-303E16.5;KLHL7-AS1;AC104653.1;MIAT;RP4…	0.273	7.11e-38	3.62e-37	1.19e-34	0.0359	298/7510	1093
MCF-7_ESR1	Transcription_Factor	Promoter_5kb/1kb	376	RP11-588H23.3;AF131215.2;SOCS2-AS1;CACNA2D3-AS1;RP11-13N12.1;LINC00595;LINC01018;ZFHX4-AS1;LINC00702;RP11-21L19.1;AF131215.9;RP11-282O18.6;CTA-357J21.1;RP11-666A1.5;AE000658.22;CNTN4-AS1;A2M-AS1;RP3-332B22.1;RP11-318A15.2;RP11-716H6.1;RP11-656D10.3;RP11-600K15.1;RP11-116O18.1;AC010226.4;RP11-54A9.1;HLCS-IT1;RP11-728F11.4;LINC00856;RP11-63G10.3;CTC-273B12.8;INHBA-AS1;RP11-229C3.2;RP11-138E2.1;AC01…	0.344	7.16e-38	2.56e-35	2.05e-34	0.033	376/10667	1093
K562_TBP	Transcription_Factor	enhancer	300	RP11-588H23.3;SOCS2-AS1;LINC00595;LINC01018;RP11-21L19.1;RP11-282O18.6;CTA-357J21.1;RP11-666A1.5;AE000658.22;RP11-517I3.1;RP3-332B22.1;RP11-44I10.3;RP11-318A15.2;RP11-656D10.3;RP11-116O18.1;AC010226.4;RP11-54A9.1;HLCS-IT1;RP11-728F11.4;RP11-763B22.4;LINC00856;RP11-63G10.3;CTC-273B12.8;AC010524.4;RP11-138E2.1;AC015936.3;AP000487.5;CTD-2017C7.2;AC067945.4;RP11-303E16.5;KLHL7-AS1;MIAT;RP4-657D16.6;L…	0.274	7.56e-38	3.84e-37	1.27e-34	0.0358	300/7590	1093
K562_E2F5	Transcription_Factor	enhancer	297	RP11-588H23.3;SOCS2-AS1;LINC00595;LINC01018;RP11-21L19.1;CTA-357J21.1;RP11-666A1.5;AE000658.22;RP11-517I3.1;RP3-332B22.1;RP11-44I10.3;RP11-318A15.2;RP11-656D10.3;RP11-116O18.1;AC010226.4;RP11-54A9.1;HLCS-IT1;RP11-728F11.4;LINC00856;RP11-63G10.3;CTC-273B12.8;AC010524.4;RP11-138E2.1;AC015936.3;AP000487.5;CTD-2017C7.2;AC067945.4;RP11-303E16.5;KLHL7-AS1;AC104653.1;MIAT;RP4-657D16.6;LSAMP-AS1;RP11-35G…	0.272	7.6e-38	3.85e-37	1.27e-34	0.0359	297/7474	1093
K562_PKNOX1	Transcription_Factor	Accessible_chromatin	300	RP11-588H23.3;SOCS2-AS1;LINC00595;RP11-21L19.1;RP11-282O18.6;CTA-357J21.1;AE000658.22;RP11-517I3.1;RP3-332B22.1;RP11-44I10.3;RP11-318A15.2;RP11-656D10.3;RP11-116O18.1;AC010226.4;RP11-54A9.1;RP11-728F11.4;RP11-63G10.3;CTC-273B12.8;AC010524.4;RP11-138E2.1;AC015936.3;CTD-2017C7.2;AC067945.4;RP11-303E16.5;KLHL7-AS1;MIAT;RP11-35G9.5;RP11-703I16.1;AC053503.4;AC007879.7;SNORA40;LINC00327;RP11-265F19.1;R…	0.274	7.75e-38	4.24e-37	1.03e-34	0.0358	300/7591	1093
K562_CEBPB	Transcription_Factor	Accessible_chromatin	326	RP11-588H23.3;SOCS2-AS1;CACNA2D3-AS1;LINC00595;RP11-21L19.1;CTA-357J21.1;AE000658.22;RP11-517I3.1;RP3-332B22.1;RP11-44I10.3;RP11-318A15.2;RP11-398G24.2;RP11-116O18.1;AC010226.4;RP11-54A9.1;RP11-728F11.4;LINC00856;RP11-63G10.3;CTC-273B12.8;AC010524.4;RP11-138E2.1;AC015936.3;AP000487.5;CTD-2017C7.2;AC067945.4;RP11-303E16.5;KLHL7-AS1;AC104653.1;MIAT;RP4-657D16.6;LSAMP-AS1;RP11-35G9.5;AC053503.4;RP11…	0.298	7.77e-38	4.24e-37	1.03e-34	0.0348	326/8616	1093
293_SCRT2	Transcription_Factor	Promoter_20kb/1kb	334	AF131215.2;SOCS2-AS1;RP11-13N12.1;LINC00595;LINC01018;ZFHX4-AS1;LINC00702;RP11-21L19.1;AF131215.9;RP11-282O18.6;RP11-666A1.5;AE000658.22;RP11-517I3.1;A2M-AS1;RP11-44I10.3;RP11-318A15.2;LINC00473;RP11-398G24.2;RP11-656D10.3;RP1-193H18.2;HLCS-IT1;RP11-728F11.4;RP11-63G10.3;CTC-273B12.8;AC010524.4;RP11-229C3.2;RP11-138E2.1;AC015936.3;AP000487.5;RP11-713M15.2;CTD-2017C7.2;AC067945.4;RP11-303E16.5;AP0…	0.306	7.85e-38	1.95e-36	2.26e-34	0.0345	334/8938	1093
A549_MAX	Transcription_Factor	Promoter_20kb/1kb	275	RP11-588H23.3;XX-CR54.3;LINC00595;LINC00702;RP11-21L19.1;RP11-666A1.5;AE000658.22;A2M-AS1;RP3-332B22.1;RP11-44I10.3;RP11-318A15.2;LINC00473;RP11-656D10.3;AC010226.4;RP11-54A9.1;RP1-193H18.2;RP11-728F11.4;LINC00856;RP11-63G10.3;CTC-273B12.8;AC010524.4;RP11-229C3.2;RP11-138E2.1;AC015936.3;AP000487.5;RP11-713M15.2;CTD-2017C7.2;AC067945.4;RP11-303E16.5;KLHL7-AS1;AC104653.1;MIAT;RP11-35G9.5;RP11-703I1…	0.252	7.91e-38	1.95e-36	2.28e-34	0.0369	275/6637	1093
VCaP_AR	Transcription_Factor	enhancer	290	CACNA2D3-AS1;LINC00595;ZFHX4-AS1;LINC00702;RP11-21L19.1;CTA-357J21.1;RP11-666A1.5;AE000658.22;RP11-517I3.1;CNTN4-AS1;A2M-AS1;RP11-318A15.2;RP11-600K15.1;RP11-116O18.1;AC010226.4;RP11-54A9.1;RP1-193H18.2;HLCS-IT1;RP11-763B22.4;LINC00856;RP11-63G10.3;CTC-273B12.8;RP11-138E2.1;AC015936.3;AP000487.5;RP11-713M15.2;CTD-2017C7.2;LINC00402;AC067945.4;RP11-109I13.2;RP11-303E16.5;RP11-159N11.4;KLHL7-AS1;MI…	0.265	8.29e-38	4.19e-37	1.39e-34	0.0362	290/7208	1093
GM12878_EGR1	Transcription_Factor	enhancer	285	RP11-588H23.3;AF131215.2;XX-CR54.3;LINC01018;ZFHX4-AS1;RP11-21L19.1;AF131215.9;CTA-357J21.1;RP11-666A1.5;AE000658.22;RP11-517I3.1;CNTN4-AS1;RP11-44I10.3;RP11-318A15.2;RP11-656D10.3;RP11-116O18.1;AC010226.4;RP11-54A9.1;RP1-193H18.2;RP11-728F11.4;RP11-63G10.3;CTC-273B12.8;AC010524.4;RP11-138E2.1;AC015936.3;CTD-2017C7.2;LINC00402;AC067945.4;RP11-303E16.5;KLHL7-AS1;MIAT;RP11-35G9.5;RP11-703I16.1;RP11…	0.261	8.51e-38	4.29e-37	1.43e-34	0.0364	285/7018	1093
DU-528_MYB	Transcription_Factor	enhancer	302	AF131215.2;SOCS2-AS1;RP11-13N12.1;LINC00595;RP11-21L19.1;AF131215.9;RP11-282O18.6;CTA-357J21.1;AE000658.22;RP11-517I3.1;CNTN4-AS1;RP11-44I10.3;RP11-318A15.2;RP11-656D10.3;RP11-116O18.1;AC010226.4;RP11-54A9.1;RP11-728F11.4;LINC00856;RP11-63G10.3;CTC-273B12.8;RP11-229C3.2;RP11-138E2.1;AC015936.3;AP000487.5;RP11-713M15.2;LINC00402;AC067945.4;RP11-303E16.5;KLHL7-AS1;MIAT;LSAMP-AS1;RP11-35G9.5;RP11-71…	0.276	8.61e-38	4.32e-37	1.44e-34	0.0357	302/7673	1093
GM12878_ZBTB40	Transcription_Factor	Promoter_20kb/1kb	253	AF131215.2;SOCS2-AS1;LINC00595;RP11-21L19.1;AF131215.9;CTA-357J21.1;RP11-666A1.5;AE000658.22;RP11-517I3.1;RP11-318A15.2;RP11-656D10.3;RP11-116O18.1;AC010226.4;RP1-193H18.2;RP11-728F11.4;RP11-763B22.4;RP11-63G10.3;CTC-273B12.8;AC010524.4;RP11-138E2.1;AC015936.3;RP11-713M15.2;CTD-2017C7.2;AC067945.4;RP11-303E16.5;KLHL7-AS1;AC104653.1;MIAT;RP4-657D16.6;LSAMP-AS1;RP11-35G9.5;RP11-703I16.1;RP11-332E3.…	0.231	8.7e-38	2.13e-36	2.51e-34	0.038	253/5827	1093
SK-N-SH_EP300	Transcription_Factor	Promoter_20kb/1kb	322	SOCS2-AS1;CACNA2D3-AS1;LINC00595;LINC01018;ZFHX4-AS1;LINC00702;RP11-21L19.1;CTA-357J21.1;RP11-666A1.5;AE000658.22;RP11-517I3.1;A2M-AS1;RP3-332B22.1;RP11-318A15.2;LINC00473;RP11-398G24.2;RP11-656D10.3;RP11-600K15.1;AC010226.4;RP11-54A9.1;RP1-193H18.2;RP11-728F11.4;RP11-763B22.4;LINC00856;RP11-63G10.3;CTC-273B12.8;INHBA-AS1;AC010524.4;RP11-229C3.2;RP11-138E2.1;AC015936.3;AP000487.5;CTD-2017C7.2;LIN…	0.295	8.88e-38	2.15e-36	2.56e-34	0.0349	322/8462	1093
K562_TAF1	Transcription_Factor	enhancer	289	RP11-588H23.3;SOCS2-AS1;LINC00595;LINC01018;RP11-21L19.1;CTA-357J21.1;RP11-666A1.5;AE000658.22;RP11-517I3.1;RP3-332B22.1;RP11-44I10.3;RP11-318A15.2;RP11-656D10.3;RP11-116O18.1;AC010226.4;RP11-54A9.1;HLCS-IT1;RP11-728F11.4;RP11-63G10.3;CTC-273B12.8;AC010524.4;RP11-138E2.1;AC015936.3;AP000487.5;CTD-2017C7.2;AC067945.4;RP11-303E16.5;KLHL7-AS1;MIAT;RP4-657D16.6;LSAMP-AS1;RP11-35G9.5;AC053503.4;SNORA4…	0.264	9.01e-38	4.51e-37	1.51e-34	0.0362	289/7173	1093
T-47D_FOXA1	Transcription_Factor	Promoter_20kb/1kb	354	SOCS2-AS1;XX-CR54.3;LINC00595;LINC01018;ZFHX4-AS1;LINC00702;RP11-21L19.1;RP11-282O18.6;CTA-357J21.1;RP11-666A1.5;AE000658.22;RP11-517I3.1;RP3-332B22.1;RP11-318A15.2;LINC00473;RP11-656D10.3;RP11-600K15.1;RP11-116O18.1;AC010226.4;RP11-54A9.1;RP1-193H18.2;HLCS-IT1;RP11-728F11.4;RP11-763B22.4;RP11-63G10.3;CTC-273B12.8;INHBA-AS1;AC010524.4;RP11-229C3.2;RP11-138E2.1;AC015936.3;AP000487.5;RP11-713M15.2;…	0.324	9.31e-38	2.24e-36	2.69e-34	0.0337	354/9762	1093
K562_CHAMP1	Transcription_Factor	enhancer	295	RP11-588H23.3;SOCS2-AS1;LINC00595;LINC01018;RP11-21L19.1;CTA-357J21.1;RP11-666A1.5;AE000658.22;RP11-517I3.1;RP3-332B22.1;RP11-44I10.3;RP11-318A15.2;RP11-656D10.3;RP11-116O18.1;AC010226.4;RP11-54A9.1;HLCS-IT1;RP11-728F11.4;LINC00856;RP11-63G10.3;CTC-273B12.8;AC010524.4;RP11-138E2.1;AC015936.3;AP000487.5;CTD-2017C7.2;AC067945.4;RP11-303E16.5;KLHL7-AS1;AC104653.1;MIAT;RP4-657D16.6;LSAMP-AS1;RP11-35G…	0.27	9.81e-38	4.9e-37	1.65e-34	0.036	295/7407	1093
GM12878_CEBPB	Transcription_Factor	enhancer	283	RP11-588H23.3;AF131215.2;LINC01018;ZFHX4-AS1;RP11-21L19.1;AF131215.9;CTA-357J21.1;AE000658.22;RP11-517I3.1;CNTN4-AS1;RP11-44I10.3;RP11-318A15.2;RP11-656D10.3;RP11-116O18.1;AC010226.4;RP11-54A9.1;RP1-193H18.2;RP11-728F11.4;RP11-63G10.3;CTC-273B12.8;AC010524.4;RP11-138E2.1;AC015936.3;RP11-713M15.2;CTD-2017C7.2;LINC00402;AC067945.4;RP11-303E16.5;RP11-159N11.4;KLHL7-AS1;MIAT;RP11-326E22.1;RP11-35G9.5…	0.259	1.02e-37	5.08e-37	1.71e-34	0.0365	283/6949	1093
GM2630_CTCF	Transcription_Factor	Promoter_20kb/1kb	315	RP11-588H23.3;AF131215.2;SOCS2-AS1;LINC00595;LINC01018;ZFHX4-AS1;LINC00702;RP11-21L19.1;AF131215.9;AE000658.22;RP11-517I3.1;CNTN4-AS1;A2M-AS1;RP3-332B22.1;RP11-44I10.3;RP11-318A15.2;RP11-656D10.3;RP11-600K15.1;AC010226.4;RP1-193H18.2;RP11-728F11.4;RP11-763B22.4;LINC00856;RP11-63G10.3;CTC-273B12.8;AC010524.4;RP11-229C3.2;RP11-138E2.1;AC015936.3;AP000487.5;RP11-713M15.2;CTD-2017C7.2;AC067945.4;RP11…	0.288	1.02e-37	2.43e-36	2.94e-34	0.0351	315/8190	1093
C4-2_AR	Transcription_Factor	Promoter_20kb/1kb	321	RP11-588H23.3;AF131215.2;SOCS2-AS1;XX-CR54.3;LINC01018;ZFHX4-AS1;LINC00702;RP11-21L19.1;AF131215.9;CTA-357J21.1;RP11-666A1.5;AE000658.22;RP11-517I3.1;A2M-AS1;RP3-332B22.1;RP11-44I10.3;RP11-318A15.2;RP11-656D10.3;RP11-600K15.1;RP11-116O18.1;AC010226.4;RP11-54A9.1;HLCS-IT1;RP11-728F11.4;RP11-63G10.3;CTC-273B12.8;INHBA-AS1;RP11-138E2.1;AC015936.3;AP000487.5;CTD-2017C7.2;LINC00402;AC067945.4;RP11-109…	0.294	1.04e-37	2.46e-36	3e-34	0.0349	321/8429	1093
H1_EP300	Transcription_Factor	Accessible_chromatin	378	RP11-588H23.3;AF131215.2;SOCS2-AS1;CACNA2D3-AS1;RP11-13N12.1;LINC00595;LINC01018;ZFHX4-AS1;RP11-21L19.1;AF131215.9;CTA-357J21.1;AE000658.22;RP11-517I3.1;CNTN4-AS1;RP3-332B22.1;RP11-44I10.3;RP11-318A15.2;LINC00473;RP11-716H6.1;RP11-656D10.3;RP11-116O18.1;AC010226.4;RP11-54A9.1;HLCS-IT1;RP11-728F11.4;RP11-63G10.3;CTC-273B12.8;INHBA-AS1;AC010524.4;RP11-229C3.2;RP11-138E2.1;AC015936.3;AP000487.5;RP11…	0.346	1.05e-37	5.7e-37	1.39e-34	0.0329	378/10770	1093
K562_ZBTB40	Transcription_Factor	Accessible_chromatin	285	RP11-588H23.3;SOCS2-AS1;LINC00595;RP11-21L19.1;RP11-282O18.6;CTA-357J21.1;AE000658.22;RP11-517I3.1;RP3-332B22.1;RP11-318A15.2;RP11-656D10.3;RP11-116O18.1;AC010226.4;RP11-54A9.1;RP11-728F11.4;RP11-63G10.3;CTC-273B12.8;AC010524.4;RP11-138E2.1;AC015936.3;CTD-2017C7.2;AC067945.4;RP11-303E16.5;KLHL7-AS1;MIAT;RP11-35G9.5;RP11-703I16.1;AC053503.4;SNORA40;RP11-265F19.1;RP11-729I10.2;RP11-35G9.3;MIR600HG;…	0.261	1.07e-37	5.79e-37	1.42e-34	0.0364	285/7027	1093
GM12878_ZBED1	Transcription_Factor	Accessible_chromatin	307	AF131215.2;SOCS2-AS1;LINC00595;RP11-21L19.1;AF131215.9;CTA-357J21.1;AE000658.22;RP11-517I3.1;RP11-44I10.3;RP11-656D10.3;RP11-116O18.1;AC010226.4;RP11-54A9.1;RP1-193H18.2;RP11-728F11.4;RP11-63G10.3;CTC-273B12.8;AC010524.4;RP11-138E2.1;AC015936.3;AP000487.5;RP11-713M15.2;CTD-2017C7.2;LINC00402;AC067945.4;RP11-303E16.5;KLHL7-AS1;AC104653.1;MIAT;RP11-326E22.1;RP11-35G9.5;RP11-332E3.2;AC053503.4;RP11-…	0.281	1.09e-37	5.87e-37	1.44e-34	0.0354	307/7878	1093
Jurkat_TET2	Transcription_Factor	enhancer	304	RP11-588H23.3;AF131215.2;LINC00595;LINC01018;RP11-21L19.1;AF131215.9;CTA-357J21.1;RP11-666A1.5;AE000658.22;RP11-517I3.1;RP11-44I10.3;RP11-318A15.2;LINC00473;RP11-656D10.3;AC010226.4;RP11-54A9.1;RP11-728F11.4;LINC00856;RP11-63G10.3;CTC-273B12.8;AC010524.4;RP11-229C3.2;RP11-138E2.1;AC015936.3;AP000487.5;RP11-713M15.2;CTD-2017C7.2;LINC00402;AC067945.4;RP11-303E16.5;KLHL7-AS1;MIAT;RP11-35G9.5;RP11-70…	0.278	1.21e-37	6e-37	2.03e-34	0.0355	304/7765	1093
A549_POLR2A	Transcription_Factor	Promoter_5kb/1kb	267	SOCS2-AS1;XX-CR54.3;LINC00595;LINC00702;RP11-21L19.1;AF131215.9;RP11-282O18.6;CTA-357J21.1;RP11-666A1.5;CNTN4-AS1;A2M-AS1;RP11-44I10.3;RP11-318A15.2;LINC00473;RP11-656D10.3;AC010226.4;LINC00856;RP11-63G10.3;CTC-273B12.8;INHBA-AS1;AC010524.4;RP11-229C3.2;RP11-138E2.1;AC015936.3;AP000487.5;RP11-713M15.2;CTD-2017C7.2;AC067945.4;RP11-109I13.2;KLHL7-AS1;AC104653.1;MIAT;RP11-703I16.1;AC053503.4;SNORA40…	0.244	1.25e-37	3.98e-35	3.58e-34	0.0372	267/6355	1093
HeLa-S3_JUND	Transcription_Factor	enhancer	303	RP11-588H23.3;SOCS2-AS1;CACNA2D3-AS1;RP11-13N12.1;LINC00595;LINC01018;LINC00702;RP11-21L19.1;RP11-282O18.6;CTA-357J21.1;RP11-666A1.5;AE000658.22;RP11-517I3.1;A2M-AS1;RP3-332B22.1;RP11-44I10.3;RP11-318A15.2;LINC00473;RP11-398G24.2;RP11-656D10.3;RP11-116O18.1;AC010226.4;RP11-54A9.1;RP1-193H18.2;HLCS-IT1;RP11-728F11.4;LINC00856;RP11-63G10.3;CTC-273B12.8;AC010524.4;RP11-229C3.2;RP11-138E2.1;AC015936.…	0.277	1.31e-37	6.48e-37	2.2e-34	0.0356	303/7729	1093
T-47D_POLR2A	Transcription_Factor	Accessible_chromatin	288	RP11-588H23.3;SOCS2-AS1;LINC00595;RP11-21L19.1;RP11-282O18.6;RP11-666A1.5;AE000658.22;RP11-517I3.1;A2M-AS1;RP11-318A15.2;RP11-656D10.3;AC010226.4;RP11-728F11.4;RP11-63G10.3;CTC-273B12.8;AC010524.4;RP11-229C3.2;RP11-138E2.1;AC015936.3;CTD-2017C7.2;LINC00402;RP11-303E16.5;KLHL7-AS1;RP11-35G9.5;RP11-703I16.1;RP11-332E3.2;AC053503.4;RP11-719N22.2;SNORA40;RP11-265F19.1;RP11-729I10.2;RP11-35G9.3;MIR600…	0.263	1.33e-37	7.13e-37	1.76e-34	0.0362	288/7150	1093
MOLT4_POLR2A	Transcription_Factor	enhancer	327	RP11-588H23.3;SOCS2-AS1;LINC00595;LINC01018;RP11-21L19.1;RP11-282O18.6;CTA-357J21.1;RP11-666A1.5;AE000658.22;RP11-517I3.1;RP11-44I10.3;RP11-318A15.2;LINC00473;RP11-656D10.3;RP11-116O18.1;AC010226.4;RP11-54A9.1;RP1-193H18.2;RP11-728F11.4;LINC00856;RP11-63G10.3;CTC-273B12.8;AC010524.4;RP11-229C3.2;RP11-138E2.1;AC015936.3;AP000487.5;CTD-2017C7.2;LINC00402;AC067945.4;RP11-109I13.2;RP11-303E16.5;KLHL7…	0.299	1.35e-37	6.66e-37	2.26e-34	0.0346	327/8680	1093
MDA-MB-231_SMARCA4	Transcription_Factor	Promoter_20kb/1kb	279	RP11-588H23.3;SOCS2-AS1;LINC00595;ZFHX4-AS1;LINC00702;RP11-21L19.1;RP11-666A1.5;AE000658.22;RP11-517I3.1;A2M-AS1;RP3-332B22.1;RP11-44I10.3;RP11-318A15.2;LINC00473;RP11-398G24.2;RP11-656D10.3;AC010226.4;RP11-54A9.1;RP1-193H18.2;RP11-728F11.4;RP11-63G10.3;CTC-273B12.8;INHBA-AS1;AC010524.4;RP11-229C3.2;RP11-138E2.1;AC015936.3;AP000487.5;RP11-713M15.2;CTD-2017C7.2;AC067945.4;RP11-303E16.5;KLHL7-AS1;A…	0.255	1.38e-37	3.24e-36	3.98e-34	0.0366	279/6809	1093
HepG2_CEBPB	Transcription_Factor	enhancer	298	SOCS2-AS1;LINC00595;LINC01018;RP11-21L19.1;RP11-282O18.6;CTA-357J21.1;AE000658.22;RP11-517I3.1;A2M-AS1;RP3-332B22.1;RP11-44I10.3;RP11-318A15.2;RP11-656D10.3;AC010226.4;HLCS-IT1;RP11-63G10.3;CTC-273B12.8;RP11-138E2.1;AC015936.3;AP000487.5;RP11-713M15.2;CTD-2017C7.2;LINC00402;AC067945.4;RP11-303E16.5;KLHL7-AS1;AC104653.1;RP11-35G9.5;RP11-703I16.1;RP11-332E3.2;AC053503.4;CTD-2201I18.1;SNORA40;LINC00…	0.273	1.39e-37	6.84e-37	2.33e-34	0.0358	298/7537	1093
MCF-7_NR2F2	Transcription_Factor	Promoter_20kb/1kb	330	RP11-588H23.3;SOCS2-AS1;RP11-13N12.1;LINC00595;LINC01018;ZFHX4-AS1;LINC00702;RP11-282O18.6;CTA-357J21.1;RP11-666A1.5;AE000658.22;A2M-AS1;RP3-332B22.1;RP11-318A15.2;LINC00473;RP11-398G24.2;RP11-656D10.3;RP11-600K15.1;AC010226.4;RP11-54A9.1;RP11-728F11.4;LINC00856;RP11-63G10.3;CTC-273B12.8;INHBA-AS1;AC010524.4;RP11-229C3.2;RP11-138E2.1;AC015936.3;AP000487.5;RP11-713M15.2;CTD-2017C7.2;AC067945.4;RP1…	0.302	1.43e-37	3.33e-36	4.13e-34	0.0345	330/8803	1093
K562_FOXJ2	Transcription_Factor	Accessible_chromatin	291	RP11-588H23.3;SOCS2-AS1;LINC00595;RP11-21L19.1;CTA-357J21.1;AE000658.22;RP11-517I3.1;RP3-332B22.1;RP11-44I10.3;RP11-318A15.2;LINC00473;RP11-656D10.3;RP11-116O18.1;AC010226.4;LINC00856;RP11-63G10.3;CTC-273B12.8;AC010524.4;RP11-138E2.1;AC015936.3;AP000487.5;AC067945.4;RP11-109I13.2;RP11-303E16.5;KLHL7-AS1;AC104653.1;MIAT;RP4-657D16.6;RP11-35G9.5;RP11-703I16.1;AC053503.4;SNORA40;LINC00327;RP11-265F1…	0.266	1.47e-37	7.85e-37	1.95e-34	0.0361	291/7269	1093
K562_MBD2	Transcription_Factor	Accessible_chromatin	309	RP11-588H23.3;SOCS2-AS1;LINC00595;RP11-21L19.1;CTA-357J21.1;AE000658.22;RP11-517I3.1;RP3-332B22.1;RP11-44I10.3;RP11-318A15.2;LINC00473;RP11-656D10.3;RP11-116O18.1;AC010226.4;RP11-54A9.1;HLCS-IT1;RP11-728F11.4;LINC00856;RP11-63G10.3;CTC-273B12.8;AC010524.4;RP11-138E2.1;AC015936.3;AP000487.5;CTD-2017C7.2;AC067945.4;RP11-303E16.5;KLHL7-AS1;MIAT;RP4-657D16.6;LSAMP-AS1;RP11-35G9.5;RP11-703I16.1;AC0535…	0.283	1.48e-37	7.88e-37	1.96e-34	0.0353	309/7969	1093
gastroesophageal_sphincter_CTCF	Transcription_Factor	Promoter_20kb/1kb	273	SOCS2-AS1;CACNA2D3-AS1;LINC00595;LINC01018;LINC00702;RP11-666A1.5;AE000658.22;RP11-517I3.1;A2M-AS1;RP11-44I10.3;RP11-318A15.2;LINC00473;RP11-656D10.3;RP11-116O18.1;AC010226.4;RP11-728F11.4;RP11-763B22.4;LINC00856;RP11-63G10.3;CTC-273B12.8;AC010524.4;RP11-138E2.1;AC015936.3;AP000487.5;RP11-713M15.2;CTD-2017C7.2;AC067945.4;RP11-303E16.5;KLHL7-AS1;MIAT;RP11-35G9.5;RP11-703I16.1;RP11-332E3.2;AC053503…	0.25	1.5e-37	3.46e-36	4.33e-34	0.0369	273/6586	1093
K562_CTCFL	Transcription_Factor	Accessible_chromatin	307	RP11-588H23.3;SOCS2-AS1;LINC00595;RP11-21L19.1;CTA-357J21.1;AE000658.22;RP11-517I3.1;A2M-AS1;RP11-44I10.3;RP11-318A15.2;LINC00473;RP11-656D10.3;AC010226.4;RP11-54A9.1;RP1-193H18.2;RP11-728F11.4;RP11-63G10.3;CTC-273B12.8;INHBA-AS1;AC010524.4;RP11-138E2.1;AC015936.3;RP11-713M15.2;CTD-2017C7.2;LINC00402;AC067945.4;RP11-303E16.5;KLHL7-AS1;MIAT;RP11-35G9.5;RP11-703I16.1;AC053503.4;CTD-2201I18.1;SNORA4…	0.281	1.65e-37	8.74e-37	2.19e-34	0.0354	307/7895	1093
SK-N-SH_YY1	Transcription_Factor	Promoter_20kb/1kb	254	SOCS2-AS1;CACNA2D3-AS1;XX-CR54.3;LINC00595;LINC00702;RP11-666A1.5;AE000658.22;A2M-AS1;RP3-332B22.1;RP11-318A15.2;RP11-398G24.2;RP11-656D10.3;RP11-600K15.1;AC010226.4;RP11-54A9.1;RP1-193H18.2;RP11-728F11.4;RP11-763B22.4;RP11-63G10.3;CTC-273B12.8;AC010524.4;RP11-138E2.1;AC015936.3;AP000487.5;RP11-713M15.2;CTD-2017C7.2;AC067945.4;RP11-303E16.5;KLHL7-AS1;AC104653.1;MIAT;LSAMP-AS1;RP11-35G9.5;RP11-703…	0.232	1.69e-37	3.87e-36	4.88e-34	0.0378	254/5887	1093
GM12878_MEF2A	Transcription_Factor	Accessible_chromatin	323	AF131215.2;SOCS2-AS1;LINC00595;LINC01018;RP11-21L19.1;AF131215.9;RP11-282O18.6;CTA-357J21.1;AE000658.22;RP11-517I3.1;RP11-44I10.3;RP11-318A15.2;RP11-656D10.3;RP11-116O18.1;AC010226.4;RP11-54A9.1;RP1-193H18.2;RP11-728F11.4;RP11-63G10.3;CTC-273B12.8;INHBA-AS1;AC010524.4;RP11-138E2.1;AC015936.3;AP000487.5;RP11-713M15.2;CTD-2017C7.2;LINC00402;AC067945.4;RP11-303E16.5;KLHL7-AS1;MIAT;RP11-326E22.1;RP11…	0.296	1.71e-37	9.03e-37	2.27e-34	0.0347	323/8530	1093
GM12878_ZBED1	Transcription_Factor	enhancer	286	RP11-588H23.3;AF131215.2;LINC01018;ZFHX4-AS1;RP11-21L19.1;AF131215.9;CTA-357J21.1;AE000658.22;RP11-517I3.1;CNTN4-AS1;RP11-44I10.3;RP11-656D10.3;RP11-116O18.1;AC010226.4;RP11-54A9.1;RP1-193H18.2;RP11-728F11.4;RP11-63G10.3;CTC-273B12.8;AC010524.4;RP11-138E2.1;AC015936.3;RP11-713M15.2;CTD-2017C7.2;LINC00402;AC067945.4;RP11-303E16.5;RP11-159N11.4;KLHL7-AS1;MIAT;RP11-326E22.1;LSAMP-AS1;RP11-35G9.5;RP1…	0.262	1.78e-37	8.73e-37	2.99e-34	0.0362	286/7085	1093
CyT49_FOXA2	Transcription_Factor	Promoter_20kb/1kb	386	AF131215.2;SOCS2-AS1;CACNA2D3-AS1;LINC00595;ZFHX4-AS1;LINC00702;RP11-21L19.1;AF131215.9;RP11-666A1.5;AE000658.22;RP11-517I3.1;CNTN4-AS1;A2M-AS1;RP11-44I10.3;RP11-318A15.2;LINC00473;RP11-398G24.2;RP11-716H6.1;RP11-656D10.3;RP11-600K15.1;RP11-116O18.1;AC010226.4;RP11-54A9.1;RP1-193H18.2;HLCS-IT1;RP11-728F11.4;LINC00856;RP11-63G10.3;CTC-273B12.8;INHBA-AS1;AC010524.4;RP11-229C3.2;RP11-138E2.1;AP00048…	0.353	1.85e-37	4.2e-36	5.34e-34	0.0326	386/11137	1093
SK-N-SH_REST	Transcription_Factor	Promoter_20kb/1kb	309	SOCS2-AS1;XX-CR54.3;LINC00595;LINC01018;ZFHX4-AS1;LINC00702;CTA-357J21.1;RP11-666A1.5;AE000658.22;RP11-517I3.1;A2M-AS1;RP3-332B22.1;RP11-318A15.2;LINC00473;RP11-398G24.2;RP11-656D10.3;RP11-600K15.1;AC010226.4;RP11-54A9.1;RP1-193H18.2;RP11-728F11.4;RP11-763B22.4;RP11-63G10.3;CTC-273B12.8;INHBA-AS1;RP11-138E2.1;AC015936.3;AP000487.5;CTD-2017C7.2;AC067945.4;RP11-303E16.5;AP000473.8;KLHL7-AS1;AC10465…	0.283	1.92e-37	4.33e-36	5.54e-34	0.0353	309/7980	1093
HeLa-S3_POLR2A	Transcription_Factor	Promoter_2kb/1kb	249	RP11-588H23.3;SOCS2-AS1;CACNA2D3-AS1;XX-CR54.3;LINC00702;RP11-282O18.6;RP11-666A1.5;A2M-AS1;RP11-44I10.3;RP11-318A15.2;LINC00473;RP11-398G24.2;RP11-656D10.3;AC010226.4;LINC00856;RP11-63G10.3;AC010524.4;RP11-229C3.2;RP11-138E2.1;AC015936.3;AP000487.5;RP11-713M15.2;CTD-2017C7.2;AC067945.4;KLHL7-AS1;MIAT;RP11-703I16.1;AC053503.4;AC007879.7;SNORA40;LINC00327;RP11-35G9.3;CTD-2175A23.1;RP11-529E10.6;RP…	0.228	1.94e-37	1.38e-34	5.53e-34	0.038	249/5710	1093
HepG2_JUND	Transcription_Factor	Promoter_20kb/1kb	340	RP11-588H23.3;RP11-13N12.1;LINC00595;LINC01018;ZFHX4-AS1;LINC00702;RP11-282O18.6;CTA-357J21.1;AE000658.22;A2M-AS1;RP3-332B22.1;RP11-44I10.3;RP11-318A15.2;RP11-398G24.2;RP11-716H6.1;RP11-656D10.3;RP11-600K15.1;AC010226.4;RP1-193H18.2;RP11-728F11.4;RP11-63G10.3;CTC-273B12.8;AC010524.4;RP11-229C3.2;RP11-138E2.1;AC015936.3;AP000487.5;RP11-713M15.2;CTD-2017C7.2;LINC00402;AC067945.4;RP11-303E16.5;KLHL7…	0.311	1.96e-37	4.38e-36	5.65e-34	0.0341	340/9222	1093
HepG2_ZEB1	Transcription_Factor	enhancer	301	SOCS2-AS1;LINC01018;RP11-21L19.1;RP11-282O18.6;CTA-357J21.1;AE000658.22;RP11-517I3.1;A2M-AS1;RP3-332B22.1;RP11-44I10.3;RP11-318A15.2;RP11-656D10.3;AC010226.4;RP11-54A9.1;HLCS-IT1;RP11-728F11.4;RP11-63G10.3;CTC-273B12.8;RP11-138E2.1;AC015936.3;AP000487.5;RP11-713M15.2;CTD-2017C7.2;LINC00402;AC067945.4;RP11-303E16.5;KLHL7-AS1;AC104653.1;RP11-35G9.5;RP11-703I16.1;RP11-332E3.2;AC053503.4;SNORA40;RP11…	0.275	1.98e-37	9.68e-37	3.32e-34	0.0356	301/7668	1093
SET-2_STAT1	Transcription_Factor	enhancer	307	RP11-588H23.3;SOCS2-AS1;CACNA2D3-AS1;LINC00595;LINC01018;ZFHX4-AS1;RP11-21L19.1;RP11-282O18.6;AE000658.22;RP11-517I3.1;CNTN4-AS1;RP11-44I10.3;RP11-318A15.2;RP11-716H6.1;RP11-656D10.3;AC010226.4;RP11-54A9.1;HLCS-IT1;LINC00856;RP11-63G10.3;CTC-273B12.8;AC010524.4;RP11-229C3.2;RP11-138E2.1;AC015936.3;AP000487.5;CTD-2017C7.2;LINC00402;AC067945.4;RP11-303E16.5;AP000473.8;KLHL7-AS1;MIAT;RP4-657D16.6;LS…	0.281	2e-37	9.75e-37	3.35e-34	0.0353	307/7903	1093
HepG2_ELF1	Transcription_Factor	enhancer	298	SOCS2-AS1;LINC00595;LINC01018;RP11-21L19.1;RP11-282O18.6;CTA-357J21.1;AE000658.22;RP11-517I3.1;A2M-AS1;RP3-332B22.1;RP11-44I10.3;RP11-318A15.2;RP11-656D10.3;AC010226.4;RP11-54A9.1;HLCS-IT1;RP11-728F11.4;RP11-63G10.3;CTC-273B12.8;RP11-138E2.1;AC015936.3;AP000487.5;RP11-713M15.2;CTD-2017C7.2;AC067945.4;RP11-303E16.5;KLHL7-AS1;AC104653.1;RP11-35G9.5;RP11-703I16.1;RP11-332E3.2;AC053503.4;CTD-2201I18.…	0.273	2.01e-37	9.77e-37	3.37e-34	0.0357	298/7552	1093
Jurkat_BCL6	Transcription_Factor	Accessible_chromatin	318	RP11-588H23.3;AF131215.2;SOCS2-AS1;CACNA2D3-AS1;RP11-13N12.1;LINC00595;LINC01018;RP11-21L19.1;AF131215.9;RP11-282O18.6;CTA-357J21.1;AE000658.22;RP11-517I3.1;A2M-AS1;RP11-318A15.2;LINC00473;RP11-656D10.3;RP11-116O18.1;AC010226.4;RP11-54A9.1;RP11-728F11.4;LINC00856;RP11-63G10.3;CTC-273B12.8;AC010524.4;RP11-229C3.2;RP11-138E2.1;AC015936.3;AP000487.5;RP11-713M15.2;LINC00402;AC067945.4;RP11-109I13.2;R…	0.291	2.02e-37	1.06e-36	2.68e-34	0.0349	318/8338	1093
H54_POLR2A	Transcription_Factor	Promoter_20kb/1kb	213	AF131215.2;SOCS2-AS1;XX-CR54.3;LINC00595;LINC00702;AF131215.9;RP11-666A1.5;AE000658.22;RP3-332B22.1;RP11-318A15.2;RP11-656D10.3;AC010226.4;RP11-763B22.4;RP11-63G10.3;CTC-273B12.8;RP11-229C3.2;RP11-138E2.1;AC015936.3;AP000487.5;CTD-2017C7.2;AC067945.4;RP11-303E16.5;KLHL7-AS1;MIAT;RP11-35G9.5;RP11-703I16.1;AC053503.4;CTD-2201I18.1;LINC00327;RP11-35G9.3;RP11-449H11.1;RP11-81N13.1;ZNRF3-AS1;RP5-1148A…	0.195	2.08e-37	4.62e-36	6e-34	0.04	213/4446	1093
HT1080_SSRP1	Transcription_Factor	Promoter_20kb/1kb	290	SOCS2-AS1;XX-CR54.3;LINC00595;LINC01018;ZFHX4-AS1;LINC00702;RP11-21L19.1;RP11-282O18.6;RP11-666A1.5;RP11-517I3.1;CNTN4-AS1;RP11-318A15.2;RP11-398G24.2;AC010226.4;RP1-193H18.2;HLCS-IT1;RP11-728F11.4;RP11-763B22.4;RP11-63G10.3;CTC-273B12.8;INHBA-AS1;RP11-138E2.1;AC015936.3;AP000487.5;CTD-2017C7.2;LL22NC03-N64E9.1;AC067945.4;RP11-303E16.5;KLHL7-AS1;MIAT;RP11-326E22.1;RP4-657D16.6;AP000525.9;RP11-35G…	0.265	2.11e-37	4.65e-36	6.09e-34	0.036	290/7245	1093
K562_KLF16	Transcription_Factor	Accessible_chromatin	307	RP11-588H23.3;SOCS2-AS1;LINC00595;RP11-21L19.1;RP11-282O18.6;CTA-357J21.1;AE000658.22;RP11-517I3.1;RP3-332B22.1;RP11-318A15.2;LINC00473;RP11-656D10.3;RP11-116O18.1;RP11-54A9.1;RP1-193H18.2;RP11-728F11.4;RP11-63G10.3;CTC-273B12.8;AC010524.4;RP11-229C3.2;RP11-138E2.1;AC015936.3;AP000487.5;RP11-713M15.2;CTD-2017C7.2;AC067945.4;RP11-303E16.5;KLHL7-AS1;MIAT;RP4-657D16.6;LSAMP-AS1;RP11-35G9.5;RP11-703I…	0.281	2.15e-37	1.13e-36	2.85e-34	0.0353	307/7906	1093
GM12878_REST	Transcription_Factor	Accessible_chromatin	314	RP11-588H23.3;AF131215.2;SOCS2-AS1;LINC00595;LINC01018;RP11-21L19.1;AF131215.9;RP11-282O18.6;CTA-357J21.1;RP11-666A1.5;AE000658.22;RP11-517I3.1;RP11-44I10.3;RP11-318A15.2;RP11-656D10.3;RP11-116O18.1;AC010226.4;RP11-54A9.1;RP1-193H18.2;RP11-728F11.4;RP11-63G10.3;CTC-273B12.8;AC010524.4;RP11-138E2.1;AC015936.3;RP11-713M15.2;CTD-2017C7.2;LINC00402;AC067945.4;RP11-303E16.5;KLHL7-AS1;AC104653.1;MIAT;R…	0.287	2.2e-37	1.15e-36	2.92e-34	0.035	314/8183	1093
SK-N-SH_MAX	Transcription_Factor	Promoter_20kb/1kb	291	CACNA2D3-AS1;XX-CR54.3;LINC00595;ZFHX4-AS1;LINC00702;RP11-21L19.1;RP11-666A1.5;AE000658.22;RP11-517I3.1;A2M-AS1;RP3-332B22.1;RP11-44I10.3;RP11-318A15.2;RP11-398G24.2;RP11-656D10.3;RP11-600K15.1;AC010226.4;RP11-54A9.1;RP1-193H18.2;RP11-728F11.4;RP11-763B22.4;RP11-63G10.3;CTC-273B12.8;AC010524.4;RP11-229C3.2;RP11-138E2.1;AC015936.3;AP000487.5;RP11-713M15.2;CTD-2017C7.2;AC067945.4;RP11-303E16.5;KLHL…	0.266	2.25e-37	4.92e-36	6.49e-34	0.036	291/7286	1093
IMR-90_CEBPB	Transcription_Factor	Promoter_5kb/1kb	249	AF131215.2;LINC00595;LINC01018;LINC00702;RP11-21L19.1;RP11-282O18.6;RP11-666A1.5;AE000658.22;RP11-517I3.1;CNTN4-AS1;A2M-AS1;RP11-44I10.3;RP11-318A15.2;LINC00473;RP11-398G24.2;RP11-716H6.1;RP11-116O18.1;AC010226.4;RP11-54A9.1;RP1-193H18.2;HLCS-IT1;RP11-728F11.4;RP11-763B22.4;LINC00856;RP11-63G10.3;CTC-273B12.8;INHBA-AS1;RP11-229C3.2;RP11-138E2.1;AC015936.3;AP000487.5;RP11-713M15.2;CTD-2017C7.2;LIN…	0.228	2.31e-37	6.61e-35	6.61e-34	0.038	249/5716	1093
K562_IKZF1	Transcription_Factor	Accessible_chromatin	305	RP11-588H23.3;SOCS2-AS1;LINC00595;RP11-21L19.1;RP11-282O18.6;CTA-357J21.1;AE000658.22;RP11-517I3.1;RP3-332B22.1;RP11-318A15.2;RP11-656D10.3;RP11-116O18.1;AC010226.4;RP11-54A9.1;HLCS-IT1;RP11-728F11.4;LINC00856;RP11-63G10.3;CTC-273B12.8;AC010524.4;RP11-229C3.2;RP11-138E2.1;AC015936.3;AP000487.5;CTD-2017C7.2;AC067945.4;RP11-303E16.5;KLHL7-AS1;AC104653.1;MIAT;RP4-657D16.6;RP11-35G9.5;RP11-703I16.1;A…	0.279	2.33e-37	1.21e-36	3.09e-34	0.0354	305/7831	1093
HCT116_ARID1A	Transcription_Factor	enhancer	318	RP11-588H23.3;SOCS2-AS1;RP11-13N12.1;LINC00595;LINC01018;ZFHX4-AS1;RP11-21L19.1;RP11-282O18.6;CTA-357J21.1;AE000658.22;RP11-517I3.1;RP11-44I10.3;RP11-318A15.2;LINC00473;RP11-398G24.2;AC010226.4;RP11-54A9.1;HLCS-IT1;RP11-728F11.4;LINC00856;RP11-63G10.3;CTC-273B12.8;AC010524.4;RP11-229C3.2;RP11-138E2.1;AC015936.3;AP000487.5;RP11-713M15.2;CTD-2017C7.2;LINC00402;AC067945.4;RP11-303E16.5;KLHL7-AS1;AC1…	0.291	2.44e-37	1.18e-36	4.09e-34	0.0349	318/8346	1093
K562_ATF1	Transcription_Factor	enhancer	300	RP11-588H23.3;SOCS2-AS1;LINC00595;LINC01018;RP11-21L19.1;CTA-357J21.1;RP11-666A1.5;AE000658.22;RP11-517I3.1;RP11-44I10.3;RP11-318A15.2;RP11-656D10.3;RP11-116O18.1;AC010226.4;RP11-54A9.1;HLCS-IT1;RP11-728F11.4;RP11-763B22.4;LINC00856;RP11-63G10.3;CTC-273B12.8;AC010524.4;RP11-138E2.1;AC015936.3;AP000487.5;CTD-2017C7.2;AC067945.4;RP11-303E16.5;KLHL7-AS1;AC104653.1;MIAT;RP4-657D16.6;RP11-35G9.5;AC053…	0.274	2.52e-37	1.22e-36	4.23e-34	0.0356	300/7639	1093
[truncated: 7,848 more rows]

## Sheet: enriched TFs-spline model
Set	Class	Sub_Class	Count	LncRNA	Simpson	P-value	FDR	Bonferroni	Jaccard	%	Input_number
[truncated: 8,575 more rows]
