# Supplementary material for: Transcriptomes of human primary skin fibroblasts of healthy individuals reveal age‐associated mRNAs and long noncoding RNAs
Source: Aging Cell. 2023 Jul 18;22(11):e13915. doi: 10.1111/acel.13915 (PMC10652340; doi:10.1111/acel.13915)
Supplement: Supplementary file 8 — Appendix S7 [file ACEL-22-e13915-s002.xlsx]

## Sheet: enriched RBPs-linear model
Set	Class	Sub_Class	Count	LncRNA	Simpson	P-value	FDR	Bonferroni	Jaccard	%	Input_number
CSTF2	RNA_Binding_Protein	EuRBPDB	35	ZFHX4-AS1;AP000525.9;KDM4A-AS1;DPH6-AS1;LINC00926;BCDIN3D-AS1;PART1;JRK;RBPMS-AS1;SAA2-SAA4;UFL1-AS1;DENND5B-AS1;LINC00504;UBXN7-AS1;MAP3K14;DDX11-AS1;TSPEAR-AS1;LINC00607;CKMT2-AS1;AC093901.1;SAP30L-AS1;LINC00665;TTC28-AS1;LINC00476;LINC00174;LINC00957;GABPB1-AS1;BAIAP2-AS1;LINC00467;LINC00870;RBM26-AS1;CEBPA-AS1;PCBP1-AS1;LINC00299;SNHG5	0.0774	2.45e-12	2.52e-10	2.52e-10	0.0232	35/452	1093
PCBP2	RNA_Binding_Protein	EuRBPDB	29	LINC00595;ZFHX4-AS1;AP000525.9;LINC00926;PART1;JRK;RBPMS-AS1;SAA2-SAA4;UFL1-AS1;LINC00504;MAP3K14;DDX11-AS1;TSPEAR-AS1;LINC00607;CKMT2-AS1;SAP30L-AS1;TTC28-AS1;RPS10P7;LINC00941;LINC00174;GABPB1-AS1;BAIAP2-AS1;LINC00467;LINC00870;RBM26-AS1;CEBPA-AS1;PCBP1-AS1;LINC00299;SNHG5	0.0863	1.36e-11	7e-10	1.4e-09	0.0207	29/336	1093
HLTF	RNA_Binding_Protein	EuRBPDB	31	LINC00595;ZFHX4-AS1;AC104653.1;AP000525.9;KDM4A-AS1;DPH6-AS1;LINC00926;PART1;JRK;SAA2-SAA4;UFL1-AS1;DENND5B-AS1;LINC00504;UBXN7-AS1;MAP3K14;DDX11-AS1;TSPEAR-AS1;LINC00607;CKMT2-AS1;AC093901.1;SAP30L-AS1;TTC28-AS1;LINC00476;LINC00174;GABPB1-AS1;BAIAP2-AS1;LINC00467;LINC00870;CEBPA-AS1;PCBP1-AS1;SNHG5	0.0735	1.61e-10	5.53e-09	1.66e-08	0.0209	31/422	1093
DROSHA	RNA_Binding_Protein	EuRBPDB	28	LINC00595;ZFHX4-AS1;AP000525.9;CTD-2201I18.1;KDM4A-AS1;DPH6-AS1;PART1;JRK;RBPMS-AS1;SAA2-SAA4;DENND5B-AS1;LINC00504;MAP3K14;DDX11-AS1;LINC00607;LINC00665;TTC28-AS1;LINC00476;LINC00174;GABPB1-AS1;BAIAP2-AS1;LINC00870;CERS6-AS1;RBM26-AS1;CEBPA-AS1;PCBP1-AS1;LINC00299;SNHG5	0.0782	2.97e-10	6.3e-09	3.06e-08	0.0197	28/358	1093
HNRNPC	RNA_Binding_Protein	EuRBPDB	32	LINC00595;ZFHX4-AS1;A2M-AS1;AP000525.9;CTD-2201I18.1;DPH6-AS1;LINC00926;BCDIN3D-AS1;PART1;JRK;SAA2-SAA4;UFL1-AS1;MAP3K14;DDX11-AS1;TSPEAR-AS1;LINC00607;CKMT2-AS1;AC093901.1;SAP30L-AS1;LINC00665;TTC28-AS1;LINC00476;LINC00174;GABPB1-AS1;LINC00467;OSGEPL1-AS1;LINC00870;RBM26-AS1;CEBPA-AS1;PCBP1-AS1;LINC00299;SNHG5	0.0697	3.06e-10	6.3e-09	3.15e-08	0.0211	32/459	1093
QKI	RNA_Binding_Protein	EuRBPDB	27	ZFHX4-AS1;A2M-AS1;AP000525.9;KDM4A-AS1;DPH6-AS1;LINC00926;PART1;JRK;UFL1-AS1;LINC00504;MAP3K14;DDX11-AS1;TSPEAR-AS1;LINC00607;CKMT2-AS1;SAP30L-AS1;TTC28-AS1;LINC00476;LINC00174;GABPB1-AS1;LINC00467;LINC00870;RBM26-AS1;PCBP1-AS1;LINC00299;SNHG5;AGAP11	0.0783	6.06e-10	1.02e-08	6.24e-08	0.0192	27/345	1093
NCBP2	RNA_Binding_Protein	EuRBPDB	31	ZFHX4-AS1;AP000525.9;CTD-2201I18.1;KDM4A-AS1;DPH6-AS1;BCDIN3D-AS1;PART1;JRK;RBPMS-AS1;SAA2-SAA4;DENND5B-AS1;UBXN7-AS1;MAP3K14;DDX11-AS1;TSPEAR-AS1;LINC00607;CKMT2-AS1;SAP30L-AS1;TTC28-AS1;LINC00476;LINC00174;SYN2;GABPB1-AS1;BAIAP2-AS1;LINC00467;OSGEPL1-AS1;LINC00870;CEBPA-AS1;PCBP1-AS1;LINC00299;SNHG5	0.0692	6.92e-10	1.02e-08	7.13e-08	0.0206	31/448	1093
ILF3	RNA_Binding_Protein	EuRBPDB	27	ZFHX4-AS1;AP000525.9;KDM4A-AS1;JRK;UFL1-AS1;DENND5B-AS1;LINC00504;MAP3K14;DDX11-AS1;TSPEAR-AS1;LINC00607;CKMT2-AS1;SAP30L-AS1;TTC28-AS1;RPS10P7;LINC00476;LINC00174;GABPB1-AS1;LINC00467;OSGEPL1-AS1;LINC00870;RP11-498D10.5;RBM26-AS1;CEBPA-AS1;PCBP1-AS1;LINC00299;SNHG5	0.0769	8.85e-10	1.08e-08	9.12e-08	0.0191	27/351	1093
TAF15	RNA_Binding_Protein	EuRBPDB	27	ZFHX4-AS1;AP000525.9;KDM4A-AS1;LINC00926;PART1;JRK;SAA2-SAA4;UFL1-AS1;LINC00504;MAP3K14;DDX11-AS1;TSPEAR-AS1;LINC00607;CKMT2-AS1;SAP30L-AS1;TTC28-AS1;LINC00476;LINC00174;GABPB1-AS1;BAIAP2-AS1;LINC00467;LINC00870;RBM26-AS1;CEBPA-AS1;PCBP1-AS1;LINC00299;SNHG5	0.0767	9.42e-10	1.08e-08	9.7e-08	0.0191	27/352	1093
FASTKD2	RNA_Binding_Protein	EuRBPDB	26	ZFHX4-AS1;AP000525.9;LINC00926;BCDIN3D-AS1;PART1;JRK;LINC00504;MAP3K14;DDX11-AS1;TSPEAR-AS1;LINC00607;CKMT2-AS1;SAP30L-AS1;TTC28-AS1;LINC00476;LINC00174;LINC00957;GABPB1-AS1;BAIAP2-AS1;LINC00467;LINC00870;RBM26-AS1;CEBPA-AS1;PCBP1-AS1;LINC00299;SNHG5	0.0765	2.04e-09	2.1e-08	2.1e-07	0.0185	26/340	1093
RBM15	RNA_Binding_Protein	EuRBPDB	30	ZFHX4-AS1;AP000525.9;ZNRF3-AS1;KDM4A-AS1;LINC00926;BCDIN3D-AS1;PART1;JRK;RBPMS-AS1;SAA2-SAA4;UFL1-AS1;DENND5B-AS1;UBXN7-AS1;MAP3K14;DDX11-AS1;TSPEAR-AS1;CKMT2-AS1;SAP30L-AS1;LINC00665;TTC28-AS1;LINC00174;GABPB1-AS1;BAIAP2-AS1;LINC00467;LINC00870;RBM26-AS1;CEBPA-AS1;PCBP1-AS1;SNHG5;AGAP11	0.0673	2.51e-09	2.35e-08	2.59e-07	0.0199	30/446	1093
HNRNPL	RNA_Binding_Protein	EuRBPDB	28	ZFHX4-AS1;AC104653.1;AP000525.9;KDM4A-AS1;DPH6-AS1;PART1;JRK;SAA2-SAA4;UFL1-AS1;LINC00504;MAP3K14;DDX11-AS1;TSPEAR-AS1;LINC00607;CKMT2-AS1;AC093901.1;SAP30L-AS1;TTC28-AS1;LINC00476;LINC00174;GABPB1-AS1;LINC00467;OSGEPL1-AS1;LINC00870;RBM26-AS1;PCBP1-AS1;LINC00299;SNHG5	0.069	4.92e-09	4.22e-08	5.07e-07	0.0191	28/406	1093
CDC40	RNA_Binding_Protein	EuRBPDB	26	LINC00595;AP000525.9;KDM4A-AS1;DPH6-AS1;LINC00926;PART1;JRK;RBPMS-AS1;SAA2-SAA4;UFL1-AS1;LINC00504;MAP3K14;DDX11-AS1;TSPEAR-AS1;LINC00607;CKMT2-AS1;SAP30L-AS1;TTC28-AS1;LINC00174;GABPB1-AS1;BAIAP2-AS1;LINC00467;LINC00870;CEBPA-AS1;PCBP1-AS1;SNHG5	0.0728	5.64e-09	4.35e-08	5.81e-07	0.0183	26/357	1093
UCHL5	RNA_Binding_Protein	EuRBPDB	29	ZFHX4-AS1;A2M-AS1;AP000525.9;KDM4A-AS1;LINC00926;PART1;JRK;SAA2-SAA4;UFL1-AS1;LINC00504;MAP3K14;DDX11-AS1;TSPEAR-AS1;LINC00607;CKMT2-AS1;SAP30L-AS1;TTC28-AS1;RPS10P7;LINC00476;LINC00174;GABPB1-AS1;BAIAP2-AS1;LINC00467;OSGEPL1-AS1;LINC00870;RBM26-AS1;CEBPA-AS1;PCBP1-AS1;SNHG5	0.0665	5.91e-09	4.35e-08	6.09e-07	0.0194	29/436	1093
SRSF1	RNA_Binding_Protein	EuRBPDB	28	AP000525.9;KDM4A-AS1;DPH6-AS1;LINC00926;PART1;JRK;RBPMS-AS1;SAA2-SAA4;UFL1-AS1;DENND5B-AS1;MAP3K14;TSPEAR-AS1;LINC00607;CKMT2-AS1;SAP30L-AS1;TTC28-AS1;LINC00941;LINC00476;LINC00174;GABPB1-AS1;BAIAP2-AS1;LINC00467;OSGEPL1-AS1;LINC00870;RBM26-AS1;CEBPA-AS1;PCBP1-AS1;SNHG5	0.068	6.76e-09	4.64e-08	6.96e-07	0.019	28/412	1093
CSTF2T	RNA_Binding_Protein	EuRBPDB	27	AP000525.9;LINC00926;PART1;JRK;RBPMS-AS1;SAA2-SAA4;UFL1-AS1;DENND5B-AS1;MAP3K14;DDX11-AS1;TSPEAR-AS1;LINC00607;CKMT2-AS1;AC093901.1;SAP30L-AS1;TTC28-AS1;PCOLCE-AS1;LINC00476;LINC00174;GABPB1-AS1;BAIAP2-AS1;LINC00870;RBM26-AS1;CEBPA-AS1;PCBP1-AS1;LINC00299;SNHG5	0.0691	8.95e-09	5.76e-08	9.22e-07	0.0186	27/391	1093
HNRNPK	RNA_Binding_Protein	EuRBPDB	24	ZFHX4-AS1;AP000525.9;LINC00926;PART1;JRK;SAA2-SAA4;UFL1-AS1;LINC00504;MAP3K14;DDX11-AS1;TSPEAR-AS1;CKMT2-AS1;SAP30L-AS1;TTC28-AS1;LINC00941;LINC00476;LINC00174;GABPB1-AS1;BAIAP2-AS1;LINC00467;LINC00870;PCBP1-AS1;LINC00299;SNHG5	0.0759	9.62e-09	5.83e-08	9.91e-07	0.0174	24/316	1093
PRPF4	RNA_Binding_Protein	EuRBPDB	26	ZFHX4-AS1;AP000525.9;ZNRF3-AS1;KDM4A-AS1;LINC00926;PART1;JRK;RBPMS-AS1;SAA2-SAA4;DENND5B-AS1;MAP3K14;DDX11-AS1;TSPEAR-AS1;CKMT2-AS1;SAP30L-AS1;TTC28-AS1;LINC00174;LINC00957;GABPB1-AS1;BAIAP2-AS1;LINC00467;OSGEPL1-AS1;LINC00870;CEBPA-AS1;PCBP1-AS1;SNHG5	0.0703	1.18e-08	6.75e-08	1.22e-06	0.0181	26/370	1093
SAFB	RNA_Binding_Protein	EuRBPDB	26	AP000525.9;DPH6-AS1;LINC00926;BCDIN3D-AS1;PART1;JRK;SAA2-SAA4;UFL1-AS1;LINC00504;MAP3K14;DDX11-AS1;TSPEAR-AS1;LINC00607;CKMT2-AS1;SAP30L-AS1;TTC28-AS1;LINC00476;LINC00174;GABPB1-AS1;BAIAP2-AS1;LINC00467;LINC00870;RBM26-AS1;CEBPA-AS1;PCBP1-AS1;SNHG5	0.0699	1.31e-08	7.1e-08	1.35e-06	0.0181	26/372	1093
BCLAF1	RNA_Binding_Protein	EuRBPDB	25	ZFHX4-AS1;AC104653.1;AP000525.9;KDM4A-AS1;PART1;JRK;SAA2-SAA4;UFL1-AS1;AC009299.2;LINC00504;MAP3K14;DDX11-AS1;TSPEAR-AS1;CKMT2-AS1;SAP30L-AS1;TTC28-AS1;LINC00476;LINC00174;GABPB1-AS1;BAIAP2-AS1;LINC00467;LINC00870;CEBPA-AS1;PCBP1-AS1;SNHG5	0.0716	1.53e-08	7.88e-08	1.58e-06	0.0177	25/349	1093
HNRNPA1	RNA_Binding_Protein	EuRBPDB	27	ZFHX4-AS1;AP000525.9;ZNRF3-AS1;KDM4A-AS1;DPH6-AS1;LINC00926;PART1;JRK;SAA2-SAA4;UFL1-AS1;MAP3K14;DDX11-AS1;TSPEAR-AS1;LINC00607;CKMT2-AS1;SAP30L-AS1;TTC28-AS1;RPS10P7;LINC00476;LINC00174;GABPB1-AS1;LINC00870;RBM26-AS1;CEBPA-AS1;PCBP1-AS1;LINC00299;SNHG5	0.067	1.68e-08	8.24e-08	1.73e-06	0.0184	27/403	1093
GTF2F1	RNA_Binding_Protein	EuRBPDB	23	ZFHX4-AS1;AP000525.9;KDM4A-AS1;PART1;JRK;RBPMS-AS1;SAA2-SAA4;UFL1-AS1;LINC00504;MAP3K14;DDX11-AS1;TSPEAR-AS1;CKMT2-AS1;SAP30L-AS1;TTC28-AS1;LINC00174;GABPB1-AS1;BAIAP2-AS1;LINC00870;CEBPA-AS1;PCBP1-AS1;LINC00299;SNHG5	0.0757	2.09e-08	9.78e-08	2.15e-06	0.0168	23/304	1093
SUB1	RNA_Binding_Protein	EuRBPDB	20	SOCS2-AS1;LINC00595;ZFHX4-AS1;AC104653.1;AP000525.9;JRK;UFL1-AS1;LINC00504;MAP3K14;CKMT2-AS1;SAP30L-AS1;TTC28-AS1;LINC00174;RFPL1S;SYN2;GABPB1-AS1;BAIAP2-AS1;PCBP1-AS1;SNHG5;AGAP11	0.0855	2.3e-08	1e-07	2.37e-06	0.0153	20/234	1093
FUS	RNA_Binding_Protein	EuRBPDB	24	ZFHX4-AS1;AP000525.9;KDM4A-AS1;DPH6-AS1;LINC00926;JRK;RBPMS-AS1;SAA2-SAA4;UFL1-AS1;AC009299.2;MAP3K14;DDX11-AS1;TSPEAR-AS1;CKMT2-AS1;SAP30L-AS1;TTC28-AS1;LINC00174;GABPB1-AS1;BAIAP2-AS1;LINC00467;LINC00870;CEBPA-AS1;PCBP1-AS1;SNHG5	0.0725	2.34e-08	1e-07	2.41e-06	0.0172	24/331	1093
LSM11	RNA_Binding_Protein	EuRBPDB	26	ZFHX4-AS1;A2M-AS1;AP000525.9;KDM4A-AS1;LINC00926;PART1;JRK;SAA2-SAA4;DENND5B-AS1;UBXN7-AS1;MAP3K14;DDX11-AS1;TSPEAR-AS1;LINC00607;CKMT2-AS1;SAP30L-AS1;TTC28-AS1;LINC00476;LINC00174;LINC00957;GABPB1-AS1;BAIAP2-AS1;LINC00870;CEBPA-AS1;PCBP1-AS1;SNHG5	0.067	3.07e-08	1.26e-07	3.16e-06	0.0179	26/388	1093
HNRNPU	RNA_Binding_Protein	EuRBPDB	23	ZFHX4-AS1;AP000525.9;DPH6-AS1;LINC00926;PART1;JRK;SAA2-SAA4;UFL1-AS1;MAP3K14;DDX11-AS1;TSPEAR-AS1;LINC00607;CKMT2-AS1;SAP30L-AS1;TTC28-AS1;LINC00476;LINC00174;GABPB1-AS1;LINC00870;RBM26-AS1;PCBP1-AS1;LINC00299;SNHG5	0.0712	6.34e-08	2.51e-07	6.53e-06	0.0165	23/323	1093
LARP4	RNA_Binding_Protein	EuRBPDB	24	ZFHX4-AS1;A2M-AS1;AP000525.9;PART1;JRK;SAA2-SAA4;UFL1-AS1;AC009299.2;LINC00504;MAP3K14;DDX11-AS1;TSPEAR-AS1;CKMT2-AS1;SAP30L-AS1;TTC28-AS1;LINC00476;LINC00174;GABPB1-AS1;BAIAP2-AS1;LINC00870;RBM26-AS1;CEBPA-AS1;PCBP1-AS1;SNHG5	0.0686	6.71e-08	2.56e-07	6.91e-06	0.0169	24/350	1093
GRWD1	RNA_Binding_Protein	EuRBPDB	28	ZFHX4-AS1;AP000525.9;KDM4A-AS1;DPH6-AS1;LINC00926;PART1;JRK;SAA2-SAA4;UFL1-AS1;AC009299.2;MAP3K14;DDX11-AS1;TSPEAR-AS1;CKMT2-AS1;AC093901.1;SAP30L-AS1;TTC28-AS1;LINC00476;LINC00174;GABPB1-AS1;BAIAP2-AS1;LINC00467;OSGEPL1-AS1;LINC00870;RBM26-AS1;CEBPA-AS1;PCBP1-AS1;SNHG5	0.0609	7e-08	2.58e-07	7.21e-06	0.0184	28/460	1093
AGGF1	RNA_Binding_Protein	EuRBPDB	24	ZFHX4-AS1;AP000525.9;KDM4A-AS1;DPH6-AS1;PART1;JRK;SAA2-SAA4;LINC00504;MAP3K14;DDX11-AS1;TSPEAR-AS1;LINC00607;CKMT2-AS1;SAP30L-AS1;TTC28-AS1;LINC00174;GABPB1-AS1;BAIAP2-AS1;LINC00467;LINC00870;CEBPA-AS1;PCBP1-AS1;LINC00299;SNHG5	0.0672	9.7e-08	3.45e-07	9.99e-06	0.0169	24/357	1093
U2AF1	RNA_Binding_Protein	EuRBPDB	24	ZFHX4-AS1;AP000525.9;KDM4A-AS1;LINC00926;PART1;JRK;RBPMS-AS1;SAA2-SAA4;MAP3K14;TSPEAR-AS1;LINC00607;CKMT2-AS1;SAP30L-AS1;TTC28-AS1;LINC00476;LINC00174;GABPB1-AS1;BAIAP2-AS1;LINC00870;RBM26-AS1;CEBPA-AS1;PCBP1-AS1;LINC00299;SNHG5	0.0669	1.08e-07	3.71e-07	1.11e-05	0.0168	24/359	1093
SUGP2	RNA_Binding_Protein	EuRBPDB	23	LINC00595;ZFHX4-AS1;AP000525.9;KDM4A-AS1;DPH6-AS1;JRK;UFL1-AS1;MAP3K14;DDX11-AS1;TSPEAR-AS1;LINC00607;CKMT2-AS1;SAP30L-AS1;TTC28-AS1;LINC00174;GABPB1-AS1;BAIAP2-AS1;LINC00467;LINC00870;RBM26-AS1;CEBPA-AS1;PCBP1-AS1;SNHG5	0.0689	1.16e-07	3.85e-07	1.19e-05	0.0164	23/334	1093
PRPF8	RNA_Binding_Protein	EuRBPDB	23	AP000525.9;KDM4A-AS1;BCDIN3D-AS1;PART1;JRK;SAA2-SAA4;UFL1-AS1;MAP3K14;DDX11-AS1;TSPEAR-AS1;CKMT2-AS1;SAP30L-AS1;TTC28-AS1;LINC00941;LINC00476;LINC00174;GABPB1-AS1;BAIAP2-AS1;LINC00467;OSGEPL1-AS1;PCBP1-AS1;LINC00299;SNHG5	0.0669	1.96e-07	6.31e-07	2.02e-05	0.0163	23/344	1093
NKRF	RNA_Binding_Protein	EuRBPDB	24	ZFHX4-AS1;AP000525.9;PART1;JRK;RBPMS-AS1;SAA2-SAA4;UFL1-AS1;DENND5B-AS1;LINC00504;UBXN7-AS1;MAP3K14;DDX11-AS1;TSPEAR-AS1;CKMT2-AS1;SAP30L-AS1;TTC28-AS1;LINC00476;LINC00174;GABPB1-AS1;BAIAP2-AS1;LINC00870;CEBPA-AS1;PCBP1-AS1;SNHG5	0.0642	2.28e-07	7.12e-07	2.35e-05	0.0167	24/374	1093
DDX6	RNA_Binding_Protein	EuRBPDB	19	AP000525.9;KDM4A-AS1;PART1;JRK;DENND5B-AS1;MAP3K14;TSPEAR-AS1;CKMT2-AS1;SAP30L-AS1;TTC28-AS1;LINC00174;GABPB1-AS1;BAIAP2-AS1;LINC00870;RBM26-AS1;CEBPA-AS1;PCBP1-AS1;LINC00299;SNHG5	0.0776	2.36e-07	7.15e-07	2.43e-05	0.0144	19/245	1093
DHX30	RNA_Binding_Protein	EuRBPDB	19	ZFHX4-AS1;AP000525.9;DPH6-AS1;JRK;SAA2-SAA4;UFL1-AS1;DENND5B-AS1;LINC00504;MAP3K14;TSPEAR-AS1;LINC00607;CKMT2-AS1;TTC28-AS1;LINC00174;GABPB1-AS1;LINC00870;CEBPA-AS1;PCBP1-AS1;SNHG5	0.0769	2.67e-07	7.86e-07	2.75e-05	0.0144	19/247	1093
BUD13	RNA_Binding_Protein	EuRBPDB	22	ZFHX4-AS1;AP000525.9;KDM4A-AS1;PART1;JRK;SAA2-SAA4;MAP3K14;DDX11-AS1;TSPEAR-AS1;CKMT2-AS1;SAP30L-AS1;TTC28-AS1;LINC00476;LINC00174;GABPB1-AS1;BAIAP2-AS1;LINC00467;LINC00870;RBM26-AS1;CEBPA-AS1;PCBP1-AS1;SNHG5	0.0675	3.07e-07	8.78e-07	3.16e-05	0.0158	22/326	1093
PTBP1	RNA_Binding_Protein	EuRBPDB	23	AP000525.9;DPH6-AS1;LINC00926;PART1;JRK;SAA2-SAA4;UFL1-AS1;UBXN7-AS1;MAP3K14;DDX11-AS1;TSPEAR-AS1;LINC00607;CKMT2-AS1;SAP30L-AS1;TTC28-AS1;LINC00174;GABPB1-AS1;LINC00467;LINC00870;RBM26-AS1;CEBPA-AS1;PCBP1-AS1;SNHG5	0.065	3.25e-07	8.89e-07	3.35e-05	0.0162	23/354	1093
GRSF1	RNA_Binding_Protein	EuRBPDB	18	ZFHX4-AS1;AP000525.9;KDM4A-AS1;JRK;SAA2-SAA4;AC009299.2;MAP3K14;DDX11-AS1;TSPEAR-AS1;CKMT2-AS1;SAP30L-AS1;TTC28-AS1;LINC00174;GABPB1-AS1;BAIAP2-AS1;CEBPA-AS1;PCBP1-AS1;SNHG5	0.0796	3.28e-07	8.89e-07	3.38e-05	0.0139	18/226	1093
EIF3D	RNA_Binding_Protein	EuRBPDB	24	ZFHX4-AS1;AP000525.9;KDM4A-AS1;PART1;JRK;SAA2-SAA4;UFL1-AS1;DENND5B-AS1;LINC00504;MAP3K14;DDX11-AS1;TSPEAR-AS1;LINC00607;CKMT2-AS1;SAP30L-AS1;TTC28-AS1;LINC00476;LINC00174;GABPB1-AS1;BAIAP2-AS1;LINC00870;CEBPA-AS1;PCBP1-AS1;SNHG5	0.0627	3.51e-07	9.27e-07	3.62e-05	0.0166	24/383	1093
TBRG4	RNA_Binding_Protein	EuRBPDB	20	A2M-AS1;AP000525.9;JRK;SAA2-SAA4;UFL1-AS1;DENND5B-AS1;LINC00504;MAP3K14;DDX11-AS1;TSPEAR-AS1;CKMT2-AS1;SAP30L-AS1;LINC00665;TTC28-AS1;LINC00174;GABPB1-AS1;LINC00870;CEBPA-AS1;PCBP1-AS1;SNHG5	0.0722	3.61e-07	9.3e-07	3.72e-05	0.0148	20/277	1093
U2AF2	RNA_Binding_Protein	EuRBPDB	23	ZFHX4-AS1;AP000525.9;CTD-2201I18.1;LINC00926;PART1;JRK;RBPMS-AS1;SAA2-SAA4;UFL1-AS1;MAP3K14;TSPEAR-AS1;LINC00607;CKMT2-AS1;SAP30L-AS1;TTC28-AS1;LINC00174;GABPB1-AS1;LINC00870;RBM26-AS1;CEBPA-AS1;PCBP1-AS1;LINC00299;SNHG5	0.0644	3.77e-07	9.47e-07	3.88e-05	0.0161	23/357	1093
ZC3H11A	RNA_Binding_Protein	EuRBPDB	20	ZFHX4-AS1;AP000525.9;KDM4A-AS1;DPH6-AS1;PART1;JRK;DENND5B-AS1;LINC00504;MAP3K14;DDX11-AS1;LINC00607;TTC28-AS1;LINC00476;LINC00174;GABPB1-AS1;BAIAP2-AS1;LINC00870;CEBPA-AS1;PCBP1-AS1;SNHG5	0.0714	4.28e-07	1.05e-06	4.41e-05	0.0148	20/280	1093
FAM120A	RNA_Binding_Protein	EuRBPDB	21	AP000525.9;JRK;RBPMS-AS1;SAA2-SAA4;UFL1-AS1;DENND5B-AS1;MAP3K14;DDX11-AS1;TSPEAR-AS1;LINC00607;CKMT2-AS1;SAP30L-AS1;TTC28-AS1;LINC00174;GABPB1-AS1;BAIAP2-AS1;LINC00870;RBM26-AS1;CEBPA-AS1;PCBP1-AS1;SNHG5	0.0682	4.78e-07	1.14e-06	4.92e-05	0.0152	21/308	1093
SUPV3L1	RNA_Binding_Protein	EuRBPDB	18	SOCS2-AS1;ZFHX4-AS1;AP000525.9;DPH6-AS1;JRK;LINC00504;MAP3K14;TSPEAR-AS1;CKMT2-AS1;SAP30L-AS1;TTC28-AS1;LINC00174;GABPB1-AS1;OSGEPL1-AS1;LINC00870;CEBPA-AS1;PCBP1-AS1;SNHG5	0.0766	5.82e-07	1.36e-06	5.99e-05	0.0138	18/235	1093
XPO5	RNA_Binding_Protein	EuRBPDB	21	ZFHX4-AS1;AP000525.9;JRK;RBPMS-AS1;UFL1-AS1;DENND5B-AS1;LINC00504;MAP3K14;DDX11-AS1;TSPEAR-AS1;CKMT2-AS1;SAP30L-AS1;TTC28-AS1;LINC00174;GABPB1-AS1;BAIAP2-AS1;LINC00870;CEBPA-AS1;PCBP1-AS1;LINC00299;SNHG5	0.0671	6.21e-07	1.42e-06	6.4e-05	0.0152	21/313	1093
RBM22	RNA_Binding_Protein	EuRBPDB	22	AP000525.9;PART1;JRK;SAA2-SAA4;DENND5B-AS1;LINC00504;MAP3K14;DDX11-AS1;TSPEAR-AS1;LINC00607;CKMT2-AS1;SAP30L-AS1;TTC28-AS1;LINC00476;LINC00174;GABPB1-AS1;BAIAP2-AS1;LINC00467;LINC00870;CEBPA-AS1;PCBP1-AS1;SNHG5	0.0641	7.22e-07	1.62e-06	7.44e-05	0.0156	22/343	1093
DGCR8	RNA_Binding_Protein	EuRBPDB	21	ZFHX4-AS1;AP000525.9;LINC00926;PART1;JRK;RBPMS-AS1;SAA2-SAA4;DENND5B-AS1;LINC00504;MAP3K14;TSPEAR-AS1;CKMT2-AS1;SAP30L-AS1;TTC28-AS1;LINC00476;LINC00174;GABPB1-AS1;LINC00870;CEBPA-AS1;PCBP1-AS1;SNHG5	0.0662	7.63e-07	1.67e-06	7.86e-05	0.0151	21/317	1093
DDX52	RNA_Binding_Protein	EuRBPDB	20	ZFHX4-AS1;AP000525.9;JRK;RBPMS-AS1;SAA2-SAA4;AC009299.2;LINC00504;MAP3K14;TSPEAR-AS1;CKMT2-AS1;SAP30L-AS1;TTC28-AS1;LINC00174;GABPB1-AS1;BAIAP2-AS1;LINC00870;CEBPA-AS1;PCBP1-AS1;LINC00299;SNHG5	0.0685	8.28e-07	1.78e-06	8.53e-05	0.0147	20/292	1093
SFPQ	RNA_Binding_Protein	EuRBPDB	18	ZFHX4-AS1;AP000525.9;PART1;JRK;LINC00504;MAP3K14;TSPEAR-AS1;LINC00607;CKMT2-AS1;SAP30L-AS1;TTC28-AS1;LINC00174;GABPB1-AS1;LINC00467;LINC00870;CEBPA-AS1;PCBP1-AS1;SNHG5	0.0744	8.91e-07	1.87e-06	9.18e-05	0.0137	18/242	1093
SRSF9	RNA_Binding_Protein	EuRBPDB	21	AP000525.9;KDM4A-AS1;LINC00926;PART1;JRK;RBPMS-AS1;SAA2-SAA4;MAP3K14;DDX11-AS1;TSPEAR-AS1;CKMT2-AS1;SAP30L-AS1;TTC28-AS1;LINC00476;LINC00174;GABPB1-AS1;BAIAP2-AS1;RBM26-AS1;CEBPA-AS1;PCBP1-AS1;SNHG5	0.0652	9.82e-07	2e-06	0.000101	0.0151	21/322	1093
DKC1	RNA_Binding_Protein	EuRBPDB	15	AP000525.9;SNORA40;JRK;SAA2-SAA4;UFL1-AS1;COL18A1-AS1;MAP3K14;TSPEAR-AS1;CKMT2-AS1;SAP30L-AS1;TTC28-AS1;LINC00174;GABPB1-AS1;PCBP1-AS1;SNHG5	0.0872	9.89e-07	2e-06	0.000102	0.012	15/172	1093
KHSRP	RNA_Binding_Protein	EuRBPDB	21	AP000525.9;DPH6-AS1;BCDIN3D-AS1;PART1;JRK;SAA2-SAA4;UFL1-AS1;MAP3K14;TSPEAR-AS1;CKMT2-AS1;SAP30L-AS1;TTC28-AS1;LINC00476;LINC00174;GABPB1-AS1;LINC00467;LINC00870;RBM26-AS1;CEBPA-AS1;PCBP1-AS1;SNHG5	0.0646	1.14e-06	2.26e-06	0.000117	0.0151	21/325	1093
XRN2	RNA_Binding_Protein	EuRBPDB	22	ZFHX4-AS1;AP000525.9;LINC00926;PART1;JRK;RBPMS-AS1;SAA2-SAA4;DENND5B-AS1;LINC00504;MAP3K14;DDX11-AS1;TSPEAR-AS1;CKMT2-AS1;SAP30L-AS1;TTC28-AS1;LINC00476;LINC00174;GABPB1-AS1;LINC00870;CEBPA-AS1;PCBP1-AS1;SNHG5	0.062	1.28e-06	2.49e-06	0.000132	0.0154	22/355	1093
IGF2BP1	RNA_Binding_Protein	EuRBPDB	18	AP000525.9;PART1;JRK;SAA2-SAA4;UFL1-AS1;MAP3K14;TSPEAR-AS1;CKMT2-AS1;SAP30L-AS1;TTC28-AS1;LINC00941;LINC00476;LINC00174;GABPB1-AS1;BAIAP2-AS1;CEBPA-AS1;PCBP1-AS1;SNHG5	0.0723	1.34e-06	2.56e-06	0.000138	0.0136	18/249	1093
YBX3	RNA_Binding_Protein	EuRBPDB	16	AP000525.9;JRK;SAA2-SAA4;AC009299.2;MAP3K14;TSPEAR-AS1;CKMT2-AS1;SAP30L-AS1;LINC00476;LINC00174;GABPB1-AS1;BAIAP2-AS1;LINC00467;CEBPA-AS1;PCBP1-AS1;SNHG5	0.0796	1.47e-06	2.75e-06	0.000151	0.0125	16/201	1093
PPIG	RNA_Binding_Protein	EuRBPDB	22	ZFHX4-AS1;AP000525.9;KDM4A-AS1;LINC00926;PART1;JRK;SAA2-SAA4;MAP3K14;DDX11-AS1;TSPEAR-AS1;CKMT2-AS1;SAP30L-AS1;TTC28-AS1;LINC00174;GABPB1-AS1;BAIAP2-AS1;LINC00467;LINC00870;RBM26-AS1;CEBPA-AS1;PCBP1-AS1;SNHG5	0.0613	1.54e-06	2.83e-06	0.000159	0.0154	22/359	1093
BCCIP	RNA_Binding_Protein	EuRBPDB	18	SOCS2-AS1;AP000525.9;PART1;JRK;RBPMS-AS1;SAA2-SAA4;MAP3K14;TSPEAR-AS1;CKMT2-AS1;SAP30L-AS1;TTC28-AS1;LINC00174;GABPB1-AS1;BAIAP2-AS1;OSGEPL1-AS1;CEBPA-AS1;PCBP1-AS1;SNHG5	0.0714	1.59e-06	2.87e-06	0.000164	0.0136	18/252	1093
ZNF800	RNA_Binding_Protein	EuRBPDB	17	ZFHX4-AS1;AP000525.9;KDM4A-AS1;PART1;JRK;SAA2-SAA4;AC009299.2;MAP3K14;TSPEAR-AS1;CKMT2-AS1;TTC28-AS1;LINC00174;GABPB1-AS1;BAIAP2-AS1;LINC00467;PCBP1-AS1;SNHG5	0.0746	1.72e-06	3.05e-06	0.000177	0.0131	17/228	1093
LIN28B	RNA_Binding_Protein	EuRBPDB	15	ZFHX4-AS1;AP000525.9;JRK;RBPMS-AS1;SAA2-SAA4;MAP3K14;DDX11-AS1;TSPEAR-AS1;LINC00607;CKMT2-AS1;TTC28-AS1;LINC00174;GABPB1-AS1;PCBP1-AS1;SNHG5	0.0829	1.88e-06	3.28e-06	0.000194	0.0119	15/181	1093
MATR3	RNA_Binding_Protein	EuRBPDB	18	AP000525.9;JRK;UFL1-AS1;MAP3K14;DDX11-AS1;TSPEAR-AS1;LINC00607;CKMT2-AS1;SAP30L-AS1;TTC28-AS1;LINC00174;GABPB1-AS1;LINC00467;LINC00870;RBM26-AS1;PCBP1-AS1;LINC00299;SNHG5	0.0692	2.48e-06	4.26e-06	0.000255	0.0135	18/260	1093
DDX55	RNA_Binding_Protein	EuRBPDB	18	ZFHX4-AS1;AP000525.9;LINC00926;JRK;SAA2-SAA4;MAP3K14;DDX11-AS1;TSPEAR-AS1;LINC00607;SAP30L-AS1;TTC28-AS1;LINC00476;LINC00174;GABPB1-AS1;BAIAP2-AS1;CEBPA-AS1;PCBP1-AS1;SNHG5	0.069	2.62e-06	4.42e-06	0.00027	0.0135	18/261	1093
SRSF7	RNA_Binding_Protein	EuRBPDB	17	AP000525.9;PART1;JRK;UFL1-AS1;COL18A1-AS1;MAP3K14;TSPEAR-AS1;CKMT2-AS1;SAP30L-AS1;TTC28-AS1;LINC00174;GABPB1-AS1;BAIAP2-AS1;RBM26-AS1;CEBPA-AS1;PCBP1-AS1;SNHG5	0.072	2.75e-06	4.57e-06	0.000283	0.013	17/236	1093
TROVE2	RNA_Binding_Protein	EuRBPDB	19	ZFHX4-AS1;AP000525.9;JRK;LINC00504;MAP3K14;DDX11-AS1;TSPEAR-AS1;LINC00607;CKMT2-AS1;SAP30L-AS1;TTC28-AS1;LINC00174;GABPB1-AS1;BAIAP2-AS1;LINC00870;RBM26-AS1;CEBPA-AS1;PCBP1-AS1;SNHG5	0.0648	3.45e-06	5.64e-06	0.000355	0.0139	19/293	1093
SSB	RNA_Binding_Protein	EuRBPDB	17	AP000525.9;JRK;SAA2-SAA4;UFL1-AS1;AC009299.2;MAP3K14;DDX11-AS1;TSPEAR-AS1;CKMT2-AS1;SAP30L-AS1;TTC28-AS1;LINC00174;GABPB1-AS1;BAIAP2-AS1;CEBPA-AS1;PCBP1-AS1;SNHG5	0.0705	3.64e-06	5.84e-06	0.000375	0.0129	17/241	1093
EFTUD2	RNA_Binding_Protein	EuRBPDB	20	AP000525.9;LINC00926;BCDIN3D-AS1;PART1;JRK;SAA2-SAA4;UBXN7-AS1;MAP3K14;TSPEAR-AS1;LINC00607;CKMT2-AS1;SAP30L-AS1;TTC28-AS1;LINC00174;GABPB1-AS1;BAIAP2-AS1;LINC00870;CEBPA-AS1;PCBP1-AS1;SNHG5	0.0621	3.69e-06	5.84e-06	0.00038	0.0144	20/322	1093
AKAP1	RNA_Binding_Protein	EuRBPDB	16	ZFHX4-AS1;AP000525.9;JRK;SAA2-SAA4;MAP3K14;TSPEAR-AS1;CKMT2-AS1;SAP30L-AS1;TTC28-AS1;LINC00174;LINC00957;GABPB1-AS1;BAIAP2-AS1;CEBPA-AS1;PCBP1-AS1;SNHG5	0.0741	3.74e-06	5.84e-06	0.000385	0.0124	16/216	1093
TIA1	RNA_Binding_Protein	EuRBPDB	19	AP000525.9;PART1;JRK;RBPMS-AS1;SAA2-SAA4;UFL1-AS1;MAP3K14;TSPEAR-AS1;CKMT2-AS1;SAP30L-AS1;TTC28-AS1;LINC00174;GABPB1-AS1;BAIAP2-AS1;OSGEPL1-AS1;CEBPA-AS1;PCBP1-AS1;LINC00299;SNHG5	0.0642	3.99e-06	6.13e-06	0.000411	0.0139	19/296	1093
FXR2	RNA_Binding_Protein	EuRBPDB	13	ZFHX4-AS1;AP000525.9;JRK;SAA2-SAA4;AC009299.2;MAP3K14;TSPEAR-AS1;TTC28-AS1;LINC00174;GABPB1-AS1;CEBPA-AS1;PCBP1-AS1;SNHG5	0.089	4.09e-06	6.2e-06	0.000421	0.0106	13/146	1093
RBM5	RNA_Binding_Protein	EuRBPDB	19	ZFHX4-AS1;AP000525.9;LINC00926;JRK;SAA2-SAA4;LINC00504;MAP3K14;DDX11-AS1;TSPEAR-AS1;CKMT2-AS1;SAP30L-AS1;TTC28-AS1;LINC00174;GABPB1-AS1;LINC00870;RBM26-AS1;CEBPA-AS1;PCBP1-AS1;SNHG5	0.0623	6.14e-06	9.17e-06	0.000632	0.0138	19/305	1093
DDX3X	RNA_Binding_Protein	EuRBPDB	18	ZFHX4-AS1;AP000525.9;PART1;JRK;SAA2-SAA4;LINC00504;MAP3K14;TSPEAR-AS1;CKMT2-AS1;SAP30L-AS1;TTC28-AS1;LINC00476;LINC00174;GABPB1-AS1;BAIAP2-AS1;CEBPA-AS1;PCBP1-AS1;SNHG5	0.0645	6.62e-06	9.6e-06	0.000682	0.0133	18/279	1093
IGF2BP3	RNA_Binding_Protein	EuRBPDB	18	ZFHX4-AS1;AP000525.9;PART1;JRK;RBPMS-AS1;SAA2-SAA4;AC009299.2;MAP3K14;TSPEAR-AS1;CKMT2-AS1;SAP30L-AS1;TTC28-AS1;LINC00174;GABPB1-AS1;BAIAP2-AS1;CEBPA-AS1;PCBP1-AS1;SNHG5	0.0645	6.62e-06	9.6e-06	0.000682	0.0133	18/279	1093
SDAD1	RNA_Binding_Protein	EuRBPDB	12	ZFHX4-AS1;AP000525.9;JRK;SAA2-SAA4;AC009299.2;MAP3K14;TSPEAR-AS1;LINC00174;GABPB1-AS1;CEBPA-AS1;PCBP1-AS1;SNHG5	0.0916	7.11e-06	1.02e-05	0.000732	0.00992	12/131	1093
STAU2	RNA_Binding_Protein	EuRBPDB	20	LINC00595;AP000525.9;PART1;JRK;RBPMS-AS1;UFL1-AS1;AC009299.2;MAP3K14;DDX11-AS1;TSPEAR-AS1;CKMT2-AS1;SAP30L-AS1;TTC28-AS1;LINC00174;GABPB1-AS1;BAIAP2-AS1;LINC00870;CEBPA-AS1;PCBP1-AS1;SNHG5	0.0585	9.01e-06	1.27e-05	0.000928	0.0142	20/342	1093
SLTM	RNA_Binding_Protein	EuRBPDB	18	ZFHX4-AS1;AP000525.9;LINC00926;PART1;JRK;RBPMS-AS1;MAP3K14;DDX11-AS1;TSPEAR-AS1;CKMT2-AS1;SAP30L-AS1;TTC28-AS1;LINC00174;GABPB1-AS1;BAIAP2-AS1;CEBPA-AS1;PCBP1-AS1;SNHG5	0.0627	9.74e-06	1.36e-05	0.001	0.0132	18/287	1093
PABPN1	RNA_Binding_Protein	EuRBPDB	17	ZFHX4-AS1;AP000525.9;LINC00926;JRK;SAA2-SAA4;AC009299.2;MAP3K14;DDX11-AS1;TSPEAR-AS1;CKMT2-AS1;SAP30L-AS1;TTC28-AS1;LINC00174;GABPB1-AS1;BAIAP2-AS1;PCBP1-AS1;SNHG5	0.0649	1.1e-05	1.51e-05	0.00113	0.0127	17/262	1093
RPS3	RNA_Binding_Protein	EuRBPDB	12	ZFHX4-AS1;AP000525.9;PART1;JRK;SAA2-SAA4;TSPEAR-AS1;CKMT2-AS1;LINC00174;GABPB1-AS1;CEBPA-AS1;PCBP1-AS1;SNHG5	0.087	1.21e-05	1.64e-05	0.00125	0.00986	12/138	1093
TIAL1	RNA_Binding_Protein	EuRBPDB	16	AP000525.9;KDM4A-AS1;PART1;JRK;SAA2-SAA4;UFL1-AS1;MAP3K14;TSPEAR-AS1;CKMT2-AS1;SAP30L-AS1;TTC28-AS1;LINC00174;GABPB1-AS1;CEBPA-AS1;PCBP1-AS1;SNHG5	0.0669	1.34e-05	1.79e-05	0.00138	0.0122	16/239	1093
RBFOX2	RNA_Binding_Protein	EuRBPDB	18	AP000525.9;PART1;JRK;SAA2-SAA4;MAP3K14;DDX11-AS1;TSPEAR-AS1;LINC00607;CKMT2-AS1;SAP30L-AS1;TTC28-AS1;LINC00476;LINC00174;GABPB1-AS1;CEBPA-AS1;PCBP1-AS1;LINC00299;SNHG5	0.061	1.41e-05	1.86e-05	0.00145	0.0132	18/295	1093
SF3A3	RNA_Binding_Protein	EuRBPDB	14	ZFHX4-AS1;AP000525.9;PART1;JRK;SAA2-SAA4;LINC00504;MAP3K14;TSPEAR-AS1;TTC28-AS1;LINC00174;GABPB1-AS1;PCBP1-AS1;LINC00299;SNHG5	0.0737	1.58e-05	2.06e-05	0.00163	0.011	14/190	1093
NOL12	RNA_Binding_Protein	EuRBPDB	13	ZFHX4-AS1;AP000525.9;JRK;SAA2-SAA4;MAP3K14;TSPEAR-AS1;CKMT2-AS1;SAP30L-AS1;LINC00174;GABPB1-AS1;CEBPA-AS1;PCBP1-AS1;SNHG5	0.0774	1.87e-05	2.41e-05	0.00193	0.0104	13/168	1093
AQR	RNA_Binding_Protein	EuRBPDB	16	AP000525.9;KDM4A-AS1;JRK;SAA2-SAA4;MAP3K14;TSPEAR-AS1;CKMT2-AS1;SAP30L-AS1;TTC28-AS1;LINC00174;GABPB1-AS1;BAIAP2-AS1;LINC00467;CEBPA-AS1;PCBP1-AS1;SNHG5	0.0648	2.01e-05	2.56e-05	0.00207	0.0121	16/247	1093
POLR2G	RNA_Binding_Protein	EuRBPDB	16	AP000525.9;LINC00926;JRK;SAA2-SAA4;UFL1-AS1;MAP3K14;TSPEAR-AS1;CKMT2-AS1;SAP30L-AS1;TTC28-AS1;LINC00174;GABPB1-AS1;CEBPA-AS1;PCBP1-AS1;LINC00299;SNHG5	0.0627	2.97e-05	3.73e-05	0.00306	0.012	16/255	1093
G3BP1	RNA_Binding_Protein	EuRBPDB	12	ZFHX4-AS1;AP000525.9;JRK;SAA2-SAA4;AC009299.2;MAP3K14;TSPEAR-AS1;TTC28-AS1;GABPB1-AS1;CEBPA-AS1;PCBP1-AS1;SNHG5	0.0784	3.4e-05	4.22e-05	0.0035	0.00974	12/153	1093
DDX59	RNA_Binding_Protein	EuRBPDB	17	ZFHX4-AS1;AP000525.9;LINC00926;JRK;RBPMS-AS1;MAP3K14;TSPEAR-AS1;CKMT2-AS1;SAP30L-AS1;TTC28-AS1;LINC00174;GABPB1-AS1;BAIAP2-AS1;LINC00870;CEBPA-AS1;PCBP1-AS1;SNHG5	0.0592	3.52e-05	4.32e-05	0.00363	0.0125	17/287	1093
HNRNPM	RNA_Binding_Protein	EuRBPDB	15	SOCS2-AS1;AP000525.9;PART1;JRK;MAP3K14;TSPEAR-AS1;CKMT2-AS1;SAP30L-AS1;TTC28-AS1;LINC00476;LINC00174;GABPB1-AS1;PCBP1-AS1;LINC00299;SNHG5	0.0647	3.7e-05	4.48e-05	0.00381	0.0115	15/232	1093
XRCC6	RNA_Binding_Protein	EuRBPDB	15	ZFHX4-AS1;AP000525.9;JRK;MAP3K14;TSPEAR-AS1;CKMT2-AS1;SAP30L-AS1;TTC28-AS1;LINC00174;GABPB1-AS1;LINC00467;CEBPA-AS1;PCBP1-AS1;LINC00299;SNHG5	0.063	4.95e-05	5.93e-05	0.0051	0.0114	15/238	1093
SF3B4	RNA_Binding_Protein	EuRBPDB	14	AP000525.9;CTD-2201I18.1;LINC00926;JRK;SAA2-SAA4;MAP3K14;TSPEAR-AS1;CKMT2-AS1;TTC28-AS1;LINC00174;GABPB1-AS1;PCBP1-AS1;LINC00299;SNHG5	0.0651	6.15e-05	7.28e-05	0.00633	0.0108	14/215	1093
UPF1	RNA_Binding_Protein	EuRBPDB	13	AP000525.9;JRK;SAA2-SAA4;AC009299.2;TSPEAR-AS1;SAP30L-AS1;LINC00174;LINC00957;GABPB1-AS1;BAIAP2-AS1;CEBPA-AS1;PCBP1-AS1;SNHG5	0.0681	7.12e-05	8.33e-05	0.00733	0.0102	13/191	1093
NOLC1	RNA_Binding_Protein	EuRBPDB	10	ZFHX4-AS1;JRK;SAA2-SAA4;TSPEAR-AS1;LINC00174;GABPB1-AS1;LINC00870;CEBPA-AS1;PCBP1-AS1;SNHG5	0.0847	7.91e-05	9.13e-05	0.00815	0.00834	10/118	1093
SND1	RNA_Binding_Protein	EuRBPDB	12	AP000525.9;JRK;SAA2-SAA4;MAP3K14;TSPEAR-AS1;CKMT2-AS1;LINC00174;GABPB1-AS1;CEBPA-AS1;PCBP1-AS1;LINC00299;SNHG5	0.0719	7.98e-05	9.13e-05	0.00822	0.00963	12/167	1093
SMNDC1	RNA_Binding_Protein	EuRBPDB	12	ZFHX4-AS1;AP000525.9;JRK;SAA2-SAA4;MAP3K14;TSPEAR-AS1;CKMT2-AS1;LINC00174;GABPB1-AS1;LINC00870;PCBP1-AS1;SNHG5	0.0714	8.44e-05	9.54e-05	0.00869	0.00962	12/168	1093
UTP18	RNA_Binding_Protein	EuRBPDB	11	ZFHX4-AS1;AP000525.9;JRK;SAA2-SAA4;MAP3K14;TSPEAR-AS1;LINC00174;GABPB1-AS1;CEBPA-AS1;PCBP1-AS1;SNHG5	0.0769	8.52e-05	9.54e-05	0.00878	0.00899	11/143	1093
EIF3H	RNA_Binding_Protein	EuRBPDB	16	AP000525.9;LINC00926;JRK;SAA2-SAA4;MAP3K14;TSPEAR-AS1;CKMT2-AS1;SAP30L-AS1;TTC28-AS1;LINC00174;GABPB1-AS1;BAIAP2-AS1;LINC00467;CEBPA-AS1;PCBP1-AS1;SNHG5	0.0559	0.000115	0.000127	0.0118	0.0118	16/286	1093
WDR43	RNA_Binding_Protein	EuRBPDB	12	ZFHX4-AS1;AP000525.9;PART1;JRK;MAP3K14;TSPEAR-AS1;CKMT2-AS1;SAP30L-AS1;LINC00174;GABPB1-AS1;PCBP1-AS1;SNHG5	0.0674	0.000146	0.00016	0.015	0.00955	12/178	1093
FTO	RNA_Binding_Protein	EuRBPDB	10	AP000525.9;JRK;AC009299.2;MAP3K14;TSPEAR-AS1;TTC28-AS1;LINC00174;GABPB1-AS1;CEBPA-AS1;SNHG5	0.0781	0.000156	0.000169	0.0161	0.00827	10/128	1093
HNRNPUL1	RNA_Binding_Protein	EuRBPDB	16	ZFHX4-AS1;AP000525.9;JRK;UFL1-AS1;MAP3K14;DDX11-AS1;TSPEAR-AS1;CKMT2-AS1;SAP30L-AS1;TTC28-AS1;LINC00174;GABPB1-AS1;LINC00870;CEBPA-AS1;PCBP1-AS1;SNHG5	0.0535	0.000191	0.000205	0.0197	0.0116	16/299	1093
TRA2A	RNA_Binding_Protein	EuRBPDB	11	ZFHX4-AS1;AP000525.9;JRK;SAA2-SAA4;MAP3K14;TSPEAR-AS1;CKMT2-AS1;LINC00174;GABPB1-AS1;PCBP1-AS1;SNHG5	0.0632	0.000471	0.0005	0.0485	0.00877	11/174	1093

## Sheet: enriched RBPs-spline model
Set	Class	Sub_Class	Count	LncRNA	Simpson	P-value	FDR	Bonferroni	Jaccard	%	Input_number
SUB1	RNA_Binding_Protein	EuRBPDB	23	SOCS2-AS1;ZFHX4-AS1;LINC00504;LINC00595;H19;LIPE-AS1;CROCCP2;BAIAP2-AS1;MAP3K14;PSMD5-AS1;JRK;PRRT3-AS1;ZNF33B;AC104653.1;SAP30L-AS1;AP000525.9;LINC01087;GUSBP11;PCED1B-AS1;TSTD3;PCBP1-AS1;AGAP11;LINC00662	0.0983	2e-11	2.06e-09	2.06e-09	0.0192	23/234	992
GTF2F1	RNA_Binding_Protein	EuRBPDB	25	ZFHX4-AS1;LINC00504;H19;KDM4A-AS1;LIPE-AS1;CROCCP2;PSMG3-AS1;BAIAP2-AS1;LINC00299;MAP3K14;RBPMS-AS1;PSMD5-AS1;PART1;JRK;PRRT3-AS1;ZNF33B;CEBPA-AS1;SAP30L-AS1;AP000525.9;GUSBP11;TSPEAR-AS1;PCBP1-AS1;OGFR-AS1;AC016582.2;LINC00662	0.0822	1.29e-10	6.59e-09	1.33e-08	0.0197	25/304	992
PCBP2	RNA_Binding_Protein	EuRBPDB	26	ZFHX4-AS1;LINC00504;LINC00595;LIPE-AS1;CROCCP2;BAIAP2-AS1;LINC00299;MAP3K14;RBPMS-AS1;LINC00941;PSMD5-AS1;PART1;JRK;PRRT3-AS1;ZNF33B;CEBPA-AS1;SAP30L-AS1;AP000525.9;GUSBP11;TSPEAR-AS1;TSTD3;LINC00467;PCBP1-AS1;OGFR-AS1;NEXN-AS1;LINC00662	0.0774	2.09e-10	6.59e-09	2.15e-08	0.02	26/336	992
FASTKD2	RNA_Binding_Protein	EuRBPDB	26	ZFHX4-AS1;LINC00504;LIPE-AS1;CROCCP2;PSMG3-AS1;BAIAP2-AS1;LINC00299;LINC00957;MAP3K14;PSMD5-AS1;PART1;JRK;PRRT3-AS1;ZNF33B;CEBPA-AS1;SAP30L-AS1;AP000525.9;BCDIN3D-AS1;GUSBP11;TSPEAR-AS1;TSTD3;RNF157-AS1;LINC00467;PCBP1-AS1;OGFR-AS1;LINC00662	0.0765	2.7e-10	6.59e-09	2.78e-08	0.02	26/340	992
HLTF	RNA_Binding_Protein	EuRBPDB	29	ZFHX4-AS1;LINC00504;LINC00595;KDM4A-AS1;LIPE-AS1;CROCCP2;PSMG3-AS1;BAIAP2-AS1;MAP3K14;PSMD5-AS1;PART1;JRK;PRRT3-AS1;ZNF33B;AC104653.1;CEBPA-AS1;SAP30L-AS1;AP000525.9;GUSBP11;TSPEAR-AS1;DENND5B-AS1;TSTD3;HCG9;RNF157-AS1;LINC00467;PCBP1-AS1;OGFR-AS1;AC016582.2;LINC00662	0.0687	3.2e-10	6.59e-09	3.3e-08	0.021	29/422	992
IGF2BP3	RNA_Binding_Protein	EuRBPDB	23	ZFHX4-AS1;H19;CROCCP2;PSMG3-AS1;BAIAP2-AS1;MAP3K14;RBPMS-AS1;PSMD5-AS1;PART1;JRK;PRRT3-AS1;AC009299.2;ZNF33B;CEBPA-AS1;SAP30L-AS1;AP000525.9;GUSBP11;TSPEAR-AS1;TSTD3;RNF157-AS1;PCBP1-AS1;OGFR-AS1;LINC00662	0.0824	6.7e-10	1.15e-08	6.9e-08	0.0185	23/279	992
DROSHA	RNA_Binding_Protein	EuRBPDB	26	ZFHX4-AS1;LINC00504;LINC00595;PRSS51;KDM4A-AS1;CROCCP2;PSMG3-AS1;BAIAP2-AS1;LINC00299;MAP3K14;RBPMS-AS1;LINC00571;PSMD5-AS1;PART1;JRK;ZNF33B;CEBPA-AS1;AP000525.9;GUSBP11;DENND5B-AS1;TSTD3;RNF157-AS1;PCBP1-AS1;AP001372.2;AC016582.2;LINC00662	0.0726	8.15e-10	1.2e-08	8.39e-08	0.0197	26/358	992
LSM11	RNA_Binding_Protein	EuRBPDB	27	ZFHX4-AS1;A2M-AS1;KDM4A-AS1;LIPE-AS1;CROCCP2;PSMG3-AS1;BAIAP2-AS1;LINC00957;MAP3K14;PSMD5-AS1;PART1;JRK;PRRT3-AS1;ZNF33B;CEBPA-AS1;SAP30L-AS1;AP000525.9;GUSBP11;TSPEAR-AS1;DENND5B-AS1;TSTD3;HCG9;RNF157-AS1;PCBP1-AS1;OGFR-AS1;AC016582.2;LINC00662	0.0696	9.86e-10	1.27e-08	1.02e-07	0.02	27/388	992
NCBP2	RNA_Binding_Protein	EuRBPDB	29	ZFHX4-AS1;KDM4A-AS1;LIPE-AS1;CROCCP2;PSMG3-AS1;BAIAP2-AS1;LINC00299;MAP3K14;RBPMS-AS1;PSMD5-AS1;PART1;JRK;PRRT3-AS1;ZNF33B;CEBPA-AS1;SAP30L-AS1;AC092316.1;AP000525.9;BCDIN3D-AS1;GUSBP11;TSPEAR-AS1;DENND5B-AS1;TSTD3;HCG9;LINC00467;PCBP1-AS1;OGFR-AS1;AP001372.2;LINC00662	0.0647	1.27e-09	1.45e-08	1.31e-07	0.0206	29/448	992
CSTF2	RNA_Binding_Protein	EuRBPDB	29	ZFHX4-AS1;LINC00504;KDM4A-AS1;LIPE-AS1;CROCCP2;PSMG3-AS1;BAIAP2-AS1;LINC00299;LINC00957;MAP3K14;RBPMS-AS1;PSMD5-AS1;PART1;JRK;PRRT3-AS1;ZNF33B;CEBPA-AS1;SAP30L-AS1;AP000525.9;BCDIN3D-AS1;GUSBP11;TSPEAR-AS1;DENND5B-AS1;TSTD3;LINC00467;PCBP1-AS1;OGFR-AS1;AC016582.2;LINC00662	0.0642	1.55e-09	1.53e-08	1.6e-07	0.0205	29/452	992
PRPF4	RNA_Binding_Protein	EuRBPDB	26	ZFHX4-AS1;H19;KDM4A-AS1;LIPE-AS1;CROCCP2;PSMG3-AS1;BAIAP2-AS1;LINC00957;MAP3K14;RBPMS-AS1;PSMD5-AS1;PART1;JRK;PRRT3-AS1;ZNF33B;CEBPA-AS1;SAP30L-AS1;AP000525.9;GUSBP11;TSPEAR-AS1;DENND5B-AS1;TSTD3;LINC00467;PCBP1-AS1;OGFR-AS1;LINC00662	0.0703	1.63e-09	1.53e-08	1.68e-07	0.0195	26/370	992
QKI	RNA_Binding_Protein	EuRBPDB	25	ZFHX4-AS1;LINC00504;A2M-AS1;KDM4A-AS1;LIPE-AS1;CROCCP2;LINC00299;MAP3K14;LINC00571;PSMD5-AS1;PART1;JRK;PRRT3-AS1;ZNF33B;SAP30L-AS1;AP000525.9;GUSBP11;TSPEAR-AS1;TSTD3;LINC00467;PCBP1-AS1;OGFR-AS1;AGAP11;AC016582.2;LINC00662	0.0725	1.79e-09	1.54e-08	1.84e-07	0.0191	25/345	992
YBX3	RNA_Binding_Protein	EuRBPDB	19	H19;CROCCP2;PSMG3-AS1;BAIAP2-AS1;MAP3K14;PSMD5-AS1;JRK;PRRT3-AS1;AC009299.2;ZNF33B;CEBPA-AS1;SAP30L-AS1;AP000525.9;GUSBP11;TSPEAR-AS1;LINC00467;PCBP1-AS1;OGFR-AS1;LINC00662	0.0945	2.12e-09	1.68e-08	2.18e-07	0.0162	19/201	992
XPO5	RNA_Binding_Protein	EuRBPDB	23	ZFHX4-AS1;LINC00504;LIPE-AS1;CROCCP2;PSMG3-AS1;BAIAP2-AS1;LINC00299;MAP3K14;RBPMS-AS1;PSMD5-AS1;JRK;PRRT3-AS1;ZNF33B;CEBPA-AS1;SAP30L-AS1;AP000525.9;GUSBP11;TSPEAR-AS1;DENND5B-AS1;TSTD3;PCBP1-AS1;OGFR-AS1;LINC00662	0.0735	6.09e-09	4.48e-08	6.27e-07	0.018	23/313	992
HNRNPK	RNA_Binding_Protein	EuRBPDB	23	ZFHX4-AS1;LINC00504;LIPE-AS1;CROCCP2;PSMG3-AS1;BAIAP2-AS1;LINC00299;MAP3K14;LINC00941;PART1;JRK;PRRT3-AS1;ZNF33B;SAP30L-AS1;AP000525.9;GUSBP11;TSPEAR-AS1;TSTD3;RNF157-AS1;LINC00467;PCBP1-AS1;OGFR-AS1;LINC00662	0.0728	7.29e-09	5.01e-08	7.51e-07	0.0179	23/316	992
DDX52	RNA_Binding_Protein	EuRBPDB	22	ZFHX4-AS1;LINC00504;LIPE-AS1;CROCCP2;PSMG3-AS1;BAIAP2-AS1;LINC00299;MAP3K14;RBPMS-AS1;PSMD5-AS1;JRK;PRRT3-AS1;AC009299.2;ZNF33B;CEBPA-AS1;SAP30L-AS1;AP000525.9;GUSBP11;TSPEAR-AS1;PCBP1-AS1;OGFR-AS1;LINC00662	0.0753	8.23e-09	5.3e-08	8.48e-07	0.0175	22/292	992
BCLAF1	RNA_Binding_Protein	EuRBPDB	24	ZFHX4-AS1;LINC00504;KDM4A-AS1;CROCCP2;PSMG3-AS1;BAIAP2-AS1;MAP3K14;PSMD5-AS1;PART1;JRK;PRRT3-AS1;AC009299.2;ZNF33B;AC104653.1;CEBPA-AS1;SAP30L-AS1;AP000525.9;GUSBP11;TSPEAR-AS1;TSTD3;LINC00467;PCBP1-AS1;OGFR-AS1;LINC00662	0.0688	1.04e-08	6.3e-08	1.07e-06	0.0183	24/349	992
AQR	RNA_Binding_Protein	EuRBPDB	20	KDM4A-AS1;LIPE-AS1;CROCCP2;BAIAP2-AS1;MAP3K14;LINC00571;PSMD5-AS1;JRK;PRRT3-AS1;ZNF33B;CEBPA-AS1;SAP30L-AS1;AP000525.9;GUSBP11;TSPEAR-AS1;TSTD3;LINC00467;PCBP1-AS1;OGFR-AS1;LINC00662	0.081	1.16e-08	6.64e-08	1.19e-06	0.0164	20/247	992
TAF15	RNA_Binding_Protein	EuRBPDB	24	ZFHX4-AS1;LINC00504;KDM4A-AS1;LIPE-AS1;CROCCP2;BAIAP2-AS1;LINC00299;MAP3K14;LINC00571;PSMD5-AS1;PART1;JRK;PRRT3-AS1;ZNF33B;CEBPA-AS1;SAP30L-AS1;AP000525.9;GUSBP11;TSPEAR-AS1;TSTD3;LINC00467;PCBP1-AS1;OGFR-AS1;LINC00662	0.0682	1.23e-08	6.67e-08	1.27e-06	0.0182	24/352	992
GRSF1	RNA_Binding_Protein	EuRBPDB	19	ZFHX4-AS1;H19;KDM4A-AS1;CROCCP2;BAIAP2-AS1;MAP3K14;PSMD5-AS1;JRK;PRRT3-AS1;AC009299.2;ZNF33B;CEBPA-AS1;SAP30L-AS1;AP000525.9;GUSBP11;TSPEAR-AS1;PCBP1-AS1;OGFR-AS1;LINC00662	0.0841	1.46e-08	7.13e-08	1.5e-06	0.0159	19/226	992
SRSF1	RNA_Binding_Protein	EuRBPDB	26	KDM4A-AS1;CROCCP2;PSMG3-AS1;BAIAP2-AS1;MAP3K14;RBPMS-AS1;LINC00941;LINC00571;PSMD5-AS1;PART1;JRK;PRRT3-AS1;ZNF33B;CEBPA-AS1;SAP30L-AS1;AP000525.9;GUSBP11;TSPEAR-AS1;DENND5B-AS1;TSTD3;RNF157-AS1;LINC00467;PCBP1-AS1;OGFR-AS1;AC016582.2;LINC00662	0.0631	1.5e-08	7.13e-08	1.54e-06	0.0189	26/412	992
CDC40	RNA_Binding_Protein	EuRBPDB	24	LINC00504;LINC00595;KDM4A-AS1;LIPE-AS1;CROCCP2;PSMG3-AS1;BAIAP2-AS1;MAP3K14;RBPMS-AS1;PSMD5-AS1;PART1;JRK;PRRT3-AS1;ZNF33B;CEBPA-AS1;SAP30L-AS1;AP000525.9;GUSBP11;TSPEAR-AS1;RNF157-AS1;LINC00467;PCBP1-AS1;OGFR-AS1;LINC00662	0.0672	1.61e-08	7.13e-08	1.66e-06	0.0182	24/357	992
BCCIP	RNA_Binding_Protein	EuRBPDB	20	SOCS2-AS1;CROCCP2;PSMG3-AS1;BAIAP2-AS1;MAP3K14;RBPMS-AS1;PSMD5-AS1;PART1;JRK;PRRT3-AS1;ZNF33B;CEBPA-AS1;SAP30L-AS1;AP000525.9;GUSBP11;TSPEAR-AS1;TSTD3;PCBP1-AS1;OGFR-AS1;LINC00662	0.0794	1.63e-08	7.13e-08	1.68e-06	0.0164	20/252	992
ZNF800	RNA_Binding_Protein	EuRBPDB	19	ZFHX4-AS1;KDM4A-AS1;CROCCP2;BAIAP2-AS1;MAP3K14;PSMD5-AS1;PART1;JRK;PRRT3-AS1;AC009299.2;ZNF33B;AP000525.9;GUSBP11;TSPEAR-AS1;TSTD3;LINC00467;PCBP1-AS1;OGFR-AS1;LINC00662	0.0833	1.69e-08	7.13e-08	1.74e-06	0.0159	19/228	992
FUS	RNA_Binding_Protein	EuRBPDB	23	ZFHX4-AS1;KDM4A-AS1;LIPE-AS1;CROCCP2;PSMG3-AS1;BAIAP2-AS1;MAP3K14;RBPMS-AS1;PSMD5-AS1;JRK;PRRT3-AS1;AC009299.2;ZNF33B;CEBPA-AS1;SAP30L-AS1;AP000525.9;GUSBP11;TSPEAR-AS1;TSTD3;LINC00467;PCBP1-AS1;OGFR-AS1;LINC00662	0.0695	1.73e-08	7.13e-08	1.78e-06	0.0177	23/331	992
DDX3X	RNA_Binding_Protein	EuRBPDB	21	ZFHX4-AS1;LINC00504;CROCCP2;PSMG3-AS1;BAIAP2-AS1;MAP3K14;PSMD5-AS1;PART1;JRK;PRRT3-AS1;ZNF33B;CEBPA-AS1;SAP30L-AS1;AP000525.9;GUSBP11;TSPEAR-AS1;TSTD3;PCBP1-AS1;OGFR-AS1;AP001372.2;LINC00662	0.0753	1.82e-08	7.21e-08	1.87e-06	0.0168	21/279	992
DDX59	RNA_Binding_Protein	EuRBPDB	21	ZFHX4-AS1;LIPE-AS1;CROCCP2;BAIAP2-AS1;MAP3K14;RBPMS-AS1;PSMD5-AS1;JRK;PRRT3-AS1;ZNF33B;CEBPA-AS1;SAP30L-AS1;AC092316.1;AP000525.9;GUSBP11;TSPEAR-AS1;TSTD3;RNF157-AS1;PCBP1-AS1;OGFR-AS1;LINC00662	0.0732	2.96e-08	1.09e-07	3.05e-06	0.0167	21/287	992
SLTM	RNA_Binding_Protein	EuRBPDB	21	ZFHX4-AS1;CROCCP2;PSMG3-AS1;BAIAP2-AS1;MAP3K14;RBPMS-AS1;PSMD5-AS1;PART1;JRK;PRRT3-AS1;ZNF33B;CEBPA-AS1;SAP30L-AS1;AP000525.9;GUSBP11;TSPEAR-AS1;RNF157-AS1;PCBP1-AS1;OGFR-AS1;NEXN-AS1;LINC00662	0.0732	2.96e-08	1.09e-07	3.05e-06	0.0167	21/287	992
STAU2	RNA_Binding_Protein	EuRBPDB	23	LINC00595;H19;LIPE-AS1;CROCCP2;PSMG3-AS1;BAIAP2-AS1;MAP3K14;RBPMS-AS1;PSMD5-AS1;PART1;JRK;PRRT3-AS1;AC009299.2;ZNF33B;CEBPA-AS1;SAP30L-AS1;AP000525.9;GUSBP11;TSPEAR-AS1;RNF157-AS1;PCBP1-AS1;OGFR-AS1;LINC00662	0.0673	3.16e-08	1.12e-07	3.25e-06	0.0176	23/342	992
HNRNPC	RNA_Binding_Protein	EuRBPDB	27	ZFHX4-AS1;LINC00595;A2M-AS1;LIPE-AS1;CROCCP2;PSMG3-AS1;LINC00299;MAP3K14;LINC00571;PSMD5-AS1;PART1;JRK;PRRT3-AS1;ZNF33B;CEBPA-AS1;SAP30L-AS1;AP000525.9;BCDIN3D-AS1;GUSBP11;TSPEAR-AS1;TSTD3;RNF157-AS1;LINC00467;PCBP1-AS1;OGFR-AS1;AC016582.2;LINC00662	0.0588	3.43e-08	1.18e-07	3.53e-06	0.019	27/459	992
NKRF	RNA_Binding_Protein	EuRBPDB	24	ZFHX4-AS1;LINC00504;LIPE-AS1;CROCCP2;PSMG3-AS1;BAIAP2-AS1;MAP3K14;RBPMS-AS1;PSMD5-AS1;PART1;JRK;PRRT3-AS1;ZNF33B;CEBPA-AS1;SAP30L-AS1;AP000525.9;GUSBP11;TSPEAR-AS1;DENND5B-AS1;TSTD3;RNF157-AS1;PCBP1-AS1;OGFR-AS1;LINC00662	0.0642	3.89e-08	1.29e-07	4.01e-06	0.0179	24/374	992
SFPQ	RNA_Binding_Protein	EuRBPDB	19	ZFHX4-AS1;LINC00504;LIPE-AS1;CROCCP2;PSMG3-AS1;MAP3K14;PART1;JRK;PRRT3-AS1;ZNF33B;CEBPA-AS1;SAP30L-AS1;AP000525.9;GUSBP11;TSPEAR-AS1;LINC00467;PCBP1-AS1;OGFR-AS1;LINC00662	0.0785	4.39e-08	1.41e-07	4.52e-06	0.0157	19/242	992
HNRNPL	RNA_Binding_Protein	EuRBPDB	25	ZFHX4-AS1;LINC00504;KDM4A-AS1;LIPE-AS1;CROCCP2;PSMG3-AS1;LINC00299;MAP3K14;LINC00571;PSMD5-AS1;PART1;JRK;PRRT3-AS1;ZNF33B;AC104653.1;SAP30L-AS1;AP000525.9;GUSBP11;TSPEAR-AS1;TSTD3;LINC00467;PCBP1-AS1;OGFR-AS1;AC016582.2;LINC00662	0.0616	4.55e-08	1.41e-07	4.69e-06	0.0182	25/406	992
UCHL5	RNA_Binding_Protein	EuRBPDB	26	ZFHX4-AS1;LINC00504;A2M-AS1;KDM4A-AS1;LIPE-AS1;CROCCP2;PSMG3-AS1;BAIAP2-AS1;MAP3K14;PSMD5-AS1;PART1;JRK;PRRT3-AS1;ZNF33B;CEBPA-AS1;SAP30L-AS1;AP000525.9;GUSBP11;TSPEAR-AS1;TSTD3;LINC00467;PCBP1-AS1;OGFR-AS1;AC016582.2;NEXN-AS1;LINC00662	0.0596	4.67e-08	1.41e-07	4.81e-06	0.0186	26/436	992
TIA1	RNA_Binding_Protein	EuRBPDB	21	LIPE-AS1;CROCCP2;BAIAP2-AS1;LINC00299;MAP3K14;RBPMS-AS1;PSMD5-AS1;PART1;JRK;PRRT3-AS1;ZNF33B;CEBPA-AS1;SAP30L-AS1;AP000525.9;GUSBP11;TSPEAR-AS1;TSTD3;RNF157-AS1;PCBP1-AS1;OGFR-AS1;LINC00662	0.0709	5.03e-08	1.48e-07	5.18e-06	0.0166	21/296	992
DDX6	RNA_Binding_Protein	EuRBPDB	19	KDM4A-AS1;CROCCP2;BAIAP2-AS1;LINC00299;MAP3K14;PART1;JRK;PRRT3-AS1;ZNF33B;CEBPA-AS1;SAP30L-AS1;AP000525.9;GUSBP11;TSPEAR-AS1;DENND5B-AS1;PCBP1-AS1;OGFR-AS1;NEXN-AS1;LINC00662	0.0776	5.34e-08	1.53e-07	5.5e-06	0.0156	19/245	992
G3BP1	RNA_Binding_Protein	EuRBPDB	15	ZFHX4-AS1;CROCCP2;MAP3K14;PSMD5-AS1;JRK;PRRT3-AS1;AC009299.2;ZNF33B;CEBPA-AS1;AP000525.9;GUSBP11;TSPEAR-AS1;PCBP1-AS1;AC016582.2;LINC00662	0.098	6.34e-08	1.76e-07	6.53e-06	0.0133	15/153	992
IGF2BP1	RNA_Binding_Protein	EuRBPDB	19	H19;CROCCP2;BAIAP2-AS1;MAP3K14;LINC00941;PSMD5-AS1;PART1;JRK;PRRT3-AS1;ZNF33B;CEBPA-AS1;SAP30L-AS1;AP000525.9;GUSBP11;TSPEAR-AS1;RNF157-AS1;PCBP1-AS1;OGFR-AS1;LINC00662	0.0763	6.9e-08	1.82e-07	7.11e-06	0.0156	19/249	992
AGGF1	RNA_Binding_Protein	EuRBPDB	23	ZFHX4-AS1;LINC00504;KDM4A-AS1;CROCCP2;PSMG3-AS1;BAIAP2-AS1;LINC00299;MAP3K14;PSMD5-AS1;PART1;JRK;PRRT3-AS1;ZNF33B;CEBPA-AS1;SAP30L-AS1;AP000525.9;GUSBP11;TSPEAR-AS1;TSTD3;LINC00467;PCBP1-AS1;OGFR-AS1;LINC00662	0.0644	6.91e-08	1.82e-07	7.12e-06	0.0174	23/357	992
RBM15	RNA_Binding_Protein	EuRBPDB	26	ZFHX4-AS1;H19;KDM4A-AS1;CROCCP2;PSMG3-AS1;BAIAP2-AS1;MAP3K14;RBPMS-AS1;PSMD5-AS1;PART1;JRK;PRRT3-AS1;ZNF33B;CEBPA-AS1;SAP30L-AS1;AP000525.9;BCDIN3D-AS1;GUSBP11;TSPEAR-AS1;DENND5B-AS1;HCG9;LINC00467;PCBP1-AS1;OGFR-AS1;AGAP11;LINC00662	0.0583	7.3e-08	1.88e-07	7.52e-06	0.0185	26/446	992
FAM120A	RNA_Binding_Protein	EuRBPDB	21	H19;CROCCP2;PSMG3-AS1;BAIAP2-AS1;MAP3K14;RBPMS-AS1;PSMD5-AS1;JRK;PRRT3-AS1;ZNF33B;CEBPA-AS1;SAP30L-AS1;AP000525.9;GUSBP11;TSPEAR-AS1;DENND5B-AS1;TSTD3;RNF157-AS1;PCBP1-AS1;OGFR-AS1;LINC00662	0.0682	9.85e-08	2.47e-07	1.01e-05	0.0165	21/308	992
GRWD1	RNA_Binding_Protein	EuRBPDB	26	ZFHX4-AS1;KDM4A-AS1;LIPE-AS1;CROCCP2;PSMG3-AS1;BAIAP2-AS1;MAP3K14;LINC00571;PSMD5-AS1;PART1;JRK;PRRT3-AS1;AC009299.2;ZNF33B;CEBPA-AS1;SAP30L-AS1;AP000525.9;GUSBP11;TSPEAR-AS1;TSTD3;LINC00467;PCBP1-AS1;OGFR-AS1;AP001372.2;AC016582.2;LINC00662	0.0565	1.33e-07	3.26e-07	1.37e-05	0.0183	26/460	992
SUPV3L1	RNA_Binding_Protein	EuRBPDB	18	SOCS2-AS1;ZFHX4-AS1;LINC00504;LIPE-AS1;CROCCP2;MAP3K14;PSMD5-AS1;JRK;PRRT3-AS1;CEBPA-AS1;SAP30L-AS1;AP000525.9;GUSBP11;TSPEAR-AS1;TSTD3;PCBP1-AS1;OGFR-AS1;LINC00662	0.0766	1.43e-07	3.37e-07	1.47e-05	0.0149	18/235	992
SAFB	RNA_Binding_Protein	EuRBPDB	23	LINC00504;LIPE-AS1;CROCCP2;PSMG3-AS1;BAIAP2-AS1;MAP3K14;PSMD5-AS1;PART1;JRK;PRRT3-AS1;ZNF33B;CEBPA-AS1;SAP30L-AS1;AP000525.9;BCDIN3D-AS1;GUSBP11;TSPEAR-AS1;TSTD3;RNF157-AS1;LINC00467;PCBP1-AS1;OGFR-AS1;LINC00662	0.0618	1.44e-07	3.37e-07	1.48e-05	0.0172	23/372	992
PRPF8	RNA_Binding_Protein	EuRBPDB	22	KDM4A-AS1;CROCCP2;PSMG3-AS1;BAIAP2-AS1;LINC00299;MAP3K14;LINC00941;PSMD5-AS1;PART1;JRK;PRRT3-AS1;ZNF33B;SAP30L-AS1;AP000525.9;BCDIN3D-AS1;GUSBP11;TSPEAR-AS1;TSTD3;LINC00467;PCBP1-AS1;OGFR-AS1;LINC00662	0.064	1.5e-07	3.4e-07	1.54e-05	0.0168	22/344	992
SRSF7	RNA_Binding_Protein	EuRBPDB	18	CROCCP2;BAIAP2-AS1;MAP3K14;PSMD5-AS1;PART1;JRK;PRRT3-AS1;ZNF33B;CEBPA-AS1;SAP30L-AS1;AP000525.9;COL18A1-AS1;GUSBP11;TSPEAR-AS1;TSTD3;PCBP1-AS1;OGFR-AS1;LINC00662	0.0763	1.53e-07	3.4e-07	1.58e-05	0.0149	18/236	992
HNRNPA1	RNA_Binding_Protein	EuRBPDB	24	ZFHX4-AS1;KDM4A-AS1;LIPE-AS1;CROCCP2;PSMG3-AS1;LINC00299;MAP3K14;LINC00571;PSMD5-AS1;PART1;JRK;PRRT3-AS1;ZNF33B;CEBPA-AS1;SAP30L-AS1;AP000525.9;GUSBP11;TSPEAR-AS1;TSTD3;RNF157-AS1;PCBP1-AS1;OGFR-AS1;AC016582.2;LINC00662	0.0596	1.55e-07	3.4e-07	1.6e-05	0.0175	24/403	992
DGCR8	RNA_Binding_Protein	EuRBPDB	21	ZFHX4-AS1;LINC00504;LIPE-AS1;CROCCP2;MAP3K14;RBPMS-AS1;PSMD5-AS1;PART1;JRK;PRRT3-AS1;ZNF33B;CEBPA-AS1;SAP30L-AS1;AP000525.9;GUSBP11;TSPEAR-AS1;DENND5B-AS1;TSTD3;PCBP1-AS1;OGFR-AS1;LINC00662	0.0662	1.6e-07	3.43e-07	1.65e-05	0.0163	21/317	992
SND1	RNA_Binding_Protein	EuRBPDB	15	CROCCP2;PSMG3-AS1;LINC00299;MAP3K14;PSMD5-AS1;JRK;PRRT3-AS1;ZNF33B;CEBPA-AS1;AP000525.9;GUSBP11;TSPEAR-AS1;PCBP1-AS1;OGFR-AS1;LINC00662	0.0898	2.01e-07	4.1e-07	2.07e-05	0.0131	15/167	992
LARP4	RNA_Binding_Protein	EuRBPDB	22	ZFHX4-AS1;LINC00504;A2M-AS1;CROCCP2;PSMG3-AS1;BAIAP2-AS1;MAP3K14;PSMD5-AS1;PART1;JRK;PRRT3-AS1;AC009299.2;ZNF33B;CEBPA-AS1;SAP30L-AS1;AP000525.9;GUSBP11;TSPEAR-AS1;TSTD3;PCBP1-AS1;OGFR-AS1;LINC00662	0.0629	2.02e-07	4.1e-07	2.08e-05	0.0167	22/350	992
SRSF9	RNA_Binding_Protein	EuRBPDB	21	KDM4A-AS1;CROCCP2;BAIAP2-AS1;MAP3K14;RBPMS-AS1;PSMD5-AS1;PART1;JRK;PRRT3-AS1;ZNF33B;CEBPA-AS1;SAP30L-AS1;AP000525.9;GUSBP11;TSPEAR-AS1;TSTD3;HCG9;RNF157-AS1;PCBP1-AS1;OGFR-AS1;LINC00662	0.0652	2.07e-07	4.1e-07	2.13e-05	0.0163	21/322	992
SSB	RNA_Binding_Protein	EuRBPDB	18	LIPE-AS1;CROCCP2;PSMG3-AS1;BAIAP2-AS1;MAP3K14;PSMD5-AS1;JRK;PRRT3-AS1;AC009299.2;ZNF33B;CEBPA-AS1;SAP30L-AS1;AP000525.9;GUSBP11;TSPEAR-AS1;PCBP1-AS1;OGFR-AS1;LINC00662	0.0747	2.09e-07	4.1e-07	2.15e-05	0.0149	18/241	992
ILF3	RNA_Binding_Protein	EuRBPDB	22	ZFHX4-AS1;LINC00504;KDM4A-AS1;LIPE-AS1;CROCCP2;LINC00299;MAP3K14;JRK;PRRT3-AS1;ZNF33B;CEBPA-AS1;SAP30L-AS1;AP000525.9;GUSBP11;TSPEAR-AS1;DENND5B-AS1;TSTD3;LINC00467;PCBP1-AS1;OGFR-AS1;AC016582.2;LINC00662	0.0627	2.12e-07	4.1e-07	2.18e-05	0.0167	22/351	992
AKAP1	RNA_Binding_Protein	EuRBPDB	17	ZFHX4-AS1;CROCCP2;BAIAP2-AS1;LINC00957;MAP3K14;PSMD5-AS1;JRK;PRRT3-AS1;ZNF33B;CEBPA-AS1;SAP30L-AS1;AP000525.9;GUSBP11;TSPEAR-AS1;PCBP1-AS1;OGFR-AS1;LINC00662	0.0787	2.15e-07	4.1e-07	2.21e-05	0.0143	17/216	992
FXR2	RNA_Binding_Protein	EuRBPDB	14	ZFHX4-AS1;CROCCP2;MAP3K14;JRK;PRRT3-AS1;AC009299.2;ZNF33B;CEBPA-AS1;AP000525.9;GUSBP11;TSPEAR-AS1;PCBP1-AS1;OGFR-AS1;LINC00662	0.0959	2.28e-07	4.27e-07	2.35e-05	0.0125	14/146	992
KHSRP	RNA_Binding_Protein	EuRBPDB	21	LIPE-AS1;CROCCP2;PSMG3-AS1;MAP3K14;LINC00571;PSMD5-AS1;PART1;JRK;PRRT3-AS1;ZNF33B;CEBPA-AS1;SAP30L-AS1;AP000525.9;BCDIN3D-AS1;GUSBP11;TSPEAR-AS1;TSTD3;LINC00467;PCBP1-AS1;OGFR-AS1;LINC00662	0.0646	2.41e-07	4.43e-07	2.48e-05	0.0162	21/325	992
PTBP1	RNA_Binding_Protein	EuRBPDB	22	H19;LIPE-AS1;CROCCP2;PSMG3-AS1;MAP3K14;LINC00571;PSMD5-AS1;PART1;JRK;PRRT3-AS1;ZNF33B;CEBPA-AS1;SAP30L-AS1;AP000525.9;GUSBP11;TSPEAR-AS1;TSTD3;RNF157-AS1;LINC00467;PCBP1-AS1;OGFR-AS1;LINC00662	0.0621	2.45e-07	4.43e-07	2.52e-05	0.0167	22/354	992
U2AF2	RNA_Binding_Protein	EuRBPDB	22	ZFHX4-AS1;LIPE-AS1;CROCCP2;PSMG3-AS1;LINC00299;MAP3K14;RBPMS-AS1;LINC00571;PSMD5-AS1;PART1;JRK;PRRT3-AS1;ZNF33B;CEBPA-AS1;SAP30L-AS1;AP000525.9;GUSBP11;TSPEAR-AS1;TSTD3;PCBP1-AS1;OGFR-AS1;LINC00662	0.0616	2.83e-07	5.03e-07	2.91e-05	0.0166	22/357	992
PPIG	RNA_Binding_Protein	EuRBPDB	22	ZFHX4-AS1;KDM4A-AS1;CROCCP2;PSMG3-AS1;BAIAP2-AS1;MAP3K14;PSMD5-AS1;PART1;JRK;PRRT3-AS1;ZNF33B;CEBPA-AS1;SAP30L-AS1;AP000525.9;GUSBP11;TSPEAR-AS1;TSTD3;LINC00467;PCBP1-AS1;OGFR-AS1;AC016582.2;LINC00662	0.0613	3.12e-07	5.36e-07	3.21e-05	0.0166	22/359	992
U2AF1	RNA_Binding_Protein	EuRBPDB	22	ZFHX4-AS1;KDM4A-AS1;CROCCP2;PSMG3-AS1;BAIAP2-AS1;LINC00299;MAP3K14;RBPMS-AS1;PSMD5-AS1;PART1;JRK;PRRT3-AS1;ZNF33B;CEBPA-AS1;SAP30L-AS1;AP000525.9;GUSBP11;TSPEAR-AS1;TSTD3;PCBP1-AS1;OGFR-AS1;LINC00662	0.0613	3.12e-07	5.36e-07	3.21e-05	0.0166	22/359	992
CSTF2T	RNA_Binding_Protein	EuRBPDB	23	H19;LIPE-AS1;CROCCP2;PSMG3-AS1;BAIAP2-AS1;LINC00299;MAP3K14;RBPMS-AS1;PSMD5-AS1;PART1;JRK;PRRT3-AS1;ZNF33B;CEBPA-AS1;SAP30L-AS1;AP000525.9;GUSBP11;TSPEAR-AS1;DENND5B-AS1;RNF157-AS1;PCBP1-AS1;OGFR-AS1;LINC00662	0.0588	3.48e-07	5.88e-07	3.58e-05	0.0169	23/391	992
SUGP2	RNA_Binding_Protein	EuRBPDB	21	ZFHX4-AS1;LINC00595;KDM4A-AS1;LIPE-AS1;CROCCP2;BAIAP2-AS1;MAP3K14;LINC00571;PSMD5-AS1;JRK;PRRT3-AS1;ZNF33B;CEBPA-AS1;SAP30L-AS1;AP000525.9;GUSBP11;TSPEAR-AS1;LINC00467;PCBP1-AS1;OGFR-AS1;LINC00662	0.0629	3.78e-07	6.28e-07	3.89e-05	0.0161	21/334	992
WDR43	RNA_Binding_Protein	EuRBPDB	15	ZFHX4-AS1;LIPE-AS1;CROCCP2;MAP3K14;PSMD5-AS1;PART1;JRK;PRRT3-AS1;SAP30L-AS1;AP000525.9;GUSBP11;TSPEAR-AS1;PCBP1-AS1;OGFR-AS1;LINC00662	0.0843	4.6e-07	7.52e-07	4.74e-05	0.013	15/178	992
HNRNPM	RNA_Binding_Protein	EuRBPDB	17	SOCS2-AS1;LIPE-AS1;CROCCP2;LINC00299;MAP3K14;PSMD5-AS1;PART1;JRK;PRRT3-AS1;ZNF33B;SAP30L-AS1;AP000525.9;GUSBP11;TSPEAR-AS1;PCBP1-AS1;OGFR-AS1;LINC00662	0.0733	5.89e-07	9.48e-07	6.07e-05	0.0141	17/232	992
XRCC6	RNA_Binding_Protein	EuRBPDB	17	ZFHX4-AS1;CROCCP2;LINC00299;MAP3K14;PSMD5-AS1;JRK;PRRT3-AS1;ZNF33B;CEBPA-AS1;SAP30L-AS1;AP000525.9;GUSBP11;TSPEAR-AS1;LINC00467;PCBP1-AS1;OGFR-AS1;LINC00662	0.0714	8.4e-07	1.33e-06	8.65e-05	0.014	17/238	992
EIF3D	RNA_Binding_Protein	EuRBPDB	22	ZFHX4-AS1;LINC00504;KDM4A-AS1;LIPE-AS1;CROCCP2;BAIAP2-AS1;MAP3K14;PSMD5-AS1;PART1;JRK;PRRT3-AS1;ZNF33B;CEBPA-AS1;SAP30L-AS1;AP000525.9;GUSBP11;TSPEAR-AS1;DENND5B-AS1;TSTD3;PCBP1-AS1;OGFR-AS1;LINC00662	0.0574	9.22e-07	1.44e-06	9.5e-05	0.0163	22/383	992
XRN2	RNA_Binding_Protein	EuRBPDB	21	ZFHX4-AS1;LINC00504;CROCCP2;PSMG3-AS1;MAP3K14;RBPMS-AS1;PSMD5-AS1;PART1;JRK;PRRT3-AS1;ZNF33B;CEBPA-AS1;SAP30L-AS1;AP000525.9;GUSBP11;TSPEAR-AS1;DENND5B-AS1;TSTD3;PCBP1-AS1;OGFR-AS1;LINC00662	0.0592	1.01e-06	1.55e-06	0.000104	0.0159	21/355	992
BUD13	RNA_Binding_Protein	EuRBPDB	20	ZFHX4-AS1;KDM4A-AS1;CROCCP2;BAIAP2-AS1;MAP3K14;PSMD5-AS1;PART1;JRK;PRRT3-AS1;ZNF33B;CEBPA-AS1;SAP30L-AS1;AP000525.9;GUSBP11;TSPEAR-AS1;TSTD3;LINC00467;PCBP1-AS1;OGFR-AS1;LINC00662	0.0613	1.04e-06	1.58e-06	0.000107	0.0154	20/326	992
UPF1	RNA_Binding_Protein	EuRBPDB	15	CROCCP2;BAIAP2-AS1;LINC00957;PSMD5-AS1;JRK;PRRT3-AS1;AC009299.2;ZNF33B;CEBPA-AS1;SAP30L-AS1;AP000525.9;GUSBP11;TSPEAR-AS1;PCBP1-AS1;OGFR-AS1	0.0785	1.13e-06	1.69e-06	0.000116	0.0129	15/191	992
DKC1	RNA_Binding_Protein	EuRBPDB	14	CROCCP2;MAP3K14;JRK;PRRT3-AS1;SNORA40;ZNF33B;SAP30L-AS1;AP000525.9;COL18A1-AS1;GUSBP11;TSPEAR-AS1;PCBP1-AS1;OGFR-AS1;LINC00662	0.0814	1.67e-06	2.46e-06	0.000172	0.0122	14/172	992
ZC3H11A	RNA_Binding_Protein	EuRBPDB	18	ZFHX4-AS1;LINC00504;KDM4A-AS1;CROCCP2;PSMG3-AS1;BAIAP2-AS1;MAP3K14;PSMD5-AS1;PART1;JRK;ZNF33B;CEBPA-AS1;AP000525.9;GUSBP11;DENND5B-AS1;PCBP1-AS1;NEXN-AS1;LINC00662	0.0643	1.84e-06	2.67e-06	0.00019	0.0144	18/280	992
SDAD1	RNA_Binding_Protein	EuRBPDB	12	ZFHX4-AS1;CROCCP2;MAP3K14;JRK;PRRT3-AS1;AC009299.2;CEBPA-AS1;AP000525.9;GUSBP11;TSPEAR-AS1;PCBP1-AS1;OGFR-AS1	0.0916	2.67e-06	3.82e-06	0.000275	0.0108	12/131	992
MATR3	RNA_Binding_Protein	EuRBPDB	17	LIPE-AS1;CROCCP2;LINC00299;MAP3K14;LINC00571;PSMD5-AS1;JRK;PRRT3-AS1;ZNF33B;SAP30L-AS1;AP000525.9;GUSBP11;TSPEAR-AS1;LINC00467;PCBP1-AS1;OGFR-AS1;LINC00662	0.0654	2.81e-06	3.96e-06	0.000289	0.0138	17/260	992
EFTUD2	RNA_Binding_Protein	EuRBPDB	19	CROCCP2;BAIAP2-AS1;MAP3K14;PSMD5-AS1;PART1;JRK;PRRT3-AS1;ZNF33B;CEBPA-AS1;SAP30L-AS1;AP000525.9;BCDIN3D-AS1;GUSBP11;TSPEAR-AS1;TSTD3;PCBP1-AS1;OGFR-AS1;AC016582.2;LINC00662	0.059	3.39e-06	4.72e-06	0.000349	0.0147	19/322	992
TROVE2	RNA_Binding_Protein	EuRBPDB	18	ZFHX4-AS1;LINC00504;CROCCP2;BAIAP2-AS1;MAP3K14;PSMD5-AS1;JRK;PRRT3-AS1;ZNF33B;CEBPA-AS1;SAP30L-AS1;AP000525.9;GUSBP11;TSPEAR-AS1;TSTD3;PCBP1-AS1;OGFR-AS1;LINC00662	0.0614	3.48e-06	4.78e-06	0.000358	0.0142	18/293	992
HNRNPU	RNA_Binding_Protein	EuRBPDB	19	ZFHX4-AS1;LIPE-AS1;CROCCP2;PSMG3-AS1;LINC00299;MAP3K14;PSMD5-AS1;PART1;JRK;PRRT3-AS1;ZNF33B;SAP30L-AS1;AP000525.9;GUSBP11;TSPEAR-AS1;TSTD3;PCBP1-AS1;OGFR-AS1;LINC00662	0.0588	3.55e-06	4.81e-06	0.000366	0.0147	19/323	992
RBFOX2	RNA_Binding_Protein	EuRBPDB	18	CROCCP2;PSMG3-AS1;LINC00299;MAP3K14;PSMD5-AS1;PART1;JRK;PRRT3-AS1;ZNF33B;CEBPA-AS1;SAP30L-AS1;AP000525.9;GUSBP11;TSPEAR-AS1;RNF157-AS1;PCBP1-AS1;OGFR-AS1;LINC00662	0.061	3.83e-06	5.12e-06	0.000394	0.0142	18/295	992
TIAL1	RNA_Binding_Protein	EuRBPDB	16	KDM4A-AS1;LIPE-AS1;CROCCP2;MAP3K14;PART1;JRK;PRRT3-AS1;ZNF33B;CEBPA-AS1;SAP30L-AS1;AP000525.9;GUSBP11;TSPEAR-AS1;PCBP1-AS1;OGFR-AS1;LINC00662	0.0669	4.05e-06	5.35e-06	0.000417	0.0132	16/239	992
SF3A3	RNA_Binding_Protein	EuRBPDB	14	ZFHX4-AS1;LINC00504;CROCCP2;LINC00299;MAP3K14;PART1;JRK;PRRT3-AS1;ZNF33B;AP000525.9;GUSBP11;TSPEAR-AS1;PCBP1-AS1;OGFR-AS1	0.0737	5.35e-06	6.98e-06	0.000551	0.012	14/190	992
TBRG4	RNA_Binding_Protein	EuRBPDB	17	LINC00504;A2M-AS1;LIPE-AS1;CROCCP2;MAP3K14;JRK;PRRT3-AS1;CEBPA-AS1;SAP30L-AS1;AP000525.9;GUSBP11;TSPEAR-AS1;DENND5B-AS1;RNF157-AS1;PCBP1-AS1;OGFR-AS1;LINC00662	0.0614	6.53e-06	8.41e-06	0.000673	0.0136	17/277	992
UTP18	RNA_Binding_Protein	EuRBPDB	12	ZFHX4-AS1;CROCCP2;MAP3K14;JRK;PRRT3-AS1;CEBPA-AS1;AP000525.9;GUSBP11;TSPEAR-AS1;PCBP1-AS1;OGFR-AS1;LINC00662	0.0839	6.65e-06	8.46e-06	0.000685	0.0107	12/143	992
RBM22	RNA_Binding_Protein	EuRBPDB	19	LINC00504;CROCCP2;BAIAP2-AS1;MAP3K14;PSMD5-AS1;PART1;JRK;PRRT3-AS1;ZNF33B;CEBPA-AS1;SAP30L-AS1;AP000525.9;GUSBP11;TSPEAR-AS1;DENND5B-AS1;LINC00467;PCBP1-AS1;OGFR-AS1;LINC00662	0.0554	8.36e-06	1.05e-05	0.000861	0.0145	19/343	992
POLR2G	RNA_Binding_Protein	EuRBPDB	16	CROCCP2;LINC00299;MAP3K14;PSMD5-AS1;JRK;PRRT3-AS1;ZNF33B;CEBPA-AS1;SAP30L-AS1;AP000525.9;GUSBP11;TSPEAR-AS1;TSTD3;PCBP1-AS1;OGFR-AS1;LINC00662	0.0627	9.18e-06	1.14e-05	0.000946	0.013	16/255	992
TRA2A	RNA_Binding_Protein	EuRBPDB	13	ZFHX4-AS1;CROCCP2;MAP3K14;PSMD5-AS1;JRK;PRRT3-AS1;ZNF33B;AP000525.9;GUSBP11;TSPEAR-AS1;TSTD3;PCBP1-AS1;LINC00662	0.0747	9.9e-06	1.2e-05	0.00102	0.0113	13/174	992
EIF3H	RNA_Binding_Protein	EuRBPDB	17	LIPE-AS1;CROCCP2;BAIAP2-AS1;MAP3K14;PSMD5-AS1;JRK;PRRT3-AS1;ZNF33B;CEBPA-AS1;SAP30L-AS1;AP000525.9;GUSBP11;TSPEAR-AS1;TSTD3;LINC00467;PCBP1-AS1;LINC00662	0.0594	9.93e-06	1.2e-05	0.00102	0.0135	17/286	992
DDX55	RNA_Binding_Protein	EuRBPDB	16	ZFHX4-AS1;CROCCP2;BAIAP2-AS1;MAP3K14;PSMD5-AS1;JRK;PRRT3-AS1;ZNF33B;CEBPA-AS1;SAP30L-AS1;AP000525.9;GUSBP11;TSPEAR-AS1;PCBP1-AS1;OGFR-AS1;LINC00662	0.0613	1.23e-05	1.47e-05	0.00127	0.013	16/261	992
PABPN1	RNA_Binding_Protein	EuRBPDB	16	ZFHX4-AS1;CROCCP2;BAIAP2-AS1;MAP3K14;PSMD5-AS1;JRK;PRRT3-AS1;AC009299.2;ZNF33B;SAP30L-AS1;AP000525.9;GUSBP11;TSPEAR-AS1;PCBP1-AS1;OGFR-AS1;LINC00662	0.0611	1.29e-05	1.53e-05	0.00133	0.013	16/262	992
SF3B4	RNA_Binding_Protein	EuRBPDB	14	CROCCP2;PSMG3-AS1;LINC00299;MAP3K14;PSMD5-AS1;JRK;PRRT3-AS1;ZNF33B;AP000525.9;GUSBP11;TSPEAR-AS1;PCBP1-AS1;OGFR-AS1;LINC00662	0.0651	2.17e-05	2.54e-05	0.00224	0.0118	14/215	992
RBM5	RNA_Binding_Protein	EuRBPDB	17	ZFHX4-AS1;LINC00504;CROCCP2;PSMG3-AS1;MAP3K14;PSMD5-AS1;JRK;PRRT3-AS1;ZNF33B;CEBPA-AS1;SAP30L-AS1;AP000525.9;GUSBP11;TSPEAR-AS1;PCBP1-AS1;OGFR-AS1;LINC00662	0.0557	2.27e-05	2.63e-05	0.00234	0.0133	17/305	992
RPS3	RNA_Binding_Protein	EuRBPDB	11	ZFHX4-AS1;CROCCP2;PART1;JRK;PRRT3-AS1;CEBPA-AS1;AP000525.9;GUSBP11;TSPEAR-AS1;PCBP1-AS1;OGFR-AS1	0.0797	2.59e-05	2.96e-05	0.00267	0.00986	11/138	992
NOL12	RNA_Binding_Protein	EuRBPDB	12	ZFHX4-AS1;H19;CROCCP2;MAP3K14;JRK;PRRT3-AS1;CEBPA-AS1;SAP30L-AS1;AP000525.9;GUSBP11;TSPEAR-AS1;PCBP1-AS1	0.0714	3.36e-05	3.8e-05	0.00346	0.0105	12/168	992
HNRNPUL1	RNA_Binding_Protein	EuRBPDB	16	ZFHX4-AS1;LIPE-AS1;CROCCP2;MAP3K14;PSMD5-AS1;JRK;PRRT3-AS1;ZNF33B;CEBPA-AS1;SAP30L-AS1;AP000525.9;GUSBP11;TSPEAR-AS1;PCBP1-AS1;OGFR-AS1;LINC00662	0.0535	6.34e-05	7.1e-05	0.00653	0.0126	16/299	992
LIN28B	RNA_Binding_Protein	EuRBPDB	12	ZFHX4-AS1;H19;CROCCP2;MAP3K14;RBPMS-AS1;PSMD5-AS1;JRK;ZNF33B;AP000525.9;GUSBP11;TSPEAR-AS1;PCBP1-AS1	0.0663	6.94e-05	7.69e-05	0.00715	0.0104	12/181	992
FTO	RNA_Binding_Protein	EuRBPDB	10	CROCCP2;MAP3K14;JRK;PRRT3-AS1;AC009299.2;CEBPA-AS1;AP000525.9;GUSBP11;TSPEAR-AS1;OGFR-AS1	0.0781	7.08e-05	7.76e-05	0.00729	0.00903	10/128	992
FKBP4	RNA_Binding_Protein	EuRBPDB	12	CROCCP2;MAP3K14;RBPMS-AS1;PSMD5-AS1;JRK;PRRT3-AS1;AP000525.9;GUSBP11;TSPEAR-AS1;PCBP1-AS1;OGFR-AS1;LINC00662	0.0645	9e-05	9.76e-05	0.00927	0.0103	12/186	992
DHX30	RNA_Binding_Protein	EuRBPDB	14	ZFHX4-AS1;LINC00504;CROCCP2;MAP3K14;JRK;PRRT3-AS1;CEBPA-AS1;AP000525.9;GUSBP11;TSPEAR-AS1;DENND5B-AS1;PCBP1-AS1;OGFR-AS1;LINC00662	0.0567	9.76e-05	0.000105	0.0101	0.0115	14/247	992
SMNDC1	RNA_Binding_Protein	EuRBPDB	11	ZFHX4-AS1;CROCCP2;MAP3K14;JRK;PRRT3-AS1;ZNF33B;AP000525.9;GUSBP11;TSPEAR-AS1;PCBP1-AS1;OGFR-AS1	0.0655	0.000154	0.000164	0.0159	0.0096	11/168	992
NOLC1	RNA_Binding_Protein	EuRBPDB	9	ZFHX4-AS1;CROCCP2;JRK;PRRT3-AS1;CEBPA-AS1;GUSBP11;TSPEAR-AS1;PCBP1-AS1;OGFR-AS1	0.0763	0.000194	0.000204	0.02	0.0082	9/118	992
FUBP3	RNA_Binding_Protein	EuRBPDB	10	CROCCP2;JRK;ZNF33B;SAP30L-AS1;AP000525.9;GUSBP11;TSPEAR-AS1;PCBP1-AS1;OGFR-AS1;LINC00662	0.0658	0.000291	0.000303	0.03	0.00884	10/152	992
