# Supplementary material for: Transcriptomes of human primary skin fibroblasts of healthy individuals reveal age‐associated mRNAs and long noncoding RNAs
Source: Aging Cell. 2023 Jul 18;22(11):e13915. doi: 10.1111/acel.13915 (PMC10652340; doi:10.1111/acel.13915)
Supplement: Supplementary file 9 — Appendix S8 [file ACEL-22-e13915-s006.xlsx]

## Sheet: circular lncRNAs-linear model
	baseMean	beta coefficient	lfcSE	stat	pvalue	padj
chr2_68717321_68753374_0_+_APLF_ENST00000303795	2.2813	0.0297178	0.00952441	3.12018	0.00180742	0.998534
chr6_149997395_150016357_0_-_LATS1_ENST00000543571	2.10129	-0.0321395	0.0104619	-3.07204	0.00212598	0.998534
chr10_103552595_103573363_0_-_MGEA5_ENST00000439817	1.20241	-0.0436117	0.0144132	-3.02581	0.00247967	0.998534
chr3_128516879_128526460_1_+_RAB7A_ENST00000493186	1.48852	0.0403817	0.0133957	3.01453	0.00257374	0.998534
chr14_57696451_57714430_0_-_EXOC5_ENST00000413566	4.93746	0.0211872	0.00722672	2.93179	0.00337011	0.998534
chr3_145820541_145842016_0_-_PLOD2_ENST00000282903	1.51603	0.0318203	0.0113	2.81595	0.00486337	0.998534
chr7_91621471_91632549_0_+_AKAP9_ENST00000356239	4.64951	0.0294839	0.0105208	2.80243	0.00507192	0.998534
chr8_92998351_93088365_0_-_RUNX1T1_ENST00000523629	0.786037	-0.0465215	0.0166394	-2.79586	0.00517611	0.998534
chr15_63988322_64008672_0_-_HERC1_ENST00000443617	5.96755	-0.0288665	0.0104473	-2.76306	0.00572616	0.998534
chr6_47251673_47254331_0_-_TNFRSF21_ENST00000296861	1.91384	-0.0350696	0.0127411	-2.75248	0.00591466	0.998534
chr15_41961025_41962156_0_+_MGA_ENST00000563576	4.37169	-0.0180841	0.00661047	-2.73568	0.00622513	0.998534
chr6_108984657_108986092_0_+_FOXO3_ENST00000343882	0.788407	-0.039442	0.0146058	-2.70044	0.00692487	0.998534
chr6_76344422_76412788_0_+_SENP6_ENST00000370010	0.910044	0.0447498	0.016592	2.69708	0.00699514	0.998534
chr15_50923613_50955243_0_-_TRPM7_ENST00000560955	2.52454	-0.028739	0.0108407	-2.65104	0.00802446	0.998534
chr4_148778703_148803083_0_+_ARHGAP10_ENST00000336498	10.2095	-0.0125683	0.00480644	-2.61489	0.00892567	0.998534
chr7_23015828_23023664_0_-_FAM126A_ENST00000432176	0.996055	0.031851	0.012193	2.61224	0.008995	0.998534
chr5_16779653_16783578_0_-_MYO10_ENST00000513610	1.67312	0.0329844	0.0126775	2.60181	0.00927325	0.998534
chr13_20625572_20641530_0_+_ZMYM2_ENST00000382869	7.8363	0.0190314	0.00737488	2.58057	0.00986386	0.998534
chr6_108225832_108246136_0_-_SEC63_ENST00000369002	1.20063	-0.035186	0.0137458	-2.55976	0.0104745	0.998534
chr21_38459546_38480746_0_+_TTC3_ENST00000418766	0.498944	0.0435852	0.0171969	2.53447	0.0112617	0.998534
chr20_21306916_21349228_0_+_XRN2_ENST00000377191	1.39112	-0.0248992	0.00989997	-2.51508	0.0119007	0.998534
chr10_11978543_11994248_0_-_UPF2_ENST00000356352	0.740852	0.0397655	0.0158488	2.50905	0.0121056	0.998534
chr17_44248220_44249598_0_-_KANSL1_ENST00000574590	3.74784	-0.0384491	0.0153311	-2.50791	0.0121447	0.998534
chr6_35825037_35840505_0_-_SRPK1_ENST00000373825	1.73678	-0.0309161	0.0123483	-2.50367	0.0122911	0.998534
chr8_141828375_141874498_0_-_PTK2_ENST00000522684	2.57628	0.0260831	0.010431	2.50054	0.0124002	0.998534
chr3_56626997_56628056_0_+_CCDC66_ENST00000394672	3.51418	0.0190237	0.00765433	2.48535	0.0129425	0.998534
chr4_83867410_83900159_0_-_LIN54_ENST00000340417	0.597665	0.0404783	0.0164006	2.46809	0.0135835	0.998534
chr9_95018961_95048121_0_-_IARS_ENST00000375643	2.73716	-0.0259679	0.0105908	-2.45192	0.0142094	0.998534
chr3_142455220_142467302_0_+_TRPC1_ENST00000476941	9.22092	0.0194702	0.00795023	2.44902	0.0143247	0.998534
chr12_26208168_26220646_0_+_RASSF8_ENST00000381352	4.10229	-0.0240209	0.0098449	-2.43993	0.0146901	0.998534
chr6_13579682_13584457_0_+_SIRT5_ENST00000379250	1.02719	0.0292879	0.0120993	2.42063	0.0154937	0.998534
chr4_73944358_73958017_0_-_ANKRD17_ENST00000358602	2.1032	0.0233781	0.00969372	2.41167	0.0158795	0.998534
chr15_77576224_77578846_0_-_PEAK1_ENST00000567337	3.36281	0.0236167	0.00987412	2.39178	0.016767	0.998534
chr13_61013821_61068709_0_+_TDRD3_ENST00000196169	2.53234	0.022566	0.00948346	2.37952	0.0173354	0.998534
chr18_34646852_34664195_0_+_KIAA1328_ENST00000435985	2.36061	-0.0297971	0.0125263	-2.37877	0.0173703	0.998534
chr16_75445722_75448593_0_-_CFDP1_ENST00000283882	0.493972	0.0487731	0.0208341	2.34102	0.019231	0.998534
chr14_33290607_33294021_0_+_AKAP6_ENST00000280979	0.557054	-0.0534107	0.0230847	-2.31368	0.0206851	0.998534
chr1_243708811_243859018_0_-_AKT3_ENST00000336199	3.06256	0.0187026	0.00813167	2.29998	0.0214496	0.998534
chr2_99802639_99823220_0_+_C2orf15_ENST00000424491	1.45584	0.0284509	0.0123767	2.29874	0.0215197	0.998534
chr7_77236551_77256992_0_+_PTPN12_ENST00000248594	4.65902	0.0194709	0.00848623	2.29441	0.0217672	0.998534
chr3_136117590_136221621_0_-_STAG1_ENST00000383202	2.13232	0.0237458	0.0103664	2.29065	0.0219838	0.998534
chr22_46085591_46125470_0_+_ATXN10_ENST00000252934	0.508258	0.0448847	0.0196431	2.28501	0.0223121	0.998534
chr12_109046047_109048186_0_-_CORO1C_ENST00000261401	0.601047	0.0345699	0.0151861	2.27642	0.0228208	0.998534
chr18_9182379_9221997_0_+_ANKRD12_ENST00000383440	212.287	0.00755879	0.0033237	2.27421	0.0229534	0.998534
chr1_16891301_16893846_0_-_NBPF1_ENST00000430580	1.16855	-0.0294941	0.0130336	-2.26293	0.0236397	0.998534
chr15_93540186_93545547_0_+_CHD2_ENST00000394196	3.26219	0.0188163	0.00838677	2.24357	0.0248601	0.998534
chr4_129857809_129891623_0_-_SCLT1_ENST00000281142	3.63107	0.021259	0.00951594	2.23404	0.0254802	0.998534
chr8_68200189_68214701_0_-_ARFGEF1_ENST00000262215	5.13228	0.017152	0.00768782	2.23107	0.0256768	0.998534
chr7_97820925_97823884_0_+_LMTK2_ENST00000297293	1.74496	-0.0260502	0.0116831	-2.22974	0.025765	0.998534
chr13_96622365_96651561_0_-_UGGT2_ENST00000376747	0.881526	-0.0318009	0.0144271	-2.20425	0.0275071	0.998534
chr15_52161413_52194233_0_+_TMOD3_ENST00000308580	5.32751	0.014628	0.00665088	2.1994	0.0278494	0.998534
chr6_144832079_144844324_0_+_UTRN_ENST00000367545	0.983819	-0.0400832	0.0182808	-2.19264	0.0283332	0.998534
chr9_88190229_88248289_0_-_AGTPBP1_ENST00000337006	0.98835	-0.0327799	0.0149643	-2.19054	0.0284848	0.998534
chr2_175945387_175986268_0_-_ATF2_ENST00000264110	2.09482	0.0219037	0.0100197	2.18607	0.0288107	0.998534
chr14_102661274_102676199_0_+_WDR20_ENST00000335263	2.86863	-0.0176427	0.00807842	-2.18393	0.0289678	0.998534
chr9_110062421_110074018_0_+_RAD23B_ENST00000358015	3.62856	-0.0183787	0.00849421	-2.16367	0.0304898	0.998534
chr8_38194822_38205733_0_-_WHSC1L1_ENST00000317025	4.4993	-0.0158885	0.00734592	-2.1629	0.0305492	0.998534
chr6_131466424_131490413_0_+_AKAP7_ENST00000431975	0.789253	-0.0457292	0.0211532	-2.16182	0.0306324	0.998534
chr1_172520651_172526934_0_+_SUCO_ENST00000367723	2.50838	-0.0197518	0.00916718	-2.15462	0.0311913	0.998534
chr10_91498714_91522592_0_+_KIF20B_ENST00000394289	0.855984	0.0386316	0.0179728	2.14945	0.0315988	0.998534
chr18_56601664_56621031_0_+_ZNF532_ENST00000336078	2.95674	-0.0197101	0.00917286	-2.14875	0.0316545	0.998534
chr12_459786_475270_0_-_KDM5A_ENST00000399788	3.24304	-0.024271	0.011302	-2.1475	0.0317532	0.998534
chr20_47682728_47689234_0_+_CSE1L_ENST00000262982	0.823088	0.0377647	0.0176651	2.13781	0.0325322	0.998534
chr3_8977554_8983488_0_-_RAD18_ENST00000264926	2.26	0.0249321	0.0116763	2.13528	0.0327382	0.998534
chr18_9182379_9216898_0_+_ANKRD12_ENST00000383440	2.46582	0.0267474	0.0125783	2.12648	0.0334637	0.998534
chr1_92789001_92811471_0_+_RPAP2_ENST00000610020	1.53245	0.0310981	0.0146504	2.12268	0.033781	0.998534
chr21_16386664_16415895_0_-_NRIP1_ENST00000318948	1.49856	-0.033557	0.0158121	-2.12223	0.0338182	0.998534
chr17_45206758_45249430_0_-_CDC27_ENST00000066544	2.81691	0.0178138	0.00842989	2.11317	0.0345863	0.998534
chr18_48581150_48593557_0_+_SMAD4_ENST00000398417	0.684045	-0.0376559	0.0179915	-2.09299	0.0363501	0.998534
chr9_5954015_5988545_0_-_KIAA2026_ENST00000399933	3.39093	0.0222293	0.0106839	2.08064	0.0374669	0.998534
chr13_77779390_77818086_0_-_MYCBP2_ENST00000544440	2.50846	0.022451	0.0107907	2.08058	0.0374721	0.998534
chr6_56394771_56465019_0_-_DST_ENST00000244364	0.563391	0.0464479	0.0223806	2.07537	0.0379523	0.998534
chr1_62908829_62914337_0_+_USP1_ENST00000371146	0.429196	0.0421625	0.020402	2.06659	0.0387726	0.998534
chr7_40027197_40027857_0_+_CDK13_ENST00000181839	1.92659	-0.0193048	0.0093732	-2.05958	0.0394388	0.998534
chr12_93192667_93202932_0_-_EEA1_ENST00000322349	3.69983	0.0211038	0.0102777	2.05335	0.0400386	0.998534
chr8_124089350_124117704_0_+_TBC1D31_ENST00000287380	0.868592	-0.0281883	0.0137302	-2.05301	0.0400712	0.998534
chr1_210186977_210194599_0_+_SYT14_ENST00000399639	0.646741	-0.0350961	0.0171327	-2.04848	0.0405126	0.998534
chr2_10729168_10747437_0_-_NOL10_ENST00000345985	0.725661	-0.0425342	0.0207751	-2.04736	0.0406224	0.998534
chr14_93760203_93762503_0_-_BTBD7_ENST00000334746	0.945909	-0.0321773	0.0157294	-2.04568	0.0407876	0.998534
chr15_93540186_93558139_0_+_CHD2_ENST00000394196	1.35355	0.0240433	0.0118403	2.03064	0.0422917	0.998534
chr8_64087889_64100303_0_+_YTHDF3_ENST00000521674	1.55333	0.0251764	0.0124807	2.01722	0.0436726	0.998534
chr1_28800065_28800663_0_+_PHACTR4_ENST00000373839	0.584952	0.029511	0.0147242	2.00425	0.0450433	0.998534
chr3_196612021_196613565_0_+_SENP5_ENST00000445299	1.10655	0.0367197	0.0183549	2.00054	0.0454424	0.998534
chr5_14290824_14336836_0_+_TRIO_ENST00000344204	1.75941	-0.0237982	0.0119914	-1.9846	0.0471886	0.998534
chr5_82815167_82818128_0_+_VCAN_ENST00000265077	0.977507	0.0296581	0.0151715	1.95486	0.0505999	0.998534
chr9_132719638_132757237_0_-_FNBP1_ENST00000446176	1.31578	0.0272721	0.0139851	1.95009	0.0511659	0.998534
chr2_196544755_196583056_0_+_SLC39A10_ENST00000409086	0.880641	0.0272599	0.0139909	1.94841	0.0513662	0.998534
chr10_70530962_70548085_0_+_CCAR1_ENST00000535016	0.829555	0.0380725	0.0195454	1.9479	0.0514265	0.998534
chr15_63824845_63866602_0_+_USP3_ENST00000540797	2.4303	-0.0182049	0.00940059	-1.93657	0.0527975	0.998534
chr7_77256021_77261742_0_+_PTPN12_ENST00000248594	0.987256	0.0292524	0.0151074	1.93629	0.052832	0.998534
chr1_21097422_21100103_0_-_HP1BP3_ENST00000312239	0.861555	0.0355493	0.0183707	1.93511	0.0529769	0.998534
chr21_30698379_30702014_0_+_BACH1_ENST00000286800	20.0148	0.00963686	0.00499255	1.93025	0.0535763	0.998534
chr21_38480691_38505066_0_+_TTC3_ENST00000492275	2.76654	0.0177493	0.00922983	1.92304	0.0544752	0.998534
chrX_147733519_147744289_0_+_AFF2_ENST00000370457	7.34248	0.014556	0.00760637	1.91366	0.0556634	0.998534
chr2_215645283_215661841_0_-_BARD1_ENST00000260947	1.1103	-0.0245842	0.0128493	-1.91327	0.0557129	0.998534
chr1_155823066_155823597_0_-_GON4L_ENST00000437809	7.42036	-0.0138059	0.00721768	-1.91278	0.0557757	0.998534
chr8_116599227_116635985_0_-_TRPS1_ENST00000395715	3.91671	-0.0164899	0.00863513	-1.90962	0.0561817	0.998534
chr14_75513078_75516421_0_-_MLH3_ENST00000355774	5.57363	-0.0135122	0.00709176	-1.90534	0.0567355	0.998534
chr5_64747301_64769779_0_-_ADAMTS6_ENST00000381055	101.056	0.00982579	0.00515747	1.90516	0.0567594	0.998534
chr6_101246588_101296583_0_-_ASCC3_ENST00000369162	1.19267	0.0290668	0.0153343	1.89554	0.0580208	0.998534
chr11_46098304_46113774_0_-_PHF21A_ENST00000257821	1.09146	0.023078	0.0121776	1.89512	0.058076	0.998534
chr18_72342922_72353078_0_+_ZNF407_ENST00000582337	0.675781	-0.0290034	0.0153072	-1.89475	0.0581251	0.998534
chr3_57276883_57301820_0_+_APPL1_ENST00000288266	0.650298	-0.0309372	0.0164204	-1.88406	0.0595562	0.998534
chr11_85707868_85742653_0_-_PICALM_ENST00000532317	3.7893	-0.013149	0.00701132	-1.87539	0.0607389	0.998534
chr13_46577273_46619651_0_-_ZC3H13_ENST00000282007	2.222	0.0189375	0.0101182	1.87162	0.0612585	0.998534
chr14_56068474_56086030_0_+_KTN1_ENST00000459737	0.70984	0.0366896	0.0196488	1.86727	0.0618642	0.998534
chr14_56078736_56086030_0_+_KTN1_ENST00000395309	9.90838	0.0135211	0.00724383	1.86657	0.0619621	0.998534
chr2_196544755_196545774_0_+_SLC39A10_ENST00000409086	1.05883	0.0296871	0.0159143	1.86543	0.0621209	0.998534
chr3_136136726_136221621_0_-_STAG1_ENST00000383202	1.08936	0.031622	0.017082	1.85119	0.0641419	0.998534
chr13_103459495_103486902_0_+_BIVM_ENST00000257336	2.31096	0.0172921	0.00936464	1.84653	0.0648156	0.998534
chr6_159001971_159010814_0_+_TMEM181_ENST00000367090	0.850846	0.028633	0.0155231	1.84454	0.0651042	0.998534
chr1_171492359_171502100_0_+_PRRC2C_ENST00000392078	0.712659	0.0292924	0.0158899	1.84346	0.0652615	0.998534
chr8_141828375_141900868_0_-_PTK2_ENST00000522684	7.22017	0.0108783	0.00592192	1.83696	0.066216	0.998534
chr2_61575004_61577828_0_-_USP34_ENST00000398571	2.78713	0.0158359	0.00863341	1.83426	0.0666161	0.998534
chr15_76152218_76175765_0_+_UBE2Q2_ENST00000338677	0.499607	0.0311942	0.017046	1.83	0.0672496	0.998534
chr4_187584452_187630999_0_-_FAT1_ENST00000441802	4.08389	-0.013557	0.00744291	-1.82146	0.0685369	0.998534
chr5_32379220_32420208_0_-_ZFR_ENST00000265069	0.989521	0.032426	0.0178251	1.81912	0.068893	0.998534
chr18_20572710_20576425_0_+_RBBP8_ENST00000327155	0.425568	0.0380343	0.0209117	1.81881	0.0689411	0.998534
chr14_31404368_31425448_0_-_STRN3_ENST00000355683	4.3402	-0.0140481	0.00772553	-1.8184	0.0690029	0.998534
chr15_66044716_66053776_0_-_DENND4A_ENST00000443035	1.40491	-0.0219214	0.012062	-1.81739	0.0691581	0.998534
chr2_165548730_165561615_0_-_COBLL1_ENST00000375458	0.632644	0.0341331	0.0187843	1.81711	0.0692007	0.998534
chr6_12120122_12136125_0_+_HIVEP1_ENST00000379388	0.942174	0.026182	0.0144539	1.81141	0.0700771	0.998534
chr1_51860052_51913807_0_-_EPS15_ENST00000371730	0.438256	0.0314386	0.0174042	1.80638	0.0708585	0.998534
chr9_17309055_17395067_0_+_CNTLN_ENST00000380647	0.960198	-0.0276822	0.0153336	-1.80533	0.0710232	0.998534
chr15_39909935_40068732_0_-_FSIP1_ENST00000350221	0.487731	0.0366262	0.0202951	1.80468	0.0711251	0.998534
chr10_91511102_91522592_0_+_KIF20B_ENST00000394289	31.9846	0.013302	0.00737378	1.80396	0.0712371	0.998534
chr2_214174782_214239843_0_+_SPAG16_ENST00000331683	3.88467	0.0174599	0.00968746	1.80232	0.0714946	0.998534
chr4_144464661_144465125_0_+_SMARCA5_ENST00000283131	2.27218	0.0248068	0.0138132	1.79587	0.0725144	0.998534
chr7_102960055_102963241_0_-_DNAJC2_ENST00000475065	1.20811	0.026595	0.0148258	1.79384	0.0728388	0.998534
chr3_33453072_33467233_0_-_UBP1_ENST00000283629	0.595584	0.0306951	0.017119	1.79304	0.0729667	0.998534
chr7_23561325_23562051_0_-_TRA2A_ENST00000392502	0.661488	0.0339064	0.0189319	1.79097	0.0732989	0.998534
chr6_131919426_131929211_0_-_MED23_ENST00000354577	0.790278	0.0270575	0.0151346	1.78779	0.0738102	0.998534
chr15_59963381_59972507_0_-_BNIP2_ENST00000267859	0.789542	0.0255148	0.0143328	1.78016	0.0750496	0.998534
chr7_102962378_102963241_0_-_DNAJC2_ENST00000249270	2.64461	0.0284469	0.0160078	1.77706	0.0755577	0.998534
chr5_137320945_137324004_0_-_FAM13B_ENST00000033079	1.08382	0.0288086	0.0162155	1.77661	0.0756324	0.998534
chr18_19140819_19164401_0_-_ESCO1_ENST00000269214	1.15798	-0.0279865	0.0157536	-1.77652	0.075648	0.998534
chr9_113703700_113735838_0_-_LPAR1_ENST00000374431	6.06174	-0.0142727	0.00804278	-1.7746	0.0759633	0.998534
chr8_67484716_67492601_0_-_MYBL1_ENST00000522677	1.10481	-0.0306053	0.0172523	-1.77398	0.0760661	0.998534
chr12_88513890_88524995_0_-_CEP290_ENST00000552810	0.712196	-0.0337122	0.0190375	-1.77083	0.0765888	0.998534
chr14_32559707_32586493_0_+_ARHGAP5_ENST00000556611	14.9918	0.00903679	0.00512085	1.76471	0.0776131	0.998534
chr15_63824845_63855207_0_+_USP3_ENST00000540797	4.2837	-0.0151398	0.00861185	-1.75801	0.0787451	0.998534
chr13_28830428_28855516_0_+_PAN3_ENST00000380958	0.630086	-0.0299147	0.0170668	-1.7528	0.0796365	0.998534
chr5_60768507_60790237_0_+_ZSWIM6_ENST00000252744	0.919397	-0.0251206	0.0143774	-1.74722	0.080599	0.998534
chr17_60061531_60062451_0_-_MED13_ENST00000397786	0.690138	0.0266487	0.0152655	1.74568	0.0808666	0.998534
chr4_54249939_54310270_0_+_FIP1L1_ENST00000337488	1.51124	-0.0255586	0.0146573	-1.74375	0.0812028	0.998534
chr6_159004985_159010814_0_+_TMEM181_ENST00000367090	1.19897	0.0279876	0.0160862	1.73985	0.0818849	0.998534
chr3_142231101_142279296_0_-_ATR_ENST00000350721	2.88527	-0.016263	0.00935317	-1.73877	0.0820748	0.998534
chr17_45214517_45249430_0_-_CDC27_ENST00000066544	3.91825	0.0149866	0.00862876	1.73682	0.0824189	0.998534
chr13_77791974_77818086_0_-_MYCBP2_ENST00000544440	0.679946	0.0278051	0.0160356	1.73396	0.0829257	0.998534
chr2_201721404_201726585_0_-_CLK1_ENST00000321356	1.40521	-0.0250271	0.014511	-1.7247	0.0845823	0.998534
chr10_69714351_69773943_0_-_HERC4_ENST00000277817	9.18769	-0.0110861	0.00647005	-1.71345	0.08663	0.998534
chr8_42805530_42852780_0_+_HOOK3_ENST00000307602	0.363499	0.0344243	0.020195	1.70459	0.0882702	0.998534
chr2_65473657_65492309_0_+_ACTR2_ENST00000260641	0.97369	0.024121	0.0142399	1.6939	0.0902845	0.998534
chr11_70176278_70194526_0_+_PPFIA1_ENST00000253925	1.92897	-0.019967	0.0117956	-1.69275	0.0905039	0.998534
chr3_171969049_172028671_0_+_FNDC3B_ENST00000415807	1.32663	-0.0202384	0.0120461	-1.68007	0.0929433	0.998534
chr5_112321531_112339774_0_+_DCP2_ENST00000515408	0.782114	0.0225422	0.0134926	1.6707	0.0947805	0.998534
chr5_36984777_36986403_0_+_NIPBL_ENST00000282516	2.0487	0.0210607	0.0126462	1.66537	0.0958382	0.998534
chr13_77825285_77870809_0_-_MYCBP2_ENST00000544440	0.56991	0.0278129	0.0167329	1.66217	0.0964792	0.998534
chr6_132636773_132695916_0_-_MOXD1_ENST00000367963	0.883306	0.0275052	0.0165481	1.66213	0.096486	0.998534
chr4_15626874_15646331_0_-_FBXL5_ENST00000341285	0.923129	-0.026213	0.0158001	-1.65904	0.0971071	0.998534
chr12_48457492_48491907_0_-_SENP1_ENST00000552189	0.333364	0.0375115	0.0226128	1.65886	0.0971439	0.998534
chr14_95606995_95608085_0_-_DICER1_ENST00000526495	0.767113	0.0305839	0.0184687	1.65598	0.0977255	0.998534
chr2_114476730_114493435_0_-_SLC35F5_ENST00000245680	1.59349	0.0255365	0.0154904	1.64853	0.0992435	0.998534
chr18_9583114_9595151_0_-_PPP4R1_ENST00000400556	1.5134	0.0174375	0.0105849	1.64739	0.099477	0.998534
chr10_116590610_116608496_0_+_FAM160B1_ENST00000369248	0.635926	0.0373578	0.0226868	1.64668	0.0996246	0.998534
chr6_128326228_128411137_0_-_PTPRK_ENST00000368226	0.726607	-0.0269853	0.0163998	-1.64547	0.0998735	0.998534
chr15_56958592_56985413_0_-_ZNF280D_ENST00000559237	0.790982	0.0269491	0.0163813	1.64511	0.0999469	0.998534
chr17_59853761_59857762_0_-_BRIP1_ENST00000259008	1.19857	0.0264129	0.0160572	1.64492	0.0999855	0.998534
chr5_86627164_86649052_0_+_RASA1_ENST00000274376	1.5794	0.0240928	0.0146748	1.64178	0.100635	0.998534
chr14_92480558_92499597_0_-_TRIP11_ENST00000267622	4.27636	0.0160332	0.00982588	1.63173	0.102735	0.998534
chr6_17665469_17676001_0_-_NUP153_ENST00000262077	0.660302	0.0271911	0.0166688	1.63125	0.102837	0.998534
chr15_65756098_65772737_0_-_DPP8_ENST00000341861	0.583717	0.0293103	0.0180121	1.62726	0.103683	0.998534
chr13_30814596_30857928_0_-_KATNAL1_ENST00000380615	0.436097	0.032019	0.0196958	1.62568	0.104018	0.998534
chr8_18725183_18730243_0_-_PSD3_ENST00000327040	5.228	-0.0183105	0.0112774	-1.62365	0.10445	0.998534
chr6_101163337_101296583_0_-_ASCC3_ENST00000369162	1.14213	0.0264685	0.0163534	1.61853	0.105548	0.998534
chr11_67934448_67957619_0_-_SUV420H1_ENST00000304363	3.34675	0.0152785	0.00946231	1.61467	0.106383	0.998534
chr5_36953719_36986403_0_+_NIPBL_ENST00000282516	5.55945	-0.0122911	0.00761819	-1.61339	0.10666	0.998534
chr10_75830427_75854219_0_+_VCL_ENST00000211998	0.677937	-0.0246678	0.0153036	-1.61189	0.106985	0.998534
chr4_128995614_129012667_0_+_LARP1B_ENST00000326639	7.34249	0.0130934	0.00813535	1.60944	0.107519	0.998534
chr16_23625324_23649450_0_-_PALB2_ENST00000568219	0.434523	0.0316714	0.0197158	1.60639	0.108187	0.998534
chr21_17205666_17214859_0_+_USP25_ENST00000285679	0.441339	0.03754	0.0233992	1.60433	0.108642	0.998534
chr14_75247107_75269379_0_+_YLPM1_ENST00000238571	1.9873	0.0211845	0.0132127	1.60334	0.108859	0.998534
chr1_243716030_244006584_0_-_AKT3_ENST00000366540	2.11278	-0.0182354	0.0114897	-1.5871	0.11249	0.998534
chr8_56695306_56708711_0_+_TGS1_ENST00000260129	1.89576	0.0190159	0.011987	1.58637	0.112655	0.998534
chr7_76903798_76909970_0_+_CCDC146_ENST00000285871	1.23247	0.0241807	0.0152483	1.58579	0.112786	0.998534
chrX_19968870_19988416_0_-_CXorf23_ENST00000379687	0.682378	0.0231093	0.0145738	1.58568	0.112812	0.998534
chr5_130840318_130883883_0_-_RAPGEF6_ENST00000509018	0.536849	-0.0316717	0.0200604	-1.57882	0.114378	0.998534
chr1_47745912_47748131_0_-_STIL_ENST00000337817	3.23469	-0.0140883	0.00893865	-1.57611	0.115	0.998534
chr2_68740211_68772444_0_+_APLF_ENST00000303795	1.45944	0.0175365	0.0111378	1.57451	0.11537	0.998534
chr3_169831147_169867032_0_-_PHC3_ENST00000495893	1.15814	0.0218658	0.0139631	1.56597	0.117356	0.998534
chr3_17051165_17056403_0_+_PLCL2_ENST00000396755	0.879363	0.0293064	0.0187325	1.56446	0.117709	0.998534
chr15_50875285_50884823_0_-_TRPM7_ENST00000560955	1.20155	-0.0197222	0.0126256	-1.56208	0.118269	0.998534
chr8_95518727_95524317_0_-_KIAA1429_ENST00000297591	0.451123	-0.0265674	0.0170199	-1.56096	0.118533	0.998534
chr9_36351111_36376124_0_-_RNF38_ENST00000259605	0.418912	-0.0345205	0.0221204	-1.56057	0.118624	0.998534
chr13_46577273_46619648_0_-_ZC3H13_ENST00000242848	1.04127	0.0201982	0.0129472	1.56005	0.118749	0.998534
chr6_17661883_17676001_0_-_NUP153_ENST00000262077	1.00076	0.0184039	0.0117998	1.55968	0.118836	0.998534
chr5_70805291_70806978_0_+_BDP1_ENST00000358731	2.2325	-0.0137571	0.00882547	-1.5588	0.119044	0.998534
chr4_129042980_129128538_0_+_LARP1B_ENST00000326639	0.469139	-0.0345064	0.0221383	-1.55868	0.119072	0.998534
chr20_46252654_46262380_0_+_NCOA3_ENST00000341724	11.1708	0.0120568	0.00774046	1.55763	0.119321	0.998534
chr1_243319522_243354796_0_-_CEP170_ENST00000366542	0.939628	0.0226509	0.0145605	1.55564	0.119794	0.998534
chr15_93467550_93498742_0_+_CHD2_ENST00000394196	0.784214	0.0286502	0.0184541	1.55251	0.12054	0.998534
chr12_42768664_42792796_0_+_PPHLN1_ENST00000549190	0.477887	-0.0293852	0.0189343	-1.55196	0.120673	0.998534
chr12_123818599_123832680_0_-_SBNO1_ENST00000267176	0.747337	0.0244561	0.0157859	1.54924	0.121325	0.998534
chr2_72945231_72960247_0_-_EXOC6B_ENST00000272427	0.603323	-0.0259681	0.016823	-1.54361	0.122684	0.998534
chr2_71653589_71658558_0_+_ZNF638_ENST00000355812	0.52011	0.0262531	0.0170328	1.54132	0.123238	0.998534
chr2_201994451_202014558_0_+_CFLAR_ENST00000309955	0.420809	-0.0373132	0.0242106	-1.54119	0.12327	0.998534
chr12_78334098_78401225_0_+_NAV3_ENST00000549464	0.974387	-0.0294632	0.0191199	-1.54097	0.123324	0.998534
chr8_54891584_54923052_0_-_TCEA1_ENST00000521604	17.9768	0.0110046	0.00714783	1.53958	0.123664	0.998534
chr1_27432375_27436268_0_-_SLC9A1_ENST00000263980	0.452241	-0.035474	0.0230585	-1.53844	0.123941	0.998534
chr11_94528176_94533477_0_+_AMOTL1_ENST00000317837	0.665844	-0.0259859	0.0169104	-1.53668	0.124372	0.998534
chr5_179132679_179137066_0_+_CANX_ENST00000504734	1.66321	0.0168378	0.010962	1.53601	0.124535	0.998534
chr15_66007815_66048810_0_-_DENND4A_ENST00000443035	0.502888	-0.0298532	0.0194829	-1.53228	0.125455	0.998534
chr13_41892941_41910892_0_+_NAA16_ENST00000379367	3.32805	-0.0155458	0.0101732	-1.52811	0.126485	0.998534
chr15_25599499_25657118_0_-_UBE3A_ENST00000232165	0.725022	-0.0261667	0.0171664	-1.52429	0.127435	0.998534
chr4_52729602_52765544_0_+_DCUN1D4_ENST00000509376	0.869778	0.018896	0.0123981	1.52411	0.127481	0.998534
chr13_25466780_25487229_0_-_CENPJ_ENST00000381884	2.02223	0.0185893	0.0122271	1.52033	0.128427	0.998534
chr14_61262934_61285565_0_+_MNAT1_ENST00000261245	5.85451	0.0140149	0.00925529	1.51426	0.129959	0.998534
chr17_65941524_65944422_0_+_BPTF_ENST00000321892	3.72692	0.0122664	0.00810704	1.51306	0.130266	0.998534
chr11_34107610_34113603_0_+_CAPRIN1_ENST00000341394	0.9502	0.0198012	0.0130947	1.51215	0.130495	0.998534
chr9_2828674_2838517_0_-_KIAA0020_ENST00000397885	1.3047	0.0194013	0.0128311	1.51205	0.130521	0.998534
chrX_117528017_117538407_0_+_WDR44_ENST00000371822	0.475406	0.0284239	0.0188123	1.51092	0.130809	0.998534
chr17_62515438_62530855_0_+_CEP95_ENST00000556440	0.572119	-0.0331543	0.0219839	-1.50812	0.131524	0.998534
chr18_13048857_13073184_0_+_CEP192_ENST00000506447	1.28489	0.0389886	0.0258895	1.50596	0.132077	0.998534
chr1_243708811_243736350_0_-_AKT3_ENST00000336199	0.881369	-0.0228143	0.015163	-1.50461	0.132425	0.998534
chr10_46135263_46159290_0_-_ZFAND4_ENST00000344646	1.1112	0.0196236	0.0130623	1.50231	0.133018	0.998534
chr3_16327848_16345099_0_+_OXNAD1_ENST00000605932	0.421696	0.0287064	0.0191314	1.50049	0.133488	0.998534
chr7_97820039_97823884_0_+_LMTK2_ENST00000297293	2.47235	-0.013324	0.0088876	-1.49917	0.13383	0.998534
chr14_73614502_73640415_0_+_PSEN1_ENST00000357710	0.763746	-0.0233238	0.0155713	-1.49787	0.134167	0.998534
chr2_68717321_68794519_0_+_APLF_ENST00000303795	1.16869	0.0173622	0.0115993	1.49682	0.134439	0.998534
chr16_28177828_28181230_0_-_XPO6_ENST00000565698	0.762998	-0.0245701	0.0164238	-1.496	0.134653	0.998534
chr17_57808781_57816308_0_+_VMP1_ENST00000262291	0.627765	-0.0264129	0.017673	-1.49453	0.135036	0.998534
chr8_141828375_141889736_0_-_PTK2_ENST00000522684	2.48997	0.0169789	0.0113914	1.4905	0.136093	0.998534
chr6_90571844_90581107_0_+_CASP8AP2_ENST00000237177	6.91518	0.0132488	0.0088965	1.48921	0.136432	0.998534
chr3_67546221_67559327_0_-_SUCLG2_ENST00000493112	0.371255	0.0313491	0.0211251	1.48398	0.137816	0.998534
chr7_156994414_157024021_0_+_UBE3C_ENST00000348165	0.977343	-0.0190066	0.0128275	-1.48171	0.138417	0.998534
chr13_41890981_41910892_0_+_NAA16_ENST00000379367	2.55365	-0.0148558	0.010043	-1.47922	0.139081	0.998534
chr10_103557736_103560157_0_-_MGEA5_ENST00000361464	0.614155	-0.0230985	0.0156181	-1.47895	0.139153	0.998534
chr6_144086397_144128270_0_+_PHACTR2_ENST00000367584	1.37831	0.0179373	0.0121326	1.47844	0.13929	0.998534
chr15_49917309_49926991_0_+_DTWD1_ENST00000403028	0.613754	-0.0228728	0.0154982	-1.47583	0.139988	0.998534
chr18_8076452_8143777_0_+_PTPRM_ENST00000580170	0.763132	0.0251631	0.0170724	1.4739	0.140507	0.998534
chr9_33971648_34017187_0_-_UBAP2_ENST00000449054	2.89974	0.0129662	0.00881188	1.47145	0.141169	0.998534
chr21_40619626_40646398_0_-_BRWD1_ENST00000333229	0.449392	0.0340482	0.0232504	1.46441	0.143081	0.998534
chr11_77404551_77413540_0_-_RSF1_ENST00000308488	1.86014	-0.019711	0.0134885	-1.46132	0.143927	0.998534
chr4_178260936_178274882_0_+_NEIL3_ENST00000264596	2.36671	0.0178097	0.0121999	1.45983	0.144337	0.998534
chr18_48444479_48466756_0_+_ME2_ENST00000321341	2.14512	0.0160894	0.0110322	1.45841	0.144728	0.998534
chr3_169831147_169854453_0_-_PHC3_ENST00000495893	2.25789	0.0193349	0.0132754	1.45644	0.145271	0.998534
chr2_110342702_110350696_0_-_SEPT10_ENST00000356688	0.977851	0.0269817	0.0185366	1.45559	0.145506	0.998534
chr22_22153300_22162135_0_-_MAPK1_ENST00000215832	1.71866	0.0156559	0.0107794	1.45239	0.146394	0.998534
chr2_148653869_148657467_0_+_ACVR2A_ENST00000241416	1.36208	0.0178012	0.0122642	1.45148	0.146647	0.998534
chr1_16263657_16264501_0_+_SPEN_ENST00000375759	0.489438	-0.0324377	0.0223822	-1.44926	0.147264	0.998534
chr1_233334684_233388534_0_-_PCNXL2_ENST00000258229	0.710053	-0.0225167	0.0155529	-1.44775	0.147686	0.998534
chr2_99811213_99812219_0_+_C2orf15_ENST00000424491	4.97082	0.0114889	0.00794648	1.44579	0.148236	0.998534
chr2_165548730_165586625_0_-_COBLL1_ENST00000375458	0.36003	0.030785	0.0213119	1.4445	0.148599	0.998534
chr5_126140467_126168493_0_+_LMNB1_ENST00000460265	0.871913	0.0229893	0.0159294	1.4432	0.148965	0.998534
chr13_46553947_46594692_0_-_ZC3H13_ENST00000242848	0.714465	-0.0256412	0.0177772	-1.44237	0.149199	0.998534
chr5_72347175_72373320_0_+_FCHO2_ENST00000341845	1.01074	0.0228194	0.0158242	1.44205	0.149287	0.998534
chr6_82922423_82933337_0_-_IBTK_ENST00000306270	0.737008	0.0248227	0.0172588	1.43826	0.15036	0.998534
chr11_108559662_108594189_0_+_DDX10_ENST00000322536	0.40615	-0.0306579	0.0213255	-1.43762	0.150541	0.998534
chr8_68030482_68062170_0_+_CSPP1_ENST00000262210	0.520024	0.0264415	0.0183987	1.43714	0.150678	0.998534
chr7_91622198_91632549_0_+_AKAP9_ENST00000356239	1.27278	0.0249249	0.0173934	1.43301	0.151856	0.998534
chr2_168986050_168997268_0_-_STK39_ENST00000355999	0.855267	-0.0222733	0.0155444	-1.43288	0.151892	0.998534
chr4_48371865_48385801_0_+_SLAIN2_ENST00000264313	59.7771	0.00905369	0.0063328	1.42965	0.152817	0.998534
chr6_107419754_107420500_0_-_BEND3_ENST00000369042	0.551985	-0.032147	0.0224893	-1.42943	0.15288	0.998534
chr10_1118055_1142186_0_+_WDR37_ENST00000358220	0.666861	0.0252874	0.017695	1.42907	0.152984	0.998534
chr2_202410265_202446940_0_-_ALS2CR11_ENST00000286195	0.540468	-0.0287834	0.0202105	-1.42418	0.154395	0.998534
chr7_72873865_72884813_0_-_BAZ1B_ENST00000339594	1.56261	-0.0165316	0.0116118	-1.42369	0.154537	0.998534
chr10_75830427_75834661_0_+_VCL_ENST00000211998	0.867727	0.0225609	0.0158529	1.42314	0.154695	0.998534
chr13_61013821_61060082_0_+_TDRD3_ENST00000196169	1.3738	-0.0156424	0.0109916	-1.42312	0.154702	0.998534
chr2_61468694_61520685_0_-_USP34_ENST00000398571	0.330795	-0.0297991	0.0209694	-1.42108	0.155294	0.998534
chr7_77236551_77261742_0_+_PTPN12_ENST00000248594	10.0212	0.0128674	0.00907242	1.4183	0.156102	0.998534
chr11_85718584_85742653_0_-_PICALM_ENST00000532317	1.34455	-0.0185745	0.0130971	-1.41822	0.156127	0.998534
chr6_13632601_13644961_0_-_RANBP9_ENST00000011619	12.0534	0.00691456	0.00489458	1.4127	0.157745	0.998534
chr9_33948371_33963789_0_-_UBAP2_ENST00000449054	0.657732	0.0256471	0.0181681	1.41166	0.158051	0.998534
chr1_70758070_70781249_0_-_ANKRD13C_ENST00000370944	1.37222	-0.0188789	0.013379	-1.41108	0.158222	0.998534
chr8_62593526_62596747_1_-_ASPH_ENST00000541428	9.09352	0.0113815	0.00810345	1.40453	0.160162	0.998534
chr8_61653817_61655656_0_+_CHD7_ENST00000423902	0.494213	-0.0290477	0.0206903	-1.40393	0.16034	0.998534
chr14_35062250_35078948_0_-_SNX6_ENST00000396526	1.12799	-0.0228605	0.0162849	-1.40379	0.160382	0.998534
chr12_95869849_95879757_0_+_METAP2_ENST00000261220	0.839957	0.022924	0.0163441	1.40259	0.160741	0.998534
chr17_34934412_34942628_0_+_GGNBP2_ENST00000304718	0.673192	0.0293294	0.0209322	1.40116	0.161166	0.998534
chr5_14290824_14316852_0_+_TRIO_ENST00000344204	0.799164	0.0244477	0.0175249	1.39503	0.163008	0.998534
chr2_73799388_73800551_0_+_ALMS1_ENST00000409009	0.708281	0.0231037	0.0165651	1.39472	0.1631	0.998534
chr5_14316621_14336836_0_+_TRIO_ENST00000344204	1.4924	-0.0183916	0.013251	-1.38795	0.165153	0.998534
chr13_27664019_27680081_0_-_USP12_ENST00000282344	0.286861	0.0316207	0.0227825	1.38794	0.165157	0.998534
chr2_211018218_211019335_0_-_KANSL1L_ENST00000281772	2.83289	-0.0119054	0.00857908	-1.38772	0.165222	0.998534
chr10_7839009_7844817_0_+_ATP5C1_ENST00000356708	3.33992	-0.0112279	0.00809249	-1.38745	0.165306	0.998534
chr15_66821189_66832548_0_+_ZWILCH_ENST00000535141	0.395792	0.0347635	0.025258	1.37634	0.168717	0.998534
chr8_141799572_141889736_0_-_PTK2_ENST00000522684	0.379419	-0.0297974	0.0216584	-1.37579	0.168888	0.998534
chr2_171902683_171939362_0_-_TLK1_ENST00000360843	0.400748	0.0325307	0.0237101	1.37202	0.170058	0.998534
chr18_9195548_9221997_0_+_ANKRD12_ENST00000383440	8.10323	0.00892562	0.00651655	1.36969	0.170785	0.998534
chr14_73749066_73754022_0_-_NUMB_ENST00000554546	1.00272	-0.0198093	0.0144758	-1.36844	0.171174	0.998534
chr12_26217430_26220646_0_+_RASSF8_ENST00000381352	1.4241	-0.0183913	0.0134555	-1.36682	0.171681	0.998534
chr9_128419929_128434922_0_-_MAPKAP1_ENST00000373511	9.37839	-0.00789982	0.0057889	-1.36465	0.172363	0.998534
chr5_132262812_132270633_0_-_AFF4_ENST00000265343	0.806652	0.0192818	0.0141301	1.36459	0.172382	0.998534
chr15_93540186_93555674_0_+_CHD2_ENST00000394196	0.649836	0.0229292	0.0168511	1.3607	0.17361	0.998534
chr18_51686134_51731527_0_-_MBD2_ENST00000256429	5.17529	0.00963975	0.00708792	1.36003	0.173822	0.998534
chr1_104070316_104093695_0_+_RNPC3_ENST00000524631	1.05117	0.0203598	0.0149935	1.35791	0.174492	0.998534
chr14_36121010_36143915_0_-_RALGAPA1_ENST00000389698	0.41294	0.0291802	0.0215057	1.35686	0.174827	0.998534
chr15_77577299_77578846_0_-_PEAK1_ENST00000567808	2.46736	0.0139038	0.0102541	1.35592	0.175125	0.998534
chr2_216238044_216256537_0_-_FN1_ENST00000421182	13.8469	0.00827176	0.00611161	1.35345	0.175912	0.998534
chr9_99284787_99327765_0_-_CDC14B_ENST00000474602	0.673347	0.0202944	0.0150008	1.35289	0.17609	0.998534
chr17_30498061_30503232_0_+_RHOT1_ENST00000333942	0.607023	0.0260136	0.0192528	1.35116	0.176644	0.998534
chr18_18586311_18608896_0_-_ROCK1_ENST00000399799	0.959023	0.027139	0.0201171	1.34905	0.177321	0.998534
chr10_70666466_70679737_0_+_DDX50_ENST00000373585	0.803983	0.0203761	0.0151114	1.34839	0.177532	0.998534
chr5_179688683_179707608_0_-_MAPK9_ENST00000452135	2.36253	-0.0137452	0.0101941	-1.34836	0.177544	0.998534
chr5_138979956_139003046_0_+_UBE2D2_ENST00000511725	0.307942	0.0287899	0.0213613	1.34776	0.177735	0.998534
chr11_120335945_120338017_0_+_ARHGEF12_ENST00000397843	0.306842	0.0368518	0.0273574	1.34705	0.177964	0.998534
chr15_68434283_68466230_0_+_PIAS1_ENST00000249636	0.626313	-0.0214791	0.0159758	-1.34447	0.178795	0.998534
chr1_151395872_151403317_0_-_POGZ_ENST00000392723	1.23887	-0.0170638	0.0127239	-1.34108	0.179894	0.998534
chr4_187627716_187630999_0_-_FAT1_ENST00000441802	52.2099	-0.00576735	0.00430434	-1.33989	0.180281	0.998534
chr16_18847254_18856973_0_-_SMG1_ENST00000389467	0.807005	-0.0205918	0.0153792	-1.33894	0.180592	0.998534
chr8_116631358_116635985_0_-_TRPS1_ENST00000395715	2.45695	0.0127184	0.00950989	1.33739	0.181095	0.998534
chr1_78097534_78107340_0_-_ZZZ3_ENST00000370801	3.52009	-0.0101096	0.00755975	-1.33729	0.181129	0.998534
chr20_47691321_47708664_0_+_CSE1L_ENST00000262982	0.234427	0.0398853	0.0298378	1.33673	0.181309	0.998534
chr11_128993340_128994789_0_-_ARHGAP32_ENST00000310343	0.687391	0.0283575	0.0213243	1.32982	0.183577	0.998534
chr2_203329531_203384924_0_+_BMPR2_ENST00000374580	1.5872	0.0167806	0.012632	1.32842	0.184041	0.998534
chr2_63206322_63223901_0_+_EHBP1_ENST00000405015	4.05387	-0.010419	0.0078557	-1.3263	0.184739	0.998534
chr12_78360008_78415642_0_+_NAV3_ENST00000549464	0.634159	0.0259002	0.0195439	1.32523	0.185094	0.998534
chr12_93192667_93205210_0_-_EEA1_ENST00000322349	1.37956	0.0186702	0.0140977	1.32434	0.18539	0.998534
chr1_21267983_21268823_0_-_EIF4G3_ENST00000264211	1.60363	0.0174105	0.0131556	1.32343	0.185693	0.998534
chr2_61505299_61512092_0_-_USP34_ENST00000398571	0.672871	-0.0229672	0.0174118	-1.31906	0.18715	0.998534
chr10_102683731_102698493_0_+_FAM178A_ENST00000238961	0.468906	-0.0267321	0.0202705	-1.31877	0.187247	0.998534
chr11_82917099_82959129_0_+_ANKRD42_ENST00000260047	0.942515	-0.0249793	0.0189434	-1.31863	0.187294	0.998534
chr5_58284319_58289292_0_-_PDE4D_ENST00000340635	0.769639	-0.0265256	0.0201294	-1.31775	0.187586	0.998534
chr4_138450755_138452896_0_-_PCDH18_ENST00000507846	0.366539	0.0300891	0.0228605	1.31621	0.188105	0.998534
chr17_36517593_36533668_0_+_SOCS7_ENST00000331159	0.358886	-0.0259557	0.0198119	-1.31011	0.190159	0.998534
chr6_36483114_36507984_0_-_STK38_ENST00000229812	1.19351	-0.0163132	0.0124619	-1.30904	0.190519	0.998534
chr6_76344422_76373234_0_+_SENP6_ENST00000370010	1.05835	-0.0154909	0.0118443	-1.30788	0.190914	0.998534
chr2_228356262_228389631_0_+_AGFG1_ENST00000409979	0.586972	0.0276923	0.0211834	1.30727	0.191122	0.998534
chr10_98303832_98336586_0_-_TM9SF3_ENST00000371142	0.68565	0.0200803	0.015425	1.3018	0.192985	0.998534
chr3_149563797_149639014_0_+_RNF13_ENST00000392894	2.8288	0.0100504	0.00772185	1.30155	0.19307	0.998534
chr15_39877764_39878171_2_+_THBS1_ENST00000260356	2.65292	0.0292645	0.0224864	1.30143	0.193111	0.998534
chr7_131193709_131196192_0_-_PODXL_ENST00000446198	2.60669	0.0138684	0.0106766	1.29895	0.19396	0.998534
chr13_25473556_25487229_0_-_CENPJ_ENST00000381884	1.07171	0.0206486	0.0159041	1.29832	0.194177	0.998534
chr1_59137541_59150923_0_-_MYSM1_ENST00000472487	0.93535	-0.015963	0.0122971	-1.29811	0.194249	0.998534
chr10_76598440_76603236_0_+_KAT6B_ENST00000372724	0.627726	-0.0206622	0.0159392	-1.29631	0.194868	0.998534
chr4_153332454_153333681_0_-_FBXW7_ENST00000603548	19.6625	-0.00656814	0.00507976	-1.293	0.196011	0.998534
chr13_76391296_76398009_0_+_LMO7_ENST00000341547	1.13773	0.0168153	0.0130256	1.29094	0.196724	0.998534
chr2_32323864_32341281_0_+_SPAST_ENST00000315285	0.600351	0.0202661	0.0157143	1.28966	0.19717	0.998534
chr3_87017739_87018273_0_-_VGLL3_ENST00000398399	3.08347	-0.0151686	0.0117858	-1.28702	0.198087	0.998534
chr12_88898935_88939642_0_-_KITLG_ENST00000228280	0.433601	-0.0255502	0.0198608	-1.28646	0.198283	0.998534
chr13_21742126_21746820_0_-_SKA3_ENST00000400018	7.05818	0.0119918	0.00934054	1.28385	0.199196	0.998534
chr9_19070216_19096767_0_-_HAUS6_ENST00000380502	1.42661	-0.0173732	0.0135479	-1.28235	0.19972	0.998534
chr7_140476711_140508795_0_-_BRAF_ENST00000288602	2.60742	0.014103	0.0109994	1.28216	0.199786	0.998534
chrX_117526594_117532433_0_+_WDR44_ENST00000371822	0.90945	-0.0193876	0.015122	-1.28208	0.199815	0.998534
chr5_64537930_64769779_0_-_ADAMTS6_ENST00000381055	1.02983	-0.016998	0.013269	-1.28103	0.200184	0.998534
chr9_37126308_37305711_0_+_ZCCHC7_ENST00000336755	2.62093	0.0156532	0.0122208	1.28086	0.200242	0.998534
chr2_29140758_29152576_0_+_WDR43_ENST00000407426	0.219646	-0.0308269	0.0240684	-1.2808	0.200263	0.998534
chr8_62468482_62559437_0_-_ASPH_ENST00000541428	1.18023	-0.0195388	0.0152659	-1.2799	0.200582	0.998534
chr18_74561481_74583781_0_+_ZNF236_ENST00000320610	0.592465	0.0188279	0.0147314	1.27807	0.201223	0.998534
chr13_73347821_73352518_0_-_DIS3_ENST00000377767	0.330124	0.0275922	0.0216314	1.27557	0.202109	0.998534
chr1_92786155_92811471_0_+_RPAP2_ENST00000610020	3.09578	0.0110538	0.00866707	1.27538	0.202176	0.998534
chr4_48371865_48381865_0_+_SLAIN2_ENST00000264313	1.58293	0.0172785	0.0135816	1.2722	0.203301	0.998534
chr8_131130406_131138335_0_-_ASAP1_ENST00000524124	0.993838	0.0228621	0.0180299	1.26801	0.204795	0.998534
chr12_123678932_123707674_0_-_MPHOSPH9_ENST00000606320	0.530306	0.0219943	0.0173509	1.26762	0.204934	0.998534
chr2_38156404_38231359_0_+_RMDN2_ENST00000354545	0.462983	0.0250285	0.0197583	1.26673	0.20525	0.998534
chr7_91726002_91730370_0_+_AKAP9_ENST00000356239	0.266207	-0.0351172	0.0277283	-1.26648	0.205343	0.998534
chr17_34934412_34943675_0_+_GGNBP2_ENST00000304718	0.506413	-0.0396257	0.0313132	-1.26546	0.205707	0.998534
chr12_111947352_111993723_0_-_ATXN2_ENST00000389153	0.750005	-0.0158266	0.0125186	-1.26425	0.206141	0.998534
chr5_109117096_109159538_0_+_MAN2A1_ENST00000261483	0.502463	0.0242783	0.019216	1.26344	0.206431	0.998534
chr2_165548730_165552346_0_-_COBLL1_ENST00000375458	0.554432	0.0224033	0.0177346	1.26326	0.206497	0.998534
chr11_108198371_108206688_0_+_ATM_ENST00000278616	0.32034	0.0275734	0.021856	1.2616	0.207094	0.998534
chr5_138994170_139003046_0_+_UBE2D2_ENST00000511725	0.492007	0.0301618	0.0239296	1.26044	0.20751	0.998534
chr9_36352738_36353328_0_-_RNF38_ENST00000259605	0.498264	0.0255773	0.0203106	1.25931	0.207918	0.998534
chr17_35913216_35914161_0_-_SYNRG_ENST00000339208	0.700331	0.0206342	0.0163987	1.25828	0.208289	0.998534
chr1_52975267_52992045_0_-_ZCCHC11_ENST00000257177	2.46733	0.0134167	0.010674	1.25695	0.208772	0.998534
chr2_144966169_144969146_0_-_GTDC1_ENST00000392869	0.49158	0.026162	0.0208232	1.25639	0.208974	0.998534
chr21_38480691_38512973_0_+_TTC3_ENST00000418766	0.552212	0.0263881	0.0210274	1.25494	0.209502	0.998534
chr4_3088665_3109150_0_+_HTT_ENST00000355072	1.46358	0.0147068	0.0117202	1.25483	0.209542	0.998534
chr2_204231599_204291992_0_+_ABI2_ENST00000417864	0.559097	-0.0266822	0.0212878	-1.2534	0.210059	0.998534
chr10_33197295_33224486_0_-_ITGB1_ENST00000396033	1.30883	-0.0206572	0.0164941	-1.2524	0.210423	0.998534
chr7_77256021_77256992_0_+_PTPN12_ENST00000248594	0.962116	0.0174764	0.0139544	1.2524	0.210425	0.998534
chr14_36103779_36143915_0_-_RALGAPA1_ENST00000389698	1.00591	-0.0187689	0.0149898	-1.25211	0.210528	0.998534
chr9_33996220_34017187_0_-_UBAP2_ENST00000449054	1.25411	0.0205031	0.0163981	1.25033	0.211179	0.998534
chr6_131276244_131277639_0_-_EPB41L2_ENST00000528282	9.66719	0.00793588	0.00635122	1.2495	0.21148	0.998534
chr8_42812236_42837839_0_+_HOOK3_ENST00000307602	0.729333	0.0186628	0.0149379	1.24936	0.211532	0.998534
chr12_100441307_100453821_0_-_UHRF1BP1L_ENST00000279907	0.421275	-0.0321277	0.0257163	-1.24931	0.211552	0.998534
chr10_76729417_76748870_0_+_KAT6B_ENST00000372725	6.25972	-0.00945641	0.00757094	-1.24904	0.21165	0.998534
chr2_203419974_203421254_0_+_BMPR2_ENST00000374580	13.4164	0.00639116	0.00512817	1.24629	0.21266	0.998534
chr2_15514731_15567918_0_-_NBAS_ENST00000441750	0.427203	-0.0227122	0.0182265	-1.24611	0.212725	0.998534
chr7_104714065_104722244_0_+_KMT2E_ENST00000311117	0.44279	0.0263713	0.0212231	1.24258	0.214024	0.998534
chr7_22999874_23030758_0_-_FAM126A_ENST00000432176	4.36185	-0.0114312	0.00922872	-1.23865	0.215474	0.998534
chr9_103072580_103111654_0_-_TEX10_ENST00000374902	1.34673	0.0178505	0.0144216	1.23776	0.215804	0.998534
chr15_90982563_90986710_0_+_IQGAP1_ENST00000268182	0.851963	0.0230988	0.0186629	1.23769	0.215832	0.998534
chr3_69092900_69097713_0_-_TMF1_ENST00000398559	0.607034	0.0217458	0.0175815	1.23686	0.216138	0.998534
chr2_97907002_97915382_0_+_ANKRD36_ENST00000461153	11.5608	0.00859673	0.00697266	1.23292	0.217606	0.998534
chr12_28408513_28412375_0_+_CCDC91_ENST00000545336	0.51257	0.0252167	0.0204572	1.23265	0.217706	0.998534
chr1_14095612_14109326_0_+_PRDM2_ENST00000343137	1.3869	-0.0162413	0.0131762	-1.23262	0.217718	0.998534
chr5_78692645_78752841_0_-_HOMER1_ENST00000334082	0.309398	0.028256	0.0229411	1.23168	0.21807	0.998534
chr14_50266192_50298079_0_-_NEMF_ENST00000298310	1.19303	0.0143421	0.0116449	1.23162	0.218092	0.998534
chr4_95185857_95206220_0_+_SMARCAD1_ENST00000359052	0.319206	0.0285091	0.0231572	1.23111	0.218281	0.998534
chr19_8520288_8528570_0_+_HNRNPM_ENST00000348943	1.11008	0.0142616	0.0115901	1.23049	0.218513	0.998534
chr21_38480691_38520947_0_+_TTC3_ENST00000418766	2.24427	0.0132493	0.0107749	1.22964	0.218831	0.998534
chr5_109049220_109065214_0_+_MAN2A1_ENST00000261483	2.5935	0.0155463	0.0126713	1.22688	0.219866	0.998534
chr21_33073307_33078670_0_-_SCAF4_ENST00000286835	1.49677	-0.0156304	0.0127481	-1.2261	0.220162	0.998534
chr9_5968018_5969436_0_-_KIAA2026_ENST00000399933	5.25951	0.0126448	0.0103277	1.22436	0.220817	0.998534
chr5_126859151_126874835_0_+_PRRC1_ENST00000296666	0.396618	0.021596	0.0176606	1.22284	0.221391	0.998534
chr5_132224770_132232932_0_-_AFF4_ENST00000265343	1.00697	0.0177279	0.0145066	1.22206	0.221686	0.998534
chr7_77247796_77261742_0_+_PTPN12_ENST00000248594	1.25588	0.0193841	0.0158978	1.2193	0.222732	0.998534
chr9_17309055_17416187_0_+_CNTLN_ENST00000380647	3.48214	0.0097507	0.0079994	1.21893	0.222871	0.998534
chr1_155385534_155429689_0_-_ASH1L_ENST00000368346	2.4385	-0.0157512	0.012953	-1.21602	0.223977	0.998534
chr6_82923943_82933337_0_-_IBTK_ENST00000306270	0.662969	0.0173872	0.014306	1.21538	0.22422	0.998534
chr17_29550461_29554624_0_+_NF1_ENST00000356175	0.602208	-0.0197979	0.0162983	-1.21472	0.224473	0.998534
chr9_128347833_128434922_0_-_MAPKAP1_ENST00000373511	0.584345	-0.0202259	0.0166688	-1.2134	0.224976	0.998534
chr8_38865404_38913291_0_+_ADAM9_ENST00000487273	0.250334	-0.0338995	0.0279634	-1.21228	0.225405	0.998534
chr6_56466240_56474142_0_-_DST_ENST00000446842	0.35158	0.0305214	0.0251966	1.21133	0.225769	0.998534
chr9_115013208_115060196_0_-_PTBP3_ENST00000458258	4.02434	-0.0106532	0.00879743	-1.21094	0.225918	0.998534
chr6_2263834_2273651_0_+_GMDS-AS1_ENST00000456943	0.728928	-0.0243033	0.0200944	-1.20945	0.226489	0.998534
chr9_110064315_110087285_0_+_RAD23B_ENST00000358015	0.43713	-0.0222568	0.0184224	-1.20814	0.226995	0.998534
chr14_67736417_67770316_0_+_MPP5_ENST00000261681	1.53007	-0.0145723	0.0120619	-1.20813	0.226999	0.998534
chr12_26208211_26220646_0_+_RASSF8_ENST00000542865	3.69619	-0.0137997	0.0114373	-1.20655	0.227604	0.998534
chr7_104782454_104783777_0_-_SRPK2_ENST00000393651	0.424433	0.0244852	0.0203012	1.2061	0.227781	0.998534
chr2_63206322_63265951_0_+_EHBP1_ENST00000405015	1.01481	-0.0174549	0.0144843	-1.20509	0.228169	0.998534
chr9_86293355_86301070_0_-_UBQLN1_ENST00000376395	3.87849	0.00813727	0.00676067	1.20362	0.228737	0.998534
chr1_93070863_93101893_0_-_EVI5_ENST00000370331	1.02686	-0.0142921	0.0118923	-1.20179	0.229446	0.998534
chr10_51629985_51648990_0_+_PARGP1_ENST00000456092	1.87117	-0.0114702	0.00955785	-1.20008	0.230108	0.998534
chr1_21167348_21191755_0_-_EIF4G3_ENST00000264211	2.36843	-0.0132845	0.0110766	-1.19933	0.230399	0.998534
chr10_69692353_69773943_0_-_HERC4_ENST00000277817	0.841853	-0.019472	0.0162373	-1.19921	0.230446	0.998534
chr1_10032075_10041228_0_+_NMNAT1_ENST00000403197	0.482452	-0.0265419	0.0221685	-1.19728	0.231198	0.998534
chr12_123645327_123687922_0_-_MPHOSPH9_ENST00000302349	0.729319	-0.0197263	0.0164786	-1.19708	0.231274	0.998534
chr4_144354643_144361535_0_+_GAB1_ENST00000262995	0.28718	0.0283823	0.0237283	1.19614	0.231642	0.998534
chr12_93219941_93246801_0_-_EEA1_ENST00000322349	0.84207	0.0164251	0.013734	1.19595	0.231716	0.998534
chr3_136162128_136221621_0_-_STAG1_ENST00000383202	1.70147	-0.015897	0.0133037	-1.19493	0.232115	0.998534
chr8_42805530_42829337_0_+_HOOK3_ENST00000307602	2.23742	-0.0127717	0.010703	-1.19328	0.232762	0.998534
chr2_98123498_98132408_0_-_ANKRD36B_ENST00000258459	0.392114	0.0261136	0.0218939	1.19273	0.232975	0.998534
chr4_87869649_87968746_0_+_AFF1_ENST00000395146	0.459766	-0.0265872	0.0223021	-1.19213	0.233209	0.998534
chr7_65817491_65821858_0_+_TPST1_ENST00000304842	1.02711	0.013833	0.0116069	1.19179	0.233343	0.998534
chr18_8076452_8114825_0_+_PTPRM_ENST00000580170	0.883179	0.0198783	0.0166916	1.19092	0.233686	0.998534
chr6_135784262_135817036_0_-_AHI1_ENST00000265602	0.811304	0.0167544	0.0140693	1.19085	0.233712	0.998534
chr18_13048857_13059311_0_+_CEP192_ENST00000506447	3.70518	0.0118911	0.00999732	1.18943	0.234271	0.998534
chr6_13632601_13659064_0_-_RANBP9_ENST00000011619	1.92709	0.0112968	0.0095199	1.18665	0.235367	0.998534
chr8_92998351_93023319_0_-_RUNX1T1_ENST00000523629	1.79865	0.0139126	0.0117263	1.18644	0.235449	0.998534
chr16_69718789_69728142_0_+_NFAT5_ENST00000349945	0.333914	-0.0312122	0.02633	-1.18542	0.23585	0.998534
chr12_111951160_111993723_0_-_ATXN2_ENST00000389153	1.10844	-0.0172229	0.0145381	-1.18467	0.236147	0.998534
chr1_54059780_54065951_0_-_GLIS1_ENST00000312233	0.558316	-0.025125	0.0212208	-1.18398	0.236422	0.998534
chr3_3197902_3215945_0_-_CRBN_ENST00000424814	0.589334	-0.0211232	0.0178611	-1.18264	0.236952	0.998534
chr2_203974872_203991649_0_+_NBEAL1_ENST00000449802	2.60835	0.0121005	0.0102444	1.18118	0.23753	0.998534
chr6_116966876_116982009_0_-_ZUFSP_ENST00000368576	2.04632	-0.0127515	0.0108169	-1.17884	0.23846	0.998534
chr9_88920106_88924932_0_-_ZCCHC6_ENST00000277141	0.612227	-0.0206916	0.0175651	-1.17799	0.238799	0.998534
chr4_2158514_2230970_0_-_POLN_ENST00000511885	0.600845	0.0192582	0.0163909	1.17493	0.240022	0.998534
chr3_100002450_100018175_0_+_TBC1D23_ENST00000344949	1.56832	0.0144498	0.0123038	1.17441	0.240229	0.998534
chr5_93978977_93990457_0_+_ANKRD32_ENST00000265140	2.1828	-0.012915	0.0110032	-1.17376	0.240493	0.998534
chr3_47155365_47166038_0_-_SETD2_ENST00000409792	0.575146	0.0239025	0.0203868	1.17245	0.241016	0.998534
chr14_99924615_99932150_0_-_SETD3_ENST00000331768	1.36426	-0.0164318	0.0140414	-1.17024	0.241904	0.998534
chr2_68729862_68772444_0_+_APLF_ENST00000303795	0.877382	-0.0174092	0.014879	-1.17005	0.24198	0.998534
chr5_65338904_65350779_0_+_ERBB2IP_ENST00000284037	0.395399	0.0226949	0.0193997	1.16985	0.24206	0.998534
chr4_146806829_146824367_0_-_ZNF827_ENST00000508784	0.386152	-0.0243545	0.0208364	-1.16884	0.242467	0.998534
chr3_57832923_57850584_0_+_SLMAP_ENST00000467901	1.23621	0.0148865	0.0127391	1.16856	0.242579	0.998534
chr12_12653452_12674397_0_-_DUSP16_ENST00000228862	0.291419	-0.0327643	0.02804	-1.16849	0.242611	0.998534
chr8_108296909_108359325_0_-_ANGPT1_ENST00000517746	0.837215	-0.0216931	0.0185791	-1.16761	0.242963	0.998534
chr8_92982885_93004117_0_-_RUNX1T1_ENST00000523629	0.432838	-0.0250501	0.0214609	-1.16724	0.243112	0.998534
chr5_149921131_149929349_0_+_NDST1_ENST00000523767	0.50285	-0.0237734	0.0203707	-1.16704	0.243193	0.998534
chr4_95197489_95202741_0_+_SMARCAD1_ENST00000359052	0.709768	0.0177022	0.0151768	1.16639	0.243455	0.998534
chr10_12070743_12077440_0_-_UPF2_ENST00000357604	0.445829	0.023584	0.0202277	1.16593	0.243645	0.998534
chr9_4117767_4125941_0_-_GLIS3_ENST00000324333	3.24036	0.0111055	0.00954464	1.16353	0.244613	0.998534
chr3_57827025_57857425_0_+_SLMAP_ENST00000295951	0.520133	0.0237903	0.0204863	1.16128	0.245527	0.998534
chr10_70404454_70427013_0_+_TET1_ENST00000373644	0.387309	0.0218515	0.0188351	1.16014	0.24599	0.998534
chr16_68208276_68225678_0_+_NFATC3_ENST00000569766	0.535767	-0.0223456	0.0192705	-1.15957	0.246222	0.998534
chr12_80187642_80215970_0_-_PPP1R12A_ENST00000261207	2.68571	0.014007	0.012084	1.15914	0.2464	0.998534
chr1_21295966_21377487_0_-_EIF4G3_ENST00000400422	0.384294	-0.0225804	0.019491	-1.15851	0.246657	0.998534
chr5_95072592_95119667_0_+_RHOBTB3_ENST00000379982	4.09506	0.00896004	0.00774855	1.15635	0.247538	0.998534
chr4_128995614_129019485_0_+_LARP1B_ENST00000326639	7.05443	0.00811988	0.00703753	1.1538	0.248584	0.998534
chr20_2928627_2945848_0_+_PTPRA_ENST00000380393	1.94514	0.0111151	0.00963352	1.15379	0.248584	0.998534
chr8_62531536_62596747_0_-_ASPH_ENST00000541428	2.15068	-0.0109256	0.00947683	-1.15287	0.248962	0.998534
chr6_73005639_73043538_0_+_RIMS1_ENST00000522211	2.22737	0.0154746	0.0134516	1.15039	0.249983	0.998534
chr9_17366614_17416187_0_+_CNTLN_ENST00000380647	0.774039	0.0192209	0.0167898	1.1448	0.252292	0.998534
chr16_57197912_57207781_0_-_FAM192A_ENST00000309137	0.945269	-0.0153233	0.0134158	-1.14218	0.253379	0.998534
chr1_233313547_233363117_0_-_PCNXL2_ENST00000258229	0.470142	-0.0222997	0.0195566	-1.14027	0.254174	0.998534
chr9_103070781_103111654_0_-_TEX10_ENST00000374902	1.03681	-0.016608	0.0145786	-1.1392	0.254619	0.998534
chr6_158994451_159046786_0_+_TMEM181_ENST00000367090	0.600846	0.0192217	0.0168766	1.13895	0.254723	0.998534
chr2_69575302_69590802_0_-_GFPT1_ENST00000357308	1.44908	-0.0139089	0.0122195	-1.13826	0.255014	0.998534
chr15_43748089_43749416_0_-_TP53BP1_ENST00000263801	0.332734	-0.0231398	0.0203328	-1.13805	0.2551	0.998534
chr10_93586773_93602148_0_+_TNKS2_ENST00000371627	0.638752	0.0212059	0.0186446	1.13738	0.255381	0.998534
chr1_243542022_243589860_0_+_SDCCAG8_ENST00000355875	0.456327	0.0242098	0.0212988	1.13667	0.255674	0.998534
chr5_122881110_122927108_0_+_CSNK1G3_ENST00000345990	0.681236	0.0198845	0.017513	1.13541	0.256203	0.998534
chr8_54882951_54923052_0_-_TCEA1_ENST00000521604	4.91475	0.0109523	0.0096575	1.13407	0.256763	0.998534
chr5_133996808_133997276_0_+_SEC24A_ENST00000398844	1.39681	0.0136423	0.0120359	1.13347	0.257017	0.998534
chr3_47663696_47680270_0_-_SMARCC1_ENST00000254480	0.590663	0.018191	0.0160497	1.13342	0.257039	0.998534
chr5_176963358_176966148_0_-_FAM193B_ENST00000514747	4.1704	-0.0162904	0.014386	-1.13238	0.257476	0.998534
chr17_60629662_60642498_0_+_TLK2_ENST00000582809	0.966468	0.0195575	0.0172752	1.13212	0.257586	0.998534
chr22_50810448_50832564_0_+_PPP6R2_ENST00000359139	0.962934	-0.0150997	0.0133449	-1.13149	0.257847	0.998534
chr10_98703869_98711953_0_+_LCOR_ENST00000540664	10.1579	-0.00848627	0.00751226	-1.12966	0.258622	0.998534
chr3_69078965_69093746_0_-_TMF1_ENST00000398559	0.431155	-0.0247193	0.0218844	-1.12954	0.258672	0.998534
chr5_65284462_65310553_0_+_ERBB2IP_ENST00000284037	1.5906	-0.0117559	0.0104203	-1.12817	0.259248	0.998534
chr1_151060665_151079698_0_+_GABPB2_ENST00000368917	0.901735	0.0190348	0.0168797	1.12768	0.259457	0.998534
chr3_105389076_105412432_0_-_CBLB_ENST00000394030	1.53236	0.0134485	0.0119322	1.12707	0.259711	0.998534
chr4_83852095_83867627_0_-_LIN54_ENST00000395282	1.24649	0.0145528	0.0129173	1.12661	0.259908	0.998534
chr17_45214517_45235669_0_-_CDC27_ENST00000066544	0.962251	0.0170089	0.0151083	1.1258	0.260252	0.998534
chr8_68163533_68172161_0_-_ARFGEF1_ENST00000520381	0.221295	0.0295472	0.0262578	1.12528	0.260472	0.998534
chr7_155530223_155538296_0_+_RBM33_ENST00000401878	0.550034	-0.0210943	0.0187469	-1.12522	0.260497	0.998534
chr12_78334098_78415642_0_+_NAV3_ENST00000549464	1.84597	-0.0103149	0.00918739	-1.12272	0.261555	0.998534
chr3_183469860_183480067_0_+_YEATS2_ENST00000305135	0.599194	0.0187202	0.0166777	1.12247	0.261663	0.998534
chr11_108098321_108106561_0_+_ATM_ENST00000527805	0.349538	-0.0251342	0.0224011	-1.122	0.261861	0.998534
chr18_44470542_44483598_0_-_PIAS2_ENST00000592212	4.79199	0.00925953	0.00825523	1.12166	0.262009	0.998534
chr10_31749965_31791437_0_+_ZEB1_ENST00000488625	0.792013	0.0154115	0.0137534	1.12056	0.262476	0.998534
chr10_70482211_70515293_0_+_CCAR1_ENST00000535016	0.680091	0.0242351	0.0216589	1.11894	0.263164	0.998534
chr3_33450727_33467233_0_-_UBP1_ENST00000283629	0.389301	0.024658	0.0220431	1.11863	0.263299	0.998534
chr1_91403041_91447927_0_-_ZNF644_ENST00000370440	3.86857	0.00972662	0.00871956	1.11549	0.264639	0.998534
chr5_32397324_32404202_0_-_ZFR_ENST00000265069	0.312839	0.023231	0.0208268	1.11544	0.264662	0.998534
chr5_14286979_14336836_0_+_TRIO_ENST00000344204	0.909974	-0.0183509	0.016489	-1.11292	0.265743	0.998534
chr17_29527439_29592357_0_+_NF1_ENST00000356175	0.775321	-0.0171723	0.0154631	-1.11053	0.266771	0.998534
chr5_167915606_167924353_0_+_RARS_ENST00000231572	1.82787	0.0104874	0.00944365	1.11052	0.266773	0.998534
chr9_74354978_74365301_0_-_TMEM2_ENST00000377044	0.264332	-0.0296263	0.0267186	-1.10883	0.267505	0.998534
chr2_32698179_32712868_0_+_BIRC6_ENST00000421745	0.510187	-0.0192785	0.0174002	-1.10795	0.267883	0.998534
chr2_196544755_196593073_0_+_SLC39A10_ENST00000409086	1.53012	-0.0130656	0.011804	-1.10688	0.268346	0.998534
chr3_169889160_169896726_0_-_PHC3_ENST00000495893	0.35893	0.0202895	0.0183406	1.10626	0.268614	0.998534
chr2_61558410_61577828_0_-_USP34_ENST00000398571	0.947937	0.0175997	0.0159255	1.10513	0.269104	0.998534
chr7_77247796_77256992_0_+_PTPN12_ENST00000248594	1.81872	0.0141329	0.0127961	1.10447	0.26939	0.998534
chr5_70798425_70806978_0_+_BDP1_ENST00000358731	2.92021	-0.00951777	0.00862116	-1.104	0.269593	0.998534
chr9_33944362_33953472_0_-_UBAP2_ENST00000449054	0.689197	-0.0188047	0.0170779	-1.10112	0.270846	0.998534
chr2_197135916_197172809_0_-_HECW2_ENST00000260983	0.789275	-0.0180154	0.0163826	-1.09966	0.271478	0.998534
chr9_118969734_118997916_0_+_PAPPA_ENST00000328252	7.24331	0.00902309	0.00820613	1.09956	0.271526	0.998534
chr16_14028048_14029600_1_+_ERCC4_ENST00000311895	5.57998	-0.010621	0.00966093	-1.09937	0.271606	0.998534
chr10_69748419_69773943_0_-_HERC4_ENST00000277817	2.07095	-0.0122429	0.0111481	-1.0982	0.272116	0.998534
chr12_1136913_1137738_0_+_ERC1_ENST00000543086	0.775693	-0.0157303	0.0143557	-1.09575	0.273188	0.998534
chr12_28408513_28460682_0_+_CCDC91_ENST00000545336	0.559953	0.0195288	0.0178434	1.09446	0.273753	0.998534
chr17_6524107_6532061_0_-_KIAA0753_ENST00000361413	0.32124	-0.03018	0.0275789	-1.09431	0.273817	0.998534
chr10_69726439_69752439_0_-_HERC4_ENST00000277817	0.628687	0.0193072	0.0176523	1.09375	0.274065	0.998534
chr17_47375467_47376286_0_-_ZNF652_ENST00000508237	0.681081	-0.0209119	0.0191267	-1.09334	0.274246	0.998534
chr11_82874720_82881037_0_+_PCF11_ENST00000298281	0.383999	-0.0240061	0.0219599	-1.09318	0.274316	0.998534
chr1_205588084_205589966_0_-_ELK4_ENST00000357992	0.581174	0.0199526	0.0182881	1.09102	0.275266	0.998534
chr2_113057425_113057606_0_+_ZC3H6_ENST00000409871	3.07263	0.014748	0.0135191	1.0909	0.275316	0.998534
chr8_62531536_62557191_0_-_ASPH_ENST00000541428	2.29704	0.0147853	0.0135555	1.09072	0.275396	0.998534
chr2_61505299_61508377_0_-_USP34_ENST00000398571	0.427617	0.0199748	0.0183306	1.0897	0.275847	0.998534
chr2_215632205_215657169_0_-_BARD1_ENST00000260947	0.481403	0.0199889	0.0183499	1.08932	0.276013	0.998534
chr14_58924476_58953884_0_+_KIAA0586_ENST00000354386	1.11782	-0.0153464	0.0140941	-1.08885	0.276221	0.998534
chr5_82832825_82838087_0_+_VCAN_ENST00000265077	0.757059	-0.017177	0.0157779	-1.08868	0.276296	0.998534
chr11_9735012_9754257_0_+_SWAP70_ENST00000318950	3.47014	-0.00996382	0.00916507	-1.08715	0.27697	0.998534
chr2_228881121_228884872_0_-_SPHKAP_ENST00000392056	0.387863	-0.0251145	0.0231226	-1.08614	0.277415	0.998534
chr6_82923943_82924546_0_-_IBTK_ENST00000306270	7.50483	0.00907643	0.00835824	1.08593	0.277512	0.998534
chr18_59888269_59899660_0_+_KIAA1468_ENST00000256858	0.428173	0.0198016	0.0182365	1.08582	0.277557	0.998534
chr15_44620882_44673174_0_+_CASC4_ENST00000299957	4.73329	-0.00833917	0.0076822	-1.08552	0.277692	0.998534
chr5_32364053_32420208_0_-_ZFR_ENST00000265069	0.377753	0.0248417	0.0229316	1.0833	0.278677	0.998534
chr11_130130750_130131824_0_-_ZBTB44_ENST00000445008	8.67036	0.00668615	0.00617351	1.08304	0.278791	0.998534
chr5_133534776_133541822_0_-_PPP2CA_ENST00000481195	0.855008	0.0210048	0.0194139	1.08195	0.279276	0.998534
chr3_9406699_9413220_0_+_THUMPD3_ENST00000452837	0.88459	-0.016064	0.0148546	-1.08142	0.279511	0.998534
chr1_235963619_235976361_0_-_LYST_ENST00000389794	0.829168	0.0185037	0.0171233	1.08061	0.27987	0.998534
chr15_40005644_40068732_0_-_FSIP1_ENST00000350221	4.44554	-0.0113244	0.01048	-1.08057	0.279888	0.998534
chr3_47139444_47168153_0_-_SETD2_ENST00000409792	0.374967	-0.0229904	0.0213189	-1.07841	0.280852	0.998534
chr9_125932180_125946577_0_-_STRBP_ENST00000447404	0.644996	0.0197857	0.0183805	1.07645	0.281727	0.998534
chr2_196544755_196548630_0_+_SLC39A10_ENST00000409086	2.06998	0.0124119	0.0115523	1.07442	0.282636	0.998534
chr2_113057425_113069514_0_+_ZC3H6_ENST00000409871	0.742104	0.0187839	0.017499	1.07343	0.283078	0.998534
chr5_65349233_65350779_0_+_ERBB2IP_ENST00000284037	15.124	0.00595324	0.00555197	1.07228	0.283596	0.998534
chr2_64778576_64780543_0_+_AFTPH_ENST00000238855	1.31963	-0.0144018	0.0134367	-1.07182	0.283799	0.998534
chr4_129035724_129099797_0_+_LARP1B_ENST00000326639	0.293507	0.0220054	0.0205547	1.07058	0.284358	0.998534
chr14_35055435_35078948_0_-_SNX6_ENST00000396526	3.3986	0.009045	0.00845068	1.07033	0.284472	0.998534
chr12_123054227_123061576_0_+_KNTC1_ENST00000333479	0.406478	-0.0236201	0.0220789	-1.06981	0.284706	0.998534
chr7_72891197_72892899_0_-_BAZ1B_ENST00000339594	0.256682	-0.0317669	0.0297041	-1.06944	0.284869	0.998534
chr5_145640307_145650621_0_+_RBM27_ENST00000506502	0.653472	0.01929	0.0180507	1.06866	0.285225	0.998534
chr15_91030185_91035943_0_+_IQGAP1_ENST00000268182	0.57557	-0.0219889	0.0205853	-1.06818	0.285437	0.998534
chr7_92146589_92148392_0_-_PEX1_ENST00000248633	0.799305	-0.0165851	0.015529	-1.06801	0.285517	0.998534
chr4_169321976_169379159_0_-_DDX60L_ENST00000260184	0.421328	-0.0216558	0.0202968	-1.06696	0.285992	0.998534
chr4_129857809_129880932_0_-_SCLT1_ENST00000281142	2.3934	-0.0124706	0.0116891	-1.06686	0.286036	0.998534
chr5_142264862_142311690_0_+_ARHGAP26_ENST00000274498	0.714621	0.0187347	0.017574	1.06604	0.286404	0.998534
chr3_169693395_169706147_0_+_SEC62_ENST00000337002	1.57012	0.0153311	0.0144303	1.06242	0.288045	0.998534
chr17_74287095_74290102_0_-_QRICH2_ENST00000262765	0.495068	-0.0258124	0.0242981	-1.06232	0.28809	0.998534
chr9_118969734_119033695_0_+_PAPPA_ENST00000328252	3.10789	0.0110822	0.0104324	1.06229	0.288104	0.998534
chr2_73675089_73682422_0_+_ALMS1_ENST00000377715	3.62799	-0.0123734	0.0116493	-1.06216	0.288163	0.998534
chr2_97907002_97915910_0_+_ANKRD36_ENST00000420699	0.93424	0.0161036	0.0151712	1.06146	0.288482	0.998534
chr15_77544708_77657567_0_-_PEAK1_ENST00000560626	0.466321	0.0173876	0.0163861	1.06111	0.288638	0.998534
chr20_46252654_46256767_0_+_NCOA3_ENST00000341724	3.73099	0.0104312	0.00983319	1.06082	0.288774	0.998534
chr5_121354954_121358102_0_+_SRFBP1_ENST00000339397	4.57372	0.0115218	0.0108813	1.05886	0.289661	0.998534
chr15_30053341_30065560_0_-_TJP1_ENST00000346128	74.9057	-0.00429123	0.00405496	-1.05827	0.289934	0.998534
chr8_42812236_42841938_0_+_HOOK3_ENST00000307602	1.37783	-0.0125562	0.0118702	-1.05779	0.290153	0.998534
chr1_151400298_151414681_0_-_POGZ_ENST00000358476	1.95887	-0.0100764	0.00953647	-1.05662	0.290686	0.998534
chr17_4186092_4210418_0_-_UBE2G1_ENST00000396981	5.36899	-0.0131379	0.0124494	-1.0553	0.291286	0.998534
chr10_86130769_86133571_0_+_CCSER2_ENST00000372088	12.2491	-0.0066472	0.00631005	-1.05343	0.292144	0.998534
chr5_159520107_159521072_0_-_PWWP2A_ENST00000456329	3.41273	0.0087707	0.00833179	1.05268	0.292488	0.998534
chr7_27824781_27839709_0_+_TAX1BP1_ENST00000543117	2.55917	0.0102969	0.00979077	1.0517	0.292939	0.998534
chr2_230723487_230725247_0_-_TRIP12_ENST00000389044	2.45441	0.0105799	0.010069	1.05074	0.29338	0.998534
chr1_222794500_222806591_0_+_MIA3_ENST00000344922	0.393097	0.0222443	0.021198	1.04936	0.294014	0.998534
chr8_62489330_62557191_0_-_ASPH_ENST00000541428	0.848461	0.0156189	0.0148865	1.0492	0.294086	0.998534
chr10_102675755_102685776_0_+_FAM178A_ENST00000238961	0.973906	0.0161959	0.0154593	1.04765	0.2948	0.998534
chr4_177632652_177650900_0_-_VEGFC_ENST00000280193	3.66506	0.00872908	0.00833631	1.04712	0.295047	0.998534
chr6_158994451_159010814_0_+_TMEM181_ENST00000367090	0.943586	0.0160291	0.0153234	1.04606	0.295535	0.998534
chr14_73614502_73664837_0_+_PSEN1_ENST00000357710	0.557961	0.0205911	0.0197083	1.04479	0.296119	0.998534
chr2_32703702_32718734_0_+_BIRC6_ENST00000421745	0.30293	-0.0211203	0.0202365	-1.04367	0.296637	0.998534
chr12_1213915_1250953_0_+_ERC1_ENST00000543086	0.220159	0.0261849	0.0250968	1.04336	0.296783	0.998534
chr18_74561481_74587620_0_+_ZNF236_ENST00000320610	0.69035	-0.0156131	0.0150031	-1.04066	0.298033	0.998534
chr11_93521166_93535138_0_+_MED17_ENST00000251871	0.505965	0.0189097	0.0181799	1.04014	0.298273	0.998534
chr4_106155053_106158508_0_+_TET2_ENST00000513237	9.81291	-0.00585851	0.00563697	-1.0393	0.298665	0.998534
chr3_169840378_169847340_0_-_PHC3_ENST00000495893	1.08889	-0.0163754	0.0157576	-1.0392	0.29871	0.998534
chr8_81411728_81431189_0_+_ZBTB10_ENST00000379091	0.390245	-0.0246119	0.0236855	-1.03911	0.298753	0.998534
chr20_33057852_33080402_0_+_ITCH_ENST00000374864	0.610583	0.0152634	0.0147271	1.03641	0.30001	0.998534
chr8_92998351_93017525_0_-_RUNX1T1_ENST00000523629	3.11549	-0.0118	0.0113889	-1.0361	0.300156	0.998534
chr21_30693541_30702014_0_+_BACH1_ENST00000286800	37.7168	-0.00461739	0.00447059	-1.03284	0.301681	0.998534
chr7_138921750_138969320_0_+_UBN2_ENST00000288561	0.565603	-0.0160218	0.0155197	-1.03236	0.301904	0.998534
chr7_152497615_152522207_0_+_ACTR3B_ENST00000377776	0.243564	0.024485	0.0237379	1.03147	0.302319	0.998534
chr4_128995614_129035897_0_+_LARP1B_ENST00000326639	1.63633	0.0113128	0.010984	1.02993	0.303044	0.998534
chr11_120916382_120930794_0_+_TBCEL_ENST00000529397	2.06793	-0.00973892	0.00946151	-1.02932	0.30333	0.998534
chr9_36657237_36674934_0_+_MELK_ENST00000298048	0.355328	0.0229772	0.0223287	1.02904	0.30346	0.998534
chr5_37125345_37164429_0_-_C5orf42_ENST00000508244	0.781612	0.0172605	0.0167811	1.02857	0.303682	0.998534
chr2_24021007_24056948_0_-_ATAD2B_ENST00000238789	1.01173	0.016217	0.0157735	1.02811	0.303897	0.998534
chr11_128354717_128360471_0_-_ETS1_ENST00000392668	0.648777	-0.0204323	0.0198901	-1.02726	0.304297	0.998534
chr3_93754174_93762084_0_+_ARL13B_ENST00000535334	0.604051	-0.0193813	0.0188994	-1.0255	0.305127	0.998534
chr10_32740519_32762951_0_+_CCDC7_ENST00000476558	1.33109	-0.0140045	0.0136632	-1.02498	0.305373	0.998534
chr1_107690690_107691461_0_+_NTNG1_ENST00000370071	1.00276	0.0184577	0.018046	1.02281	0.306398	0.998534
chr14_65896933_65922436_0_+_FUT8_ENST00000556518	3.67051	0.00903692	0.00884295	1.02193	0.306812	0.998534
chr1_179972308_179993717_0_+_CEP350_ENST00000367607	0.906115	0.0152018	0.0148766	1.02187	0.306845	0.998534
chr2_225738712_225751248_0_-_DOCK10_ENST00000409592	0.991257	0.015761	0.0154239	1.02185	0.30685	0.998534
chr18_74561481_74563895_0_+_ZNF236_ENST00000320610	0.446752	0.0209398	0.0204928	1.02182	0.306868	0.998534
chr22_21288066_21288532_0_+_CRKL_ENST00000354336	0.46683	-0.0189203	0.018522	-1.02151	0.307015	0.998534
chr14_30093357_30105700_0_-_PRKD1_ENST00000331968	0.648393	0.0191261	0.0187241	1.02147	0.307032	0.998534
chr11_8435041_8486369_0_-_STK33_ENST00000447869	0.455508	-0.0221972	0.0217572	-1.02022	0.307623	0.998534
chr5_78734832_78752841_0_-_HOMER1_ENST00000334082	1.6627	0.0117593	0.0115328	1.01964	0.307898	0.998534
chr1_92786155_92801984_0_+_RPAP2_ENST00000610020	0.462511	0.0240969	0.0236821	1.01752	0.308908	0.998534
chr4_38091552_38104778_0_+_TBC1D1_ENST00000508802	1.63052	-0.0112821	0.0111156	-1.01498	0.310117	0.998534
chr3_155547476_155560408_0_-_SLC33A1_ENST00000392845	0.874268	0.0153475	0.0151262	1.01463	0.31028	0.998534
chr12_64377726_64437355_0_+_SRGAP1_ENST00000355086	0.293078	0.0205956	0.0203028	1.01442	0.310384	0.998534
chr10_32323617_32326535_0_-_KIF5B_ENST00000302418	0.24672	-0.0279181	0.0275295	-1.01411	0.310528	0.998534
chr2_231940224_231951895_0_+_PSMD1_ENST00000373635	0.313322	0.021385	0.0211246	1.01233	0.311382	0.998534
chr1_14042035_14109326_0_+_PRDM2_ENST00000311066	0.302013	-0.0213172	0.0211069	-1.00996	0.312513	0.998534
chr18_18566910_18572898_0_-_ROCK1_ENST00000399799	1.32238	0.0216025	0.0214052	1.00922	0.312871	0.998534
chr8_62489330_62566219_0_-_ASPH_ENST00000541428	0.501643	0.021724	0.0215264	1.00918	0.312888	0.998534
chr2_64160806_64211153_0_-_VPS54_ENST00000409558	0.607132	0.0206328	0.0204714	1.00788	0.31351	0.998534
chr13_79915257_79918929_0_-_RBM26_ENST00000267229	0.611444	0.0178363	0.0177172	1.00673	0.314067	0.998534
chr2_73659325_73747143_0_+_ALMS1_ENST00000409009	0.825369	0.0185033	0.0183832	1.00653	0.31416	0.998534
chr3_171965322_172016577_0_+_FNDC3B_ENST00000415807	0.651054	-0.0204482	0.0203217	-1.00623	0.314307	0.998534
chr2_223752547_223773868_0_+_ACSL3_ENST00000357430	0.23636	0.0232036	0.023102	1.0044	0.315187	0.998534
chr2_42488260_42531691_0_+_EML4_ENST00000318522	0.596802	-0.0291596	0.0290474	-1.00386	0.315445	0.998534
chr1_35936463_35944813_0_-_KIAA0319L_ENST00000325722	0.451107	0.0210519	0.0209862	1.00313	0.315798	0.998534
chr13_41890981_41905505_0_+_NAA16_ENST00000379367	0.715254	0.0182644	0.0182133	1.00281	0.315955	0.998534
chr22_38933596_38964294_0_-_DMC1_ENST00000216024	0.785865	0.0175182	0.0174707	1.00272	0.315996	0.998534
chr1_97235258_97250810_0_+_PTBP2_ENST00000482253	20.8206	0.00697341	0.00695825	1.00218	0.316257	0.998534
chr12_76442979_76468019_0_-_NAP1L1_ENST00000261182	0.485203	0.0188441	0.0188284	1.00084	0.316905	0.998534
chr10_128768965_128798571_0_+_DOCK1_ENST00000280333	2.04135	-0.0108205	0.0108395	-0.998247	0.31816	0.998534
chr5_70797388_70806978_0_+_BDP1_ENST00000358731	0.607956	0.0166137	0.0166621	0.997095	0.318719	0.998534
chr4_54292038_54310270_0_+_FIP1L1_ENST00000337488	1.75933	0.0123278	0.0123741	0.996261	0.319123	0.998534
chr20_16474935_16496309_0_-_KIF16B_ENST00000354981	0.439334	0.0189697	0.0190684	0.994825	0.319821	0.998534
chr15_63821212_63855207_0_+_USP3_ENST00000268049	1.05182	0.0144428	0.014531	0.993932	0.320256	0.998534
chr9_86279944_86292876_0_-_UBQLN1_ENST00000376395	0.557265	0.0174573	0.0175661	0.993807	0.320317	0.998534
chr10_70115109_70145885_0_-_RUFY2_ENST00000466493	0.885478	0.0132709	0.0133758	0.992162	0.321119	0.998534
chr10_105199502_105200607_0_+_PDCD11_ENST00000369797	0.490813	0.0214707	0.0216729	0.990671	0.321846	0.998534
chr9_5968018_5988545_0_-_KIAA2026_ENST00000399933	42.9733	0.0047718	0.0048244	0.989098	0.322615	0.998534
chr18_51804072_51813781_0_+_POLI_ENST00000579534	0.420868	-0.0184261	0.0186705	-0.986912	0.323686	0.998534
chr9_33944362_33956144_0_-_UBAP2_ENST00000449054	4.01029	0.00800197	0.00811772	0.985741	0.32426	0.998534
chr11_77815025_77820627_0_-_ALG8_ENST00000299626	0.33397	0.0220943	0.0224222	0.985375	0.32444	0.998534
chr7_138921750_138951149_0_+_UBN2_ENST00000288561	0.717693	-0.0149648	0.0151992	-0.984581	0.32483	0.998534
chr4_148785996_148803083_0_+_ARHGAP10_ENST00000336498	0.609169	-0.0221368	0.0224871	-0.984418	0.32491	0.998534
chr16_53289511_53308214_0_+_CHD9_ENST00000447540	0.573346	-0.0170563	0.0173315	-0.984124	0.325054	0.998534
chr2_61406115_61413632_0_+_AHSA2_ENST00000357022	1.02613	-0.0174717	0.0177612	-0.983701	0.325263	0.998534
chr10_17746429_17747740_0_+_STAM_ENST00000377524	0.567151	-0.0167334	0.0170217	-0.983063	0.325576	0.998534
chr8_62479726_62559437_0_-_ASPH_ENST00000541428	0.53301	0.0180143	0.0183252	0.983034	0.325591	0.998534
chr4_123848788_123868643_0_+_SPATA5_ENST00000274008	1.07334	0.0190389	0.0193766	0.982574	0.325817	0.998534
chr7_11021998_11053533_0_+_PHF14_ENST00000403050	0.530971	0.021117	0.0215339	0.980638	0.326771	0.998534
chr2_200188525_200246543_0_-_SATB2_ENST00000417098	1.41509	-0.0149277	0.0152637	-0.977988	0.32808	0.998534
chr5_102432244_102433485_0_-_GIN1_ENST00000512248	0.483693	-0.0155515	0.0159098	-0.977481	0.328331	0.998534
chr8_92998351_93004117_0_-_RUNX1T1_ENST00000523629	0.914342	-0.0133184	0.0136293	-0.977189	0.328476	0.998534
chr15_93543741_93558139_0_+_CHD2_ENST00000394196	10.8056	0.00645252	0.0066054	0.976855	0.328641	0.998534
chr16_84773914_84779279_0_+_USP10_ENST00000219473	1.64607	0.0140505	0.0143936	0.976166	0.328982	0.998534
chr12_46622935_46637097_0_-_SLC38A1_ENST00000398637	0.644172	0.0154171	0.0157955	0.976039	0.329045	0.998534
chr9_33944362_33948585_0_-_UBAP2_ENST00000449054	0.705556	-0.0146672	0.015032	-0.975732	0.329197	0.998534
chr1_171492359_171506612_0_+_PRRC2C_ENST00000392078	0.605177	-0.0156816	0.0161044	-0.973752	0.33018	0.998534
chr6_132203484_132207864_0_+_ENPP1_ENST00000360971	0.819608	0.0131701	0.0135387	0.972776	0.330665	0.998534
chr11_2972488_3000467_0_-_NAP1L4_ENST00000380542	0.575347	0.0156752	0.0161214	0.972323	0.33089	0.998534
chrX_117521302_117532433_0_+_WDR44_ENST00000254029	4.79224	0.00799926	0.00822979	0.971988	0.331056	0.998534
chr16_68224670_68225678_0_+_NFATC3_ENST00000569766	0.388742	0.0178929	0.0184121	0.971799	0.331151	0.998534
chr9_79952170_79986065_0_+_VPS13A_ENST00000376634	0.660931	-0.0154639	0.0159293	-0.970786	0.331655	0.998534
chr10_27458872_27462188_0_+_MASTL_ENST00000375946	0.760067	-0.0155397	0.0160184	-0.970117	0.331988	0.998534
chr9_6420911_6434173_0_+_UHRF2_ENST00000468435	0.671776	0.01549	0.0159757	0.969593	0.33225	0.998534
chr9_17309055_17366715_0_+_CNTLN_ENST00000380647	0.528476	-0.0182527	0.0188394	-0.968856	0.332617	0.998534
chr12_123818599_123834988_0_-_SBNO1_ENST00000602750	0.694608	0.0180185	0.0186023	0.968617	0.332736	0.998534
chr11_32953288_32956981_0_+_QSER1_ENST00000399302	0.714449	0.0134748	0.0139407	0.966581	0.333753	0.998534
chr10_31749965_31750166_0_+_ZEB1_ENST00000488625	0.877219	-0.0145634	0.015093	-0.96491	0.33459	0.998534
chr5_76330242_76332545_0_+_AGGF1_ENST00000312916	0.259501	-0.0217542	0.0225584	-0.964352	0.334869	0.998534
chr1_32381495_32385259_0_-_PTP4A2_ENST00000344035	17.6767	-0.00550467	0.00571394	-0.963375	0.335359	0.998534
chr16_2312278_2314761_0_-_RNPS1_ENST00000397086	0.595931	0.0206999	0.0215299	0.961453	0.336324	0.998534
chr15_41648236_41669502_0_+_NUSAP1_ENST00000558123	1.65342	-0.0119551	0.0124497	-0.960273	0.336918	0.998534
chr4_54280781_54310270_0_+_FIP1L1_ENST00000337488	1.55205	0.0125435	0.0130638	0.960175	0.336967	0.998534
chr12_100676720_100691953_0_+_SCYL2_ENST00000549687	0.787869	-0.0141792	0.0147681	-0.960117	0.336996	0.998534
chr4_128938517_128950008_0_+_C4orf29_ENST00000398965	0.780947	0.0158917	0.0165684	0.959157	0.33748	0.998534
chr1_215342541_215345526_0_+_KCNK2_ENST00000486921	0.473289	0.0162752	0.016979	0.958547	0.337787	0.998534
chr1_93070863_93170301_0_-_EVI5_ENST00000370331	0.237556	-0.0287585	0.0300205	-0.957962	0.338082	0.998534
chr22_24698162_24743144_0_+_SPECC1L_ENST00000437398	0.960768	-0.0132776	0.0138613	-0.957889	0.338119	0.998534
chr1_8716031_8716500_0_-_RERE_ENST00000337907	3.39269	0.009008	0.00940537	0.957752	0.338188	0.998534
chr14_88883054_88904247_0_+_SPATA7_ENST00000045347	1.22249	0.0212821	0.0223291	0.953108	0.340535	0.998534
chr15_36983885_37002162_0_+_C15orf41_ENST00000566621	0.464925	-0.0201709	0.0212376	-0.949774	0.342227	0.998534
chr2_33359859_33540336_0_+_LTBP1_ENST00000404816	0.835062	-0.0191946	0.0202109	-0.949717	0.342256	0.998534
chr3_105412337_105439094_0_-_CBLB_ENST00000264122	0.479141	0.0204377	0.0215274	0.949381	0.342427	0.998534
chr5_40764615_40771965_0_-_PRKAA1_ENST00000397128	0.518729	-0.0197273	0.0207843	-0.949144	0.342547	0.998534
chr1_93676358_93705453_0_+_CCDC18_ENST00000343253	0.442197	0.0196272	0.0207183	0.947337	0.343467	0.998534
chr1_99156630_99167459_0_+_SNX7_ENST00000370189	0.453901	0.0182141	0.0192337	0.946985	0.343646	0.998534
chr11_93523739_93535138_0_+_MED17_ENST00000251871	0.504714	-0.0192884	0.020373	-0.946764	0.343759	0.998534
chr10_27458872_27470510_0_+_MASTL_ENST00000375946	0.925906	-0.016944	0.0179015	-0.946511	0.343888	0.998534
chr8_62531536_62559437_0_-_ASPH_ENST00000541428	0.834434	0.0157114	0.0166314	0.944683	0.344821	0.998534
chr13_53035033_53039600_0_+_CKAP2_ENST00000258607	0.731881	-0.0181354	0.0191973	-0.944683	0.344821	0.998534
chr11_32948702_32979632_0_+_QSER1_ENST00000399302	1.51689	0.0120678	0.0128008	0.942733	0.345818	0.998534
chr7_158672374_158711560_0_+_WDR60_ENST00000407559	2.57963	0.00926953	0.00983896	0.942125	0.346129	0.998534
chr4_152095821_152100549_0_-_SH3D19_ENST00000409598	0.687877	0.0146166	0.0155181	0.941902	0.346243	0.998534
chr7_91924202_91957214_0_+_ANKIB1_ENST00000265742	2.79111	0.00714603	0.00758877	0.941658	0.346368	0.998534
chr4_120135224_120181808_0_+_USP53_ENST00000274030	0.279866	-0.0224489	0.0238416	-0.941587	0.346404	0.998534
chr10_70520763_70532856_0_+_CCAR1_ENST00000535016	0.256183	0.0259958	0.0276526	0.940084	0.347174	0.998534
chr2_210993754_211019335_0_-_KANSL1L_ENST00000281772	0.484245	-0.0175488	0.0186717	-0.939861	0.347289	0.998534
chr5_54941616_54960691_0_-_SLC38A9_ENST00000505708	0.312824	-0.0195055	0.020765	-0.939344	0.347554	0.998534
chr15_40231705_40260080_0_+_EIF2AK4_ENST00000559624	0.313083	-0.0248407	0.0264564	-0.938929	0.347767	0.998534
chr9_35546426_35548532_0_+_RUSC2_ENST00000361226	0.950829	-0.013823	0.0147315	-0.938333	0.348073	0.998534
chr6_146125507_146127557_0_-_FBXO30_ENST00000237281	1.96549	0.0108907	0.0116248	0.936852	0.348835	0.998534
chr17_44770268_44791352_0_+_NSF_ENST00000398238	0.461748	0.0209338	0.0224084	0.934192	0.350205	0.998534
chr3_65415194_65428524_0_-_MAGI1_ENST00000330909	0.338267	-0.0239345	0.0256509	-0.933086	0.350776	0.998534
chr12_88504978_88524995_0_-_CEP290_ENST00000552810	1.24373	-0.0119327	0.012789	-0.933044	0.350797	0.998534
chr14_32559707_32563592_0_+_ARHGAP5_ENST00000556611	14.7322	-0.00522638	0.00560889	-0.931803	0.351438	0.998534
chr10_93579026_93602148_0_+_TNKS2_ENST00000371627	0.414949	-0.0182187	0.0195669	-0.931097	0.351804	0.998534
chrX_76888694_76920267_0_-_ATRX_ENST00000373344	1.28377	-0.013192	0.0141874	-0.929836	0.352456	0.998534
chr7_6840578_6862991_0_-_CCZ1B_ENST00000316731	0.947369	0.0122859	0.0132131	0.929834	0.352457	0.998534
chr10_13322975_13337606_0_-_PHYH_ENST00000396913	0.866122	-0.0236265	0.0254643	-0.927827	0.353497	0.998534
chr12_124904502_124915333_0_-_NCOR2_ENST00000405201	0.63789	-0.0160279	0.0172971	-0.926619	0.354124	0.998534
chr6_132181526_132198301_0_+_ENPP1_ENST00000360971	0.571396	0.0200933	0.0217145	0.92534	0.354789	0.998534
chr8_120795620_120803699_0_-_TAF2_ENST00000378164	0.461442	-0.0181572	0.0196391	-0.924542	0.355204	0.998534
chr11_95825055_95826681_0_-_MAML2_ENST00000524717	2.33632	0.00929716	0.0100578	0.924371	0.355293	0.998534
chr1_243468014_243542165_0_+_SDCCAG8_ENST00000355875	0.431207	-0.0184463	0.01998	-0.923241	0.355882	0.998534
chr15_63821212_63866602_0_+_USP3_ENST00000268049	1.29416	-0.0133625	0.0144741	-0.923202	0.355902	0.998534
chr7_40027197_40041630_0_+_CDK13_ENST00000181839	10.5436	-0.00483666	0.00524972	-0.921317	0.356885	0.998534
chr4_128995614_129003460_0_+_LARP1B_ENST00000326639	1.07291	0.0111694	0.0121353	0.920407	0.35736	0.998534
chr1_155408117_155429689_0_-_ASH1L_ENST00000368346	9.12434	-0.0049506	0.00538108	-0.920002	0.357571	0.998534
chr1_94341823_94343418_0_-_DNTTIP2_ENST00000436063	3.23146	-0.00813122	0.00884975	-0.918808	0.358196	0.998534
chr6_128385902_128411137_0_-_PTPRK_ENST00000368226	0.647339	-0.0150176	0.0163985	-0.915788	0.359778	0.998534
chr12_51064968_51074546_0_+_DIP2B_ENST00000301180	0.483612	-0.0178936	0.0195429	-0.915607	0.359873	0.998534
chr9_17388159_17395067_0_+_CNTLN_ENST00000380647	0.962113	-0.0166612	0.0182409	-0.913398	0.361033	0.998534
chr6_134301219_134305809_0_+_TBPL1_ENST00000237264	0.667403	0.0140234	0.0153562	0.913204	0.361135	0.998534
chr7_91842508_91855996_0_-_KRIT1_ENST00000394507	4.22517	0.00655288	0.0071767	0.913077	0.361202	0.998534
chr13_96622365_96648389_0_-_UGGT2_ENST00000376747	0.538059	0.0184738	0.0202448	0.912521	0.361495	0.998534
chr2_32698179_32702651_0_+_BIRC6_ENST00000421745	0.505167	-0.0189743	0.0207936	-0.912509	0.361501	0.998534
chr7_42079636_42088295_0_-_GLI3_ENST00000395925	1.59489	0.0110827	0.0121462	0.91244	0.361537	0.998534
chr14_31596990_31641328_0_-_HECTD1_ENST00000399332	2.64024	-0.00726754	0.00797748	-0.911008	0.362291	0.998534
chr7_24659670_24720139_0_+_MPP6_ENST00000396475	1.16551	-0.0126058	0.0138442	-0.910547	0.362534	0.998534
chr14_61262934_61346553_0_+_MNAT1_ENST00000261245	2.67087	0.0080009	0.00879106	0.910118	0.36276	0.998534
chr10_15858833_15889942_0_-_FAM188A_ENST00000477891	0.571937	0.0157415	0.0172994	0.909942	0.362853	0.998534
chr12_66597490_66622150_0_+_IRAK3_ENST00000261233	3.34823	0.00845668	0.00929454	0.909854	0.3629	0.998534
chr2_230723487_230744844_0_-_TRIP12_ENST00000283943	7.12272	-0.00654782	0.00719879	-0.909572	0.363049	0.998534
chr9_19288593_19300329_0_+_DENND4C_ENST00000434457	1.64796	0.0110459	0.0121723	0.90746	0.364163	0.998534
chr18_8076452_8088849_0_+_PTPRM_ENST00000580170	0.32079	0.0236815	0.0261195	0.906658	0.364588	0.998534
chr20_54956488_54959380_0_-_AURKA_ENST00000395909	0.892013	0.01658	0.018298	0.906111	0.364877	0.998534
chr11_9225206_9229179_0_-_DENND5A_ENST00000328194	0.470313	-0.0199855	0.0220626	-0.905852	0.365014	0.998534
chr15_66021409_66048810_0_-_DENND4A_ENST00000443035	0.668953	-0.0138585	0.0153017	-0.905684	0.365103	0.998534
chr1_63042932_63091072_0_-_DOCK7_ENST00000251157	0.556301	-0.015337	0.0169344	-0.905671	0.36511	0.998534
chr6_57058639_57075243_0_-_RAB23_ENST00000317483	0.993996	0.0146681	0.0161998	0.905451	0.365227	0.998534
chr1_172525008_172560211_0_+_SUCO_ENST00000367723	0.586761	0.0160373	0.0177423	0.903905	0.366046	0.998534
chr7_131071878_131084192_0_+_MKLN1_ENST00000421797	0.82032	-0.0171224	0.0189718	-0.902519	0.366781	0.998534
chr3_8977554_8990254_0_-_RAD18_ENST00000264926	0.926611	-0.0149402	0.0165778	-0.901216	0.367474	0.998534
chr4_2951660_2955372_0_-_NOP14_ENST00000416614	0.462743	0.017178	0.0190806	0.900284	0.367969	0.998534
chr2_160599571_160605414_0_+_MARCH7_ENST00000409175	0.76731	0.0138119	0.0153594	0.899247	0.368521	0.998534
chr9_20715320_20789607_0_+_FOCAD_ENST00000380249	0.372237	-0.0223742	0.0249314	-0.897431	0.369489	0.998534
chr10_88203031_88233730_0_-_WAPAL_ENST00000298767	1.39364	0.0144688	0.0161377	0.896585	0.369941	0.998534
chr8_141799572_141874498_0_-_PTK2_ENST00000522684	0.847362	0.0132813	0.0148186	0.896261	0.370113	0.998534
chr7_91924202_91981956_0_+_ANKIB1_ENST00000265742	2.68447	0.00909805	0.010152	0.896179	0.370157	0.998534
chr5_98204198_98208259_0_-_CHD1_ENST00000284049	0.92694	0.016119	0.0179974	0.895628	0.370451	0.998534
chr14_36064839_36104804_0_-_RALGAPA1_ENST00000389698	0.509639	-0.0140841	0.0157293	-0.895401	0.370573	0.998534
chr14_62207222_62212535_0_+_HIF1A_ENST00000337138	1.02165	0.0134524	0.0150475	0.893999	0.371322	0.998534
chr1_151400298_151403317_0_-_POGZ_ENST00000392723	2.77054	-0.00972205	0.0108817	-0.893434	0.371625	0.998534
chr5_95242226_95255249_0_-_ELL2_ENST00000237853	2.27773	0.0106394	0.0119329	0.891603	0.372606	0.998534
chr8_141799572_141900868_0_-_PTK2_ENST00000522684	1.07094	-0.0111	0.0124591	-0.89092	0.372972	0.998534
chr7_104782454_104787105_0_-_SRPK2_ENST00000393651	0.941786	-0.011772	0.0132273	-0.889981	0.373476	0.998534
chr3_125032151_125050082_0_-_ZNF148_ENST00000360647	0.60287	0.0166634	0.0187334	0.889499	0.373735	0.998534
chr3_142455220_142503882_0_+_TRPC1_ENST00000476941	0.62106	0.016922	0.0190346	0.889014	0.373996	0.998534
chr1_243776972_243859018_0_-_AKT3_ENST00000336199	4.35506	0.0099623	0.0112063	0.88899	0.374008	0.998534
chr6_152650864_152653025_0_-_SYNE1_ENST00000367255	8.83871	-0.00524904	0.00590518	-0.888887	0.374064	0.998534
chr6_7176887_7189555_0_+_RREB1_ENST00000379933	1.64247	-0.0105358	0.0118558	-0.888668	0.374182	0.998534
chr7_104714065_104719410_0_+_KMT2E_ENST00000311117	0.416607	0.0168884	0.0190094	0.888423	0.374313	0.998534
chr12_122825299_122826244_0_-_CLIP1_ENST00000302528	12.8044	-0.00541626	0.00610657	-0.886956	0.375102	0.998534
chr18_19144163_19164401_0_-_ESCO1_ENST00000269214	1.04681	0.0140213	0.0158146	0.886602	0.375293	0.998534
chr10_104445572_104465246_0_-_ARL3_ENST00000260746	0.926876	0.0119458	0.013478	0.886321	0.375444	0.998534
chr21_33073307_33077780_0_-_SCAF4_ENST00000286835	0.725114	0.0122101	0.0137762	0.886315	0.375448	0.998534
chr20_42331129_42333998_0_+_MYBL2_ENST00000396863	1.06622	0.0131717	0.0148826	0.885039	0.376136	0.998534
chr18_18562723_18572898_0_-_ROCK1_ENST00000399799	1.19139	0.0116532	0.0131799	0.884162	0.376609	0.998534
chr3_197541778_197602646_0_+_LRCH3_ENST00000438796	0.544449	-0.0169436	0.0191678	-0.883959	0.376718	0.998534
chr11_76169226_76183884_0_+_C11orf30_ENST00000427574	0.7488	0.0167091	0.0189057	0.883813	0.376797	0.998534
chr22_22024201_22029404_0_+_PPIL2_ENST00000412327	0.358886	-0.0186863	0.0211543	-0.883334	0.377056	0.998534
chr4_54249939_54294350_0_+_FIP1L1_ENST00000337488	0.640568	-0.0153493	0.0173873	-0.882788	0.377351	0.998534
chr14_62207222_62211531_0_+_HIF1A_ENST00000337138	1.51298	-0.013183	0.0149398	-0.882405	0.377558	0.998534
chr8_54896922_54912610_0_-_TCEA1_ENST00000396401	0.380351	0.0211159	0.0239393	0.882059	0.377745	0.998534
chr15_66007815_66053776_0_-_DENND4A_ENST00000443035	0.726028	-0.0147778	0.0167579	-0.881841	0.377863	0.998534
chr2_210962809_211019335_0_-_KANSL1L_ENST00000281772	1.19059	0.0117672	0.0133461	0.881699	0.37794	0.998534
chr5_175716656_175717958_0_+_SIMC1_ENST00000443967	0.641112	0.0154874	0.0175701	0.881464	0.378067	0.998534
chr13_103459495_103474509_0_+_BIVM_ENST00000257336	0.355504	-0.0168121	0.0190786	-0.881202	0.378208	0.998534
chr8_54896922_54923052_0_-_TCEA1_ENST00000521604	2.66671	0.00779643	0.00885225	0.880729	0.378465	0.998534
chr2_208841374_208842310_0_-_PLEKHM3_ENST00000427836	2.94753	-0.00839212	0.00953342	-0.880284	0.378705	0.998534
chr8_135612678_135622898_0_-_ZFAT_ENST00000520356	2.40481	-0.0108119	0.0122952	-0.879357	0.379208	0.998534
chr6_155095122_155116273_0_+_SCAF8_ENST00000367178	0.78883	-0.0144738	0.0165065	-0.876857	0.380564	0.998534
chr2_68717321_68765359_0_+_APLF_ENST00000303795	2.81247	-0.00865933	0.00988145	-0.876321	0.380855	0.998534
chr6_4891946_4892613_0_+_CDYL_ENST00000328908	2.92944	-0.00891863	0.010179	-0.876179	0.380933	0.998534
chr15_62299506_62306191_0_-_VPS13C_ENST00000249837	0.796064	0.0142026	0.0162172	0.875775	0.381153	0.998534
chr7_33397466_33427756_0_+_BBS9_ENST00000242067	1.31138	0.0108183	0.0123604	0.875233	0.381447	0.998534
chr14_50262508_50298079_0_-_NEMF_ENST00000298310	2.33388	0.00962382	0.0110018	0.874749	0.38171	0.998534
chr19_10270333_10288043_0_-_DNMT1_ENST00000592705	0.810417	-0.0136147	0.0155936	-0.873094	0.382612	0.998534
chr3_47663696_47719801_0_-_SMARCC1_ENST00000254480	0.588731	-0.0162035	0.0185775	-0.87221	0.383094	0.998534
chr8_67484716_67505429_0_-_MYBL1_ENST00000522677	3.25149	-0.00776339	0.008902	-0.872095	0.383157	0.998534
chr12_110566754_110600870_0_+_IFT81_ENST00000361948	0.965138	0.0122408	0.014059	0.870672	0.383933	0.998534
chr1_155891165_155891709_0_-_KIAA0907_ENST00000368321	0.595478	0.0172924	0.019866	0.870449	0.384055	0.998534
chr1_179955303_179975702_0_+_CEP350_ENST00000367607	0.24564	-0.0223695	0.025745	-0.868885	0.38491	0.998534
chr2_204002884_204031020_0_+_NBEAL1_ENST00000449802	0.277356	-0.0188236	0.0216666	-0.868784	0.384966	0.998534
chr2_99802639_99832577_0_+_C2orf15_ENST00000424491	0.59302	0.0164886	0.0189894	0.868305	0.385227	0.998534
chr6_18249881_18258636_0_-_DEK_ENST00000397239	1.18378	-0.0143383	0.0165142	-0.868238	0.385264	0.998534
chr2_160585519_160619504_0_+_MARCH7_ENST00000409175	0.624584	0.0154637	0.0178494	0.866344	0.386302	0.998534
chr2_191523883_191537878_0_+_NAB1_ENST00000409581	0.425797	-0.0141788	0.0163748	-0.865897	0.386547	0.998534
chr1_185129964_185144245_0_+_SWT1_ENST00000367501	0.339153	0.0201406	0.0232764	0.86528	0.386885	0.998534
chr8_141840570_141900868_0_-_PTK2_ENST00000522684	0.443768	0.0153729	0.0177722	0.864994	0.387042	0.998534
chr5_64747301_64766969_0_-_ADAMTS6_ENST00000381055	0.693908	0.015183	0.0175547	0.864895	0.387097	0.998534
chr5_38523520_38530768_0_-_LIFR_ENST00000263409	1.4308	0.0110131	0.0127927	0.860887	0.389301	0.998534
chrX_117526594_117529307_0_+_WDR44_ENST00000371822	0.332068	-0.0223121	0.0259363	-0.860264	0.389644	0.998534
chr9_33960823_33996331_0_-_UBAP2_ENST00000449054	0.952605	-0.0108035	0.0125618	-0.860029	0.389773	0.998534
chr5_95099211_95119667_0_+_RHOBTB3_ENST00000379982	0.536786	-0.0140749	0.0164168	-0.85735	0.391251	0.998534
chr3_18419661_18462483_0_-_SATB1_ENST00000338745	0.229552	-0.0213461	0.0249222	-0.856509	0.391716	0.998534
chr11_103086449_103093815_0_+_DYNC2H1_ENST00000375735	1.0205	-0.0132785	0.0155165	-0.855766	0.392127	0.998534
chr3_124996569_125050082_0_-_ZNF148_ENST00000360647	0.481247	-0.0174884	0.0204368	-0.85573	0.392147	0.998534
chr12_27521194_27543172_0_+_ARNTL2_ENST00000544915	0.746122	-0.0217772	0.0254708	-0.854984	0.39256	0.998534
chr14_62188226_62207906_0_+_HIF1A_ENST00000337138	1.37832	0.0110722	0.0129623	0.854187	0.393001	0.998534
chr4_121675707_121732604_0_-_PRDM5_ENST00000264808	2.80652	-0.006216	0.00729096	-0.852563	0.393902	0.998534
chr16_11063017_11076848_0_+_CLEC16A_ENST00000409790	0.482637	0.0136228	0.0159904	0.851938	0.394248	0.998534
chr7_33388679_33427756_0_+_BBS9_ENST00000242067	2.60687	0.00800272	0.00940633	0.85078	0.394891	0.998534
chrX_107083899_107097934_0_+_MID2_ENST00000262843	0.99662	0.0162009	0.0190429	0.850757	0.394904	0.998534
chr9_14639893_14680160_0_-_ZDHHC21_ENST00000380916	0.690731	-0.0132584	0.0155893	-0.850477	0.39506	0.998534
chr3_171965322_172003774_0_+_FNDC3B_ENST00000415807	0.636228	-0.0132732	0.0156117	-0.850213	0.395207	0.998534
chr9_109685634_109697902_0_+_ZNF462_ENST00000457913	0.524119	0.0246089	0.0289616	0.849705	0.395489	0.998534
chr2_168986050_169038600_0_-_STK39_ENST00000355999	0.949025	0.0127613	0.0150337	0.848845	0.395968	0.998534
chr10_11971863_11994248_0_-_UPF2_ENST00000356352	0.521068	0.0162064	0.0191022	0.848401	0.396215	0.998534
chr1_67303392_67371058_0_-_WDR78_ENST00000371026	0.748874	0.0136202	0.01606	0.848084	0.396391	0.998534
chr11_108098321_108138069_0_+_ATM_ENST00000527805	0.422037	0.016621	0.0196048	0.847806	0.396546	0.998534
chr3_69091957_69097713_0_-_TMF1_ENST00000398559	0.617857	0.0149034	0.0175793	0.847778	0.396561	0.998534
chr14_31398406_31425448_0_-_STRN3_ENST00000357479	0.644444	0.0145293	0.0171398	0.847693	0.396609	0.998534
chr4_128590190_128609022_0_+_INTU_ENST00000335251	0.652522	-0.0159723	0.0188601	-0.846884	0.39706	0.998534
chr2_73659325_73682422_0_+_ALMS1_ENST00000377715	5.76557	0.00612389	0.00724275	0.845519	0.397821	0.998534
chr3_114069120_114070725_0_-_ZBTB20_ENST00000462705	0.514768	-0.0152109	0.0180036	-0.844882	0.398176	0.998534
chr4_54265896_54310270_0_+_FIP1L1_ENST00000337488	2.87625	-0.011204	0.0132652	-0.844616	0.398325	0.998534
chr13_102220049_102227897_0_+_ITGBL1_ENST00000376180	1.13825	0.0142073	0.0168236	0.844489	0.398396	0.998534
chr9_27009017_27029102_0_+_IFT74_ENST00000433700	0.324769	-0.0210111	0.024881	-0.844462	0.398411	0.998534
chr15_56958592_56974675_0_-_ZNF280D_ENST00000559237	0.740063	0.017244	0.0204245	0.844281	0.398512	0.998534
chr1_115262199_115280693_0_-_CSDE1_ENST00000339438	1.69858	-0.0119295	0.0141447	-0.843396	0.399007	0.998534
chr11_46829580_46842819_0_-_CKAP5_ENST00000529230	0.792403	-0.0135502	0.0161159	-0.840799	0.400461	0.998534
chr7_17854456_17890587_0_-_SNX13_ENST00000428135	0.634474	0.0159471	0.0189848	0.839998	0.40091	0.998534
chr1_225140371_225211567_0_+_DNAH14_ENST00000430092	0.786577	0.0153833	0.0183184	0.839772	0.401036	0.998534
chr4_73950965_73958017_0_-_ANKRD17_ENST00000358602	18.7867	0.00455278	0.00542592	0.83908	0.401425	0.998534
chr2_200213423_200246543_0_-_SATB2_ENST00000417098	0.499327	0.0158196	0.0188537	0.839072	0.401429	0.998534
chrX_79962925_79975155_0_-_BRWD3_ENST00000373275	0.508832	-0.0161944	0.0193439	-0.837185	0.402489	0.998534
chr4_129913321_129925031_0_-_SCLT1_ENST00000281142	0.407001	-0.0146898	0.0175814	-0.83553	0.403419	0.998534
chr11_9435801_9446809_0_+_IPO7_ENST00000379719	0.463622	-0.0183454	0.0219629	-0.835287	0.403556	0.998534
chr7_77240081_77261742_0_+_PTPN12_ENST00000248594	0.364783	0.0169813	0.0203417	0.834805	0.403828	0.998534
chr1_214787056_214805945_0_+_CENPF_ENST00000366955	0.331197	0.0203904	0.0245467	0.830678	0.406156	0.998534
chr12_95602618_95605043_0_-_FGD6_ENST00000343958	10.926	0.00537609	0.00647487	0.8303	0.406369	0.998534
chr8_124346117_124350061_0_-_ATAD2_ENST00000517666	1.24271	0.0136828	0.0164973	0.829396	0.40688	0.998534
chr8_116616099_116635985_0_-_TRPS1_ENST00000395715	1.74496	0.00996938	0.0120406	0.827983	0.40768	0.998534
chr5_167915606_167921655_0_+_RARS_ENST00000231572	7.74753	0.00500441	0.00606133	0.825629	0.409015	0.998534
chr6_13639794_13644961_0_-_RANBP9_ENST00000011619	1.07618	0.0095717	0.0116089	0.82451	0.40965	0.998534
chr3_142116170_142123918_0_-_XRN1_ENST00000264951	0.426129	0.0178775	0.0216994	0.823867	0.410015	0.998534
chr1_117944807_117963271_0_+_MAN1A2_ENST00000356554	157.119	-0.00410813	0.00499605	-0.822275	0.41092	0.998534
chr10_64966354_64968995_0_-_JMJD1C_ENST00000399262	0.396555	-0.0154296	0.0187795	-0.821619	0.411294	0.998534
chr14_37754522_37838829_0_+_MIPOL1_ENST00000536774	0.532201	0.0135211	0.0164762	0.820645	0.411848	0.998534
chr11_2991032_3000467_0_-_NAP1L4_ENST00000380542	0.336232	0.0186381	0.0227284	0.820038	0.412194	0.998534
chr8_90734242_90737869_0_-_RP11-37B2.1_ENST00000504145	0.462085	0.0151778	0.018514	0.819801	0.412329	0.998534
chr4_128564675_128609022_0_+_INTU_ENST00000335251	2.95743	0.00735066	0.00896786	0.819667	0.412406	0.998534
chr10_32197099_32199491_0_-_ARHGAP12_ENST00000375250	10.792	0.00494584	0.00604499	0.818173	0.413259	0.998534
chr17_35310185_35311207_0_+_AATF_ENST00000225402	4.41714	0.00693898	0.00848982	0.817329	0.413741	0.998534
chr10_102683731_102685776_0_+_FAM178A_ENST00000238961	46.0823	0.0025897	0.00317391	0.815933	0.414539	0.998534
chr5_167302990_167420187_0_+_TENM2_ENST00000518659	1.22659	-0.0134713	0.0165118	-0.815859	0.414581	0.998534
chr3_169854206_169867032_0_-_PHC3_ENST00000495893	3.45823	0.00786617	0.0096603	0.814278	0.415486	0.998534
chr5_70811887_70849147_0_+_BDP1_ENST00000358731	0.706273	-0.0125413	0.0154044	-0.814138	0.415566	0.998534
chr5_107684099_107703654_0_-_FBXL17_ENST00000359660	0.34627	0.0185527	0.022797	0.813821	0.415747	0.998534
chr3_197592293_197602646_0_+_LRCH3_ENST00000438796	1.87299	-0.00819866	0.0100773	-0.813575	0.415889	0.998534
chr7_128220052_128249633_0_+_RP11-274B21.1_ENST00000605862	0.373007	0.019222	0.0236305	0.813437	0.415967	0.998534
chr17_30689932_30695033_0_+_ZNF207_ENST00000394670	1.80373	-0.00850101	0.0104518	-0.813355	0.416015	0.998534
chr9_33960823_34017187_0_-_UBAP2_ENST00000449054	2.63357	-0.00781048	0.00961848	-0.812028	0.416776	0.998534
chr2_109068854_109089355_0_+_GCC2_ENST00000309863	0.265214	0.0206407	0.0254197	0.811995	0.416795	0.998534
chr2_197521356_197565904_0_+_CCDC150_ENST00000389175	0.541089	-0.0171014	0.0210728	-0.811542	0.417054	0.998534
chr1_28800065_28802803_0_+_PHACTR4_ENST00000373839	0.617266	-0.0160945	0.0198665	-0.810132	0.417864	0.998534
chr1_84644859_84680000_0_+_PRKACB_ENST00000370689	1.239	-0.0102431	0.0126445	-0.810087	0.41789	0.998534
chr16_67644726_67646024_0_+_CTCF_ENST00000264010	2.33645	0.00977466	0.0120711	0.809756	0.41808	0.998534
chr6_111685055_111689231_0_-_REV3L_ENST00000434009	0.301176	-0.0178467	0.0220657	-0.808798	0.418631	0.998534
chr6_136468488_136476896_0_+_PDE7B_ENST00000308191	0.938278	-0.0104556	0.0129389	-0.808069	0.419051	0.998534
chr22_24698162_24765288_0_+_SPECC1L_ENST00000437398	2.22991	0.0087215	0.0108042	0.80723	0.419534	0.998534
chr3_197541778_197557734_0_+_LRCH3_ENST00000438796	0.813473	0.0123243	0.0152891	0.806086	0.420193	0.998534
chr2_64083439_64085070_0_+_UGP2_ENST00000394417	0.843639	0.0110766	0.0137524	0.805433	0.42057	0.998534
chr6_132190497_132198301_0_+_ENPP1_ENST00000360971	0.251504	-0.023174	0.0287732	-0.805404	0.420587	0.998534
chr18_18559870_18572898_0_-_ROCK1_ENST00000399799	1.29534	0.0126919	0.0158006	0.80325	0.421831	0.998534
chr8_38677039_38678153_0_+_TACC1_ENST00000519416	0.301013	-0.0185336	0.0230934	-0.802549	0.422235	0.998534
chr9_125042721_125054119_0_+_MRRF_ENST00000344641	0.619328	0.0160373	0.0200518	0.799791	0.423832	0.998534
chr13_33306237_33320238_0_+_PDS5B_ENST00000315596	1.03591	0.012356	0.0154492	0.799783	0.423837	0.998534
chr7_72884674_72892899_0_-_BAZ1B_ENST00000339594	0.439374	0.0157568	0.0197129	0.799315	0.424108	0.998534
chr5_132227855_132232932_0_-_AFF4_ENST00000265343	4.47875	-0.00580724	0.00726671	-0.799157	0.424199	0.998534
chr2_99802639_99812219_0_+_C2orf15_ENST00000424491	17.0021	0.00461703	0.00577893	0.798942	0.424324	0.998534
chr1_14099572_14109326_0_+_PRDM2_ENST00000311066	2.44101	-0.00807118	0.01012	-0.797548	0.425133	0.998534
chr17_30689932_30696801_0_+_ZNF207_ENST00000581531	0.585603	0.0132783	0.0166648	0.796788	0.425574	0.998534
chr10_27458872_27460012_0_+_MASTL_ENST00000375946	0.850417	-0.0122343	0.0153687	-0.796053	0.426001	0.998534
chr1_247012916_247014744_0_-_AHCTF1_ENST00000470300	1.05831	-0.0124897	0.0157166	-0.794686	0.426796	0.998534
chr15_60643391_60649435_0_-_ANXA2_ENST00000396024	0.387107	-0.0169699	0.0213703	-0.794087	0.427145	0.998534
chr18_12999419_13030607_0_+_CEP192_ENST00000506447	6.12038	0.00677513	0.00853347	0.793947	0.427226	0.998534
chrX_13762533_13780563_0_+_OFD1_ENST00000380550	0.254584	-0.0213262	0.0268666	-0.79378	0.427323	0.998534
chr5_76330242_76344097_0_+_AGGF1_ENST00000312916	0.374004	-0.0178484	0.022495	-0.793436	0.427524	0.998534
chr2_64176170_64193100_0_-_VPS54_ENST00000409558	0.347129	0.0177751	0.0224696	0.791071	0.428903	0.998534
chr20_34300940_34313077_0_-_RBM39_ENST00000463004	2.39787	-0.00727654	0.00920078	-0.790862	0.429025	0.998534
chr18_54423813_54426184_0_+_WDR7_ENST00000357574	0.456597	-0.0147029	0.0185924	-0.790805	0.429058	0.998534
chr1_93070863_93091491_0_-_EVI5_ENST00000370331	0.373018	0.0162535	0.0205631	0.79042	0.429283	0.998534
chr1_12335881_12338095_0_+_VPS13D_ENST00000356315	1.14867	0.0101559	0.0128536	0.790121	0.429457	0.998534
chr8_17123415_17143936_0_+_VPS37A_ENST00000324849	1.67005	0.00874527	0.0110756	0.789596	0.429764	0.998534
chr1_155891165_155895634_0_-_KIAA0907_ENST00000368321	0.740833	-0.0122638	0.0155361	-0.789372	0.429895	0.998534
chr2_215617170_215661841_0_-_BARD1_ENST00000260947	2.4904	0.00653606	0.00829766	0.787699	0.430873	0.998534
chrX_53672262_53681075_0_-_HUWE1_ENST00000342160	0.252848	-0.0183395	0.0232941	-0.787304	0.431104	0.998534
chr17_11958205_11999011_0_+_MAP2K4_ENST00000353533	0.368617	0.0204511	0.0259827	0.787103	0.431221	0.998534
chr7_104702610_104722244_0_+_KMT2E_ENST00000311117	1.14883	-0.0114375	0.0145327	-0.787017	0.431272	0.998534
chr16_55559419_55585014_0_+_LPCAT2_ENST00000262134	1.02698	-0.0121235	0.015408	-0.786831	0.431381	0.998534
chr17_20107645_20109225_0_+_SPECC1_ENST00000395527	88.9694	-0.0043439	0.00552163	-0.786707	0.431454	0.998534
chr13_25478063_25487229_0_-_CENPJ_ENST00000381884	3.21962	-0.00746157	0.00950439	-0.785066	0.432415	0.998534
chr10_99922639_99969656_0_+_R3HCC1L_ENST00000314594	0.542903	-0.0153728	0.0196009	-0.784287	0.432871	0.998534
chr2_200233327_200298237_0_-_SATB2_ENST00000417098	1.86496	0.00812197	0.0103723	0.783047	0.4336	0.998534
chr13_33016524_33018263_0_-_N4BP2L2_ENST00000380121	0.518402	-0.0143471	0.018328	-0.782796	0.433747	0.998534
chr2_68717321_68772444_0_+_APLF_ENST00000303795	22.5638	-0.00393356	0.00502898	-0.782179	0.434109	0.998534
chr9_37126308_37304310_0_+_ZCCHC7_ENST00000336755	0.491511	-0.0155664	0.0199021	-0.782147	0.434128	0.998534
chr8_17125766_17143936_0_+_VPS37A_ENST00000324849	0.625198	0.012033	0.0153859	0.782083	0.434166	0.998534
chr3_167754623_167766153_0_-_GOLIM4_ENST00000470487	2.27455	0.0095815	0.0122796	0.780277	0.435228	0.998534
chr8_62531536_62566219_0_-_ASPH_ENST00000541428	12.6456	0.00522179	0.00669581	0.779859	0.435474	0.998534
chr11_120346048_120348235_0_+_ARHGEF12_ENST00000397843	0.405157	0.0190805	0.0244742	0.779618	0.435616	0.998534
chr1_58992932_59004982_0_-_OMA1_ENST00000358603	0.47795	0.014008	0.017975	0.779305	0.4358	0.998534
chr1_23356961_23385660_0_+_KDM1A_ENST00000356634	0.64209	-0.0133302	0.0171736	-0.776201	0.43763	0.998534
chr6_149691044_149700654_0_+_TAB2_ENST00000392282	2.12564	0.00677729	0.00874044	0.775395	0.438106	0.998534
chr1_215297975_215368435_0_+_KCNK2_ENST00000467031	0.310701	0.0197829	0.0255401	0.774583	0.438586	0.998534
chr20_47693516_47707559_0_+_CSE1L_ENST00000262982	1.06931	0.0142274	0.0183989	0.773272	0.439361	0.998534
chr5_133996808_134002686_0_+_SEC24A_ENST00000398844	0.574233	-0.0173646	0.0224811	-0.772409	0.439872	0.998534
chr9_17330629_17342442_0_+_CNTLN_ENST00000380647	1.79613	0.00851712	0.0110284	0.772287	0.439945	0.998534
chr14_45711236_45716580_0_-_MIS18BP1_ENST00000310806	0.540379	0.0130093	0.0168617	0.771534	0.440391	0.998534
chr6_84894904_84913814_0_-_KIAA1009_ENST00000257766	0.516564	-0.0139036	0.0180303	-0.771126	0.440632	0.998534
chr14_50292584_50300214_0_-_NEMF_ENST00000298310	0.182327	0.0261138	0.0338647	0.771122	0.440635	0.998534
chr17_45992677_45994496_0_+_SP2_ENST00000376741	0.59729	-0.0132565	0.0171983	-0.770801	0.440825	0.998534
chr7_140439611_140508795_0_-_BRAF_ENST00000288602	0.324189	0.0155813	0.0202589	0.769109	0.441828	0.998534
chr8_62489330_62559437_0_-_ASPH_ENST00000541428	1.34543	-0.0112948	0.0147133	-0.767663	0.442687	0.998534
chr10_31644072_31676727_0_+_ZEB1_ENST00000493835	0.318016	-0.0160499	0.0209193	-0.767231	0.442944	0.998534
chr22_22160138_22162135_0_-_MAPK1_ENST00000215832	1.94742	-0.00748223	0.00975635	-0.766909	0.443135	0.998534
chr18_54398613_54426184_0_+_WDR7_ENST00000357574	0.655473	-0.0118494	0.0154739	-0.765767	0.443815	0.998534
chr14_74358729_74376133_0_+_RP5-1021I20.4_ENST00000556551	0.288192	0.0189826	0.0247973	0.765512	0.443967	0.998534
chr18_45391429_45423180_0_-_SMAD2_ENST00000262160	0.391294	-0.0158918	0.0207618	-0.765436	0.444012	0.998534
chr5_95072592_95124562_0_+_RHOBTB3_ENST00000379982	0.517165	0.0139104	0.0181823	0.765053	0.44424	0.998534
chr19_34921480_34929671_0_+_UBA2_ENST00000246548	0.443346	0.0169742	0.0222112	0.76422	0.444736	0.998534
chr8_141856358_141900868_0_-_PTK2_ENST00000522684	3.04892	0.00624833	0.00817967	0.763885	0.444936	0.998534
chr8_99538969_99608397_0_-_STK3_ENST00000419617	1.4495	0.00883989	0.0115968	0.762273	0.445897	0.998534
chr15_85656607_85669605_0_+_PDE8A_ENST00000310298	0.424908	-0.0169535	0.0222614	-0.761566	0.446319	0.998534
chr10_98667021_98711953_0_+_LCOR_ENST00000540664	1.33241	-0.00908874	0.0119504	-0.76054	0.446932	0.998534
chr1_93677657_93683426_0_+_CCDC18_ENST00000343253	0.258836	0.0152435	0.0200504	0.760257	0.447101	0.998534
chr3_183465459_183504089_0_+_YEATS2_ENST00000305135	0.356861	-0.0177127	0.0233426	-0.758816	0.447962	0.998534
chr8_62475302_62531578_0_-_ASPH_ENST00000541428	0.296117	0.0214062	0.0282137	0.758715	0.448023	0.998534
chr1_155644800_155649303_0_-_YY1AP1_ENST00000311573	0.701754	-0.0113447	0.0149737	-0.757646	0.448663	0.998534
chr4_73956383_73958017_0_-_ANKRD17_ENST00000358602	44.6752	0.00469509	0.00620869	0.756214	0.449521	0.998534
chr11_120310837_120348235_0_+_ARHGEF12_ENST00000397843	0.877492	0.0107911	0.0142731	0.756041	0.449625	0.998534
chr3_108366789_108391503_0_+_DZIP3_ENST00000361582	0.446081	0.0154419	0.0204476	0.755194	0.450132	0.998534
chr9_19276155_19300329_0_+_DENND4C_ENST00000434457	0.311947	-0.0183233	0.0242669	-0.755074	0.450205	0.998534
chr4_77926753_77952123_0_+_SEPT11_ENST00000264893	0.860292	-0.0108651	0.0144005	-0.754494	0.450552	0.998534
chr5_102482230_102495032_0_+_PPIP5K2_ENST00000321521	0.438089	0.0133325	0.017674	0.754353	0.450637	0.998534
chr1_243776972_244006584_0_-_AKT3_ENST00000366540	10.955	0.00475178	0.00630438	0.753727	0.451013	0.998534
chr15_80412669_80415142_0_+_ZFAND6_ENST00000261749	0.750555	-0.0106323	0.0141101	-0.753527	0.451133	0.998534
chr6_16326624_16328701_0_-_ATXN1_ENST00000244769	0.883293	-0.0099118	0.0131622	-0.753047	0.451422	0.998534
chr6_108222573_108246136_0_-_SEC63_ENST00000369002	0.303333	-0.0174087	0.0231343	-0.752504	0.451748	0.998534
chr10_112356155_112358048_0_+_SMC3_ENST00000361804	4.73609	0.00756151	0.0100617	0.751513	0.452344	0.998534
chr17_48744914_48746889_0_+_ABCC3_ENST00000285238	0.577311	-0.0177135	0.023587	-0.750986	0.452661	0.998534
chr5_122881110_122893258_0_+_CSNK1G3_ENST00000345990	6.62197	0.00522569	0.00696034	0.75078	0.452785	0.998534
chr6_75898077_75902071_0_-_COL12A1_ENST00000322507	0.681702	-0.0145868	0.0194381	-0.750424	0.453	0.998534
chr3_136183722_136221621_0_-_STAG1_ENST00000383202	4.30704	-0.00602658	0.00804145	-0.74944	0.453592	0.998534
chr7_42063066_42262894_0_-_GLI3_ENST00000395925	0.414174	-0.0171354	0.0228689	-0.749291	0.453682	0.998534
chr2_190670377_190682906_0_+_PMS1_ENST00000441310	0.635571	-0.0122701	0.0163776	-0.749196	0.453739	0.998534
chr18_46783379_46906128_0_-_DYM_ENST00000269445	0.509126	0.017023	0.0227498	0.748268	0.454299	0.998534
chr10_103557736_103570071_0_-_MGEA5_ENST00000439817	0.534594	-0.0130021	0.0173775	-0.748212	0.454332	0.998534
chr1_35846859_35855699_0_+_ZMYM4_ENST00000373297	1.01442	-0.0100246	0.0134248	-0.746722	0.455232	0.998534
chr1_85121514_85136991_0_-_SSX2IP_ENST00000342203	0.466284	0.0124289	0.0166547	0.746269	0.455505	0.998534
chr2_48807725_48809702_0_+_STON1-GTF2A1L_ENST00000405008	0.672134	-0.0124324	0.0166628	-0.746118	0.455596	0.998534
chr2_42483640_42491871_0_+_EML4_ENST00000318522	0.657038	0.0144005	0.0193048	0.745952	0.455696	0.998534
chr15_41988272_42005694_0_+_MGA_ENST00000389936	1.36452	-0.0088607	0.011904	-0.744348	0.456666	0.998534
chr13_20638590_20657916_0_+_ZMYM2_ENST00000382869	0.44671	0.0142848	0.019214	0.743457	0.457205	0.998534
chr1_65095037_65107652_0_+_CACHD1_ENST00000371073	0.407586	0.0125348	0.0168608	0.743428	0.457222	0.998534
chr5_96083048_96090445_0_+_CAST_ENST00000338252	0.225055	-0.0195316	0.026302	-0.74259	0.45773	0.998534
chr15_90982563_90983847_0_+_IQGAP1_ENST00000268182	1.21234	0.0112091	0.0150975	0.742446	0.457817	0.998534
chr4_128564675_128584739_0_+_INTU_ENST00000335251	1.11858	0.0134039	0.0180994	0.740569	0.458955	0.998534
chr15_43627893_43641243_0_+_ADAL_ENST00000422466	0.610951	-0.0127894	0.0172924	-0.739597	0.459545	0.998534
chr4_120138704_120177678_0_+_USP53_ENST00000274030	0.369066	-0.0153152	0.0207227	-0.739055	0.459874	0.998534
chr6_135784262_135813429_0_-_AHI1_ENST00000367800	0.628866	-0.0150752	0.0204153	-0.738428	0.460254	0.998534
chr11_93429485_93436085_0_+_KIAA1731_ENST00000325212	0.404763	-0.016189	0.0219525	-0.737456	0.460845	0.998534
chr10_88230748_88233730_0_-_WAPAL_ENST00000298767	0.411183	-0.0158861	0.0215507	-0.737151	0.461031	0.998534
chr1_93677657_93698150_0_+_CCDC18_ENST00000343253	1.30087	0.00933499	0.012684	0.735966	0.461752	0.998534
chr7_105182854_105195674_0_+_RINT1_ENST00000257700	0.83416	-0.0135069	0.0183538	-0.735917	0.461781	0.998534
chr11_33307958_33350179_0_+_HIPK3_ENST00000525975	0.296407	-0.0155508	0.0212118	-0.73312	0.463485	0.998534
chr9_114202651_114213835_0_-_KIAA0368_ENST00000338205	0.583502	0.0133429	0.0182109	0.73269	0.463747	0.998534
chr6_75852967_75855171_0_-_COL12A1_ENST00000322507	0.329178	0.0182256	0.0248802	0.732536	0.463841	0.998534
chr4_77055327_77065626_0_-_NUP54_ENST00000507257	1.49013	-0.00926067	0.0126454	-0.732335	0.463964	0.998534
chr2_210968827_211019335_0_-_KANSL1L_ENST00000281772	1.22315	-0.00877722	0.0119853	-0.732329	0.463968	0.998534
chr3_170875248_170885059_0_-_TNIK_ENST00000436636	0.246612	-0.0185566	0.0253979	-0.730635	0.465002	0.998534
chr2_183616384_183627528_0_+_DNAJC10_ENST00000264065	0.392557	-0.0169086	0.0231589	-0.730109	0.465324	0.998534
chr14_35261980_35331528_0_-_BAZ1A_ENST00000358716	2.14008	-0.0072821	0.00998956	-0.728971	0.466019	0.998534
chr5_37115061_37122590_0_-_C5orf42_ENST00000508244	0.45483	-0.0150227	0.0206821	-0.726361	0.467617	0.998534
chr7_141336759_141349133_0_+_AGK_ENST00000355413	1.15216	-0.0089082	0.0122756	-0.725684	0.468033	0.998534
chr11_3752620_3774638_0_-_NUP98_ENST00000324932	0.529815	-0.013989	0.0193316	-0.723636	0.469289	0.998534
chr9_88957989_88961395_0_-_ZCCHC6_ENST00000277141	0.706623	0.0127306	0.0176185	0.722571	0.469944	0.998534
chr4_178274461_178281831_0_+_NEIL3_ENST00000264596	17.7805	0.00489468	0.00677493	0.72247	0.470005	0.998534
chr4_123854593_123900541_0_+_SPATA5_ENST00000274008	0.336629	0.0162382	0.0224825	0.722259	0.470135	0.998534
chr9_82319697_82324614_0_+_TLE4_ENST00000376552	1.96033	-0.00984137	0.0136279	-0.722147	0.470204	0.998534
chr8_42805530_42823357_0_+_HOOK3_ENST00000307602	0.550329	-0.0131278	0.0182013	-0.721257	0.470751	0.998534
chr3_27475406_27493989_0_-_SLC4A7_ENST00000295736	1.08774	0.00801366	0.0111154	0.72095	0.47094	0.998534
chr1_97235258_97243502_0_+_PTBP2_ENST00000482253	1.19053	0.0123738	0.0171641	0.720914	0.470963	0.998534
chr5_61733100_61857084_0_+_IPO11_ENST00000424533	1.09023	0.0164687	0.0228619	0.720359	0.471304	0.998534
chr5_14290824_14304701_0_+_TRIO_ENST00000344204	0.731238	-0.013115	0.0182276	-0.719513	0.471825	0.998534
chr1_243349560_243388623_0_-_CEP170_ENST00000366542	0.256754	0.0192706	0.026787	0.719401	0.471894	0.998534
chr9_86294689_86301070_0_-_UBQLN1_ENST00000376395	0.868318	-0.0111438	0.0155644	-0.715979	0.474004	0.998534
chr7_40027197_40087476_0_+_CDK13_ENST00000181839	0.686618	-0.0105108	0.0146861	-0.715694	0.47418	0.998534
chr22_46096161_46136418_0_+_ATXN10_ENST00000381061	2.31858	-0.00652868	0.00913296	-0.714848	0.474703	0.998534
chr11_94532555_94533477_0_+_AMOTL1_ENST00000317829	0.668315	-0.0120115	0.0168076	-0.714646	0.474828	0.998534
chr1_240370098_240421332_0_+_FMN2_ENST00000319653	2.02147	-0.00915234	0.0128119	-0.714359	0.475005	0.998534
chr1_78267015_78309092_0_+_FAM73A_ENST00000370791	0.321786	-0.0167598	0.0234725	-0.714019	0.475216	0.998534
chr12_50821544_50824353_0_+_LARP4_ENST00000293618	0.331115	0.0156494	0.021922	0.713868	0.475309	0.998534
chr9_17298187_17342442_0_+_CNTLN_ENST00000380647	0.319379	0.015503	0.021719	0.713799	0.475352	0.998534
chr4_183522076_183575046_0_+_TENM3_ENST00000511685	0.544838	0.0150687	0.0211251	0.713305	0.475657	0.998534
chr16_50112651_50120262_0_+_HEATR3_ENST00000299192	0.247465	-0.0212207	0.0297521	-0.713252	0.47569	0.998534
chr8_42317413_42330172_0_-_SLC20A2_ENST00000342228	0.609411	-0.0157307	0.0220593	-0.713106	0.47578	0.998534
chr2_55526974_55555571_0_-_CCDC88A_ENST00000263630	0.673559	0.0149946	0.0210334	0.712894	0.475912	0.998534
chr2_230701563_230744844_0_-_TRIP12_ENST00000283943	0.711859	-0.0108201	0.0151793	-0.712817	0.475959	0.998534
chr14_62204804_62207906_0_+_HIF1A_ENST00000337138	1.38285	-0.00967082	0.0135692	-0.712702	0.47603	0.998534
chrX_19983161_19988416_0_-_CXorf23_ENST00000379687	2.50249	0.00733319	0.0103021	0.711814	0.47658	0.998534
chr13_23927923_23945304_0_-_SACS_ENST00000382292	1.72287	-0.00783258	0.0110058	-0.711676	0.476665	0.998534
chr14_45715945_45716580_0_-_MIS18BP1_ENST00000310806	0.76393	0.0118355	0.0166584	0.710485	0.477403	0.998534
chr2_111406810_111419418_0_-_BUB1_ENST00000535254	0.267077	0.0170611	0.024014	0.710467	0.477415	0.998534
chr14_50292584_50298079_0_-_NEMF_ENST00000298310	4.07862	0.00681994	0.00960419	0.7101	0.477642	0.998534
chr7_158662545_158669382_0_+_WDR60_ENST00000407559	0.42274	-0.0135309	0.0190694	-0.709561	0.477976	0.998534
chr12_48457492_48495299_0_-_SENP1_ENST00000552189	0.35006	0.0136652	0.0192737	0.709008	0.47832	0.998534
chr11_76169226_76175124_0_+_C11orf30_ENST00000427574	0.461372	0.0137767	0.019447	0.708426	0.478681	0.998534
chr6_90571844_90574090_0_+_CASP8AP2_ENST00000551025	0.350045	0.0149756	0.0211412	0.70836	0.478722	0.998534
chr18_2884961_2892484_0_+_EMILIN2_ENST00000254528	0.370957	-0.0199028	0.0281571	-0.706848	0.479661	0.998534
chr5_65307876_65350779_0_+_ERBB2IP_ENST00000284037	0.496103	0.0144613	0.0204617	0.70675	0.479722	0.998534
chr3_133894452_133914026_0_-_RYK_ENST00000460933	0.828291	-0.00974761	0.0137962	-0.706542	0.479851	0.998534
chr4_166141085_166184511_1_+_KLHL2_ENST00000226725	0.744473	-0.012122	0.0171595	-0.706434	0.479919	0.998534
chr17_40855757_40882936_0_-_EZH1_ENST00000428826	0.666849	0.0126135	0.0178659	0.706011	0.480181	0.998534
chr12_121220457_121222396_0_-_SPPL3_ENST00000353487	1.24188	-0.0143384	0.0203102	-0.705969	0.480208	0.998534
chr4_144336629_144387378_0_+_GAB1_ENST00000262995	0.38548	-0.0155654	0.0220525	-0.705832	0.480293	0.998534
chrX_10534927_10535643_0_-_MID1_ENST00000317552	0.31354	-0.0175395	0.0248517	-0.705765	0.480334	0.998534
chr21_16225594_16230029_0_-_AF127936.7_ENST00000412426	0.299711	-0.0167395	0.0237218	-0.705661	0.480399	0.998534
chr16_53189837_53191453_0_+_CHD9_ENST00000447540	15.8748	0.00349976	0.0049692	0.70429	0.481252	0.998534
chr21_42598192_42629253_0_+_BACE2_ENST00000330333	0.48511	-0.0123842	0.0175843	-0.704277	0.48126	0.998534
chr2_37543379_37544322_0_-_PRKD3_ENST00000379066	10.8701	-0.00380765	0.00540669	-0.704249	0.481278	0.998534
chr13_61018816_61068709_0_+_TDRD3_ENST00000535286	0.682576	0.0121909	0.0173296	0.703473	0.481761	0.998534
chr5_40764615_40777688_0_-_PRKAA1_ENST00000397128	0.8548	0.0125318	0.017832	0.702772	0.482198	0.998534
chr17_65941524_65960520_0_+_BPTF_ENST00000321892	0.471074	0.0136114	0.0193687	0.702753	0.482209	0.998534
chr1_35824525_35827390_0_+_ZMYM4_ENST00000373297	6.25905	-0.00492961	0.00701803	-0.702421	0.482417	0.998534
chr7_138936701_138951149_0_+_UBN2_ENST00000288561	0.276335	0.0152038	0.0216812	0.701247	0.483149	0.998534
chr8_124089350_124157095_0_+_TBC1D31_ENST00000287380	0.492429	0.0128932	0.018403	0.700605	0.483549	0.998534
chr18_9931806_9937063_0_+_VAPA_ENST00000400000	0.603259	-0.0122642	0.0175075	-0.700514	0.483606	0.998534
chr15_59179173_59186781_0_-_SLTM_ENST00000380516	0.510557	-0.0152778	0.0218189	-0.700206	0.483799	0.998534
chr2_203817281_203826149_0_+_CARF_ENST00000402905	0.500599	0.0110768	0.0158242	0.699995	0.48393	0.998534
chr11_10011043_10024236_0_-_SBF2_ENST00000256190	0.851682	0.0115068	0.0164846	0.698036	0.485155	0.998534
chr1_243675625_244006584_0_-_AKT3_ENST00000366540	1.2064	0.00942531	0.0135148	0.697407	0.485548	0.998534
chr13_33091993_33101669_0_-_N4BP2L2_ENST00000504114	1.77406	0.00684513	0.00981527	0.697396	0.485555	0.998534
chr13_46533617_46544106_0_-_ZC3H13_ENST00000242848	0.212098	-0.0192218	0.0275636	-0.697363	0.485576	0.998534
chr5_172517317_172518404_0_+_CREBRF_ENST00000296953	0.554131	-0.0119006	0.0170839	-0.696598	0.486054	0.998534
chr3_197541778_197556544_0_+_LRCH3_ENST00000438796	0.632854	0.0107919	0.0154942	0.696516	0.486106	0.998534
chr17_27809214_27838010_0_+_TAOK1_ENST00000261716	0.289564	0.0150244	0.0215882	0.695952	0.486459	0.998534
chr1_93677657_93682303_0_+_CCDC18_ENST00000343253	0.728504	0.0141239	0.0202963	0.695887	0.4865	0.998534
chr3_183493702_183508768_0_+_YEATS2_ENST00000305135	0.31252	-0.0151303	0.0217779	-0.694756	0.487208	0.998534
chr2_98124026_98132408_0_-_ANKRD36B_ENST00000377003	0.839113	0.0116904	0.0168425	0.694099	0.48762	0.998534
chr17_45479497_45492285_0_+_EFCAB13_ENST00000331493	0.589203	-0.0144881	0.0208801	-0.693871	0.487763	0.998534
chr1_46124699_46126897_0_-_GPBP1L1_ENST00000290795	1.56956	0.00806209	0.0116219	0.693696	0.487873	0.998534
chr15_30053341_30092905_0_-_TJP1_ENST00000346128	19.2791	0.00387708	0.0055898	0.6936	0.487933	0.998534
chr3_160131260_160149613_0_+_SMC4_ENST00000357388	1.12013	0.0128043	0.0184729	0.693142	0.488221	0.998534
chr4_170458959_170523829_0_-_NEK1_ENST00000439128	0.405443	0.0148752	0.021464	0.693031	0.48829	0.998534
chr9_4117767_4118881_0_-_GLIS3_ENST00000324333	3.68102	-0.00564289	0.00814611	-0.69271	0.488491	0.998534
chr7_91924202_91991587_0_+_ANKIB1_ENST00000265742	1.37726	0.00928683	0.0134106	0.692499	0.488624	0.998534
chr2_202625603_202626541_0_-_ALS2_ENST00000264276	0.540498	-0.0129377	0.0186922	-0.692144	0.488847	0.998534
chr9_33941646_33948585_0_-_UBAP2_ENST00000449054	1.22465	-0.00815114	0.0117854	-0.691629	0.48917	0.998534
chr8_52773404_52773806_0_-_PCMTD1_ENST00000360540	0.750429	-0.0128321	0.0185669	-0.691124	0.489488	0.998534
chr8_38994175_39114862_0_+_ADAM32_ENST00000437682	0.492926	-0.0121316	0.0175782	-0.690151	0.490099	0.998534
chr4_183522076_183550042_0_+_TENM3_ENST00000511685	0.395776	0.0135658	0.0196606	0.689998	0.490195	0.998534
chr7_128655032_128658211_0_-_TNPO3_ENST00000393245	0.696514	0.0108485	0.0157391	0.689271	0.490653	0.998534
chr1_243433406_243542165_0_+_SDCCAG8_ENST00000355875	0.618573	-0.0146339	0.0212443	-0.688837	0.490926	0.998534
chr15_50763829_50776558_0_+_USP8_ENST00000307179	0.935132	0.0114004	0.0165549	0.688644	0.491048	0.998534
chr11_32126234_32126441_1_+_RCN1_ENST00000528630	0.403155	-0.0140192	0.0203605	-0.688548	0.491108	0.998534
chr8_42805530_42841938_0_+_HOOK3_ENST00000307602	0.33928	0.0163349	0.0238064	0.686154	0.492616	0.998534
chr13_31204971_31205611_0_+_USPL1_ENST00000255304	1.36654	0.0100915	0.014717	0.685705	0.492899	0.998534
chr7_23015828_23030758_0_-_FAM126A_ENST00000432176	2.85064	0.00658935	0.00961817	0.685094	0.493285	0.998534
chr3_170077486_170079217_1_+_SKIL_ENST00000259119	4.9552	0.00503973	0.00736176	0.684581	0.493608	0.998534
chr10_93754291_93768032_0_+_BTAF1_ENST00000265990	0.437212	0.0134774	0.0197048	0.683967	0.493996	0.998534
chr6_152644612_152653025_0_-_SYNE1_ENST00000367255	0.655145	-0.0122474	0.0179442	-0.682528	0.494905	0.998534
chr6_76344422_76388643_0_+_SENP6_ENST00000370010	3.15809	-0.00583181	0.00855114	-0.681991	0.495244	0.998534
chr15_57523349_57526305_0_+_TCF12_ENST00000438423	1.3782	0.00891126	0.0130706	0.68178	0.495378	0.998534
chr4_83900035_83906029_0_-_LIN54_ENST00000340417	0.808822	0.0103903	0.0152683	0.680513	0.49618	0.998534
chr18_54385194_54448887_0_+_WDR7_ENST00000357574	0.503855	0.0124079	0.0182394	0.680279	0.496328	0.998534
chr8_618597_624047_0_-_ERICH1_ENST00000522706	0.492355	0.0129936	0.019101	0.680256	0.496342	0.998534
chr12_88453674_88480275_0_-_CEP290_ENST00000547691	0.675087	0.0125951	0.018551	0.678943	0.497174	0.998534
chr10_51630969_51633029_0_+_PARGP1_ENST00000456092	0.688556	0.0114193	0.016825	0.678711	0.497321	0.998534
chr2_110919179_110920709_0_-_NPHP1_ENST00000393272	0.646559	0.0114953	0.0169623	0.677698	0.497963	0.998534
chr10_54031109_54050050_0_+_PRKG1_ENST00000401604	0.539358	-0.010816	0.0159813	-0.676789	0.49854	0.998534
chr9_33941646_33953472_0_-_UBAP2_ENST00000449054	1.79766	0.00868798	0.0128397	0.676649	0.498628	0.998534
chr8_71495398_71510490_0_-_TRAM1_ENST00000521425	0.500118	-0.0126181	0.0187304	-0.673667	0.500523	0.998534
chrX_117526594_117544922_0_+_WDR44_ENST00000371822	0.910741	0.0113884	0.0169101	0.673465	0.500652	0.998534
chr10_43650344_43662546_0_+_CSGALNACT2_ENST00000374466	1.42177	-0.00769786	0.0114448	-0.672607	0.501198	0.998534
chr12_28378727_28412375_0_+_CCDC91_ENST00000545336	0.223928	0.0162729	0.0242218	0.671829	0.501693	0.998534
chr1_93648916_93730458_0_+_CCDC18_ENST00000343253	1.37793	0.00917789	0.0137006	0.669891	0.502927	0.998534
chr4_113483526_113511030_0_-_C4orf21_ENST00000505019	1.11954	0.0104819	0.0156804	0.668467	0.503836	0.998534
chr5_37108394_37125511_0_-_C5orf42_ENST00000508244	0.379865	0.0153799	0.0230259	0.667939	0.504173	0.998534
chr9_138741982_138774924_0_-_CAMSAP1_ENST00000389532	0.709504	-0.0146808	0.0219932	-0.667515	0.504443	0.998534
chr3_43341245_43345284_0_+_SNRK_ENST00000454177	0.511703	-0.0136425	0.0204483	-0.66717	0.504664	0.998534
chr6_101214440_101296583_0_-_ASCC3_ENST00000369162	5.0768	0.00669439	0.0100391	0.66683	0.504881	0.998534
chr22_41568502_41569788_0_+_EP300_ENST00000263253	0.892903	0.012985	0.0194837	0.666454	0.505121	0.998534
chr13_21735928_21746820_0_-_SKA3_ENST00000400018	3.77212	0.00643314	0.0096874	0.664073	0.506644	0.998534
chr14_60581417_60592541_0_+_PCNXL4_ENST00000317623	0.233514	-0.0143327	0.0215931	-0.663762	0.506843	0.998534
chr4_178272533_178281831_0_+_NEIL3_ENST00000264596	0.687894	0.0120447	0.0181628	0.663152	0.507233	0.998534
chr6_56999541_57015660_0_+_ZNF451_ENST00000370706	0.37589	0.0153449	0.0231577	0.662627	0.50757	0.998534
chr17_62567915_62602758_0_-_SMURF2_ENST00000578386	0.289837	0.0153939	0.023255	0.66196	0.507997	0.998534
chr8_61484604_61504528_0_+_RAB2A_ENST00000262646	0.923343	0.0118552	0.0179195	0.66158	0.508241	0.998534
chr11_108170440_108206688_0_+_ATM_ENST00000278616	0.46937	-0.0154976	0.0234368	-0.661251	0.508451	0.998534
chr20_43132455_43135637_0_-_SERINC3_ENST00000255175	1.11883	-0.0112193	0.0169687	-0.661176	0.508499	0.998534
chr21_38480691_38519903_0_+_TTC3_ENST00000418766	2.88544	-0.00510007	0.00774115	-0.658826	0.510008	0.998534
chr10_28878664_28884970_0_+_WAC_ENST00000375664	0.646227	0.0124345	0.0188955	0.65807	0.510493	0.998534
chr12_50821544_50855130_0_+_LARP4_ENST00000429001	0.833872	0.00968258	0.0147317	0.657262	0.511013	0.998534
chr21_37736390_37744829_0_+_MORC3_ENST00000400485	1.1285	0.00989053	0.0150685	0.656373	0.511584	0.998534
chr1_35846859_35854683_0_+_ZMYM4_ENST00000373297	1.33059	-0.00751064	0.0114566	-0.655573	0.512099	0.998534
chr1_240341220_240374535_0_+_FMN2_ENST00000319653	0.788155	-0.0115239	0.0175906	-0.655117	0.512392	0.998534
chr12_78388582_78452895_0_+_NAV3_ENST00000536525	0.816163	0.0111436	0.0170223	0.654648	0.512694	0.998534
chr10_69726439_69773943_0_-_HERC4_ENST00000277817	7.77746	-0.00417871	0.00638895	-0.654053	0.513078	0.998534
chr4_178274461_178274882_0_+_NEIL3_ENST00000264596	11.8124	0.00619259	0.00947056	0.653878	0.513191	0.998534
chr10_111883774_111890244_0_+_ADD3_ENST00000360162	0.51676	-0.0122128	0.0187239	-0.652255	0.514237	0.998534
chr3_71090478_71102924_0_-_FOXP1_ENST00000318789	0.867074	-0.0100639	0.0154342	-0.652056	0.514365	0.998534
chr1_86578249_86611866_0_-_COL24A1_ENST00000436319	0.603937	0.0103583	0.0158875	0.65198	0.514414	0.998534
chr16_3799627_3820987_0_-_CREBBP_ENST00000262367	1.09616	0.0098278	0.0151082	0.650495	0.515373	0.998534
chr1_243579003_243589860_0_+_SDCCAG8_ENST00000355875	0.817302	0.0104102	0.0160286	0.649476	0.516031	0.998534
chr1_198247090_198266370_0_+_NEK7_ENST00000367385	0.437091	0.0135325	0.020836	0.649474	0.516032	0.998534
chr17_45741524_45755779_0_+_KPNB1_ENST00000535458	0.178859	-0.0166895	0.0257044	-0.649285	0.516154	0.998534
chr2_61538674_61577828_0_-_USP34_ENST00000398571	2.31447	0.00769411	0.0118689	0.648256	0.51682	0.998534
chr19_34685382_34712643_0_+_LSM14A_ENST00000540746	0.893877	0.0110865	0.0171038	0.648186	0.516864	0.998534
chr5_159437506_159478190_0_+_TTC1_ENST00000522793	0.458004	0.0142411	0.0219766	0.648012	0.516977	0.998534
chr2_55252221_55255356_0_-_RTN4_ENST00000405240	0.961839	0.00868788	0.0134183	0.647466	0.517331	0.998534
chr9_115013208_115038293_0_-_PTBP3_ENST00000458258	0.619499	0.0120329	0.0185928	0.647181	0.517515	0.998534
chr7_33028118_33035961_0_+_FKBP9_ENST00000242209	0.427646	0.0116954	0.0181039	0.646018	0.518268	0.998534
chr15_44843073_44843720_0_+_EIF3J_ENST00000261868	0.593774	-0.011517	0.0178286	-0.645987	0.518288	0.998534
chr7_65705311_65751696_0_+_TPST1_ENST00000304842	5.14327	0.00445434	0.00689673	0.645862	0.518369	0.998534
chr12_123052807_123061576_0_+_KNTC1_ENST00000333479	0.413532	0.0139775	0.021672	0.644954	0.518957	0.998534
chr1_27056141_27059283_0_+_ARID1A_ENST00000324856	5.9639	-0.00564933	0.00876133	-0.644803	0.519055	0.998534
chr1_111690263_111703918_0_+_CEPT1_ENST00000498239	2.21304	0.00644008	0.00999706	0.644198	0.519447	0.998534
chrX_76937011_76940498_0_-_ATRX_ENST00000373344	0.370231	0.0134486	0.0209087	0.643205	0.520091	0.998534
chr15_44884528_44889141_0_-_SPG11_ENST00000261866	0.295438	-0.0144362	0.0224579	-0.642813	0.520346	0.998534
chr18_21644103_21663045_0_+_TTC39C_ENST00000304621	1.04908	-0.00926687	0.0144369	-0.64189	0.520944	0.998534
chr6_7181356_7189555_0_+_RREB1_ENST00000379933	0.230156	0.0161254	0.0251624	0.640852	0.521619	0.998534
chr9_134011326_134022971_0_+_NUP214_ENST00000359428	1.89672	0.00971594	0.015163	0.640765	0.521676	0.998534
chr11_34978930_35006275_0_+_PDHX_ENST00000448838	1.02184	-0.00849176	0.0132699	-0.639926	0.52222	0.998534
chr6_64389900_64395812_0_+_PHF3_ENST00000481385	0.437069	-0.0144331	0.0226	-0.638631	0.523063	0.998534
chr14_62188226_62205091_0_+_HIF1A_ENST00000337138	2.11147	0.00708694	0.0110974	0.638614	0.523074	0.998534
chr16_69189773_69201088_0_+_CIRH1A_ENST00000314423	0.617513	-0.0105705	0.0165536	-0.638565	0.523106	0.998534
chr1_58971731_59004982_0_-_OMA1_ENST00000358603	2.13795	0.00665038	0.0104176	0.638376	0.523229	0.998534
chr2_61468694_61508377_0_-_USP34_ENST00000398571	0.361533	0.0138584	0.0217428	0.637382	0.523876	0.998534
chr18_48444479_48452268_0_+_ME2_ENST00000321341	0.683948	-0.0125404	0.0197332	-0.635497	0.525104	0.998534
chr4_104057297_104064563_0_-_CENPE_ENST00000265148	0.223699	-0.0187503	0.0295077	-0.635438	0.525143	0.998534
chr14_91947919_91957146_0_-_SMEK1_ENST00000554684	0.704674	0.0089315	0.0140735	0.634634	0.525667	0.998534
chr2_32602655_32641231_0_+_BIRC6_ENST00000421745	2.13195	-0.00777926	0.0122889	-0.63303	0.526714	0.998534
chr7_139415730_139416814_0_-_HIPK2_ENST00000406875	11.5352	0.00337896	0.00533906	0.632877	0.526814	0.998534
chr3_47079155_47098980_0_-_SETD2_ENST00000431180	0.591569	0.0121316	0.0191795	0.632532	0.52704	0.998534
chr9_96233422_96261168_0_+_FAM120A_ENST00000277165	1.88199	0.00648448	0.0103094	0.628988	0.529357	0.998534
chr1_117944807_117984947_0_+_MAN1A2_ENST00000356554	55.3182	-0.00268329	0.00426621	-0.628962	0.529374	0.998534
chr17_71231614_71233134_0_+_C17orf80_ENST00000255557	2.58344	-0.00582527	0.00927165	-0.628289	0.529815	0.998534
chr11_82872368_82881037_0_+_PCF11_ENST00000298281	0.267145	0.0138054	0.0219739	0.628265	0.52983	0.998534
chr5_108103793_108382899_0_+_FER_ENST00000281092	0.323757	0.0146812	0.0233698	0.628216	0.529863	0.998534
chr1_186310159_186313222_0_-_TPR_ENST00000367478	0.508567	0.012517	0.0199403	0.627727	0.530183	0.998534
chr11_85707868_85714494_0_-_PICALM_ENST00000532317	3.72336	0.00538094	0.00858418	0.626845	0.530761	0.998534
chrX_147743428_147744289_0_+_AFF2_ENST00000370457	14.5932	0.00417867	0.0066672	0.626751	0.530823	0.998534
chr17_47388673_47395345_0_-_ZNF652_ENST00000508237	0.652324	-0.00881704	0.0140685	-0.626723	0.530841	0.998534
chr5_36953719_36976504_0_+_NIPBL_ENST00000282516	6.54384	-0.00406255	0.00649974	-0.625032	0.53195	0.998534
chr1_243456392_243507633_0_+_SDCCAG8_ENST00000366541	0.182807	-0.0175707	0.0281258	-0.624718	0.532156	0.998534
chr5_87577858_87588460_0_+_TMEM161B-AS1_ENST00000501715	0.780644	0.0115281	0.0184658	0.624294	0.532434	0.998534
chr6_149893420_149903739_0_+_GINM1_ENST00000367419	0.7331	-0.0120917	0.0193715	-0.624199	0.532497	0.998534
chr2_71582848_71645769_0_+_ZNF638_ENST00000355812	0.354751	-0.0143413	0.022992	-0.62375	0.532792	0.998534
chr1_155365249_155408859_0_-_ASH1L_ENST00000368346	0.404199	0.0125547	0.0201397	0.623385	0.533032	0.998534
chr4_25128885_25160729_0_-_SEPSECS_ENST00000382103	0.394603	0.0123973	0.0199103	0.622657	0.53351	0.998534
chr17_11958205_12016677_0_+_MAP2K4_ENST00000353533	2.0357	0.00566232	0.00909922	0.622287	0.533753	0.998534
chr3_121433707_121449820_0_-_GOLGB1_ENST00000340645	1.64508	-0.00824007	0.0132484	-0.621968	0.533963	0.998534
chr7_104730455_104731761_0_+_KMT2E_ENST00000311117	1.15403	0.0106703	0.0173463	0.615132	0.538468	0.998534
chr2_215632205_215646233_0_-_BARD1_ENST00000260947	2.90571	-0.00561148	0.00912372	-0.615043	0.538526	0.998534
chr2_39564060_39564722_0_-_MAP4K3_ENST00000263881	2.2713	0.00569718	0.00926432	0.61496	0.538581	0.998534
chr1_41536266_41541123_0_-_SCMH1_ENST00000456518	1.45681	-0.0067966	0.0110588	-0.614585	0.538829	0.998534
chr21_40596333_40610499_0_-_BRWD1_ENST00000333229	0.691425	0.0106447	0.0173276	0.614323	0.539002	0.998534
chr4_184605127_184614300_0_+_TRAPPC11_ENST00000334690	0.333353	0.0128908	0.0210096	0.613568	0.539501	0.998534
chr2_231307651_231314970_0_+_SP100_ENST00000264052	1.65506	-0.00704236	0.0115065	-0.61203	0.540518	0.998534
chr12_93192667_93196510_0_-_EEA1_ENST00000322349	1.53569	0.00828731	0.0135452	0.611828	0.540652	0.998534
chr10_128768965_128926028_0_+_DOCK1_ENST00000280333	1.20353	-0.00887115	0.0145109	-0.611343	0.540972	0.998534
chr6_56997839_57013491_0_+_ZNF451_ENST00000370706	1.01583	-0.00862661	0.0141308	-0.610483	0.541542	0.998534
chr5_61642956_61651081_0_+_KIF2A_ENST00000401507	0.756983	0.00926897	0.0151858	0.610372	0.541615	0.998534
chr2_110321942_110350696_0_-_SEPT10_ENST00000356688	11.7998	-0.00289953	0.00475788	-0.609417	0.542248	0.998534
chr3_183465459_183480067_0_+_YEATS2_ENST00000305135	1.22409	0.00848671	0.0139339	0.609069	0.542479	0.998534
chr3_9429770_9432181_0_-_SETD5-AS1_ENST00000519043	0.273765	-0.0143629	0.0236026	-0.608532	0.542835	0.998534
chr7_127013395_127017383_0_-_ZNF800_ENST00000393313	3.73267	0.00475815	0.00782327	0.608204	0.543052	0.998534
chr2_110919179_110920712_0_-_NPHP1_ENST00000316534	3.68243	-0.00556745	0.00916476	-0.607484	0.54353	0.998534
chr8_48809720_48842572_0_-_PRKDC_ENST00000314191	0.507238	0.0107162	0.0176602	0.6068	0.543983	0.998534
chr1_91403041_91406866_0_-_ZNF644_ENST00000370440	1.98443	0.00707125	0.0116686	0.606007	0.54451	0.998534
chr11_9441957_9446809_0_+_IPO7_ENST00000379719	0.282488	0.0129266	0.0213354	0.605875	0.544598	0.998534
chr13_21732060_21746820_0_-_SKA3_ENST00000400018	7.95828	0.00493786	0.00815967	0.605154	0.545076	0.998534
chr1_233313547_233344435_0_-_PCNXL2_ENST00000258229	0.752103	-0.00914349	0.0151201	-0.604726	0.545361	0.998534
chr15_51743841_51745838_0_-_DMXL2_ENST00000251076	0.543774	-0.0134894	0.022315	-0.6045	0.545511	0.998534
chr5_14270933_14336836_0_+_TRIO_ENST00000344204	0.641512	0.00981496	0.0162473	0.604099	0.545778	0.998534
chr5_159462146_159478190_0_+_TTC1_ENST00000522793	0.871962	-0.0101993	0.0168873	-0.603964	0.545868	0.998534
chr6_170626457_170632347_0_+_FAM120B_ENST00000540480	1.0342	-0.0076696	0.0127339	-0.602299	0.546975	0.998534
chr4_146791396_146824367_0_-_ZNF827_ENST00000508784	0.437621	-0.013815	0.0229922	-0.600854	0.547937	0.998534
chr5_131915008_131925529_0_+_RAD50_ENST00000378823	0.859584	0.00816872	0.0136062	0.600368	0.548261	0.998534
chr4_186096939_186112366_0_-_KIAA1430_ENST00000458385	0.414473	0.0138109	0.0230046	0.600352	0.548272	0.998534
chr8_30938382_30958471_0_+_WRN_ENST00000298139	2.83358	-0.00581624	0.00968988	-0.600239	0.548347	0.998534
chr10_128768965_128788867_0_+_DOCK1_ENST00000280333	0.908147	0.00852409	0.0142163	0.599599	0.548773	0.998534
chr7_42079636_42262894_0_-_GLI3_ENST00000395925	0.453276	-0.0143906	0.0240344	-0.598748	0.549341	0.998534
chr10_88211723_88233730_0_-_WAPAL_ENST00000298767	2.17664	0.00646808	0.0108064	0.598543	0.549477	0.998534
chr1_35857812_35865177_0_+_ZMYM4_ENST00000373297	2.44958	0.00586909	0.00981318	0.598082	0.549785	0.998534
chr18_12999419_13042333_0_+_CEP192_ENST00000589596	3.41983	0.00619966	0.0104355	0.594093	0.55245	0.998534
chr2_68729862_68753374_0_+_APLF_ENST00000303795	0.976146	-0.00946852	0.0159516	-0.593578	0.552794	0.998534
chr19_5598803_5604947_0_-_SAFB2_ENST00000252542	0.332375	0.0135467	0.0228251	0.5935	0.552847	0.998534
chr12_30866718_30877385_0_-_CAPRIN2_ENST00000537553	1.4021	-0.00779108	0.0131285	-0.593447	0.552882	0.998534
chr5_14290824_14420130_0_+_TRIO_ENST00000344204	0.310114	-0.0146581	0.0247132	-0.593126	0.553097	0.998534
chr2_110321942_110343415_0_-_SEPT10_ENST00000356688	0.667784	-0.0106683	0.0180072	-0.592448	0.55355	0.998534
chr18_9182379_9211782_0_+_ANKRD12_ENST00000383440	1.94445	-0.00772078	0.0130504	-0.591611	0.554111	0.998534
chr15_93543741_93552553_0_+_CHD2_ENST00000394196	6.94107	-0.00407786	0.00690402	-0.59065	0.554755	0.998534
chr15_93480747_93499879_0_+_CHD2_ENST00000394196	0.899708	0.00911852	0.0154502	0.590187	0.555065	0.998534
chr5_138979956_138994551_0_+_UBE2D2_ENST00000511725	0.379307	0.0126696	0.0214688	0.590139	0.555097	0.998534
chr12_93236240_93251261_0_-_EEA1_ENST00000322349	0.252049	-0.0157054	0.0266214	-0.589956	0.55522	0.998534
chr3_172479399_172501699_0_+_ECT2_ENST00000232458	0.252068	-0.014844	0.0251757	-0.589618	0.555447	0.998534
chr14_35044961_35078948_0_-_SNX6_ENST00000396526	1.47862	0.00695987	0.0118171	0.588965	0.555885	0.998534
chr15_51028297_51041943_0_-_SPPL2A_ENST00000261854	0.341324	-0.0157899	0.0268122	-0.588905	0.555925	0.998534
chr3_169694733_169706147_0_+_SEC62_ENST00000337002	6.6011	0.00389161	0.00663716	0.586336	0.55765	0.998534
chr18_9208654_9221997_0_+_ANKRD12_ENST00000383440	0.255029	0.0159639	0.0272341	0.586174	0.557758	0.998534
chrX_117521302_117544922_0_+_WDR44_ENST00000254029	0.641729	-0.00978249	0.0167115	-0.585374	0.558296	0.998534
chr19_16192722_16204563_0_+_TPM4_ENST00000344824	0.381848	0.0119636	0.0204492	0.585038	0.558522	0.998534
chr20_47567859_47570327_0_+_ARFGEF2_ENST00000371917	0.289686	-0.0121206	0.0207206	-0.584955	0.558578	0.998534
chr13_96409897_96416207_0_+_DNAJC3_ENST00000602402	15.0006	0.00252155	0.00431912	0.583811	0.559348	0.998534
chr11_110007387_110008139_0_+_ZC3H12C_ENST00000278590	0.327231	-0.014534	0.0249288	-0.583022	0.559879	0.998534
chr5_175716656_175723323_0_+_SIMC1_ENST00000443967	0.741014	-0.010567	0.0181253	-0.582996	0.559896	0.998534
chr18_72342922_72493458_0_+_ZNF407_ENST00000582337	0.389919	0.0115047	0.0197341	0.582986	0.559903	0.998534
chr10_102683731_102690835_0_+_FAM178A_ENST00000238961	1.975	0.00557792	0.00957909	0.582302	0.560363	0.998534
chr9_124736287_124752049_0_-_TTLL11_ENST00000321582	0.444677	0.0109486	0.018811	0.58203	0.560546	0.998534
chr13_33306237_33309467_0_+_PDS5B_ENST00000315596	0.889789	0.0105192	0.0180761	0.581939	0.560608	0.998534
chr3_71064699_71102924_0_-_FOXP1_ENST00000318789	0.236451	-0.0154316	0.0265442	-0.581356	0.561	0.998534
chr8_38205014_38205733_0_-_WHSC1L1_ENST00000317025	9.12011	0.00394641	0.00679578	0.580715	0.561433	0.998534
chr4_121631463_121732604_0_-_PRDM5_ENST00000264808	0.777587	0.00967826	0.0166671	0.58068	0.561456	0.998534
chr7_80418621_80440017_0_-_SEMA3C_ENST00000265361	0.590426	-0.00925917	0.0159585	-0.580203	0.561778	0.998534
chrX_138839966_138857112_0_-_ATP11C_ENST00000370557	0.731558	-0.00905657	0.015626	-0.579585	0.562195	0.998534
chr1_21267983_21276604_0_-_EIF4G3_ENST00000264211	0.696275	0.00802273	0.0138437	0.579522	0.562237	0.998534
chr15_52179785_52194233_0_+_TMOD3_ENST00000308580	0.598244	-0.0104001	0.0179502	-0.579386	0.562329	0.998534
chr10_74790028_74828741_0_-_P4HA1_ENST00000263556	0.391161	0.013531	0.0233566	0.579321	0.562372	0.998534
chr5_78936673_78964851_0_+_PAPD4_ENST00000453514	0.965682	-0.00784274	0.013553	-0.578674	0.562809	0.998534
chr5_77684660_77755185_0_+_SCAMP1_ENST00000538629	1.19378	0.00998659	0.0172693	0.578286	0.563071	0.998534
chr6_170626457_170639638_0_+_FAM120B_ENST00000540480	2.71327	-0.00495772	0.00857341	-0.578267	0.563084	0.998534
chrX_84322132_84329397_0_+_APOOL_ENST00000373173	0.65236	0.00839713	0.014522	0.578233	0.563107	0.998534
chr8_141771263_141874498_0_-_PTK2_ENST00000522684	0.32731	0.0109507	0.0189565	0.577672	0.563485	0.998534
chr7_35707043_35712888_0_-_HERPUD2_ENST00000396081	0.469555	-0.0109067	0.0188809	-0.57766	0.563493	0.998534
chr12_28458581_28544344_0_+_CCDC91_ENST00000535520	1.0437	-0.00765322	0.0132778	-0.576394	0.564349	0.998534
chr7_91722410_91736736_0_+_AKAP9_ENST00000356239	0.426382	-0.0126629	0.0220073	-0.575394	0.565025	0.998534
chr14_97312431_97327072_0_+_VRK1_ENST00000216639	0.718113	-0.00987467	0.0171737	-0.574988	0.565299	0.998534
chr16_68300495_68309152_0_+_SLC7A6_ENST00000219343	0.24288	0.0157095	0.0273305	0.574799	0.565427	0.998534
chr13_61057908_61109367_0_+_TDRD3_ENST00000196169	0.423584	0.010468	0.0182461	0.573713	0.566162	0.998534
chr7_91700218_91715000_0_+_AKAP9_ENST00000356239	1.11774	0.00822752	0.0143768	0.572279	0.567133	0.998534
chr5_93386435_93410474_0_-_FAM172A_ENST00000395965	0.657484	0.0102002	0.0178407	0.571736	0.567501	0.998534
chr9_86292641_86301070_0_-_UBQLN1_ENST00000376395	2.34706	0.00581596	0.0101846	0.571056	0.567962	0.998534
chr3_155547476_155551830_0_-_SLC33A1_ENST00000392845	1.26833	0.00626821	0.0109781	0.570974	0.568018	0.998534
chrX_117512381_117532433_0_+_WDR44_ENST00000371822	1.58078	-0.00578489	0.0101343	-0.570824	0.568119	0.998534
chr21_38480691_38507814_0_+_TTC3_ENST00000418766	0.400951	-0.0107865	0.0189249	-0.569964	0.568702	0.998534
chr1_108690900_108703915_0_-_SLC25A24_ENST00000565488	0.41619	-0.010544	0.0185029	-0.569856	0.568775	0.998534
chr4_95494501_95507595_0_+_PDLIM5_ENST00000450793	3.01789	-0.00532402	0.00936061	-0.568768	0.569513	0.998534
chr1_21083658_21100103_0_-_HP1BP3_ENST00000312239	4.70959	-0.00501438	0.00881648	-0.568751	0.569525	0.998534
chr1_240421244_240601510_0_+_FMN2_ENST00000319653	0.398185	0.0113984	0.0200596	0.568227	0.569881	0.998534
chr1_167734819_167745403_0_+_MPZL1_ENST00000359523	1.94016	-0.0061326	0.0108267	-0.566434	0.571099	0.998534
chr9_33953282_33996331_0_-_UBAP2_ENST00000449054	3.26419	0.00531774	0.00940764	0.565258	0.571899	0.998534
chr9_79829244_79842401_0_+_VPS13A_ENST00000376634	0.444465	-0.0135145	0.0239093	-0.565242	0.571909	0.998534
chr16_48290520_48311390_0_+_LONP2_ENST00000285737	1.27954	0.00673761	0.0119304	0.564744	0.572248	0.998534
chr5_145197456_145205763_0_-_PRELID2_ENST00000394450	0.431028	-0.0126629	0.0224376	-0.564358	0.572511	0.998534
chr13_46577273_46594692_0_-_ZC3H13_ENST00000242848	2.25683	-0.00577625	0.0102387	-0.564157	0.572647	0.998534
chr5_95084036_95119667_0_+_RHOBTB3_ENST00000379982	1.33522	-0.007757	0.0137699	-0.56333	0.57321	0.998534
chr3_3178943_3186394_0_+_TRNT1_ENST00000251607	0.362728	-0.0110113	0.0195516	-0.563194	0.573302	0.998534
chr12_12672795_12674397_0_-_DUSP16_ENST00000228862	2.90388	-0.0091138	0.0162145	-0.562079	0.574062	0.998534
chr13_40293372_40301685_0_+_COG6_ENST00000416691	0.516986	-0.0105982	0.0188587	-0.561983	0.574128	0.998534
chr5_38510565_38530768_0_-_LIFR_ENST00000263409	0.487519	0.010964	0.0195209	0.561653	0.574352	0.998534
chr11_9983503_10024236_0_-_SBF2_ENST00000256190	0.627455	0.0087679	0.0156166	0.561446	0.574493	0.998534
chr3_136096501_136221621_0_-_STAG1_ENST00000383202	0.124332	0.0213612	0.0380794	0.560965	0.574822	0.998534
chr2_136505836_136530117_0_+_UBXN4_ENST00000272638	0.659944	0.00978543	0.0174503	0.560761	0.57496	0.998534
chr3_14197834_14201330_0_-_XPC_ENST00000285021	0.615135	-0.010748	0.0191679	-0.560728	0.574983	0.998534
chr2_61552509_61577828_0_-_USP34_ENST00000398571	0.299466	0.0124161	0.0221807	0.55977	0.575636	0.998534
chr5_64747959_64769779_0_-_ADAMTS6_ENST00000381055	0.899923	-0.00851937	0.0152246	-0.55958	0.575766	0.998534
chr4_1902352_1920350_0_+_WHSC1_ENST00000508803	0.533016	-0.0114013	0.020405	-0.558748	0.576334	0.998534
chr3_183432931_183446639_0_+_YEATS2_ENST00000305135	0.509113	-0.0109082	0.0195518	-0.55791	0.576906	0.998534
chr1_84376847_84412965_0_-_TTLL7_ENST00000472688	0.744953	-0.00831992	0.0149201	-0.557631	0.577096	0.998534
chr2_55559701_55562300_0_-_CCDC88A_ENST00000336838	2.49647	0.00685038	0.0122975	0.557052	0.577492	0.998534
chr2_215609790_215661841_0_-_BARD1_ENST00000260947	1.48424	-0.00693984	0.0124648	-0.556756	0.577694	0.998534
chr1_243708811_244006584_0_-_AKT3_ENST00000366540	8.25883	-0.00441604	0.00794469	-0.555848	0.578315	0.998534
chr4_144359151_144361535_0_+_GAB1_ENST00000262995	0.424327	0.0109537	0.0197122	0.555682	0.578428	0.998534
chr17_15611468_15620627_0_+_ZNF286A_ENST00000412988	0.255432	0.0130815	0.023544	0.555617	0.578473	0.998534
chr13_61083896_61109367_0_+_TDRD3_ENST00000196169	0.303013	-0.0163824	0.0295333	-0.55471	0.579093	0.998534
chr2_40655612_40657441_0_-_SLC8A1_ENST00000403092	29.3929	-0.00362936	0.00654435	-0.554579	0.579183	0.998534
chr7_66262360_66270383_0_+_KCTD7_ENST00000503687	0.254836	0.013535	0.0244136	0.554405	0.579302	0.998534
chr13_46559431_46594692_0_-_ZC3H13_ENST00000242848	2.12563	0.00552079	0.00996116	0.554231	0.579421	0.998534
chr6_82922423_82924546_0_-_IBTK_ENST00000306270	2.8665	-0.00606005	0.0109541	-0.553223	0.580111	0.998534
chr7_138189034_138223548_0_+_TRIM24_ENST00000343526	0.695867	0.00984623	0.0177985	0.553204	0.580124	0.998534
chr1_41512078_41541123_0_-_SCMH1_ENST00000456518	1.27322	-0.00684342	0.0123723	-0.553126	0.580177	0.998534
chr5_65342180_65350779_0_+_ERBB2IP_ENST00000284037	0.704973	0.00881597	0.0159818	0.551626	0.581204	0.998534
chr1_243736227_244006584_0_-_AKT3_ENST00000366540	0.760377	0.00919298	0.0166675	0.551552	0.581255	0.998534
chr3_56597711_56628056_0_+_CCDC66_ENST00000422222	0.302815	-0.0109831	0.0199785	-0.549746	0.582494	0.998534
chr10_120450776_120489922_1_-_CACUL1_ENST00000369151	0.917681	0.00997181	0.0181538	0.549298	0.582801	0.998534
chr10_70096955_70099312_0_+_HNRNPH3_ENST00000469172	0.205733	-0.0162914	0.0296844	-0.548818	0.58313	0.998534
chr1_240370098_240458183_0_+_FMN2_ENST00000319653	1.70411	0.00745027	0.0135855	0.548398	0.583419	0.998534
chr4_87693930_87720357_1_+_PTPN13_ENST00000427191	0.320237	-0.013434	0.0245104	-0.548092	0.583629	0.998534
chr11_77409531_77413540_0_-_RSF1_ENST00000308488	6.44533	0.00433487	0.00793993	0.545958	0.585095	0.998534
chr12_70193988_70195501_0_+_RAB3IP_ENST00000247833	0.734049	-0.00885195	0.016226	-0.54554	0.585382	0.998534
chr3_124996569_125032500_0_-_ZNF148_ENST00000360647	0.424035	0.00980617	0.0179786	0.545437	0.585453	0.998534
chr4_148778703_148876525_0_+_ARHGAP10_ENST00000336498	0.280893	-0.0126518	0.0232071	-0.545168	0.585638	0.998534
chr9_33948371_33953472_0_-_UBAP2_ENST00000449054	1.65911	0.00548375	0.0100593	0.545144	0.585654	0.998534
chr13_21742126_21742538_0_-_SKA3_ENST00000400018	20.0182	0.00409281	0.00752582	0.543836	0.586554	0.998534
chr12_88542064_88570096_0_+_TMTC3_ENST00000547034	0.355939	-0.0111911	0.0205861	-0.543627	0.586698	0.998534
chr13_20576989_20580726_0_+_ZMYM2_ENST00000382869	0.420655	0.011015	0.0202826	0.543077	0.587077	0.998534
chr3_169835013_169847340_0_-_PHC3_ENST00000495893	0.555666	0.0103492	0.0191028	0.541765	0.58798	0.998534
chr4_73950965_73962989_0_-_ANKRD17_ENST00000358602	0.616742	-0.00936375	0.0172883	-0.541623	0.588078	0.998534
chr13_61013821_61109367_0_+_TDRD3_ENST00000196169	5.62162	0.00411241	0.00759294	0.54161	0.588087	0.998534
chr15_68434283_68446033_0_+_PIAS1_ENST00000249636	1.02459	-0.00789803	0.0145866	-0.541456	0.588193	0.998534
chr17_20107645_20135718_0_+_SPECC1_ENST00000395527	0.410375	0.00932697	0.0172335	0.541211	0.588362	0.998534
chr14_39648294_39648666_0_+_PNN_ENST00000216832	0.996529	0.00866223	0.0160217	0.540656	0.588745	0.998534
chr2_73761950_73800551_0_+_ALMS1_ENST00000409009	1.29597	0.00682542	0.0126362	0.54015	0.589094	0.998534
chr10_103558598_103560157_0_-_MGEA5_ENST00000361464	0.838611	-0.00837775	0.0155261	-0.539591	0.589479	0.998534
chr3_57827025_57850443_0_+_SLMAP_ENST00000295951	0.552804	-0.0102234	0.0189709	-0.538897	0.589958	0.998534
chr16_48290520_48337216_0_+_LONP2_ENST00000285737	0.442367	-0.00939718	0.0174708	-0.537878	0.590661	0.998534
chr2_36623756_36669878_0_+_CRIM1_ENST00000280527	0.189285	0.0143907	0.0267687	0.537593	0.590858	0.998534
chr11_85701292_85742653_0_-_PICALM_ENST00000526033	0.662237	0.00985589	0.0183342	0.537568	0.590875	0.998534
chr15_30000762_30003204_0_-_TJP1_ENST00000346128	1.39568	-0.00786391	0.0146349	-0.537338	0.591034	0.998534
chr13_79209244_79219132_0_-_RNF219_ENST00000282003	0.724495	-0.00959704	0.0178608	-0.537326	0.591043	0.998534
chr12_122817533_122826244_0_-_CLIP1_ENST00000361654	0.579674	0.00973384	0.0181757	0.535542	0.592275	0.998534
chr14_92465583_92478139_0_-_TRIP11_ENST00000267622	0.526718	0.00998031	0.0186615	0.534808	0.592783	0.998534
chr10_34648074_34673182_0_-_PARD3_ENST00000545260	0.978052	0.00879628	0.0164554	0.534552	0.59296	0.998534
chr6_76357446_76388643_0_+_SENP6_ENST00000370010	0.525521	0.0101975	0.0190847	0.534329	0.593114	0.998534
chr4_1902352_1936989_0_+_WHSC1_ENST00000508803	0.569646	0.0116179	0.0217707	0.533649	0.593585	0.998534
chr17_65887959_65890281_0_+_BPTF_ENST00000544778	0.787575	0.00931625	0.0174794	0.532984	0.594045	0.998534
chr1_114377531_114397671_0_-_PTPN22_ENST00000359785	0.369574	-0.0134921	0.0253252	-0.532752	0.594206	0.998534
chr10_88218745_88233730_0_-_WAPAL_ENST00000298767	0.722207	-0.00906233	0.017013	-0.532671	0.594262	0.998534
chr4_52729602_52744020_0_+_DCUN1D4_ENST00000509376	0.48224	0.0104897	0.0196938	0.532639	0.594284	0.998534
chr17_25630392_25636298_0_+_WSB1_ENST00000262394	1.29905	-0.00672007	0.0126166	-0.532637	0.594285	0.998534
chr1_243433406_243507633_0_+_SDCCAG8_ENST00000355875	1.06638	-0.0083619	0.0157056	-0.532415	0.594439	0.998534
chr11_47752925_47772842_0_-_FNBP4_ENST00000263773	0.946213	0.00670477	0.0126021	0.532037	0.5947	0.998534
chr1_21295966_21307720_0_-_EIF4G3_ENST00000264211	0.250766	-0.0107707	0.0202692	-0.531382	0.595154	0.998534
chr2_58449076_58459247_0_-_FANCL_ENST00000403295	0.180088	-0.0172968	0.0325521	-0.531359	0.59517	0.998534
chr17_71231614_71239142_0_+_C17orf80_ENST00000255557	0.421736	-0.0115601	0.0217765	-0.530853	0.595521	0.998534
chr20_54956488_54961589_0_-_AURKA_ENST00000395909	2.16517	-0.00681386	0.0128395	-0.530697	0.595629	0.998534
chr1_243433406_243471479_0_+_SDCCAG8_ENST00000391846	0.620616	0.0099633	0.0188552	0.52841	0.597215	0.998534
chr15_64962544_64968455_0_+_ZNF609_ENST00000326648	1.41297	0.0124976	0.0236617	0.528178	0.597376	0.998534
chr4_152095821_152108615_0_-_SH3D19_ENST00000409598	1.23502	0.00695692	0.0131968	0.527166	0.598079	0.998534
chr2_32639836_32641231_0_+_BIRC6_ENST00000421745	1.99702	0.00539995	0.0102557	0.526531	0.598519	0.998534
chr3_160131260_160137331_0_+_SMC4_ENST00000357388	0.883114	-0.00901816	0.0171577	-0.525603	0.599164	0.998534
chr2_214174782_214228869_0_+_SPAG16_ENST00000331683	2.1183	0.00678772	0.0129437	0.524404	0.599997	0.998534
chr12_110566754_110584853_0_+_IFT81_ENST00000361948	0.562863	-0.0109954	0.0209952	-0.523709	0.600481	0.998534
chr16_68155889_68191971_0_+_NFATC3_ENST00000553077	0.34717	0.01018	0.019443	0.523582	0.600569	0.998534
chr15_44624185_44673174_0_+_CASC4_ENST00000299957	1.22453	-0.0079925	0.0152667	-0.523524	0.60061	0.998534
chr7_32672154_32718742_0_-_DPY19L1P1_ENST00000417811	0.630507	-0.00910386	0.0174036	-0.523102	0.600903	0.998534
chr11_35198121_35211612_0_+_CD44_ENST00000263398	0.344042	0.0133633	0.0255747	0.52252	0.601309	0.998534
chr1_211952259_211966532_0_-_LPGAT1_ENST00000366997	1.15989	0.00812257	0.0155518	0.522291	0.601468	0.998534
chr4_56269402_56284152_0_+_TMEM165_ENST00000508404	0.211119	0.0152068	0.0291939	0.520891	0.602443	0.998534
chr1_10204997_10211619_0_+_UBE4B_ENST00000253251	0.325334	-0.0131287	0.0252191	-0.520587	0.602655	0.998534
chr3_123652519_123667979_0_-_CCDC14_ENST00000310351	0.495533	0.01095	0.0210441	0.520337	0.602829	0.998534
chr5_108103793_108233549_0_+_FER_ENST00000281092	0.720487	0.00851549	0.0163762	0.519992	0.603069	0.998534
chr1_51868106_51874004_0_-_EPS15_ENST00000371733	0.834686	-0.00702161	0.0135709	-0.517403	0.604875	0.998534
chr15_63824845_63852169_0_+_USP3_ENST00000540797	1.47763	-0.00698129	0.0135024	-0.517039	0.605129	0.998534
chr20_34302106_34313077_0_-_RBM39_ENST00000463004	10.4444	-0.00257754	0.00499349	-0.516181	0.605728	0.998534
chr3_154801946_154836600_0_+_MME_ENST00000492661	0.679512	0.00845932	0.016414	0.515371	0.606293	0.998534
chr13_46562921_46594692_0_-_ZC3H13_ENST00000242848	0.452748	0.0103945	0.0201881	0.514883	0.606635	0.998534
chr1_22041881_22056325_0_-_USP48_ENST00000400301	1.7014	0.00680483	0.0132173	0.514841	0.606664	0.998534
chr9_125616230_125622410_0_-_RC3H2_ENST00000373670	0.490886	0.0105459	0.0205153	0.514052	0.607215	0.998534
chr15_67457232_67462942_0_+_SMAD3_ENST00000327367	0.451942	-0.0092396	0.0179903	-0.513589	0.607539	0.998534
chr20_47691321_47706283_0_+_CSE1L_ENST00000262982	0.912245	0.00744146	0.0145191	0.51253	0.60828	0.998534
chr15_40231705_40247969_0_+_EIF2AK4_ENST00000559624	0.199506	-0.015485	0.0302144	-0.512503	0.608299	0.998534
chr17_27613009_27614734_0_-_NUFIP2_ENST00000225388	2.46921	-0.00545665	0.0106571	-0.51202	0.608637	0.998534
chr10_88227035_88233730_0_-_WAPAL_ENST00000298767	0.738243	-0.00811699	0.0158959	-0.510634	0.609607	0.998534
chr1_32377296_32385259_0_-_PTP4A2_ENST00000344035	0.591982	-0.0103413	0.0202972	-0.509494	0.610406	0.998534
chr5_64556426_64769779_0_-_ADAMTS6_ENST00000381055	2.06958	0.00486283	0.00954527	0.50945	0.610437	0.998534
chr7_137586099_137600758_0_-_CREB3L2_ENST00000330387	0.955018	-0.00814932	0.0160028	-0.509244	0.610581	0.998534
chr8_64098705_64100303_0_+_YTHDF3_ENST00000521674	3.244	0.00478293	0.00939756	0.508955	0.610784	0.998534
chr3_171965322_171969331_0_+_FNDC3B_ENST00000415807	34.0251	-0.00283263	0.00556638	-0.508883	0.610834	0.998534
chr21_17135209_17138460_0_+_USP25_ENST00000285679	1.9024	-0.0057135	0.0112413	-0.508259	0.611272	0.998534
chr20_21306916_21338430_0_+_XRN2_ENST00000377191	0.634117	-0.00994632	0.0195803	-0.507975	0.611471	0.998534
chr17_60629662_60663587_0_+_TLK2_ENST00000582809	0.294674	-0.0117893	0.0232174	-0.507776	0.61161	0.998534
chr14_64465631_64489581_0_+_SYNE2_ENST00000357395	0.866975	-0.00790232	0.0155661	-0.507663	0.61169	0.998534
chr14_88883054_88899556_0_+_SPATA7_ENST00000556553	1.08101	-0.00729183	0.0143662	-0.50757	0.611755	0.998534
chr17_26449628_26499644_0_+_NLK_ENST00000407008	1.46113	0.00677428	0.0133475	0.50753	0.611783	0.998534
chr1_52279706_52299842_0_-_NRD1_ENST00000352171	0.220935	-0.0146276	0.0288341	-0.507302	0.611943	0.998534
chr19_34687538_34712643_0_+_LSM14A_ENST00000540746	0.446455	-0.0108107	0.0213701	-0.505878	0.612943	0.998534
chr16_68893786_68896964_0_+_TANGO6_ENST00000564180	1.20433	0.00797146	0.0157694	0.505501	0.613207	0.998534
chr4_144336629_144361535_0_+_GAB1_ENST00000262995	0.770586	-0.0079619	0.0158381	-0.502704	0.615172	0.998534
chr3_185316199_185344181_0_+_SENP2_ENST00000545472	0.61349	0.00851887	0.0169588	0.502327	0.615437	0.998534
chr1_78267015_78280916_0_+_FAM73A_ENST00000370791	0.501616	0.00881336	0.0175505	0.502171	0.615547	0.998534
chr2_15601324_15618413_0_-_NBAS_ENST00000441750	0.925721	-0.0076874	0.0153237	-0.501669	0.6159	0.998534
chr18_34646852_34647508_0_+_KIAA1328_ENST00000543923	3.46425	0.00499473	0.00997357	0.500796	0.616514	0.998534
chr2_114486977_114493435_0_-_SLC35F5_ENST00000245680	0.249057	0.0113451	0.0226742	0.500352	0.616828	0.998534
chr3_197541778_197559188_0_+_LRCH3_ENST00000438796	0.827084	0.00681099	0.0136129	0.500335	0.616839	0.998534
chr10_12039670_12056183_0_-_UPF2_ENST00000356352	1.51673	-0.00585443	0.011707	-0.50008	0.617018	0.998534
chr12_114823280_114841741_0_-_TBX5_ENST00000310346	0.677637	-0.00996926	0.0200378	-0.497523	0.61882	0.998534
chr6_144086397_144086935_0_+_PHACTR2_ENST00000367584	2.46047	0.00485655	0.00977054	0.497061	0.619146	0.998534
chr12_111951160_111957880_0_-_ATXN2_ENST00000389153	1.0275	-0.00913962	0.0183991	-0.496742	0.619371	0.998534
chr11_32948702_32956981_0_+_QSER1_ENST00000399302	19.116	0.00174444	0.00352623	0.494704	0.620809	0.998534
chr3_57832923_57882659_0_+_SLMAP_ENST00000295951	0.787288	-0.00862679	0.0174524	-0.494304	0.621091	0.998534
chr11_110007387_110030215_0_+_ZC3H12C_ENST00000278590	1.26161	-0.00649863	0.0131709	-0.49341	0.621723	0.998534
chr17_62289933_62291602_0_-_TEX2_ENST00000258991	1.09941	0.00798094	0.0161819	0.4932	0.621871	0.998534
chr17_60042366_60045619_0_-_MED13_ENST00000397786	0.703807	0.00854876	0.0173579	0.4925	0.622366	0.998534
chr9_33948371_33956144_0_-_UBAP2_ENST00000449054	2.98168	0.00509565	0.0103582	0.491943	0.62276	0.998534
chr10_105767934_105778666_0_+_SLK_ENST00000335753	1.74986	0.0057318	0.0116537	0.491843	0.62283	0.998534
chr7_91924202_91948826_0_+_ANKIB1_ENST00000265742	1.34887	-0.0064687	0.0131605	-0.491526	0.623055	0.998534
chr15_77577299_77657567_0_-_PEAK1_ENST00000569159	0.512167	-0.00961382	0.0195762	-0.491098	0.623357	0.998534
chr3_47087976_47108608_0_-_SETD2_ENST00000431180	0.423247	-0.0104381	0.0212617	-0.490936	0.623471	0.998534
chr6_149699153_149700654_0_+_TAB2_ENST00000536230	7.25312	0.00361402	0.007381	0.489638	0.62439	0.998534
chr1_119456737_119474455_0_-_TBX15_ENST00000207157	0.491421	0.0102237	0.0208847	0.489531	0.624466	0.998534
chr12_122812493_122826244_0_-_CLIP1_ENST00000361654	0.364649	-0.0102546	0.0209836	-0.488697	0.625057	0.998534
chr2_39492343_39526942_0_-_MAP4K3_ENST00000263881	0.47144	-0.00941873	0.0192765	-0.488613	0.625116	0.998534
chr16_47531309_47549512_0_+_PHKB_ENST00000566037	0.470484	-0.00982093	0.0201181	-0.488164	0.625433	0.998534
chr18_22775123_22902151_0_-_ZNF521_ENST00000361524	0.461557	-0.00930367	0.0191017	-0.48706	0.626216	0.998534
chr2_216270960_216273149_0_-_FN1_ENST00000421182	0.853622	-0.00814763	0.0167734	-0.485747	0.627147	0.998534
chr8_92982885_93017525_0_-_RUNX1T1_ENST00000523629	3.35936	-0.0046095	0.0094913	-0.485656	0.627211	0.998534
chr10_28872327_28884970_0_+_WAC_ENST00000375664	8.38036	0.00428311	0.00882195	0.485506	0.627317	0.998534
chrX_129370187_129380979_0_-_ZNF280C_ENST00000370978	0.30324	-0.0115274	0.0237569	-0.485221	0.627519	0.998534
chr12_28408513_28544344_0_+_CCDC91_ENST00000545336	0.955642	0.00751397	0.0154968	0.484874	0.627766	0.998534
chr2_73659325_73718625_0_+_ALMS1_ENST00000409009	1.0564	-0.00708685	0.0146343	-0.484264	0.628198	0.998534
chr11_107916996_107925682_0_+_CUL5_ENST00000393094	2.5686	0.00506857	0.010472	0.48401	0.628379	0.998534
chr20_47570092_47580435_0_+_ARFGEF2_ENST00000371917	0.636007	-0.00701404	0.0144998	-0.483733	0.628576	0.998534
chr5_137281590_137290065_0_-_FAM13B_ENST00000033079	0.485494	0.00933828	0.019336	0.482949	0.629132	0.998534
chr3_132405103_132435753_0_-_NPHP3_ENST00000471702	0.60693	-0.0078944	0.0163475	-0.482912	0.629158	0.998534
chr18_29477748_29497630_0_-_TRAPPC8_ENST00000283351	0.596802	-0.00979976	0.0203038	-0.482656	0.62934	0.998534
chr10_70404454_70412351_0_+_TET1_ENST00000373644	1.54448	0.00541327	0.0112183	0.48254	0.629422	0.998534
chr14_92469762_92474196_0_-_TRIP11_ENST00000267622	0.511129	0.00801431	0.0166365	0.481731	0.629997	0.998534
chr2_200173482_200298237_0_-_SATB2_ENST00000417098	1.64955	-0.00707304	0.0146906	-0.481466	0.630185	0.998534
chr2_99811213_99832577_0_+_C2orf15_ENST00000424491	0.604185	0.00873417	0.0181957	0.480013	0.631218	0.998534
chr18_21860805_21957499_0_-_OSBPL1A_ENST00000319481	0.302463	0.0114198	0.0238087	0.479648	0.631478	0.998534
chr4_1902352_1906105_0_+_WHSC1_ENST00000508803	1.01452	0.00726334	0.0151682	0.478853	0.632043	0.998534
chr6_56443611_56465019_0_-_DST_ENST00000244364	0.274859	0.0108102	0.0226796	0.476648	0.633613	0.998534
chr4_123848788_123900541_0_+_SPATA5_ENST00000274008	4.79599	0.00367934	0.0077214	0.476512	0.633709	0.998534
chr14_75264282_75269379_0_+_YLPM1_ENST00000238571	0.680683	0.00932025	0.0195875	0.475826	0.634198	0.998534
chr2_65466985_65492309_0_+_ACTR2_ENST00000260641	0.370092	0.00996267	0.0209761	0.474954	0.63482	0.998534
chr15_30058468_30065560_0_-_TJP1_ENST00000346128	0.62701	-0.00838803	0.0177479	-0.472622	0.636483	0.998534
chr11_108200940_108206688_0_+_ATM_ENST00000278616	0.900601	0.00832265	0.0176466	0.471628	0.637192	0.998534
chr8_141810557_141889736_0_-_PTK2_ENST00000522684	0.38113	-0.0112253	0.0238072	-0.471508	0.637278	0.998534
chr17_45232037_45235669_0_-_CDC27_ENST00000066544	0.453745	-0.00841025	0.0178424	-0.471363	0.637381	0.998534
chr6_111708967_111737675_0_-_REV3L_ENST00000434009	0.335088	-0.0104431	0.0221609	-0.471241	0.637469	0.998534
chr8_18622958_18662408_0_-_PSD3_ENST00000327040	2.17687	-0.00576926	0.012268	-0.470269	0.638163	0.998534
chr7_79828540_79842185_0_+_GNAI1_ENST00000351004	0.393664	0.00808847	0.0172141	0.469875	0.638445	0.998534
chr2_32855589_32903989_0_+_TTC27_ENST00000317907	0.879262	-0.00751579	0.0160093	-0.469463	0.638739	0.998534
chr14_76248829_76249873_0_+_TTLL5_ENST00000557636	0.546546	0.00922881	0.0196634	0.46934	0.638827	0.998534
chr17_60059558_60072726_0_-_MED13_ENST00000397786	0.398209	0.0105465	0.0224862	0.469023	0.639053	0.998534
chr5_95091099_95099324_0_+_RHOBTB3_ENST00000379982	0.988942	0.0058189	0.0124325	0.468038	0.639758	0.998534
chr1_21295966_21329301_0_-_EIF4G3_ENST00000264211	0.662937	-0.00657873	0.0140565	-0.468021	0.639769	0.998534
chr15_59494524_59506919_0_-_MYO1E_ENST00000288235	0.513374	-0.0113456	0.0242535	-0.467792	0.639933	0.998534
chr2_203329531_203332412_0_+_BMPR2_ENST00000374580	0.705516	-0.00822866	0.0176003	-0.467528	0.640122	0.998534
chr7_131060182_131084192_0_+_MKLN1_ENST00000421797	0.574145	0.00693897	0.0148435	0.467475	0.64016	0.998534
chr2_136379063_136437894_0_+_R3HDM1_ENST00000409478	0.604994	-0.00853563	0.0182674	-0.46726	0.640314	0.998534
chr11_18524032_18541150_0_-_TSG101_ENST00000536719	0.273083	0.0108928	0.023319	0.467121	0.640414	0.998534
chr20_34430494_34459751_0_+_PHF20_ENST00000374012	0.241491	0.0113816	0.0243806	0.466829	0.640622	0.998534
chr19_17212469_17213367_0_+_MYO9B_ENST00000595618	0.40514	-0.0100182	0.0214807	-0.466383	0.640942	0.998534
chrX_135318402_135328500_0_-_MAP7D3_ENST00000370661	0.573813	0.00765656	0.0164493	0.465465	0.641599	0.998534
chr3_154013072_154024084_0_-_DHX36_ENST00000496811	0.385773	0.0115519	0.0248192	0.465442	0.641615	0.998534
chr10_17199439_17210916_0_-_TRDMT1_ENST00000354631	0.530917	-0.00865488	0.018656	-0.46392	0.642705	0.998534
chr14_64988204_64990120_0_+_ZBTB1_ENST00000358738	5.50197	0.0030365	0.00654796	0.463732	0.64284	0.998534
chr1_243480056_243589860_0_+_SDCCAG8_ENST00000355875	0.972347	-0.00701419	0.0151257	-0.463726	0.642844	0.998534
chr14_62204804_62212535_0_+_HIF1A_ENST00000337138	0.709502	0.00747352	0.0161625	0.462398	0.643796	0.998534
chr4_47896196_47913011_0_-_NFXL1_ENST00000381538	0.321495	0.00872276	0.0189281	0.460837	0.644916	0.998534
chr21_38480691_38525577_0_+_TTC3_ENST00000418766	0.774745	0.00741355	0.0160894	0.460771	0.644963	0.998534
chr4_87693930_87696805_0_+_PTPN13_ENST00000427191	0.791259	-0.00698544	0.0151605	-0.460765	0.644967	0.998534
chr14_45478115_45501579_0_+_FAM179B_ENST00000361577	0.338569	0.0183598	0.039884	0.46033	0.64528	0.998534
chr15_59204761_59209198_0_-_SLTM_ENST00000380516	1.79027	0.00559137	0.0121527	0.460093	0.645449	0.998534
chr1_236332005_236347206_0_+_GPR137B_ENST00000366592	1.14135	-0.00641258	0.0139842	-0.458558	0.646551	0.998534
chr15_44620882_44630515_0_+_CASC4_ENST00000557945	10.3331	0.00350627	0.00764892	0.4584	0.646665	0.998534
chr6_99347143_99382755_0_-_FBXL4_ENST00000369244	0.44056	-0.00952067	0.0207986	-0.457755	0.647129	0.998534
chr8_131070199_131104389_0_-_ASAP1_ENST00000524124	0.341828	-0.0123234	0.0269698	-0.456934	0.647718	0.998534
chr1_21231375_21268823_0_-_EIF4G3_ENST00000264211	3.86956	0.0036266	0.00794341	0.456555	0.647991	0.998534
chr22_46085591_46114373_0_+_ATXN10_ENST00000252934	1.00042	-0.00646715	0.014167	-0.456495	0.648034	0.998534
chr6_87925620_87928449_0_+_ZNF292_ENST00000369577	0.475942	0.00811433	0.0177967	0.455946	0.648429	0.998534
chr19_33604672_33605325_0_+_GPATCH1_ENST00000170564	0.524566	0.00870345	0.0191179	0.455252	0.648928	0.998534
chr12_123078822_123109235_0_+_KNTC1_ENST00000333479	0.3684	-0.0105005	0.0230863	-0.454838	0.649226	0.998534
chr12_19615443_19653155_0_+_AEBP2_ENST00000541908	0.974829	-0.0071588	0.0157703	-0.453943	0.64987	0.998534
chr7_92130820_92147569_0_-_PEX1_ENST00000248633	0.450567	-0.00885578	0.0195292	-0.453464	0.650215	0.998534
chr3_135719900_135722335_0_+_PPP2R3A_ENST00000264977	1.46741	0.00609023	0.0134383	0.4532	0.650405	0.998534
chr18_54591152_54606624_0_+_WDR7_ENST00000357574	0.595762	-0.00858809	0.0190214	-0.451496	0.651632	0.998534
chr4_41015599_41035321_0_-_APBB2_ENST00000295974	1.02055	-0.00646654	0.0143643	-0.450181	0.65258	0.998534
chr20_47707278_47711500_0_+_CSE1L_ENST00000262982	2.29271	0.00519847	0.0116131	0.44764	0.654413	0.998534
chr1_29068914_29070498_0_+_YTHDF2_ENST00000542507	1.03038	-0.00630827	0.0141032	-0.447294	0.654662	0.998534
chr11_85692171_85742653_0_-_PICALM_ENST00000532317	0.200686	0.0129923	0.0290616	0.44706	0.654832	0.998534
chr12_50821544_50835426_0_+_LARP4_ENST00000293618	2.0789	0.00366998	0.00824743	0.444985	0.656331	0.998534
chr16_18846213_18856973_0_-_SMG1_ENST00000389467	2.38472	-0.00456926	0.0102773	-0.444597	0.656611	0.998534
chr19_58436990_58439415_0_-_ZNF418_ENST00000595830	0.520726	-0.00889271	0.0200329	-0.443906	0.65711	0.998534
chr11_120345268_120348235_0_+_ARHGEF12_ENST00000397843	2.49149	0.00441768	0.010016	0.441064	0.659167	0.998534
chr15_35182415_35196706_0_-_AQR_ENST00000156471	0.383899	0.0115056	0.0260973	0.440872	0.659306	0.998534
chr14_62207222_62207906_0_+_HIF1A_ENST00000337138	0.768407	0.00713892	0.0161929	0.440866	0.65931	0.998534
chr2_136389287_136396692_0_+_R3HDM1_ENST00000409478	0.375821	0.0104775	0.023771	0.440767	0.659381	0.998534
chr7_11021998_11030474_0_+_PHF14_ENST00000403050	5.22642	-0.00408996	0.00928199	-0.440634	0.659478	0.998534
chr18_8244055_8253412_0_+_PTPRM_ENST00000580170	0.351627	-0.0102244	0.0232403	-0.439943	0.659978	0.998534
chr6_25466100_25500463_0_+_LRRC16A_ENST00000329474	0.35948	0.00922531	0.0209814	0.439691	0.660161	0.998534
chr10_96005702_96006378_0_+_PLCE1_ENST00000260766	0.200183	-0.0137564	0.031335	-0.439012	0.660653	0.998534
chr4_129042980_129083472_0_+_LARP1B_ENST00000326639	0.292898	0.0108584	0.0247504	0.438715	0.660868	0.998534
chr12_123825534_123834988_0_-_SBNO1_ENST00000602750	0.349655	-0.00992317	0.0226521	-0.438069	0.661336	0.998534
chr3_142234236_142279296_0_-_ATR_ENST00000350721	0.417512	0.0108783	0.0248397	0.43794	0.66143	0.998534
chr8_92998351_93029591_0_-_RUNX1T1_ENST00000523629	1.2557	0.00552025	0.0126259	0.437216	0.661954	0.998534
chr2_122363276_122363756_0_-_CLASP1_ENST00000409078	0.311155	0.00938307	0.0214626	0.437183	0.661978	0.998534
chr2_233651859_233660931_2_+_GIGYF2_ENST00000373566	0.713723	-0.0114066	0.0260981	-0.437067	0.662063	0.998534
chr17_53108528_53158544_0_+_STXBP4_ENST00000376352	0.334937	-0.0109623	0.0250898	-0.436922	0.662168	0.998534
chr1_28362054_28374937_0_-_EYA3_ENST00000373871	0.462766	0.0095777	0.0219692	0.435961	0.662865	0.998534
chr2_200173482_200246543_0_-_SATB2_ENST00000417098	0.644312	-0.00708853	0.016308	-0.434666	0.663805	0.998534
chr7_155465560_155473602_0_+_RBM33_ENST00000287912	0.318968	0.0096665	0.0222983	0.433509	0.664645	0.998534
chr6_4031792_4032989_0_+_PRPF4B_ENST00000480058	0.265155	0.0101502	0.0234208	0.433382	0.664737	0.998534
chr9_37126308_37126939_0_+_ZCCHC7_ENST00000336755	5.30054	-0.00318965	0.0073616	-0.433283	0.664809	0.998534
chr2_223765391_223799405_0_+_ACSL3_ENST00000357430	1.85468	-0.00524545	0.012107	-0.433258	0.664828	0.998534
chr18_21860805_21921622_0_-_OSBPL1A_ENST00000319481	0.393151	0.0117798	0.0271954	0.433155	0.664902	0.998534
chr18_29470697_29497630_0_-_TRAPPC8_ENST00000283351	0.420723	0.00890398	0.0205866	0.432513	0.665368	0.998534
chr3_47079155_47103836_0_-_SETD2_ENST00000431180	0.461636	0.00945377	0.0218592	0.432484	0.665389	0.998534
chr4_88091230_88116842_0_-_KLHL8_ENST00000273963	1.13863	-0.00679451	0.0157137	-0.432394	0.665455	0.998534
chr1_78381739_78383958_0_+_NEXN_ENST00000401035	1.31055	0.0070398	0.0162903	0.432148	0.665634	0.998534
chr9_15457957_15460311_0_+_SNAPC3_ENST00000467062	0.366744	-0.00924059	0.0213872	-0.432062	0.665696	0.998534
chr7_40027197_40102699_0_+_CDK13_ENST00000181839	0.627963	-0.00729664	0.0169003	-0.431747	0.665925	0.998534
chr6_150004214_150016357_0_-_LATS1_ENST00000543571	0.841231	0.00733032	0.0170501	0.429929	0.667248	0.998534
chrX_85211157_85219057_0_-_CHM_ENST00000357749	1.53962	0.00501933	0.0117189	0.428312	0.668424	0.998534
chr5_73930508_73932323_0_-_ENC1_ENST00000302351	0.295037	-0.00987252	0.0230961	-0.427454	0.669049	0.998534
chr10_225933_295028_0_+_ZMYND11_ENST00000309776	1.36052	-0.0058296	0.0136412	-0.427351	0.669124	0.998534
chr21_38480691_38564514_0_+_TTC3_ENST00000355666	0.586012	0.00890035	0.0208487	0.426902	0.66945	0.998534
chr17_45221248_45249430_0_-_CDC27_ENST00000066544	0.785876	-0.00667558	0.01566	-0.426281	0.669903	0.998534
chr20_2944917_2945848_0_+_PTPRA_ENST00000380393	1.47567	-0.00439977	0.0103221	-0.426249	0.669927	0.998534
chr11_108042925_108047817_0_-_NPAT_ENST00000278612	0.833972	-0.00631208	0.0148148	-0.426065	0.67006	0.998534
chr8_62546241_62596747_0_-_ASPH_ENST00000541428	0.634142	-0.00707023	0.0166066	-0.425748	0.670292	0.998534
chr14_21883732_21897494_0_-_CHD8_ENST00000430710	0.325116	0.00837532	0.0197516	0.424031	0.671543	0.998534
chr10_13701322_13705509_0_-_FRMD4A_ENST00000358621	0.176597	0.00998764	0.0235845	0.423483	0.671943	0.998534
chr16_3900297_3901010_0_-_CREBBP_ENST00000262367	0.365224	-0.01036	0.0244742	-0.423304	0.672074	0.998534
chr10_16794537_16824083_0_-_RSU1_ENST00000377921	1.40688	-0.00546943	0.0129319	-0.42294	0.672339	0.998534
chr13_50054354_50057699_0_+_SETDB2_ENST00000354234	0.456504	-0.00951743	0.022533	-0.422378	0.672749	0.998534
chr5_70791076_70808255_0_+_BDP1_ENST00000358731	0.299662	0.0108011	0.0255887	0.422105	0.672949	0.998534
chr4_129857809_129925031_0_-_SCLT1_ENST00000281142	3.38204	-0.00385593	0.00913604	-0.422058	0.672983	0.998534
chr6_147560305_147599340_0_+_STXBP5_ENST00000546097	0.304487	-0.00926909	0.021964	-0.422014	0.673015	0.998534
chr1_21276495_21329301_0_-_EIF4G3_ENST00000264211	0.200929	-0.012295	0.0291615	-0.421618	0.673304	0.998534
chr10_103552595_103560157_0_-_MGEA5_ENST00000361464	1.63684	0.00667722	0.0158557	0.421125	0.673664	0.998534
chr2_200213423_200298237_0_-_SATB2_ENST00000417098	4.91003	0.00474503	0.0112869	0.4204	0.674193	0.998534
chr8_133622411_133673873_0_-_LRRC6_ENST00000250173	0.740451	0.00666247	0.0158599	0.420082	0.674425	0.998534
chr2_32703702_32707650_0_+_BIRC6_ENST00000421745	0.610212	0.00753929	0.0179504	0.420006	0.674481	0.998534
chr13_33739473_33741759_0_-_STARD13_ENST00000336934	0.696502	0.00706687	0.0168395	0.41966	0.674734	0.998534
chr15_85657103_85658718_0_+_PDE8A_ENST00000310298	1.00007	-0.00783545	0.0187238	-0.418475	0.6756	0.998534
chr8_1824736_1857636_0_+_ARHGEF10_ENST00000349830	0.268962	-0.0106814	0.0255272	-0.418433	0.67563	0.998534
chr9_115336336_115337531_0_+_KIAA1958_ENST00000337530	0.928675	-0.00637442	0.0152603	-0.417714	0.676157	0.998534
chr4_122591108_122602916_0_-_ANXA5_ENST00000296511	4.66653	0.00356236	0.00853051	0.417602	0.676238	0.998534
chr11_82984689_82989872_0_-_CCDC90B_ENST00000529689	0.535654	-0.00840679	0.0201318	-0.417588	0.676248	0.998534
chr2_113057425_113082774_0_+_ZC3H6_ENST00000409871	2.23007	-0.00449081	0.0107552	-0.417549	0.676277	0.998534
chr5_64466443_64769779_0_-_ADAMTS6_ENST00000381055	0.856153	-0.00679908	0.0163089	-0.416895	0.676756	0.998534
chr5_64625204_64769779_0_-_ADAMTS6_ENST00000381055	8.6419	-0.00279204	0.00669771	-0.416865	0.676777	0.998534
chr17_65941524_65972074_0_+_BPTF_ENST00000321892	36.9743	0.00204073	0.00490162	0.416338	0.677163	0.998534
chr17_45219218_45249430_0_-_CDC27_ENST00000066544	0.424588	-0.00920429	0.0221508	-0.415528	0.677755	0.998534
chr12_28544236_28637098_0_+_CCDC91_ENST00000535520	1.70726	-0.00585918	0.014106	-0.415367	0.677873	0.998534
chr15_49033797_49061278_0_-_CEP152_ENST00000380950	0.453421	-0.00928123	0.0223555	-0.415165	0.678021	0.998534
chr19_30462099_30503438_0_+_URI1_ENST00000360605	0.617813	0.00738687	0.017852	0.413784	0.679032	0.998534
chr18_9931806_9950565_0_+_VAPA_ENST00000400000	3.71779	0.00296781	0.00718279	0.413183	0.679472	0.998534
chr2_102022404_102038934_0_-_RFX8_ENST00000376826	0.733747	0.00861946	0.0208736	0.412936	0.679653	0.998534
chr3_57832923_57857425_0_+_SLMAP_ENST00000295951	0.321708	-0.0084113	0.0204326	-0.41166	0.680588	0.998534
chr5_33576158_33596165_0_-_ADAMTS12_ENST00000504830	0.311641	-0.00993337	0.0241322	-0.411622	0.680616	0.998534
chr15_86118361_86129054_0_+_AKAP13_ENST00000559362	0.314662	0.00952722	0.0231872	0.410882	0.681159	0.998534
chr22_41521867_41536261_0_+_EP300_ENST00000263253	0.337524	0.00815034	0.019854	0.410514	0.681429	0.998534
chr12_31600471_31648853_0_-_DENND5B_ENST00000306833	0.385347	-0.00917487	0.0224183	-0.409258	0.68235	0.998534
chr1_97216980_97250810_0_+_PTBP2_ENST00000609116	4.1596	-0.00401366	0.00981105	-0.409096	0.682469	0.998534
chr1_172520651_172548407_0_+_SUCO_ENST00000367723	0.795989	-0.00630106	0.0154073	-0.408967	0.682564	0.998534
chr8_54891584_54912610_0_-_TCEA1_ENST00000396401	1.42974	0.00533407	0.013091	0.40746	0.68367	0.998534
chr16_74493579_74497377_0_-_GLG1_ENST00000205061	1.21969	0.00436077	0.0107056	0.407335	0.683762	0.998534
chr3_132400757_132411662_0_-_NPHP3_ENST00000471702	0.325917	-0.00928463	0.0229145	-0.405186	0.685341	0.998534
chr2_40655612_40657444_0_-_SLC8A1_ENST00000406785	203.883	0.00244171	0.0060324	0.404766	0.685649	0.998534
chr6_18237611_18258636_0_-_DEK_ENST00000397239	0.316125	-0.00973284	0.0241158	-0.403588	0.686516	0.998534
chr2_100029192_100081447_0_-_REV1_ENST00000393445	0.559398	-0.00762861	0.0189226	-0.403149	0.686838	0.998534
chr5_14304569_14336836_0_+_TRIO_ENST00000344204	0.240007	0.00838984	0.0208126	0.403113	0.686865	0.998534
chr13_21735928_21742538_0_-_SKA3_ENST00000400018	3.85063	0.00398055	0.00990005	0.402073	0.68763	0.998534
chr2_175976295_175986268_0_-_ATF2_ENST00000264110	1.3626	0.00561382	0.0139625	0.402064	0.687637	0.998534
chr15_93467550_93536228_0_+_CHD2_ENST00000394196	0.41397	-0.0090297	0.0224647	-0.401951	0.68772	0.998534
chr1_8684368_8716500_0_-_RERE_ENST00000337907	0.661579	-0.00703831	0.0175115	-0.401926	0.687739	0.998534
chr5_122881110_122911657_0_+_CSNK1G3_ENST00000345990	8.73113	0.00248958	0.00620301	0.401349	0.688163	0.998534
chr2_63631182_63667005_0_-_WDPCP_ENST00000272321	0.183395	0.011699	0.0291493	0.401347	0.688165	0.998534
chr6_82923943_82930430_0_-_IBTK_ENST00000306270	1.00161	-0.0050857	0.0126954	-0.400596	0.688718	0.998534
chr9_118969734_118989831_0_+_PAPPA_ENST00000328252	0.869006	-0.00629151	0.0157058	-0.400586	0.688725	0.998534
chr3_37315026_37343823_0_+_GOLGA4_ENST00000356847	0.448464	0.0095325	0.0238727	0.399305	0.689668	0.998534
chr12_82780581_82796909_0_+_METTL25_ENST00000248306	0.628642	-0.00690824	0.0173085	-0.399125	0.689801	0.998534
chr16_48292528_48311390_0_+_LONP2_ENST00000285737	0.402934	-0.013085	0.0328891	-0.397852	0.69074	0.998534
chr1_52981562_52992045_0_-_ZCCHC11_ENST00000257177	2.71104	0.0036515	0.00919325	0.397194	0.691225	0.998534
chr8_39079128_39114862_0_+_ADAM32_ENST00000437682	1.15676	-0.00664717	0.016754	-0.396751	0.691551	0.998534
chr1_86554856_86611866_0_-_COL24A1_ENST00000436319	0.303895	-0.00983261	0.0247956	-0.396547	0.691702	0.998534
chr1_89206670_89251896_0_+_PKN2_ENST00000316005	1.86814	-0.00427076	0.01077	-0.396542	0.691706	0.998534
chr2_200188525_200298237_0_-_SATB2_ENST00000417098	2.82672	-0.00494956	0.0125047	-0.395815	0.692241	0.998534
chr11_13424714_13466728_0_-_BTBD10_ENST00000278174	0.50628	-0.00653758	0.0165168	-0.395813	0.692243	0.998534
chr14_55448257_55467710_0_-_WDHD1_ENST00000360586	0.55369	0.00805363	0.0203667	0.395431	0.692525	0.998534
chr4_140810510_140812121_0_-_MAML3_ENST00000509479	1.98263	-0.00441768	0.0112209	-0.393702	0.693801	0.998534
chr14_31380982_31425448_0_-_STRN3_ENST00000355683	0.597365	0.00698909	0.0177886	0.392896	0.694396	0.998534
chr3_119582265_119624699_0_-_GSK3B_ENST00000264235	0.411627	0.00868784	0.0221269	0.392637	0.694588	0.998534
chr2_61512009_61577828_0_-_USP34_ENST00000398571	0.462385	0.00829676	0.0211827	0.391676	0.695298	0.998534
chr1_94667275_94697199_0_-_ARHGAP29_ENST00000552844	0.437541	-0.00770405	0.0197037	-0.390995	0.695801	0.998534
chr2_208589523_208607066_0_+_CCNYL1_ENST00000392209	0.678095	0.00692744	0.0177606	0.390045	0.696503	0.998534
chr5_134076752_134079742_0_+_CAMLG_ENST00000297156	0.386134	-0.00763072	0.019588	-0.389562	0.696861	0.998534
chr13_111274562_111276626_0_+_CARKD_ENST00000470164	0.476486	0.00785535	0.0202196	0.388502	0.697644	0.998534
chr5_72354259_72373320_0_+_FCHO2_ENST00000341845	1.40134	0.00449362	0.0115817	0.387994	0.69802	0.998534
chr3_155551256_155560408_0_-_SLC33A1_ENST00000392845	0.281047	-0.00865532	0.0223087	-0.387979	0.698031	0.998534
chr11_120907213_120930794_0_+_TBCEL_ENST00000531148	0.493717	0.00710618	0.0183304	0.387672	0.698259	0.998534
chr4_110384056_110384800_0_+_SEC24B_ENST00000504968	1.41511	-0.00441389	0.0113897	-0.387534	0.698361	0.998534
chr7_107575859_107580803_0_-_LAMB1_ENST00000393561	0.547832	0.00729206	0.018821	0.387442	0.698429	0.998534
chrX_135312543_135326954_0_-_MAP7D3_ENST00000370661	0.601406	0.00730759	0.0190602	0.383396	0.701426	0.998534
chr3_183368083_183390272_0_+_KLHL24_ENST00000242810	0.59647	-0.00694228	0.0181141	-0.383252	0.701533	0.998534
chr9_4286037_4286523_0_-_GLIS3_ENST00000381971	0.293208	-0.00885885	0.02312	-0.383168	0.701595	0.998534
chr21_38480691_38501363_0_+_TTC3_ENST00000492275	3.04697	-0.00350055	0.00915436	-0.382391	0.702171	0.998534
chr1_21083658_21107033_0_-_HP1BP3_ENST00000312239	0.783209	-0.0066178	0.0173386	-0.381681	0.702698	0.998534
chr12_78388582_78401225_0_+_NAV3_ENST00000549464	0.338353	-0.00755451	0.0198373	-0.380824	0.703334	0.998534
chr15_66828270_66839043_0_+_ZWILCH_ENST00000535141	1.69969	-0.00447065	0.0118021	-0.378801	0.704836	0.998534
chr2_98430433_98449889_0_-_TMEM131_ENST00000186436	0.360122	-0.00682625	0.0180211	-0.378792	0.704842	0.998534
chr8_56695306_56725677_0_+_TGS1_ENST00000260129	0.426044	-0.00737037	0.019476	-0.378434	0.705108	0.998534
chr1_113119607_113153625_0_-_ST7L_ENST00000361846	0.241337	0.00994142	0.0262888	0.378162	0.70531	0.998534
chr3_123649948_123667979_0_-_CCDC14_ENST00000310351	4.81262	-0.00263809	0.00697929	-0.377989	0.705439	0.998534
chr4_128995614_129043343_0_+_LARP1B_ENST00000326639	0.487773	-0.00711408	0.018831	-0.377786	0.70559	0.998534
chr13_20567202_20580726_0_+_ZMYM2_ENST00000382869	0.858835	-0.00527605	0.0139756	-0.377519	0.705788	0.998534
chr1_36297027_36301594_0_+_AGO4_ENST00000373210	0.548594	0.00731593	0.0194105	0.376905	0.706244	0.998534
chr3_185316199_185331196_0_+_SENP2_ENST00000545472	1.63185	-0.00471044	0.0125615	-0.374991	0.707667	0.998534
chr14_81297486_81307112_0_-_CEP128_ENST00000281129	0.632626	-0.00672861	0.0179524	-0.374804	0.707806	0.998534
chr1_243675625_243736350_0_-_AKT3_ENST00000336199	0.317617	-0.00810667	0.021639	-0.374633	0.707933	0.998534
chr16_11815432_11830089_0_-_TXNDC11_ENST00000283033	0.432869	0.00754227	0.0201537	0.374238	0.708227	0.998534
chr10_43650344_43654379_0_+_CSGALNACT2_ENST00000374464	3.32505	-0.00306281	0.00820144	-0.373448	0.708815	0.998534
chr21_38480691_38498443_0_+_TTC3_ENST00000492275	0.462441	-0.0075274	0.0201636	-0.373315	0.708914	0.998534
chr15_82443805_82444764_0_-_EFTUD1_ENST00000268206	0.579808	-0.00621789	0.0166881	-0.372595	0.70945	0.998534
chr4_95494501_95539342_0_+_PDLIM5_ENST00000437932	0.365217	0.00765132	0.0205789	0.371804	0.710039	0.998534
chr18_51797729_51810383_0_+_POLI_ENST00000579534	0.720423	-0.00594294	0.0160001	-0.371432	0.710316	0.998534
chr12_30881581_30904067_0_-_CAPRIN2_ENST00000537553	2.41251	-0.00392011	0.0105924	-0.370085	0.711319	0.998534
chr2_61709514_61717911_0_-_XPO1_ENST00000401558	1.09026	0.00493506	0.013353	0.369584	0.711692	0.998534
chr5_37121718_37162668_0_-_C5orf42_ENST00000508244	1.14626	0.00552074	0.0149581	0.369081	0.712067	0.998534
chr4_119718837_119738567_0_-_SEC24D_ENST00000280551	0.368911	-0.00857139	0.0232322	-0.368945	0.712169	0.998534
chr9_103082546_103111654_0_-_TEX10_ENST00000374902	6.05145	0.00283003	0.00767323	0.368819	0.712263	0.998534
chr5_64766604_64769779_0_-_ADAMTS6_ENST00000381055	0.363025	-0.00804703	0.0218678	-0.367986	0.712884	0.998534
chr17_1581811_1584348_0_-_PRPF8_ENST00000304992	0.214553	-0.00980935	0.0267207	-0.367106	0.71354	0.998534
chr19_34699833_34712643_0_+_LSM14A_ENST00000544216	0.314382	-0.00812632	0.0221535	-0.366819	0.713754	0.998534
chr4_151656409_151753128_0_-_LRBA_ENST00000535741	0.246237	-0.0103892	0.0283571	-0.36637	0.714089	0.998534
chr10_70136609_70145885_0_-_RUFY2_ENST00000466493	0.376414	-0.00838127	0.0228828	-0.366269	0.714164	0.998534
chr4_41015599_41016415_0_-_APBB2_ENST00000295974	0.835742	-0.00493401	0.0134798	-0.366031	0.714342	0.998534
chr2_168869143_168873605_0_-_STK39_ENST00000487143	0.336382	0.00825799	0.02258	0.365721	0.714573	0.998534
chr12_27802942_27820253_0_+_PPFIBP1_ENST00000540114	1.07808	-0.0045404	0.0124281	-0.365332	0.714863	0.998534
chr8_18656804_18662408_0_-_PSD3_ENST00000327040	0.350936	-0.00764063	0.02093	-0.365057	0.715069	0.998534
chr15_93547846_93558139_0_+_CHD2_ENST00000394196	0.374192	0.00878869	0.0240796	0.364985	0.715123	0.998534
chr7_30590251_30601744_0_-_AC005154.6_ENST00000434399	1.74862	-0.00420837	0.011536	-0.364803	0.715258	0.998534
chr3_183454505_183480067_0_+_YEATS2_ENST00000305135	2.40408	0.00404854	0.011117	0.364175	0.715728	0.998534
chr5_86627164_86633908_0_+_RASA1_ENST00000274376	0.545536	0.00682443	0.0187747	0.363492	0.716237	0.998534
chr10_128768965_128841428_0_+_DOCK1_ENST00000280333	0.543951	0.0074053	0.0204319	0.362438	0.717025	0.998534
chr8_141874410_141900868_0_-_PTK2_ENST00000522684	2.27431	-0.00323248	0.0089198	-0.362393	0.717058	0.998534
chr20_23370582_23383709_0_-_NAPB_ENST00000377026	0.899328	-0.00506265	0.013978	-0.362187	0.717212	0.998534
chr2_227729319_227779067_0_+_RHBDD1_ENST00000341329	0.403416	0.00832899	0.0230182	0.361844	0.717469	0.998534
chr3_188326948_188327632_0_+_LPP_ENST00000448637	0.909615	-0.00607933	0.016816	-0.361521	0.71771	0.998534
chr2_63169852_63223901_0_+_EHBP1_ENST00000405015	0.661473	-0.00619375	0.0171463	-0.361229	0.717929	0.998534
chr15_44624185_44630515_0_+_CASC4_ENST00000299957	0.757536	-0.00580794	0.0160964	-0.360822	0.718232	0.998534
chr4_178272533_178274882_0_+_NEIL3_ENST00000264596	2.91036	0.00362633	0.0100521	0.360755	0.718282	0.998534
chr11_34952950_35006275_0_+_PDHX_ENST00000448838	0.201074	-0.0106263	0.0295288	-0.359863	0.718949	0.998534
chr10_15863654_15889942_0_-_FAM188A_ENST00000477891	0.189766	-0.011059	0.030792	-0.359152	0.719481	0.998534
chr8_38184247_38205733_0_-_WHSC1L1_ENST00000317025	0.998145	-0.00555868	0.0155192	-0.358182	0.720207	0.998534
chr2_225360548_225379489_0_-_CUL3_ENST00000264414	0.447458	-0.00772976	0.0216269	-0.357414	0.720782	0.998534
chr2_32703702_32725176_0_+_BIRC6_ENST00000421745	0.806391	-0.00576957	0.0161573	-0.357088	0.721026	0.998534
chr13_79915257_79953042_0_-_RBM26_ENST00000267229	0.192604	0.0099233	0.0277955	0.357011	0.721084	0.998534
chr2_190656515_190682906_0_+_PMS1_ENST00000441310	1.23154	0.00451146	0.0126387	0.356957	0.721124	0.998534
chr10_54040548_54050050_0_+_PRKG1_ENST00000401604	0.756315	0.00588257	0.0164965	0.356595	0.721395	0.998534
chr4_129857809_129920949_0_-_SCLT1_ENST00000281142	0.607993	-0.00588734	0.0165846	-0.354988	0.722598	0.998534
chr9_123924133_123928458_0_+_CNTRL_ENST00000373855	1.08761	-0.00502141	0.0141618	-0.354575	0.722908	0.998534
chr12_50824277_50848200_0_+_LARP4_ENST00000293618	0.38636	0.00822739	0.0232083	0.354502	0.722963	0.998534
chr14_72054287_72056087_0_+_SIPA1L1_ENST00000381232	0.552517	-0.00564742	0.0159389	-0.354316	0.723102	0.998534
chr9_33953282_33963789_0_-_UBAP2_ENST00000449054	0.409779	-0.00619723	0.0174994	-0.35414	0.723234	0.998534
chr9_17309055_17342442_0_+_CNTLN_ENST00000380647	1.22576	0.00433843	0.0122648	0.353731	0.72354	0.998534
chr3_33441680_33467233_0_-_UBP1_ENST00000283629	1.16888	-0.00406762	0.0115196	-0.353103	0.724011	0.998534
chr7_91924202_91936970_0_+_ANKIB1_ENST00000265742	1.33878	0.00449454	0.0127315	0.353027	0.724069	0.998534
chr16_67644726_67650781_0_+_CTCF_ENST00000264010	0.33268	-0.00733698	0.0208082	-0.3526	0.724389	0.998534
chr2_23985078_24046439_0_-_ATAD2B_ENST00000238789	0.310855	-0.00819618	0.0232568	-0.35242	0.724523	0.998534
chr15_50923613_50941082_0_-_TRPM7_ENST00000560955	1.10918	0.00517888	0.0147062	0.352155	0.724722	0.998534
chr7_77236551_77265166_0_+_PTPN12_ENST00000248594	2.59933	0.00361907	0.0102794	0.352071	0.724785	0.998534
chr13_95813442_95840796_0_-_ABCC4_ENST00000412704	0.132816	-0.0107913	0.0307662	-0.350753	0.725774	0.998534
chr9_27009017_27048272_0_+_IFT74_ENST00000433700	0.37152	0.00763219	0.0217803	0.350418	0.726025	0.998534
chr9_22046749_22097363_0_+_CDKN2B-AS1_ENST00000585267	0.555435	-0.00679002	0.01938	-0.350362	0.726067	0.998534
chr9_33986757_33998862_0_-_UBAP2_ENST00000449054	0.309392	-0.00696669	0.019886	-0.350331	0.72609	0.998534
chr11_32126334_32126551_1_-_RP1-65P5.3_ENST00000533009	0.852227	-0.00531035	0.0151891	-0.349616	0.726627	0.998534
chr6_151669845_151674887_0_+_AKAP12_ENST00000402676	7.13167	-0.00225252	0.0064536	-0.349032	0.727065	0.998534
chr3_47651555_47680270_0_-_SMARCC1_ENST00000254480	0.353113	-0.00615043	0.0176874	-0.347729	0.728044	0.998534
chr4_128995614_128999117_0_+_LARP1B_ENST00000326639	0.396373	-0.00768931	0.0221483	-0.347174	0.728461	0.998534
chr1_224377278_224378021_0_+_DEGS1_ENST00000415210	1.1671	-0.00551408	0.0158865	-0.347092	0.728522	0.998534
chr12_42745686_42792796_0_+_PPHLN1_ENST00000549190	0.769405	0.00639124	0.0184292	0.3468	0.728742	0.998534
chr7_94047035_94049598_0_+_COL1A2_ENST00000297268	0.460689	0.00743625	0.0216035	0.344216	0.730684	0.998534
chr14_55168779_55204005_0_+_SAMD4A_ENST00000554335	0.284357	-0.00755814	0.0219694	-0.34403	0.730824	0.998534
chr10_95790439_95792009_0_+_PLCE1_ENST00000260766	1.49751	0.00505187	0.0147096	0.343441	0.731267	0.998534
chr8_99718694_99735197_0_-_STK3_ENST00000424861	0.349938	0.00934463	0.0272178	0.343328	0.731352	0.998534
chr16_11114049_11220003_0_+_CLEC16A_ENST00000409790	0.353401	-0.00810784	0.0236215	-0.343239	0.731418	0.998534
chr3_56694758_56707753_0_-_FAM208A_ENST00000493960	0.818987	-0.00516015	0.0150545	-0.342764	0.731776	0.998534
chr7_158672374_158698782_0_+_WDR60_ENST00000407559	6.72727	-0.00223702	0.00654604	-0.341736	0.732549	0.998534
chr7_140476711_140494267_0_-_BRAF_ENST00000288602	0.743443	-0.00531456	0.0155524	-0.34172	0.732561	0.998534
chr12_1480998_1553916_0_+_ERC1_ENST00000543086	2.95809	-0.00334778	0.00981775	-0.340993	0.733109	0.998534
chr10_17195505_17216659_0_-_TRDMT1_ENST00000354631	0.394367	0.0069844	0.0205484	0.3399	0.733932	0.998534
chr8_56695306_56717595_0_+_TGS1_ENST00000260129	0.395988	0.00644078	0.0189534	0.339822	0.73399	0.998534
chr9_17330629_17416187_0_+_CNTLN_ENST00000380647	0.437839	0.00666155	0.0196719	0.338634	0.734886	0.998534
chr11_118638930_118657227_0_-_DDX6_ENST00000264018	0.423838	-0.00814142	0.0240507	-0.33851	0.734979	0.998534
chr2_240929490_240954277_0_-_NDUFA10_ENST00000252711	0.459625	0.00631033	0.018645	0.338445	0.735028	0.998534
chr2_231931619_231951895_0_+_PSMD1_ENST00000373635	0.478057	-0.00762869	0.0225496	-0.338307	0.735132	0.998534
chr9_5944870_5988545_0_-_KIAA2026_ENST00000399933	0.898059	0.00473679	0.014012	0.338052	0.735324	0.998534
chr15_52186011_52194233_0_+_TMOD3_ENST00000308580	0.281338	0.00757658	0.0224363	0.337693	0.735595	0.998534
chr14_45464948_45481278_0_+_FAM179B_ENST00000361577	0.369775	-0.00646186	0.0191827	-0.336858	0.736224	0.998534
chr14_36140594_36143915_0_-_RALGAPA1_ENST00000389698	0.355731	0.00772348	0.0229402	0.336679	0.736359	0.998534
chr13_77589543_77595996_0_-_FBXL3_ENST00000355619	0.606965	0.0063578	0.0188992	0.336405	0.736565	0.998534
chr22_38917612_38964294_0_-_DMC1_ENST00000216024	0.522981	-0.00572059	0.0170266	-0.335979	0.736887	0.998534
chr4_74000833_74043250_0_-_ANKRD17_ENST00000358602	0.162694	-0.0110589	0.0329165	-0.335968	0.736895	0.998534
chr3_101374947_101391057_0_-_ZBTB11_ENST00000312938	0.314364	-0.00737018	0.0219806	-0.335303	0.737396	0.998534
chr8_62550505_62557191_0_-_ASPH_ENST00000541428	0.52187	-0.00615516	0.0183586	-0.335273	0.737419	0.998534
chr1_227327276_227335260_0_-_CDC42BPA_ENST00000366767	1.1036	-0.00544131	0.0162492	-0.334866	0.737726	0.998534
chr6_35836786_35840505_0_-_SRPK1_ENST00000373825	1.47295	-0.00454604	0.0135794	-0.334775	0.737795	0.998534
chr4_148778703_148834290_0_+_ARHGAP10_ENST00000336498	0.277303	0.00831856	0.0248659	0.334537	0.737975	0.998534
chr18_55278868_55283207_0_-_NARS_ENST00000256854	1.97776	-0.00319221	0.00957191	-0.333497	0.738759	0.998534
chr15_52876941_52885933_0_-_FAM214A_ENST00000261844	0.219234	-0.00848862	0.0254591	-0.333422	0.738816	0.998534
chr16_68155889_68157024_0_+_NFATC3_ENST00000553077	3.76521	-0.00225304	0.00676753	-0.332919	0.739196	0.998534
chr11_108098321_108100050_0_+_ATM_ENST00000527805	0.445061	0.00575034	0.0172919	0.332544	0.739478	0.998534
chr3_47651555_47719801_0_-_SMARCC1_ENST00000254480	0.408161	-0.00641856	0.0193472	-0.331756	0.740073	0.998534
chr1_203676136_203677232_0_+_ATP2B4_ENST00000357681	0.382686	0.00564372	0.0170185	0.331622	0.740175	0.998534
chr12_93226287_93246801_0_-_EEA1_ENST00000322349	1.52964	-0.00371618	0.0112117	-0.331455	0.740301	0.998534
chr3_47079155_47088111_0_-_SETD2_ENST00000431180	3.35796	-0.00331344	0.0100014	-0.331298	0.740419	0.998534
chr1_35846859_35873760_0_+_ZMYM4_ENST00000373297	0.523756	-0.00692073	0.0209256	-0.33073	0.740848	0.998534
chr4_77917577_77952123_0_+_SEPT11_ENST00000264893	5.60761	-0.00255516	0.00773381	-0.330388	0.741107	0.998534
chr2_135887564_135893502_0_+_RAB3GAP1_ENST00000264158	0.243175	0.00761932	0.0230629	0.330371	0.74112	0.998534
chr2_174819600_174820960_0_-_SP3_ENST00000310015	3.70747	-0.00254128	0.00770809	-0.32969	0.741634	0.998534
chr15_40018789_40068732_0_-_FSIP1_ENST00000350221	0.40119	-0.00695395	0.0210945	-0.329656	0.74166	0.998534
chr7_152007050_152012423_0_-_KMT2C_ENST00000262189	1.83425	-0.00407535	0.0123759	-0.329297	0.741931	0.998534
chr9_33960823_33989124_0_-_UBAP2_ENST00000449054	1.18394	0.00396963	0.0120642	0.329042	0.742124	0.998534
chr9_86293355_86297981_0_-_UBQLN1_ENST00000376395	1.33383	-0.00356428	0.0108453	-0.328647	0.742422	0.998534
chr13_41826780_41835051_0_-_MTRF1_ENST00000379480	0.621151	-0.00619937	0.0188804	-0.32835	0.742647	0.998534
chr20_37159809_37161502_0_+_RALGAPB_ENST00000262879	0.331906	-0.00645448	0.019706	-0.327538	0.743261	0.998534
chr1_146747016_146757164_0_+_CHD1L_ENST00000369259	0.556544	-0.00669472	0.0204442	-0.327463	0.743317	0.998534
chr2_215609790_215646233_0_-_BARD1_ENST00000260947	0.743728	-0.00444305	0.0135723	-0.327362	0.743394	0.998534
chr7_158580694_158591763_0_-_ESYT2_ENST00000251527	1.98181	-0.00362439	0.0110847	-0.326972	0.743689	0.998534
chr2_152980279_153006743_0_-_STAM2_ENST00000263904	0.775516	-0.0051587	0.0158004	-0.326492	0.744052	0.998534
chr4_76885287_76903190_0_-_SDAD1_ENST00000395710	0.608499	-0.00701945	0.0215348	-0.325958	0.744456	0.998534
chr6_132693746_132695916_0_-_MOXD1_ENST00000367963	0.424596	0.00666581	0.020564	0.32415	0.745825	0.998534
chr2_160585519_160609082_0_+_MARCH7_ENST00000409175	3.48532	-0.002878	0.00891547	-0.32281	0.746839	0.998534
chr12_459786_465703_0_-_KDM5A_ENST00000399788	0.901209	-0.0048368	0.0150054	-0.322336	0.747198	0.998534
chr13_79908478_79918929_0_-_RBM26_ENST00000267229	0.464739	-0.00712355	0.0221045	-0.322267	0.747251	0.998534
chr20_39830696_39833706_0_-_ZHX3_ENST00000309060	0.523473	-0.00584614	0.0181501	-0.3221	0.747377	0.998534
chr4_87614739_87622954_0_+_PTPN13_ENST00000427191	0.373927	-0.00622476	0.0194066	-0.320755	0.748396	0.998534
chr1_225140371_225195246_0_+_DNAH14_ENST00000430092	0.335877	-0.00666645	0.0208398	-0.31989	0.749051	0.998534
chr2_71623270_71645769_0_+_ZNF638_ENST00000355812	2.82055	-0.00304216	0.00951405	-0.319755	0.749154	0.998534
chr7_24663284_24720139_0_+_MPP6_ENST00000222644	4.34332	0.0023542	0.00738394	0.318827	0.749858	0.998534
chr6_131247744_131277639_0_-_EPB41L2_ENST00000528282	33.9452	-0.00159872	0.00501851	-0.318564	0.750057	0.998534
chr4_110412482_110437796_0_+_SEC24B_ENST00000504968	0.969138	-0.00492098	0.0155075	-0.317328	0.750994	0.998534
chr1_8674619_8716500_0_-_RERE_ENST00000337907	0.428165	0.00698442	0.0220225	0.317149	0.751131	0.998534
chr10_102678140_102685776_0_+_FAM178A_ENST00000238961	0.783954	0.0044114	0.0139276	0.316738	0.751443	0.998534
chr11_77386080_77404656_0_-_RSF1_ENST00000308488	1.82776	-0.00347112	0.0110035	-0.315456	0.752416	0.998534
chr7_91630161_91632549_0_+_AKAP9_ENST00000356239	0.650141	-0.00570199	0.0181625	-0.313943	0.753564	0.998534
chr3_110830876_110866331_0_+_PVRL3_ENST00000493615	2.19659	0.00348817	0.0111215	0.313642	0.753793	0.998534
chr3_183361267_183369064_0_+_KLHL24_ENST00000242810	0.842287	0.00404502	0.0129337	0.312749	0.754471	0.998534
chr19_47856010_47865950_0_+_DHX34_ENST00000328771	0.171502	-0.0106701	0.0342462	-0.31157	0.755368	0.998534
chr5_167915606_167929110_0_+_RARS_ENST00000231572	0.289383	-0.00609586	0.0195768	-0.311381	0.755511	0.998534
chr5_56542126_56546968_1_+_GPBP1_ENST00000424459	3.19333	0.00278335	0.0089538	0.310857	0.75591	0.998534
chr5_64587155_64769779_0_-_ADAMTS6_ENST00000381055	2.29049	0.00298487	0.00961511	0.310435	0.75623	0.998534
chr1_109533875_109554340_0_-_WDR47_ENST00000400794	0.669049	-0.00529285	0.0170778	-0.309926	0.756618	0.998534
chr5_34823060_34824596_0_+_RAI14_ENST00000265109	0.782848	-0.00497866	0.016077	-0.309676	0.756807	0.998534
chr5_61642956_61659726_0_+_KIF2A_ENST00000401507	0.195501	0.00833295	0.0269165	0.309585	0.756877	0.998534
chr17_65906992_65919106_0_+_BPTF_ENST00000544778	0.727198	0.00533082	0.0172326	0.309345	0.757059	0.998534
chr12_123829804_123834988_0_-_SBNO1_ENST00000602750	1.74712	0.00388744	0.0125869	0.308847	0.757438	0.998534
chr17_6493098_6538491_0_-_KIAA0753_ENST00000361413	0.572954	0.00564567	0.0182816	0.308818	0.75746	0.998534
chr3_169863210_169896726_0_-_PHC3_ENST00000495893	1.46209	-0.00474758	0.0154499	-0.307289	0.758624	0.998534
chr3_113737524_113765579_0_-_KIAA1407_ENST00000295878	0.803305	-0.0055794	0.0182072	-0.306439	0.75927	0.998534
chr16_48587449_48596355_0_-_N4BP1_ENST00000262384	0.760913	0.00416535	0.0136054	0.306153	0.759488	0.998534
chr7_65705311_65706257_0_+_TPST1_ENST00000304842	1.88822	-0.00432951	0.0142024	-0.304844	0.760485	0.998534
chr16_68155889_68160513_0_+_NFATC3_ENST00000553077	9.22732	-0.00136916	0.00449542	-0.304568	0.760695	0.998534
chr1_92772744_92811471_0_+_RPAP2_ENST00000610020	0.792398	-0.0086324	0.0283854	-0.304114	0.761041	0.998534
chr4_2659529_2692697_0_+_FAM193A_ENST00000545951	0.69896	-0.00505637	0.0166611	-0.303484	0.761521	0.998534
chr1_52293467_52299842_0_-_NRD1_ENST00000352171	0.389718	0.0062294	0.0205397	0.303286	0.761672	0.998534
chr5_32390380_32400308_0_-_ZFR_ENST00000265069	0.433919	-0.00596093	0.0196562	-0.303259	0.761692	0.998534
chr18_56585502_56587865_0_+_ZNF532_ENST00000336078	0.379416	-0.00507535	0.0167526	-0.30296	0.761921	0.998534
chr11_119155678_119156276_0_+_CBL_ENST00000264033	1.2513	-0.00385373	0.0127204	-0.302958	0.761922	0.998534
chr8_117668094_117671219_0_-_EIF3H_ENST00000521861	0.437049	0.00532156	0.0176136	0.302128	0.762554	0.998534
chr4_54280781_54294350_0_+_FIP1L1_ENST00000337488	1.52033	0.00361673	0.0119983	0.301437	0.763081	0.998534
chr22_42262834_42267039_0_+_SREBF2_ENST00000361204	1.01334	-0.00504719	0.0167808	-0.300772	0.763588	0.998534
chr11_77336007_77336863_0_-_CLNS1A_ENST00000525428	1.67884	-0.00393426	0.013082	-0.300739	0.763614	0.998534
chr15_75703832_75705386_0_-_SIN3A_ENST00000394947	1.40797	-0.0037401	0.0124733	-0.299848	0.764293	0.998534
chr12_50821544_50848200_0_+_LARP4_ENST00000293618	0.442351	0.00567883	0.0189502	0.299671	0.764428	0.998534
chr1_155408117_155408859_0_-_ASH1L_ENST00000368346	4.39054	0.00202727	0.00679044	0.298548	0.765285	0.998534
chr5_167302990_167379827_0_+_TENM2_ENST00000518659	0.548316	-0.00724046	0.0243032	-0.297923	0.765762	0.998534
chr1_87181406_87190088_0_+_SH3GLB1_ENST00000370558	0.661787	0.00576708	0.0193805	0.297571	0.766031	0.998534
chr5_176636636_176639196_0_+_NSD1_ENST00000354179	5.04394	-0.00233406	0.00789253	-0.295731	0.767436	0.998534
chr6_117010482_117013555_1_+_KPNA5_ENST00000413340	0.914411	0.00487596	0.016584	0.294016	0.768746	0.998534
chr6_149663820_149700654_0_+_TAB2_ENST00000367456	0.685371	0.00413061	0.0140628	0.293726	0.768967	0.998534
chr16_46702841_46710604_0_-_VPS35_ENST00000299138	0.338553	-0.00695253	0.0236745	-0.293672	0.769009	0.998534
chr7_140494107_140508795_0_-_BRAF_ENST00000288602	0.509647	0.00561173	0.0191436	0.293138	0.769417	0.998534
chr14_80963811_80997230_0_-_CEP128_ENST00000556061	0.24453	0.00706659	0.0241498	0.292615	0.769816	0.998534
chr10_103552595_103567658_0_-_MGEA5_ENST00000439817	1.50008	-0.00389476	0.0133457	-0.291837	0.770412	0.998534
chr12_28544236_28605587_0_+_CCDC91_ENST00000535520	1.18785	0.00503618	0.0172604	0.291776	0.770458	0.998534
chr18_74561481_74593468_0_+_ZNF236_ENST00000320610	2.03	0.00260535	0.00893931	0.291449	0.770708	0.998534
chr11_118656760_118657227_0_-_DDX6_ENST00000264018	1.17691	-0.00369078	0.0126836	-0.290989	0.771059	0.998534
chr7_158672374_158684024_0_+_WDR60_ENST00000407559	0.727207	0.00404965	0.0139283	0.290749	0.771243	0.998534
chr18_9182379_9208801_0_+_ANKRD12_ENST00000383440	0.713019	-0.00478643	0.016468	-0.290651	0.771319	0.998534
chr12_78334098_78452895_0_+_NAV3_ENST00000536525	0.626249	0.00435359	0.0150055	0.290134	0.771714	0.998534
chr8_62531536_62593595_0_-_ASPH_ENST00000541428	0.748247	-0.00487172	0.0168276	-0.289508	0.772192	0.998534
chr12_69644908_69656342_0_+_CPSF6_ENST00000435070	1.24444	-0.00399737	0.0138288	-0.289062	0.772534	0.998534
chr10_5815804_5842668_0_-_GDI2_ENST00000380191	0.557451	-0.00417898	0.0144577	-0.289048	0.772545	0.998534
chr3_50004902_50012825_0_+_RBM6_ENST00000266022	0.51044	0.00535935	0.0187427	0.285943	0.774922	0.998534
chr2_101874252_101883341_0_+_CNOT11_ENST00000289382	0.837917	0.00509567	0.0178525	0.285432	0.775313	0.998534
chr10_15875628_15889942_0_-_FAM188A_ENST00000477891	1.07831	-0.00376935	0.0132164	-0.285201	0.77549	0.998534
chr7_91855033_91871451_0_-_KRIT1_ENST00000394507	0.655031	0.00541098	0.0190175	0.284527	0.776007	0.998534
chr9_125639749_125659855_0_-_RC3H2_ENST00000498479	0.418271	0.00479111	0.0169673	0.282373	0.777657	0.998534
chr4_129867161_129925031_0_-_SCLT1_ENST00000281142	0.506002	-0.00531554	0.0189409	-0.280639	0.778988	0.998534
chr3_47908735_47913590_0_-_MAP4_ENST00000264724	1.18704	-0.00395138	0.0140885	-0.280469	0.779118	0.998534
chr10_112723882_112745523_0_+_SHOC2_ENST00000369452	6.82121	0.00159297	0.00568272	0.280318	0.779233	0.998534
chr11_33307958_33309057_0_+_HIPK3_ENST00000525975	51.2445	0.000808054	0.00288402	0.280183	0.779337	0.998534
chr6_57006099_57013491_0_+_ZNF451_ENST00000370706	0.964527	0.00397164	0.0141834	0.28002	0.779462	0.998534
chr3_197557640_197593090_0_+_LRCH3_ENST00000438796	0.67827	0.00491272	0.0175979	0.279166	0.780118	0.998534
chr4_39739039_39776553_0_+_UBE2K_ENST00000261427	1.16042	-0.00363599	0.0130415	-0.278802	0.780397	0.998534
chr12_110922882_110925748_0_+_FAM216A_ENST00000377673	0.684872	0.00503531	0.0181344	0.277667	0.781268	0.998534
chr2_96517441_96525822_0_-_ANKRD36C_ENST00000456556	8.10199	0.00163903	0.00591024	0.277321	0.781533	0.998534
chr17_30500849_30502381_0_+_RHOT1_ENST00000333942	0.803419	-0.00403668	0.0145665	-0.27712	0.781688	0.998534
chr4_148778703_148800489_0_+_ARHGAP10_ENST00000336498	0.530886	-0.00506662	0.0183351	-0.276335	0.782291	0.998534
chr6_76412360_76412788_0_+_SENP6_ENST00000370010	1.88369	-0.00478883	0.0173877	-0.275415	0.782997	0.998534
chr5_36984777_36995906_0_+_NIPBL_ENST00000282516	2.50569	-0.0030758	0.0111833	-0.275035	0.783289	0.998534
chr9_113191422_113234603_0_-_SVEP1_ENST00000401783	1.09753	-0.00457179	0.0166271	-0.27496	0.783347	0.998534
chr12_122861935_122865105_0_-_CLIP1_ENST00000361654	2.34658	-0.00319955	0.0116366	-0.274956	0.78335	0.998534
chr12_46319924_46322642_0_-_SCAF11_ENST00000369367	6.61025	0.00167378	0.00609107	0.274792	0.783476	0.998534
chr3_14485131_14489324_0_+_SLC6A6_ENST00000427436	0.416146	-0.00720482	0.0262896	-0.274056	0.784042	0.998534
chr9_33941646_33956144_0_-_UBAP2_ENST00000449054	1.08969	-0.00464198	0.0169417	-0.273997	0.784087	0.998534
chr22_36161469_36174125_0_-_RBFOX2_ENST00000405409	0.695198	-0.00521599	0.0190674	-0.273555	0.784426	0.998534
chr8_120805605_120814265_0_-_TAF2_ENST00000378164	0.354463	0.00530844	0.0194104	0.273484	0.784481	0.998534
chr9_16435552_16437522_0_-_BNC2_ENST00000380672	8.56095	-0.00221509	0.00811616	-0.272924	0.784912	0.998534
chr7_6845634_6862991_0_-_CCZ1B_ENST00000316731	0.47388	0.00490108	0.0179711	0.27272	0.785069	0.998534
chr2_187604954_187618776_0_+_FAM171B_ENST00000304698	0.420248	0.00528593	0.0194998	0.271077	0.786332	0.998534
chr21_38480691_38536517_0_+_TTC3_ENST00000418766	2.46262	-0.00267792	0.0098794	-0.271061	0.786344	0.998534
chr10_128768965_128836080_0_+_DOCK1_ENST00000280333	0.462597	0.00621852	0.0229646	0.270787	0.786555	0.998534
chr15_32819013_32825569_0_-_RP11-632K20.7_ENST00000454486	2.14217	-0.00270067	0.00999179	-0.270289	0.786938	0.998534
chr14_23375403_23380612_0_-_RBM23_ENST00000359890	0.577106	0.00487763	0.0180547	0.270159	0.787038	0.998534
chr10_70404454_70406762_0_+_TET1_ENST00000373644	15.4756	-0.00154145	0.00573432	-0.268812	0.788074	0.998534
chr1_155640110_155649303_0_-_YY1AP1_ENST00000311573	0.435028	-0.0052855	0.0196625	-0.268811	0.788075	0.998534
chr15_77544708_77578846_0_-_PEAK1_ENST00000558305	1.89193	-0.00294983	0.010979	-0.26868	0.788176	0.998534
chr2_71590282_71597135_0_+_ZNF638_ENST00000410075	1.31008	-0.00340102	0.0126601	-0.268641	0.788206	0.998534
chr5_95231331_95255249_0_-_ELL2_ENST00000237853	1.82082	0.00273728	0.0102196	0.267846	0.788818	0.998534
chr11_77383086_77404656_0_-_RSF1_ENST00000308488	0.809445	0.00394886	0.0147995	0.266823	0.789605	0.998534
chr3_100451351_100455560_0_+_TFG_ENST00000490574	0.739393	-0.00498723	0.0187025	-0.266661	0.78973	0.998534
chr1_93677657_93692006_0_+_CCDC18_ENST00000343253	0.840819	-0.00439888	0.016586	-0.265216	0.790843	0.998534
chr17_38551700_38555383_0_-_TOP2A_ENST00000423485	0.367096	0.00536474	0.0202879	0.264431	0.791448	0.998534
chr4_39739039_39757359_0_+_UBE2K_ENST00000261427	0.516982	0.00530574	0.0200922	0.26407	0.791726	0.998534
chr7_17908029_17937069_0_-_SNX13_ENST00000428135	0.98125	0.00476533	0.0180535	0.263956	0.791814	0.998534
chr2_223084858_223097002_0_-_PAX3_ENST00000392069	0.78198	0.0048973	0.0186122	0.263124	0.792455	0.998534
chr3_145838898_145842016_0_-_PLOD2_ENST00000282903	4.59081	-0.00276535	0.0105265	-0.262704	0.792779	0.998534
chr10_24908401_24924032_0_-_ARHGAP21_ENST00000396432	1.1346	-0.00387234	0.0148269	-0.261171	0.793961	0.998534
chr1_16044387_16047883_0_+_PLEKHM2_ENST00000375799	0.867051	-0.00413088	0.0158221	-0.261082	0.794029	0.998534
chrX_138897036_138908982_0_-_ATP11C_ENST00000370557	0.614911	-0.00517613	0.0198995	-0.260114	0.794776	0.998534
chr3_169831147_169847340_0_-_PHC3_ENST00000495893	0.626553	0.00516958	0.0199008	0.259767	0.795044	0.998534
chr12_111923068_111948386_0_-_ATXN2_ENST00000389153	0.498687	0.00545992	0.0210194	0.259756	0.795052	0.998534
chr2_68717321_68740812_0_+_APLF_ENST00000303795	1.27352	-0.0036322	0.014014	-0.259184	0.795493	0.998534
chr8_131164981_131193126_0_-_ASAP1_ENST00000357668	1.52705	0.00311519	0.0120303	0.258946	0.795677	0.998534
chr1_240370098_240374535_0_+_FMN2_ENST00000319653	2.54628	0.00345371	0.0133541	0.258625	0.795925	0.998534
chr18_25562907_25573601_0_-_CDH2_ENST00000269141	0.558866	0.0048014	0.018614	0.257945	0.796449	0.998534
chr14_50912796_50949134_0_-_MAP4K5_ENST00000013125	0.529707	-0.00466886	0.018203	-0.256489	0.797573	0.998534
chr19_34706028_34712643_0_+_LSM14A_ENST00000540746	0.18022	-0.00753778	0.0294375	-0.25606	0.797904	0.998534
chr3_183435438_183480067_0_+_YEATS2_ENST00000305135	1.05926	0.0038471	0.0150761	0.255179	0.798585	0.998534
chr7_45776385_45798773_0_-_SEPT7P2_ENST00000429741	1.77146	-0.00312186	0.0122367	-0.255123	0.798628	0.998534
chr1_87181406_87200862_0_+_SH3GLB1_ENST00000370558	0.717358	-0.00394835	0.0154832	-0.255009	0.798716	0.998534
chr10_90661412_90682193_0_+_STAMBPL1_ENST00000371926	0.911485	-0.00386767	0.0152234	-0.254061	0.799448	0.998534
chr6_144086397_144098520_0_+_PHACTR2_ENST00000367584	0.821448	0.00325911	0.0128381	0.253863	0.799601	0.998534
chr1_243349080_243388623_0_-_CEP170_ENST00000366542	0.573179	0.00392509	0.0154699	0.253724	0.799708	0.998534
chr3_138289159_138291774_0_-_CEP70_ENST00000264982	0.297235	-0.00574446	0.0227103	-0.252945	0.800311	0.998534
chr9_88233897_88248289_0_-_AGTPBP1_ENST00000337006	0.466056	-0.00488182	0.0194203	-0.251378	0.801522	0.998534
chr4_77893542_77895960_0_+_SEPT11_ENST00000510641	0.566599	-0.00497383	0.0198042	-0.25115	0.801698	0.998534
chr20_17928129_17932239_0_-_SNX5_ENST00000483485	0.549567	0.00391848	0.015605	0.251105	0.801733	0.998534
chr10_43650344_43671480_0_+_CSGALNACT2_ENST00000374466	8.84694	-0.00141792	0.00566637	-0.250235	0.802406	0.998534
chr3_169846471_169863309_0_-_PHC3_ENST00000495893	0.528738	0.0049152	0.0196442	0.250212	0.802424	0.998534
chr6_76344422_76380436_0_+_SENP6_ENST00000370010	1.88412	0.00237529	0.00950122	0.249999	0.802588	0.998534
chr8_42812236_42819617_0_+_HOOK3_ENST00000307602	0.49742	-0.00530211	0.0212197	-0.249867	0.80269	0.998534
chr13_33327469_33334858_0_+_PDS5B_ENST00000315596	1.00966	0.00486246	0.0194606	0.249861	0.802695	0.998534
chr3_196857397_196876667_0_-_DLG1_ENST00000346964	0.38703	0.00464122	0.0185915	0.249642	0.802864	0.998534
chr2_191765289_191789319_0_+_GLS_ENST00000320717	4.2766	-0.00291811	0.0117154	-0.249084	0.803296	0.998534
chr20_30370051_30385318_0_+_TPX2_ENST00000300403	0.517573	-0.00456487	0.0183586	-0.24865	0.803631	0.998534
chr2_110325391_110343415_0_-_SEPT10_ENST00000356688	0.679668	0.00418349	0.0168755	0.247903	0.80421	0.998534
chr9_112898406_112900819_0_+_PALM2-AKAP2_ENST00000374530	1.51703	-0.00379621	0.0154455	-0.245781	0.805852	0.998534
chr21_40630412_40646398_0_-_BRWD1_ENST00000333229	0.397435	-0.0051794	0.0210906	-0.245578	0.806009	0.998534
chr1_151395872_151414681_0_-_POGZ_ENST00000358476	1.16489	-0.00333683	0.0136643	-0.244201	0.807075	0.998534
chr18_9583114_9595100_0_-_PPP4R1_ENST00000400555	0.678832	-0.0038833	0.0159026	-0.244193	0.807082	0.998534
chr17_25630392_25638642_0_+_WSB1_ENST00000262394	0.481525	0.00450856	0.0184895	0.243844	0.807352	0.998534
chr22_32108068_32113277_0_-_PRR14L_ENST00000397493	0.716999	-0.00374759	0.0153725	-0.243785	0.807397	0.998534
chr11_13435076_13443385_0_-_BTBD10_ENST00000278174	3.36645	0.0022904	0.00940818	0.243448	0.807659	0.998534
chr4_187584452_187584767_0_-_FAT1_ENST00000441802	0.278645	-0.00668741	0.0274995	-0.243183	0.807864	0.998534
chr11_68334481_68363686_0_+_PPP6R3_ENST00000393799	0.312506	-0.00531687	0.021867	-0.243146	0.807892	0.998534
chr14_45478115_45523752_0_+_FAM179B_ENST00000361577	0.31246	0.0056332	0.023202	0.242789	0.808169	0.998534
chr20_34304661_34313077_0_-_RBM39_ENST00000463004	0.520736	-0.00420109	0.0173654	-0.241923	0.808839	0.998534
chr7_24663284_24708279_0_+_MPP6_ENST00000222644	6.99555	-0.00166184	0.00687121	-0.241856	0.808892	0.998534
chr8_133634856_133673873_0_-_LRRC6_ENST00000519595	1.56838	0.00247081	0.0102599	0.240823	0.809692	0.998534
chr16_53288349_53308214_0_+_CHD9_ENST00000447540	0.670927	0.0041153	0.0171588	0.239836	0.810457	0.998534
chr12_116534473_116549317_0_-_MED13L_ENST00000281928	1.02508	-0.00358399	0.014946	-0.239796	0.810488	0.998534
chr3_27453132_27493989_0_-_SLC4A7_ENST00000295736	1.66142	-0.00284705	0.0118854	-0.239542	0.810685	0.998534
chr5_70798425_70808255_0_+_BDP1_ENST00000358731	6.95097	-0.00145545	0.0061015	-0.23854	0.811462	0.998534
chr10_128768965_128860040_0_+_DOCK1_ENST00000280333	1.77482	-0.00298772	0.012556	-0.237951	0.811919	0.998534
chr2_32703702_32735061_0_+_BIRC6_ENST00000421745	0.25908	-0.00738005	0.0310621	-0.23759	0.812199	0.998534
chr13_27664019_27690733_0_-_USP12_ENST00000282344	1.50036	0.00330765	0.0139458	0.237179	0.812518	0.998534
chr4_123848788_123859404_0_+_SPATA5_ENST00000274008	1.60337	0.00321007	0.0135746	0.236476	0.813063	0.998534
chr7_24659670_24708279_0_+_MPP6_ENST00000396475	2.04707	-0.00276577	0.0116974	-0.236444	0.813088	0.998534
chr13_102231637_102345051_0_+_ITGBL1_ENST00000376180	0.562443	0.00426607	0.0180609	0.236205	0.813274	0.998534
chr10_69726439_69797926_0_-_HERC4_ENST00000277817	0.273912	-0.005647	0.0239517	-0.235766	0.813614	0.998534
chr4_129809833_129880932_0_-_SCLT1_ENST00000281142	0.572923	0.00447132	0.01906	0.234592	0.814526	0.998534
chr10_31661946_31750166_0_+_ZEB1_ENST00000488625	1.39933	0.00251012	0.0107225	0.234099	0.814908	0.998534
chr2_32602655_32631625_0_+_BIRC6_ENST00000421745	0.31708	-0.00509146	0.0218095	-0.233452	0.815411	0.998534
chr2_135887564_135911446_0_+_RAB3GAP1_ENST00000264158	0.288046	-0.00562765	0.0241287	-0.233235	0.815579	0.998534
chr2_216289816_216299547_0_-_FN1_ENST00000421182	0.702182	-0.00402259	0.017328	-0.232144	0.816427	0.998534
chr4_83891479_83906029_0_-_LIN54_ENST00000340417	1.01273	0.00364181	0.0156906	0.232101	0.816459	0.998534
chr18_12999419_13117642_0_+_CEP192_ENST00000506447	0.578958	-0.00402508	0.0173789	-0.231608	0.816843	0.998534
chr14_95590532_95608085_0_-_DICER1_ENST00000526495	0.233016	-0.00626412	0.0270902	-0.231232	0.817134	0.998534
chr1_176524542_176526377_0_+_PAPPA2_ENST00000367661	0.256093	-0.0057711	0.0249999	-0.230845	0.817436	0.998534
chr7_42063066_42088295_0_-_GLI3_ENST00000395925	3.72256	0.00207489	0.00899808	0.230593	0.817631	0.998534
chr5_56542126_56557109_0_+_GPBP1_ENST00000424459	0.548626	-0.00480502	0.0208546	-0.230406	0.817776	0.998534
chr5_172535626_172550205_0_+_CREBRF_ENST00000296953	0.455989	0.00435239	0.0189389	0.229812	0.818238	0.998534
chr10_86198267_86237420_0_+_CCSER2_ENST00000372088	0.623688	-0.00407064	0.0177395	-0.229467	0.818506	0.998534
chr16_50783486_50788335_0_+_CYLD_ENST00000569418	1.11252	-0.00339912	0.0148178	-0.229394	0.818563	0.998534
chr7_5778906_5781446_0_-_RNF216_ENST00000389902	0.477226	0.00429073	0.0187169	0.229244	0.818679	0.998534
chr1_233334684_233372726_0_-_PCNXL2_ENST00000258229	1.12974	-0.00354191	0.0154894	-0.228667	0.819127	0.998534
chr3_196533449_196534785_0_+_PAK2_ENST00000327134	0.600396	-0.00375991	0.0164786	-0.22817	0.819514	0.998534
chr7_158672374_158695286_0_+_WDR60_ENST00000407559	0.229868	0.00728618	0.0319593	0.227983	0.819659	0.998534
chr12_78388582_78415642_0_+_NAV3_ENST00000549464	0.858224	0.00284298	0.0124709	0.22797	0.81967	0.998534
chr4_110384056_110416012_0_+_SEC24B_ENST00000504968	0.391669	-0.00519438	0.0229338	-0.226495	0.820817	0.998534
chr1_172525008_172539870_0_+_SUCO_ENST00000367723	0.895539	-0.00386338	0.0170929	-0.226023	0.821184	0.998534
chr3_47079155_47108608_0_-_SETD2_ENST00000431180	1.10687	-0.0024785	0.0109901	-0.225522	0.821573	0.998534
chr9_110062421_110068928_0_+_RAD23B_ENST00000358015	0.606486	0.00446494	0.0198698	0.22471	0.822205	0.998534
chr2_110332157_110350696_0_-_SEPT10_ENST00000356688	1.99992	-0.00250392	0.0112303	-0.222962	0.823565	0.998534
chr7_94043001_94047864_0_+_COL1A2_ENST00000297268	0.765528	-0.00554902	0.0248958	-0.22289	0.823621	0.998534
chr12_28603093_28637098_0_+_CCDC91_ENST00000535520	1.81204	0.00303635	0.013645	0.222525	0.823905	0.998534
chr15_39877764_39878171_1_+_THBS1_ENST00000260356	1.94585	-0.0032252	0.0145124	-0.222237	0.824129	0.998534
chr15_85657103_85664245_0_+_PDE8A_ENST00000310298	1.76983	-0.00254148	0.0114401	-0.222156	0.824193	0.998534
chr12_122861935_122862507_0_-_CLIP1_ENST00000361654	0.408792	0.00530076	0.0238988	0.2218	0.824469	0.998534
chr19_30476129_30503438_0_+_URI1_ENST00000360605	0.978398	-0.00325943	0.0147173	-0.221469	0.824727	0.998534
chr15_75897490_75913397_0_-_SNUPN_ENST00000567134	0.501481	0.00446938	0.0202191	0.221047	0.825056	0.998534
chr22_42262834_42264796_0_+_SREBF2_ENST00000361204	1.08893	-0.00381454	0.0173616	-0.219711	0.826096	0.998534
chr14_45700343_45716580_0_-_MIS18BP1_ENST00000310806	1.02383	0.0034797	0.0158399	0.219679	0.826121	0.998534
chr5_179134132_179137066_0_+_CANX_ENST00000504734	0.586643	0.00398711	0.01815	0.219676	0.826124	0.998534
chr10_30315031_30318795_0_-_KIAA1462_ENST00000375377	0.668613	-0.00388497	0.0177617	-0.218727	0.826862	0.998534
chr8_93017343_93029591_0_-_RUNX1T1_ENST00000523629	1.04462	0.00276905	0.0127046	0.217956	0.827463	0.998534
chr11_103173821_103229087_0_+_DYNC2H1_ENST00000375735	0.865868	-0.00334708	0.0153713	-0.217748	0.827625	0.998534
chr17_19861326_19861884_0_-_AKAP10_ENST00000225737	1.209	-0.0034047	0.0156424	-0.217658	0.827695	0.998534
chr10_103558598_103567658_0_-_MGEA5_ENST00000439817	0.252502	0.00492573	0.0226353	0.217612	0.827731	0.998534
chr14_62187099_62194373_0_+_HIF1A_ENST00000337138	0.24975	0.00504931	0.0232602	0.217079	0.828147	0.998534
chr2_230701563_230725247_0_-_TRIP12_ENST00000389044	1.1975	0.00326466	0.0150494	0.21693	0.828263	0.998534
chr1_21076215_21100103_0_-_HP1BP3_ENST00000312239	1.62794	0.00242066	0.0111602	0.216902	0.828285	0.998534
chr15_83481854_83495598_0_+_WHAMM_ENST00000286760	0.340197	-0.00497241	0.0229413	-0.216745	0.828407	0.998534
chr4_73984404_73991029_0_-_ANKRD17_ENST00000358602	0.382426	-0.0044898	0.020726	-0.216627	0.828499	0.998534
chr13_30801548_30857928_0_-_KATNAL1_ENST00000380615	3.84005	-0.00181058	0.00837035	-0.216308	0.828748	0.998534
chr2_61719169_61724142_0_-_XPO1_ENST00000401558	0.644387	-0.00374176	0.017338	-0.215813	0.829134	0.998534
chr19_10274001_10288043_0_-_DNMT1_ENST00000592705	1.25771	-0.00264119	0.0122462	-0.215674	0.829242	0.998534
chr5_109049220_109051965_0_+_MAN2A1_ENST00000261483	0.514315	-0.00406486	0.018896	-0.215117	0.829676	0.998534
chr11_34978930_35013926_0_+_PDHX_ENST00000448838	0.638151	-0.00361476	0.0168676	-0.214302	0.830311	0.998534
chr4_113483526_113506881_0_-_C4orf21_ENST00000505019	0.714433	-0.00378923	0.0176828	-0.214289	0.830322	0.998534
chr2_215632205_215661841_0_-_BARD1_ENST00000260947	1.95313	0.00216076	0.0101426	0.213038	0.831297	0.998534
chr9_33943417_33956144_0_-_UBAP2_ENST00000449054	0.346601	-0.00485125	0.0229004	-0.211841	0.832231	0.998534
chr20_34446223_34459751_0_+_PHF20_ENST00000374012	0.417088	-0.00406189	0.0191977	-0.211582	0.832433	0.998534
chr6_82922423_82930430_0_-_IBTK_ENST00000306270	0.410738	0.00397671	0.0188744	0.210693	0.833127	0.998534
chr3_129546645_129551669_0_-_TMCC1_ENST00000393238	0.180028	-0.00739879	0.0353063	-0.20956	0.834011	0.998534
chr2_242169247_242189395_0_-_HDLBP_ENST00000391975	0.261556	0.00504227	0.0240623	0.209551	0.834018	0.998534
chr21_47768925_47787054_0_+_PCNT_ENST00000359568	0.29436	-0.00583638	0.0278969	-0.209212	0.834282	0.998534
chr2_175957788_175986268_0_-_ATF2_ENST00000264110	0.350799	0.00502244	0.0240273	0.209031	0.834424	0.998534
chr12_69983264_69987393_0_+_CCT2_ENST00000299300	0.764265	-0.00333705	0.0159866	-0.208741	0.83465	0.998534
chr6_76368977_76388643_0_+_SENP6_ENST00000370010	1.85893	0.00229909	0.0110172	0.208681	0.834697	0.998534
chr1_113098489_113159517_0_-_ST7L_ENST00000361846	0.950582	-0.003039	0.0145736	-0.208528	0.834817	0.998534
chr9_138773478_138774924_0_-_CAMSAP1_ENST00000389532	0.497453	-0.00438596	0.0212038	-0.206848	0.836129	0.998534
chr14_36094566_36104804_0_-_RALGAPA1_ENST00000389698	0.477574	-0.00362415	0.017602	-0.205895	0.836873	0.998534
chr3_160131260_160141628_0_+_SMC4_ENST00000357388	1.3917	-0.00277351	0.0134745	-0.205834	0.836921	0.998534
chr4_170398274_170477246_0_-_NEK1_ENST00000439128	0.270922	-0.00563684	0.027391	-0.205792	0.836953	0.998534
chr14_36140594_36147308_0_-_RALGAPA1_ENST00000389698	0.342666	-0.00538554	0.0264147	-0.203884	0.838444	0.998534
chr6_161469647_161471011_0_+_MAP3K4_ENST00000366919	2.28547	0.00249433	0.0122412	0.203766	0.838537	0.998534
chr1_240351506_240374535_0_+_FMN2_ENST00000319653	0.66076	-0.00362818	0.0178851	-0.202861	0.839244	0.998534
chr18_12999419_13019205_0_+_CEP192_ENST00000506447	5.93462	0.00172265	0.00851371	0.202338	0.839653	0.998534
chr5_77385216_77461496_0_-_AP3B1_ENST00000255194	0.455201	-0.00448194	0.0222105	-0.201793	0.840078	0.998534
chr12_31595708_31648853_0_-_DENND5B_ENST00000306833	0.667052	0.00337686	0.0167513	0.201587	0.840239	0.998534
chr4_20493383_20541207_0_+_SLIT2_ENST00000503823	0.579441	-0.00342255	0.0169838	-0.201518	0.840293	0.998534
chr2_160585519_160605414_0_+_MARCH7_ENST00000409175	0.517807	-0.00374085	0.0187192	-0.19984	0.841606	0.998534
chr6_47563596_47580272_0_+_CD2AP_ENST00000359314	0.552362	0.00329637	0.0165479	0.199201	0.842105	0.998534
chr16_48581917_48596355_0_-_N4BP1_ENST00000262384	0.441058	-0.00425123	0.0213426	-0.19919	0.842114	0.998534
chr12_93221687_93246801_0_-_EEA1_ENST00000322349	1.46683	0.00221204	0.0111092	0.199117	0.842171	0.998534
chr6_71185112_71212494_0_+_FAM135A_ENST00000418814	0.722173	0.00273709	0.0137684	0.198795	0.842423	0.998534
chr14_39746137_39796226_0_+_RP11-407N17.3_ENST00000553728	0.306249	-0.00438882	0.0221286	-0.198332	0.842785	0.998534
chr6_56846508_56880151_0_+_BEND6_ENST00000370750	0.721387	-0.00297254	0.0150657	-0.197305	0.843589	0.998534
chr1_243468014_243589860_0_+_SDCCAG8_ENST00000355875	1.19175	0.00237803	0.0121048	0.196453	0.844256	0.998534
chr1_36204736_36212593_0_-_CLSPN_ENST00000251195	0.530125	0.00394227	0.0200711	0.196415	0.844285	0.998534
chr4_83765538_83803093_0_-_SEC31A_ENST00000348405	0.23598	-0.00570368	0.0291111	-0.195928	0.844667	0.998534
chr5_176618884_176639196_0_+_NSD1_ENST00000354179	3.19681	-0.00180886	0.00924958	-0.195562	0.844953	0.998534
chr17_38547757_38548989_0_-_TOP2A_ENST00000423485	0.408154	0.00422627	0.021671	0.19502	0.845377	0.998534
chr4_95494501_95561601_0_+_PDLIM5_ENST00000437932	0.308001	0.00429727	0.0220479	0.194906	0.845467	0.998534
chr9_20819794_20874806_0_+_FOCAD_ENST00000380249	0.344672	0.0050572	0.0262235	0.19285	0.847076	0.998534
chr3_57832923_57850443_0_+_SLMAP_ENST00000295951	0.314804	-0.00396953	0.0206211	-0.192498	0.847352	0.998534
chr10_51629985_51633029_0_+_PARGP1_ENST00000456092	0.910789	0.00288702	0.0150098	0.192343	0.847473	0.998534
chr1_243800912_243859018_0_-_AKT3_ENST00000336199	0.79469	0.00289776	0.0150681	0.192311	0.847498	0.998534
chr18_42529845_42533305_0_+_SETBP1_ENST00000282030	1.3382	0.00271754	0.0141321	0.192296	0.84751	0.998534
chr1_67306151_67371058_0_-_WDR78_ENST00000371026	0.235831	0.00489834	0.0255204	0.191939	0.84779	0.998534
chr1_113124613_113159517_0_-_ST7L_ENST00000361846	0.51922	-0.00372764	0.0194387	-0.191764	0.847927	0.998534
chr11_68318588_68331900_0_+_PPP6R3_ENST00000393799	0.533484	0.00409744	0.021403	0.191442	0.848179	0.998534
chr2_71653589_71654544_0_+_ZNF638_ENST00000355812	0.626679	0.00295777	0.015505	0.190762	0.848712	0.998534
chr2_100029192_100052403_0_-_REV1_ENST00000393445	0.70075	-0.00283184	0.0148551	-0.190631	0.848815	0.998534
chr4_83745707_83748785_0_-_SEC31A_ENST00000503937	0.263398	0.00404847	0.021283	0.190221	0.849136	0.998534
chr17_64049853_64066119_0_-_CEP112_ENST00000535342	0.589168	0.00348627	0.0183378	0.190114	0.84922	0.998534
chr13_20567202_20568059_0_+_ZMYM2_ENST00000382869	0.320404	0.00481881	0.0253505	0.190087	0.849241	0.998534
chr14_91947919_91952074_0_-_SMEK1_ENST00000554684	0.661916	-0.0027002	0.0143568	-0.188078	0.850816	0.998534
chr7_138203933_138235925_0_+_TRIM24_ENST00000343526	0.979899	-0.00254817	0.0135833	-0.187597	0.851193	0.998534
chr11_108586605_108594189_0_+_DDX10_ENST00000322536	2.12502	0.00225616	0.0120585	0.187101	0.851581	0.998534
chr2_32602655_32620661_0_+_BIRC6_ENST00000421745	0.314008	0.00388115	0.0207648	0.186911	0.851731	0.998534
chr18_19345732_19359646_0_+_MIB1_ENST00000578646	0.946103	-0.00262124	0.0140368	-0.186741	0.851864	0.998534
chr12_48075478_48096629_0_-_RPAP3_ENST00000005386	0.294822	0.00460726	0.0246928	0.186583	0.851987	0.998534
chr1_87181406_87208119_0_+_SH3GLB1_ENST00000370558	0.840739	0.00293462	0.0157434	0.186403	0.852129	0.998534
chr14_31613316_31641328_0_-_HECTD1_ENST00000399332	0.475269	-0.00335001	0.0180154	-0.185953	0.852481	0.998534
chrX_10031484_10066619_0_+_WWC3_ENST00000380861	3.71303	0.00176938	0.00953562	0.185555	0.852794	0.998534
chr11_120343758_120348235_0_+_ARHGEF12_ENST00000397843	0.322683	0.00338327	0.0182375	0.185511	0.852828	0.998534
chr4_13578461_13589395_0_-_BOD1L1_ENST00000040738	2.93296	-0.00185891	0.0100724	-0.184555	0.853578	0.998534
chr6_56496008_56501450_0_-_DST_ENST00000244364	0.673924	-0.0025335	0.0137309	-0.184511	0.853613	0.998534
chr9_37126308_37327831_0_+_ZCCHC7_ENST00000336755	1.66226	0.00205479	0.0111887	0.183648	0.85429	0.998534
chr1_113119607_113159517_0_-_ST7L_ENST00000361846	0.306192	-0.00385433	0.0211501	-0.182237	0.855397	0.998534
chr18_46858233_46906128_0_-_DYM_ENST00000269445	0.482231	0.00307751	0.0169389	0.181683	0.855832	0.998534
chr12_93236240_93258763_0_-_EEA1_ENST00000322349	0.485461	-0.00379481	0.0208944	-0.181618	0.855882	0.998534
chr12_123798166_123808378_0_-_SBNO1_ENST00000267176	0.537755	0.0033866	0.0186674	0.181418	0.856039	0.998534
chr4_178260936_178281831_0_+_NEIL3_ENST00000264596	0.494959	0.00357091	0.0197138	0.181138	0.85626	0.998534
chr15_59179173_59179739_0_-_SLTM_ENST00000380516	0.265088	-0.00462705	0.0256466	-0.180415	0.856826	0.998534
chr10_75830427_75849956_0_+_VCL_ENST00000211998	0.591913	0.00517176	0.0286815	0.180317	0.856904	0.998534
chr1_171548492_171556890_0_+_PRRC2C_ENST00000392078	0.883396	-0.00253308	0.0140605	-0.180156	0.85703	0.998534
chr1_243433406_243589860_0_+_SDCCAG8_ENST00000355875	1.42528	-0.00240694	0.0134143	-0.179431	0.857599	0.998534
chr4_110384056_110394342_0_+_SEC24B_ENST00000504968	0.190693	0.00481208	0.0268313	0.179346	0.857666	0.998534
chr2_61749745_61753656_0_-_XPO1_ENST00000401558	0.636816	0.00315331	0.0175887	0.17928	0.857718	0.998534
chr17_15619372_15620627_0_+_ZNF286A_ENST00000412988	0.824994	-0.00259811	0.0145091	-0.179067	0.857885	0.998534
chr6_56416981_56438685_0_-_DST_ENST00000244364	0.866403	-0.00291977	0.0163145	-0.178968	0.857963	0.998534
chr2_17860125_17927218_0_-_SMC6_ENST00000448223	0.48333	0.00344985	0.0193283	0.178487	0.858341	0.998534
chr18_48444479_48458730_0_+_ME2_ENST00000321341	1.33019	-0.00227505	0.0127589	-0.178311	0.858479	0.998534
chr3_169846471_169867032_0_-_PHC3_ENST00000495893	1.33313	-0.00266047	0.0150045	-0.177311	0.859264	0.998534
chr4_186168447_186209236_0_+_SNX25_ENST00000504273	0.939515	-0.00314741	0.0178215	-0.176608	0.859817	0.998534
chr13_102231637_102366901_0_+_ITGBL1_ENST00000376180	1.01893	0.00320947	0.0181809	0.17653	0.859878	0.998534
chr4_52729602_52758017_0_+_DCUN1D4_ENST00000509376	1.61839	-0.00219892	0.0125651	-0.175003	0.861077	0.998534
chr20_51870037_51873110_0_+_TSHZ2_ENST00000371497	0.53831	0.00311503	0.01786	0.174414	0.86154	0.998534
chr1_89236034_89251896_0_+_PKN2_ENST00000316005	2.4083	-0.00189615	0.0108904	-0.174111	0.861778	0.998534
[truncated: 346 more rows]

## Sheet: circular lncRNAs-females
	baseMean	beta coefficient	lfcSE	stat	pvalue	padj
chr7_91621471_91632549_0_+_AKAP9_ENST00000356239	4.19887	0.0664823	0.019795	3.35854	0.000783564	0.999499
chr8_62593526_62596747_1_-_ASPH_ENST00000541428	7.41989	0.0425357	0.0142905	2.9765	0.00291558	0.999499
chr7_24659670_24720139_0_+_MPP6_ENST00000396475	1.04058	-0.0675738	0.023422	-2.88505	0.00391346	0.999499
chr6_47251673_47254331_0_-_TNFRSF21_ENST00000296861	1.62318	-0.0692296	0.0240892	-2.87388	0.00405457	0.999499
chr7_77236551_77256992_0_+_PTPN12_ENST00000248594	4.87906	0.0333555	0.0119796	2.78436	0.00536335	0.999499
chr1_115262199_115280693_0_-_CSDE1_ENST00000339438	1.61419	-0.0726014	0.0262984	-2.76068	0.00576805	0.999499
chr2_68717321_68753374_0_+_APLF_ENST00000303795	2.31954	0.0464959	0.0174599	2.66301	0.00774459	0.999499
chr9_95018961_95048121_0_-_IARS_ENST00000375643	2.58997	-0.0441575	0.0167529	-2.63582	0.00839353	0.999499
chr11_107916996_107925682_0_+_CUL5_ENST00000393094	2.58122	0.040833	0.0155989	2.61768	0.00885296	0.999499
chr1_243480056_243589860_0_+_SDCCAG8_ENST00000355875	1.25037	-0.0627099	0.0243199	-2.57854	0.00992175	0.999499
chr5_64747301_64769779_0_-_ADAMTS6_ENST00000381055	109.758	0.0174435	0.00677838	2.57341	0.0100703	0.999499
chr13_61013821_61068709_0_+_TDRD3_ENST00000196169	2.34857	0.0431491	0.0167743	2.57233	0.0101016	0.999499
chr7_102962378_102963241_0_-_DNAJC2_ENST00000249270	2.80556	0.0603738	0.0236713	2.5505	0.0107568	0.999499
chr8_67484716_67492601_0_-_MYBL1_ENST00000522677	1.35099	-0.0665336	0.026126	-2.54665	0.0108763	0.999499
chrX_147733519_147744289_0_+_AFF2_ENST00000370457	7.38259	0.0296469	0.0116917	2.53573	0.0112215	0.999499
chr13_96622365_96651561_0_-_UGGT2_ENST00000376747	1.24437	-0.0564845	0.0225143	-2.50883	0.0121132	0.999499
chr1_155365249_155429689_0_-_ASH1L_ENST00000368346	1.38403	-0.0489331	0.0196827	-2.48609	0.0129155	0.999499
chr11_85707868_85742653_0_-_PICALM_ENST00000532317	3.71715	-0.0313939	0.0127237	-2.46736	0.0136112	0.999499
chr1_117944807_117984947_0_+_MAN1A2_ENST00000356554	51.6936	-0.0158896	0.00648099	-2.45173	0.0142173	0.999499
chr5_16779653_16783578_0_-_MYO10_ENST00000513610	1.54438	0.0549134	0.0225647	2.4336	0.0149495	0.999499
chr5_77684660_77755185_0_+_SCAMP1_ENST00000538629	1.10414	0.0667221	0.0276238	2.41538	0.0157186	0.999499
chr5_36984777_36986403_0_+_NIPBL_ENST00000282516	1.96053	0.0561773	0.0233219	2.40878	0.016006	0.999499
chr4_129857809_129891623_0_-_SCLT1_ENST00000281142	3.08333	0.0402187	0.0168899	2.38123	0.0172548	0.999499
chr8_133634856_133673873_0_-_LRRC6_ENST00000519595	1.66525	-0.0377	0.0161781	-2.33031	0.0197899	0.999499
chr4_83852095_83867627_0_-_LIN54_ENST00000395282	1.30956	0.0487417	0.0211804	2.30126	0.0213769	0.999499
chr2_208841374_208842310_0_-_PLEKHM3_ENST00000427836	2.71064	-0.0369503	0.0161675	-2.28547	0.0222852	0.999499
chr8_92998351_93088365_0_-_RUNX1T1_ENST00000523629	0.931104	-0.0705634	0.0309549	-2.27956	0.022634	0.999499
chr13_21742126_21742538_0_-_SKA3_ENST00000400018	18.9065	0.0286783	0.012602	2.27569	0.0228649	0.999499
chr7_30590251_30601744_0_-_AC005154.6_ENST00000434399	1.55792	-0.042917	0.0189308	-2.26704	0.0233877	0.999499
chr8_38194822_38205733_0_-_WHSC1L1_ENST00000317025	5.18713	-0.0288355	0.0127897	-2.25459	0.0241593	0.999499
chr1_243708811_243736350_0_-_AKT3_ENST00000336199	1.09355	-0.0553889	0.0247917	-2.23417	0.0254716	0.999499
chr1_27056141_27059283_0_+_ARID1A_ENST00000324856	5.82795	-0.0339821	0.0153083	-2.21985	0.026429	0.999499
chr15_50923613_50955243_0_-_TRPM7_ENST00000560955	2.84794	-0.0400319	0.018074	-2.21489	0.0267676	0.999499
chr1_172520651_172526934_0_+_SUCO_ENST00000367723	2.45395	-0.0336335	0.0152022	-2.21242	0.0269379	0.999499
chr4_128995614_129012667_0_+_LARP1B_ENST00000326639	5.9082	0.0312133	0.01429	2.18427	0.0289423	0.999499
chr17_45214517_45235669_0_-_CDC27_ENST00000066544	0.819508	0.0559291	0.025616	2.18337	0.0290088	0.999499
chr3_3197902_3215945_0_-_CRBN_ENST00000424814	0.617975	-0.056781	0.0260214	-2.18209	0.0291032	0.999499
chr8_18725183_18730243_0_-_PSD3_ENST00000327040	4.93134	-0.0443162	0.0203248	-2.1804	0.0292277	0.999499
chr18_34646852_34664195_0_+_KIAA1328_ENST00000435985	2.93224	-0.0442509	0.0203073	-2.17906	0.0293269	0.999499
chr12_26208168_26220646_0_+_RASSF8_ENST00000381352	4.12726	-0.0389653	0.0180705	-2.15629	0.0310612	0.999499
chr1_59137541_59150923_0_-_MYSM1_ENST00000472487	1.1116	-0.0468211	0.0219636	-2.13176	0.0330266	0.999499
chr7_23561325_23562051_0_-_TRA2A_ENST00000392502	0.719773	0.0856229	0.0402408	2.12776	0.0333568	0.999499
chr5_14290824_14316852_0_+_TRIO_ENST00000344204	1.14748	0.06343	0.0298755	2.12314	0.0337417	0.999499
chr13_61013821_61084889_0_+_TDRD3_ENST00000196169	1.8317	-0.0381277	0.0179736	-2.12131	0.0338955	0.999499
chr11_70176278_70194526_0_+_PPFIA1_ENST00000253925	2.35797	-0.0427056	0.020204	-2.11372	0.0345396	0.999499
chr5_65307876_65350779_0_+_ERBB2IP_ENST00000284037	0.54332	0.0697404	0.0332507	2.09741	0.0359571	0.999499
chr13_28830428_28855516_0_+_PAN3_ENST00000380958	0.688954	-0.0510432	0.0243691	-2.09458	0.0362083	0.999499
chr12_80187642_80215970_0_-_PPP1R12A_ENST00000261207	3.21145	0.0412461	0.019761	2.08724	0.0368663	0.999499
chr20_34300940_34313077_0_-_RBM39_ENST00000463004	2.79903	-0.0337648	0.0161821	-2.08655	0.0369287	0.999499
chr9_5954015_5988545_0_-_KIAA2026_ENST00000399933	3.88071	0.0344857	0.0165593	2.08256	0.0372914	0.999499
chr3_142231101_142279296_0_-_ATR_ENST00000350721	3.38213	-0.0329989	0.0158481	-2.08219	0.0373249	0.999499
chr18_42529845_42533305_0_+_SETBP1_ENST00000282030	1.97417	-0.0454139	0.0218695	-2.07658	0.0378399	0.999499
chr5_64587155_64769779_0_-_ADAMTS6_ENST00000381055	2.85916	-0.0309923	0.0149898	-2.06756	0.0386817	0.999499
chr13_21735928_21746820_0_-_SKA3_ENST00000400018	4.46243	0.0330114	0.0160246	2.06004	0.0393947	0.999499
chr8_61484604_61504528_0_+_RAB2A_ENST00000262646	1.03693	0.0687408	0.0334085	2.05758	0.0396302	0.999499
chr14_92480558_92499597_0_-_TRIP11_ENST00000267622	4.37574	0.029543	0.0143922	2.05271	0.0401008	0.999499
chr8_62531536_62596747_0_-_ASPH_ENST00000541428	2.23512	-0.0340124	0.0166124	-2.04742	0.0406173	0.999499
chr17_71231614_71233134_0_+_C17orf80_ENST00000255557	3.10388	-0.0300196	0.0147773	-2.03146	0.0422081	0.999499
chr1_243716030_244006584_0_-_AKT3_ENST00000366540	1.90461	-0.0376565	0.0185375	-2.03137	0.0422176	0.999499
chr8_116599227_116635985_0_-_TRPS1_ENST00000395715	3.9328	-0.0352743	0.0174944	-2.01631	0.0437672	0.999499
chr4_139981477_139994721_0_-_ELF2_ENST00000394235	2.90734	-0.0311721	0.0155292	-2.00733	0.0447146	0.999499
chr5_36984777_36995906_0_+_NIPBL_ENST00000282516	3.02245	0.0329844	0.016533	1.99506	0.0460363	0.999499
chr5_14290824_14336836_0_+_TRIO_ENST00000344204	2.03543	-0.0418998	0.0210076	-1.99451	0.0460969	0.999499
chr10_11978543_11994248_0_-_UPF2_ENST00000356352	0.708852	0.0582498	0.0292257	1.99311	0.0462499	0.999499
chr4_148778703_148803083_0_+_ARHGAP10_ENST00000336498	10.3721	-0.0177811	0.00896829	-1.98267	0.0474048	0.999499
chr14_99924615_99932150_0_-_SETD3_ENST00000331768	1.69528	-0.0420456	0.0212241	-1.98103	0.0475875	0.999499
chr3_171969049_172028671_0_+_FNDC3B_ENST00000415807	1.64156	-0.0418707	0.0211929	-1.9757	0.0481892	0.999499
chr1_92789001_92811471_0_+_RPAP2_ENST00000610020	1.81222	0.0538928	0.0272861	1.9751	0.0482566	0.999499
chr2_64778576_64780543_0_+_AFTPH_ENST00000238855	1.15033	-0.0438776	0.0222518	-1.97187	0.0486244	0.999499
chr22_38933596_38964294_0_-_DMC1_ENST00000216024	0.861334	0.0570384	0.0289673	1.96906	0.0489457	0.999499
chr6_35825037_35840505_0_-_SRPK1_ENST00000373825	2.0825	-0.035048	0.017877	-1.96051	0.0499358	0.999499
chr1_31465236_31479949_0_-_PUM1_ENST00000257075	1.03411	-0.0497058	0.0253594	-1.96005	0.0499896	0.999499
chr10_103552595_103573363_0_-_MGEA5_ENST00000439817	0.961918	-0.0496711	0.0255037	-1.9476	0.0514623	0.999499
chr2_68740211_68772444_0_+_APLF_ENST00000303795	1.72309	0.0382009	0.0197442	1.93479	0.0530164	0.999499
chr3_71090478_71102924_0_-_FOXP1_ENST00000318789	1.26417	-0.0508212	0.0263707	-1.92719	0.0539561	0.999499
chr18_72342922_72353078_0_+_ZNF407_ENST00000582337	0.619185	-0.0556111	0.0289717	-1.91949	0.0549219	0.999499
chr2_73675089_73682422_0_+_ALMS1_ENST00000377715	2.36735	0.0328203	0.017144	1.91438	0.0555711	0.999499
chr10_98703869_98711953_0_+_LCOR_ENST00000540664	10.4106	-0.0206665	0.0108121	-1.91142	0.0559509	0.999499
chr5_133996808_134002686_0_+_SEC24A_ENST00000398844	0.629735	-0.0670474	0.0350827	-1.91112	0.0559888	0.999499
chr4_88091230_88116842_0_-_KLHL8_ENST00000273963	1.17427	-0.0540614	0.0283581	-1.90638	0.0566004	0.999499
chr10_91511102_91522592_0_+_KIF20B_ENST00000394289	31.8597	0.0228649	0.0120349	1.89989	0.057448	0.999499
chr5_36953719_36986403_0_+_NIPBL_ENST00000282516	4.25083	-0.0254418	0.013443	-1.89257	0.0584153	0.999499
chr13_61013821_61060082_0_+_TDRD3_ENST00000196169	1.47313	-0.0354986	0.0187889	-1.88934	0.0588459	0.999499
chr14_64988204_64990120_0_+_ZBTB1_ENST00000358738	6.00526	0.0185435	0.00982434	1.8875	0.0590928	0.999499
chr15_68434283_68457142_0_+_PIAS1_ENST00000249636	0.943566	0.0448291	0.0238344	1.88086	0.0599916	0.999499
chr21_38480691_38505066_0_+_TTC3_ENST00000492275	2.95937	0.034627	0.0184584	1.87595	0.0606618	0.999499
chr7_22999874_23030758_0_-_FAM126A_ENST00000432176	4.49418	-0.0287252	0.015371	-1.86879	0.061652	0.999499
chr14_32559707_32586493_0_+_ARHGAP5_ENST00000556611	16.1626	0.0176213	0.00945252	1.86419	0.0622954	0.999499
chr12_88513890_88524995_0_-_CEP290_ENST00000552810	0.820782	-0.0558177	0.0299526	-1.86354	0.0623868	0.999499
chr9_88920106_88924932_0_-_ZCCHC6_ENST00000277141	0.692994	-0.0522297	0.0280805	-1.86	0.0628854	0.999499
chr11_94532555_94533477_0_+_AMOTL1_ENST00000317829	0.785334	-0.0447796	0.0241166	-1.8568	0.0633403	0.999499
chr2_165548730_165552346_0_-_COBLL1_ENST00000375458	0.89638	0.0517451	0.0279232	1.85312	0.0638652	0.999499
chr13_77825285_77870809_0_-_MYCBP2_ENST00000544440	0.631342	0.0528199	0.0285736	1.84856	0.0645217	0.999499
chr6_146125507_146127557_0_-_FBXO30_ENST00000237281	2.10468	0.0349776	0.0189464	1.84614	0.0648718	0.999499
chr11_130130750_130131824_0_-_ZBTB44_ENST00000445008	8.5589	0.0185343	0.0101263	1.83031	0.0672043	0.999499
chr7_77247796_77261742_0_+_PTPN12_ENST00000248594	1.82384	-0.0358437	0.0196408	-1.82496	0.0680066	0.999499
chr2_68729862_68753374_0_+_APLF_ENST00000303795	0.872305	-0.0512924	0.0281316	-1.8233	0.0682573	0.999499
chr8_38205014_38205733_0_-_WHSC1L1_ENST00000317025	8.98696	0.019188	0.0105585	1.81731	0.0691703	0.999499
chr3_145820541_145842016_0_-_PLOD2_ENST00000282903	1.28143	0.0414824	0.0228848	1.81266	0.0698842	0.999499
chr3_142455220_142467302_0_+_TRPC1_ENST00000476941	9.02581	0.0238941	0.0131868	1.81197	0.0699908	0.999499
chr20_40141484_40179999_0_-_CHD6_ENST00000373233	1.26443	-0.0404342	0.0223485	-1.80925	0.0704116	0.999499
chr10_93586773_93602148_0_+_TNKS2_ENST00000371627	0.82449	0.0541992	0.0299612	1.80898	0.0704542	0.999499
chr9_33953282_34017187_0_-_UBAP2_ENST00000449054	1.45149	0.0415839	0.0230045	1.80764	0.0706624	0.999499
chr10_31749965_31750166_0_+_ZEB1_ENST00000488625	1.25569	-0.0412171	0.0228537	-1.80352	0.0713066	0.999499
chr5_159520107_159521072_0_-_PWWP2A_ENST00000456329	3.79553	0.0261569	0.0145213	1.80127	0.0716596	0.999499
chr15_41648236_41669502_0_+_NUSAP1_ENST00000558123	2.56053	-0.0325151	0.0180664	-1.79975	0.0719	0.999499
chr3_196612021_196613565_0_+_SENP5_ENST00000445299	1.41736	0.0606052	0.0340045	1.78227	0.0747054	0.999499
chr9_19288593_19300329_0_+_DENND4C_ENST00000434457	1.99669	0.039832	0.0223819	1.77965	0.0751327	0.999499
chr7_40027197_40027857_0_+_CDK13_ENST00000181839	2.20093	-0.0273877	0.015395	-1.779	0.0752397	0.999499
chr18_9182379_9216898_0_+_ANKRD12_ENST00000383440	2.67535	0.0402916	0.0226644	1.77775	0.0754454	0.999499
chr14_50292584_50298079_0_-_NEMF_ENST00000298310	4.39399	0.0291487	0.0164056	1.77675	0.0756095	0.999499
chr6_108984657_108986092_0_+_FOXO3_ENST00000343882	0.569757	-0.0560851	0.0315908	-1.77536	0.0758379	0.999499
chr4_54249939_54294350_0_+_FIP1L1_ENST00000337488	0.617205	-0.0583931	0.0330058	-1.76918	0.076864	0.999499
chr15_41961025_41962156_0_+_MGA_ENST00000563576	4.47056	-0.0200976	0.0113686	-1.76781	0.0770929	0.999499
chr1_155408117_155429689_0_-_ASH1L_ENST00000368346	8.95405	-0.0184175	0.0104393	-1.76424	0.0776916	0.999499
chr6_13632601_13644961_0_-_RANBP9_ENST00000011619	12.318	0.0155603	0.00882093	1.76403	0.0777277	0.999499
chr1_23356961_23385660_0_+_KDM1A_ENST00000356634	0.60595	-0.0546006	0.0309611	-1.76352	0.0778122	0.999499
chr16_68208276_68225678_0_+_NFATC3_ENST00000569766	0.678065	-0.050432	0.0286267	-1.76171	0.0781176	0.999499
chr9_5968018_5969436_0_-_KIAA2026_ENST00000399933	5.30921	0.0306398	0.0174213	1.75876	0.078619	0.999499
chr5_137320945_137324004_0_-_FAM13B_ENST00000033079	1.02894	0.0568203	0.0325328	1.74656	0.0807142	0.999499
chr1_117944807_118009049_0_+_MAN1A2_ENST00000356554	1.89573	-0.0285947	0.0163983	-1.74376	0.0812009	0.999499
chr2_203329531_203384924_0_+_BMPR2_ENST00000374580	1.68367	0.0374448	0.0215214	1.73989	0.0818782	0.999499
chr14_88883054_88899556_0_+_SPATA7_ENST00000556553	1.05817	-0.0389558	0.022434	-1.73647	0.0824813	0.999499
chr6_73005639_73043538_0_+_RIMS1_ENST00000522211	2.28834	-0.036362	0.0209491	-1.73573	0.0826112	0.999499
chr15_68434283_68466230_0_+_PIAS1_ENST00000249636	0.75789	-0.0412013	0.0237591	-1.73413	0.0828957	0.999499
chr12_112096539_112119639_0_-_BRAP_ENST00000419234	1.52467	0.0719325	0.0415553	1.73101	0.0834508	0.999499
chr9_96233422_96261168_0_+_FAM120A_ENST00000277165	2.14208	0.0313846	0.0181623	1.72801	0.0839864	0.999499
chr2_225738712_225751248_0_-_DOCK10_ENST00000409592	0.884203	0.0469367	0.027173	1.72733	0.0841091	0.999499
chr2_203419974_203421254_0_+_BMPR2_ENST00000374580	14.7644	0.013547	0.00785736	1.72412	0.0846871	0.999499
chr12_28544236_28605587_0_+_CCDC91_ENST00000535520	1.14067	-0.048011	0.0278519	-1.7238	0.0847446	0.999499
chr17_34923501_34942628_0_+_GGNBP2_ENST00000304718	1.28203	0.0432686	0.0251261	1.72206	0.0850587	0.999499
chr12_12672795_12674397_0_-_DUSP16_ENST00000228862	2.54826	-0.0393656	0.0229495	-1.71532	0.0862872	0.999499
chr2_196544755_196548630_0_+_SLC39A10_ENST00000409086	2.36163	0.0364964	0.0213158	1.71218	0.0868636	0.999499
chr18_9583114_9595151_0_-_PPP4R1_ENST00000400556	1.53335	0.0294455	0.017219	1.71006	0.087255	0.999499
chr4_103225473_103236987_0_-_SLC39A8_ENST00000424970	1.65305	-0.0392417	0.0229509	-1.70981	0.0873012	0.999499
chr10_98303832_98336586_0_-_TM9SF3_ENST00000371142	0.986387	0.039783	0.0233487	1.70386	0.0884069	0.999499
chr12_26208211_26220646_0_+_RASSF8_ENST00000542865	3.27151	-0.0506738	0.0297734	-1.70198	0.0887592	0.999499
chr2_196544755_196545774_0_+_SLC39A10_ENST00000409086	1.09828	0.0438818	0.0258411	1.69814	0.0894817	0.999499
chr18_22775123_22902151_0_-_ZNF521_ENST00000361524	0.56277	-0.0553622	0.0326383	-1.69623	0.0898417	0.999499
chr11_128354717_128360471_0_-_ETS1_ENST00000392668	0.694325	-0.0559763	0.0330712	-1.6926	0.0905319	0.999499
chr3_149563797_149639014_0_+_RNF13_ENST00000392894	3.14904	0.0253656	0.015008	1.69014	0.0910014	0.999499
chr6_159004985_159010814_0_+_TMEM181_ENST00000367090	1.22127	0.0442364	0.0262236	1.68689	0.091624	0.999499
chr13_46577273_46619648_0_-_ZC3H13_ENST00000242848	0.946244	0.0434041	0.0258011	1.68226	0.0925189	0.999499
chr2_114476730_114493435_0_-_SLC35F5_ENST00000245680	0.969131	0.0458054	0.0272471	1.68111	0.0927413	0.999499
chr15_80412669_80415142_0_+_ZFAND6_ENST00000261749	0.959991	-0.0423437	0.0251909	-1.68091	0.0927802	0.999499
chr21_38480691_38501363_0_+_TTC3_ENST00000492275	3.91475	-0.0219918	0.0131354	-1.67425	0.0940824	0.999499
chr13_21735928_21742538_0_-_SKA3_ENST00000400018	3.49336	0.0258578	0.0154653	1.67199	0.094526	0.999499
chr18_48444479_48458730_0_+_ME2_ENST00000321341	1.05583	-0.0343468	0.0205699	-1.66976	0.0949676	0.999499
chr17_29550461_29554624_0_+_NF1_ENST00000356175	0.620402	-0.0473375	0.0283819	-1.66788	0.0953404	0.999499
chr20_39721111_39729993_0_+_TOP1_ENST00000361337	4.65757	-0.0242025	0.0145177	-1.66711	0.0954932	0.999499
chr10_70530962_70548085_0_+_CCAR1_ENST00000535016	1.14135	0.0573887	0.0344493	1.66589	0.0957355	0.999499
chr14_57696451_57714430_0_-_EXOC5_ENST00000413566	6.00656	0.021263	0.0127782	1.664	0.0961123	0.999499
chr9_17366614_17416187_0_+_CNTLN_ENST00000380647	0.980471	0.0440598	0.0264941	1.66301	0.0963114	0.999499
chr9_103072580_103111654_0_-_TEX10_ENST00000374902	0.995362	0.0434248	0.0261331	1.66168	0.0965779	0.999499
chr7_65705311_65706257_0_+_TPST1_ENST00000304842	1.45925	-0.046655	0.0280895	-1.66094	0.0967253	0.999499
chr4_121675707_121732604_0_-_PRDM5_ENST00000264808	2.94949	-0.0205716	0.0124047	-1.65838	0.0972413	0.999499
chr14_56078736_56086030_0_+_KTN1_ENST00000395309	9.82737	0.0211038	0.012729	1.65793	0.0973322	0.999499
chr1_172520651_172548407_0_+_SUCO_ENST00000367723	0.828671	-0.0415998	0.0251722	-1.65261	0.0984109	0.999499
chr11_77409531_77413540_0_-_RSF1_ENST00000308488	6.20345	0.0212971	0.012894	1.6517	0.098595	0.999499
chr11_93429485_93433352_0_+_KIAA1731_ENST00000325212	1.10989	-0.0374154	0.0226709	-1.65037	0.0988677	0.999499
chr15_91030185_91035943_0_+_IQGAP1_ENST00000268182	0.619307	-0.0458041	0.0277593	-1.65004	0.0989342	0.999499
chr14_95606995_95608085_0_-_DICER1_ENST00000526495	0.996998	0.0552746	0.033567	1.6467	0.0996207	0.999499
chr9_16435552_16437522_0_-_BNC2_ENST00000380672	9.28466	-0.0221085	0.0135114	-1.63628	0.101781	0.999499
chr2_110332157_110350696_0_-_SEPT10_ENST00000356688	2.36709	-0.0305032	0.0186785	-1.63307	0.102455	0.999499
chr18_12999419_13042333_0_+_CEP192_ENST00000589596	3.71738	0.0306138	0.018777	1.63039	0.103019	0.999499
chr18_48444479_48466756_0_+_ME2_ENST00000321341	1.8404	0.0311638	0.0191554	1.62689	0.10376	0.999499
chr14_75513078_75516421_0_-_MLH3_ENST00000355774	6.3155	-0.0215802	0.013285	-1.6244	0.10429	0.999499
chr3_197557640_197593090_0_+_LRCH3_ENST00000438796	0.745502	-0.0482027	0.0297104	-1.62242	0.104713	0.999499
chr15_77020935_77057979_0_-_SCAPER_ENST00000538941	0.927245	-0.0408135	0.0251656	-1.6218	0.104846	0.999499
chr5_82815167_82818128_0_+_VCAN_ENST00000265077	1.20637	0.038948	0.0240826	1.61727	0.105821	0.999499
chr1_93029198_93101893_0_-_EVI5_ENST00000370331	3.36991	-0.0238572	0.0147788	-1.61428	0.106466	0.999499
chr15_63821212_63855207_0_+_USP3_ENST00000268049	1.40034	-0.0324416	0.0201109	-1.61314	0.106715	0.999499
chr20_46252654_46262380_0_+_NCOA3_ENST00000341724	12.0899	0.0158193	0.00982147	1.61069	0.107248	0.999499
chr1_210186977_210194599_0_+_SYT14_ENST00000399639	0.616329	-0.0535399	0.0332781	-1.60886	0.107646	0.999499
chr3_136162128_136221621_0_-_STAG1_ENST00000383202	1.76354	-0.0381943	0.0238527	-1.60125	0.109321	0.999499
chr11_85718584_85742653_0_-_PICALM_ENST00000532317	1.37895	-0.0343059	0.0214646	-1.59826	0.109986	0.999499
chr1_87181406_87200862_0_+_SH3GLB1_ENST00000370558	0.774644	0.0403245	0.0252537	1.59677	0.110316	0.999499
chr7_104730455_104731761_0_+_KMT2E_ENST00000311117	1.09925	-0.0436263	0.0273952	-1.59248	0.111277	0.999499
chr13_21742126_21746820_0_-_SKA3_ENST00000400018	7.02879	0.0259078	0.0163004	1.58939	0.111972	0.999499
chr15_93543741_93552553_0_+_CHD2_ENST00000394196	7.01973	-0.0176196	0.011104	-1.58678	0.112563	0.999499
chr11_32948702_32956981_0_+_QSER1_ENST00000399302	19.0038	0.0101384	0.00640241	1.58353	0.113302	0.999499
chr10_5815804_5842668_0_-_GDI2_ENST00000380191	0.617822	-0.0416164	0.0263093	-1.58182	0.113692	0.999499
chr1_35846859_35855699_0_+_ZMYM4_ENST00000373297	0.962723	-0.0333595	0.0211217	-1.57939	0.114247	0.999499
chr2_73799388_73800551_0_+_ALMS1_ENST00000409009	0.913256	0.04223	0.0267777	1.57706	0.114782	0.999499
chr12_30866718_30877385_0_-_CAPRIN2_ENST00000537553	1.82663	-0.0373449	0.0237444	-1.57278	0.115769	0.999499
chr2_97907002_97915382_0_+_ANKRD36_ENST00000461153	11.0633	0.0177404	0.0113221	1.56688	0.117144	0.999499
chr4_48371865_48381865_0_+_SLAIN2_ENST00000264313	1.53669	0.0378807	0.0241769	1.56681	0.117158	0.999499
chr16_14028048_14029600_1_+_ERCC4_ENST00000311895	6.51196	-0.0232871	0.0148863	-1.56434	0.117739	0.999499
chr14_75247107_75269379_0_+_YLPM1_ENST00000238571	2.24953	0.0389595	0.0249478	1.56164	0.118373	0.999499
chr3_160131260_160149613_0_+_SMC4_ENST00000357388	1.34944	0.0530325	0.0339994	1.55981	0.118805	0.999499
chr5_64537930_64769779_0_-_ADAMTS6_ENST00000381055	1.3204	-0.0300406	0.0193173	-1.55512	0.119919	0.999499
chr13_41890981_41910892_0_+_NAA16_ENST00000379367	2.38509	-0.0264077	0.017017	-1.55184	0.1207	0.999499
chr5_121354954_121358102_0_+_SRFBP1_ENST00000339397	4.21356	0.0277953	0.0180008	1.54411	0.122561	0.999499
chr13_33109905_33111164_0_-_N4BP2L2_ENST00000505213	4.8499	0.019553	0.0126649	1.54388	0.122618	0.999499
chr13_33327469_33334858_0_+_PDS5B_ENST00000315596	1.25782	-0.0491204	0.0319052	-1.53957	0.123665	0.999499
chr19_58436990_58439415_0_-_ZNF418_ENST00000595830	0.458978	-0.0506992	0.0329618	-1.53812	0.12402	0.999499
chr5_70797388_70808255_0_+_BDP1_ENST00000358731	1.00475	-0.0413848	0.0269423	-1.53605	0.124526	0.999499
chr20_39830696_39833706_0_-_ZHX3_ENST00000309060	0.440952	-0.049975	0.0326201	-1.53203	0.125515	0.999499
chr8_62468482_62559437_0_-_ASPH_ENST00000541428	0.80833	-0.0478391	0.0312637	-1.53018	0.125973	0.999499
chr1_35824525_35827390_0_+_ZMYM4_ENST00000373297	6.34581	-0.0171039	0.0111937	-1.52799	0.126515	0.999499
chr10_13322975_13337606_0_-_PHYH_ENST00000396913	1.11686	-0.0695325	0.0455332	-1.52707	0.126743	0.999499
chr6_149997395_150016357_0_-_LATS1_ENST00000543571	2.33348	-0.0266979	0.0174882	-1.52662	0.126856	0.999499
chr8_120795620_120803699_0_-_TAF2_ENST00000378164	0.526283	-0.053972	0.0354246	-1.52357	0.127616	0.999499
chr18_29477748_29497630_0_-_TRAPPC8_ENST00000283351	0.929302	-0.0441039	0.0289692	-1.52244	0.127898	0.999499
chr1_97235258_97250810_0_+_PTBP2_ENST00000482253	21.1024	0.0147859	0.00972242	1.5208	0.12831	0.999499
chr21_38459546_38480746_0_+_TTC3_ENST00000418766	0.610605	0.0444008	0.0292052	1.52031	0.128434	0.999499
chr17_27613009_27614734_0_-_NUFIP2_ENST00000225388	2.04467	-0.0262201	0.017247	-1.52027	0.128443	0.999499
chr13_20625572_20641530_0_+_ZMYM2_ENST00000382869	8.20984	0.0190344	0.012532	1.51886	0.128797	0.999499
chr12_93192667_93202932_0_-_EEA1_ENST00000322349	4.19334	0.026616	0.0175561	1.51606	0.129505	0.999499
chr3_113737524_113765579_0_-_KIAA1407_ENST00000295878	1.10024	-0.045612	0.0300921	-1.51574	0.129584	0.999499
chr1_22041881_22056325_0_-_USP48_ENST00000400301	1.97992	0.0346952	0.0229149	1.51409	0.130002	0.999499
chr9_115013208_115038293_0_-_PTBP3_ENST00000458258	0.640964	-0.0450147	0.0297645	-1.51236	0.130441	0.999499
chr1_21295966_21377487_0_-_EIF4G3_ENST00000400422	0.501316	-0.0540865	0.035782	-1.51155	0.130647	0.999499
chr12_28408513_28637098_0_+_CCDC91_ENST00000545336	0.940295	-0.0418076	0.0276665	-1.51112	0.130757	0.999499
chr2_228356262_228389631_0_+_AGFG1_ENST00000409979	0.69643	0.0459958	0.0304679	1.50965	0.131134	0.999499
chr3_100002450_100018175_0_+_TBC1D23_ENST00000344949	1.25922	0.0347284	0.0230312	1.50789	0.131584	0.999499
chr3_47079155_47103836_0_-_SETD2_ENST00000431180	0.715655	-0.0487295	0.0323265	-1.50742	0.131703	0.999499
chr2_110342702_110350696_0_-_SEPT10_ENST00000356688	0.618774	0.0575161	0.0381943	1.50588	0.132097	0.999499
chr11_82917099_82959129_0_+_ANKRD42_ENST00000260047	1.33987	-0.0392036	0.0260867	-1.50282	0.132886	0.999499
chr2_63206322_63223901_0_+_EHBP1_ENST00000405015	4.18769	-0.0176798	0.0117889	-1.4997	0.133692	0.999499
chr14_33290607_33294021_0_+_AKAP6_ENST00000280979	0.616527	-0.0550004	0.0366745	-1.49969	0.133695	0.999499
chr6_76344422_76412788_0_+_SENP6_ENST00000370010	1.03227	0.0406534	0.0271456	1.49761	0.134235	0.999499
chr13_76391296_76398009_0_+_LMO7_ENST00000341547	1.20597	0.0321588	0.0215055	1.49538	0.134816	0.999499
chr14_35055435_35078948_0_-_SNX6_ENST00000396526	3.56898	-0.0219033	0.0146585	-1.49424	0.135112	0.999499
chr1_16044387_16047883_0_+_PLEKHM2_ENST00000375799	1.06703	-0.0380329	0.0255065	-1.49111	0.135933	0.999499
chr3_57832923_57850584_0_+_SLMAP_ENST00000467901	1.3377	0.0355512	0.0238706	1.48933	0.1364	0.999499
chr16_23632682_23649450_0_-_PALB2_ENST00000568219	1.52546	0.0269557	0.0181076	1.48864	0.136582	0.999499
chr17_62289933_62291602_0_-_TEX2_ENST00000258991	1.06434	-0.0450839	0.0304902	-1.47864	0.139237	0.999499
chr4_106155053_106158508_0_+_TET2_ENST00000513237	10.2462	-0.0121099	0.00819348	-1.47799	0.139411	0.999499
chr4_140810510_140812121_0_-_MAML3_ENST00000509479	2.29955	-0.0232046	0.0157258	-1.47557	0.140058	0.999499
chr3_105412337_105439094_0_-_CBLB_ENST00000264122	0.68319	0.0564142	0.0382506	1.47486	0.140251	0.999499
chr7_104782454_104787105_0_-_SRPK2_ENST00000393651	1.25994	-0.0322251	0.0219215	-1.47002	0.141557	0.999499
chr4_39739039_39776553_0_+_UBE2K_ENST00000261427	0.86586	0.0360104	0.0245934	1.46423	0.143132	0.999499
chr18_56601664_56621031_0_+_ZNF532_ENST00000336078	2.37709	-0.0230251	0.0157294	-1.46383	0.143241	0.999499
chr4_128995614_129019485_0_+_LARP1B_ENST00000326639	6.25973	0.0169422	0.0115876	1.46209	0.143715	0.999499
chr4_120138704_120177678_0_+_USP53_ENST00000274030	0.6938	-0.0393047	0.0269169	-1.46022	0.144229	0.999499
chr7_97820925_97823884_0_+_LMTK2_ENST00000297293	2.04815	-0.0325846	0.0223216	-1.45978	0.14435	0.999499
chr16_67644726_67646024_0_+_CTCF_ENST00000264010	2.63236	0.029941	0.0205162	1.45939	0.144459	0.999499
chr5_132262812_132270633_0_-_AFF4_ENST00000265343	1.12707	0.0338316	0.0232508	1.45507	0.14565	0.999499
chr12_46622935_46637097_0_-_SLC38A1_ENST00000398637	0.777199	0.0400749	0.0275966	1.45217	0.146455	0.999499
chr1_155823066_155823597_0_-_GON4L_ENST00000437809	7.04644	-0.0173449	0.011977	-1.44818	0.147566	0.999499
chr1_52981562_52992045_0_-_ZCCHC11_ENST00000257177	2.59328	0.0231613	0.0160217	1.44562	0.148283	0.999499
chr15_76152218_76175765_0_+_UBE2Q2_ENST00000338677	0.605981	0.0414618	0.0287123	1.44404	0.148727	0.999499
chr2_202410265_202446940_0_-_ALS2CR11_ENST00000286195	0.847934	-0.0453315	0.031436	-1.44203	0.149295	0.999499
chr15_66021409_66048810_0_-_DENND4A_ENST00000443035	0.929975	-0.0345794	0.0240233	-1.43941	0.150034	0.999499
chr13_21732060_21746820_0_-_SKA3_ENST00000400018	8.79249	0.0179058	0.0124462	1.43865	0.150249	0.999499
chr1_205588084_205589966_0_-_ELK4_ENST00000357992	0.752121	0.0427617	0.0297493	1.4374	0.150604	0.999499
chr15_93540186_93545547_0_+_CHD2_ENST00000394196	2.98883	0.0221627	0.0154255	1.43676	0.150785	0.999499
chr2_196544755_196593073_0_+_SLC39A10_ENST00000409086	1.86355	-0.0273197	0.0190443	-1.43453	0.15142	0.999499
chr8_141828375_141874498_0_-_PTK2_ENST00000522684	2.33733	0.0226731	0.0158639	1.42923	0.152939	0.999499
chr7_138921750_138951149_0_+_UBN2_ENST00000288561	0.721296	-0.0428668	0.0301325	-1.42261	0.154848	0.999499
chr15_30053341_30065560_0_-_TJP1_ENST00000346128	73.5307	-0.00858112	0.00603311	-1.42234	0.154928	0.999499
chr18_9931806_9950565_0_+_VAPA_ENST00000400000	4.54413	0.0174313	0.0122561	1.42226	0.154951	0.999499
chr5_167915606_167924353_0_+_RARS_ENST00000231572	1.97809	0.0240963	0.0169487	1.42172	0.155107	0.999499
chr5_175716656_175723323_0_+_SIMC1_ENST00000443967	1.07999	-0.0391192	0.0275307	-1.42093	0.155338	0.999499
chr7_76903798_76909970_0_+_CCDC146_ENST00000285871	1.5468	0.0325171	0.0228939	1.42034	0.15551	0.999499
chr4_1902352_1906105_0_+_WHSC1_ENST00000508803	1.24805	0.0384773	0.0271028	1.41968	0.155702	0.999499
chr2_148653869_148657467_0_+_ACVR2A_ENST00000241416	1.20438	0.0332575	0.023441	1.41877	0.155965	0.999499
chr7_127013395_127017383_0_-_ZNF800_ENST00000393313	3.83696	0.017379	0.0122904	1.41404	0.157351	0.999499
chr2_68717321_68772444_0_+_APLF_ENST00000303795	21.4598	-0.0102296	0.00725059	-1.41087	0.158284	0.999499
chr11_77383086_77404656_0_-_RSF1_ENST00000308488	0.538971	-0.0396518	0.0281323	-1.40947	0.158695	0.999499
chr6_82922423_82933337_0_-_IBTK_ENST00000306270	0.737061	0.0458091	0.0326574	1.40272	0.160701	0.999499
chr10_128768965_128926028_0_+_DOCK1_ENST00000280333	1.52647	-0.0338093	0.0241235	-1.40151	0.161062	0.999499
chr17_45206758_45249430_0_-_CDC27_ENST00000066544	3.15121	0.0216494	0.015451	1.40116	0.161166	0.999499
chr13_20632714_20641530_0_+_ZMYM2_ENST00000382869	1.08108	0.0298909	0.0213938	1.39717	0.162362	0.999499
chr4_83867410_83900159_0_-_LIN54_ENST00000340417	0.742755	0.0393933	0.0282722	1.39336	0.163512	0.999499
chr12_78334098_78415642_0_+_NAV3_ENST00000549464	2.19695	-0.0224829	0.0161688	-1.39051	0.164374	0.999499
chrX_117526594_117532433_0_+_WDR44_ENST00000371822	0.894641	-0.0355023	0.025615	-1.386	0.165748	0.999499
chr2_165548730_165561615_0_-_COBLL1_ENST00000375458	0.692791	0.0493382	0.0356366	1.38448	0.166211	0.999499
chr9_110062421_110087285_0_+_RAD23B_ENST00000358015	1.56566	-0.0290784	0.0210052	-1.38434	0.166254	0.999499
chr1_35846859_35854683_0_+_ZMYM4_ENST00000373297	1.40077	-0.029809	0.0215477	-1.3834	0.166544	0.999499
chr3_8977554_8983488_0_-_RAD18_ENST00000264926	2.90303	0.0279567	0.0202379	1.38141	0.167154	0.999499
chr10_98667021_98711953_0_+_LCOR_ENST00000540664	1.43545	-0.0300813	0.0217832	-1.38094	0.167297	0.999499
chr5_38510565_38530768_0_-_LIFR_ENST00000263409	0.722795	0.03923	0.0284393	1.37943	0.167762	0.999499
chr9_33944362_33953472_0_-_UBAP2_ENST00000449054	0.930693	-0.0362566	0.0263072	-1.3782	0.168142	0.999499
chr5_95099211_95119667_0_+_RHOBTB3_ENST00000379982	0.676972	-0.0388109	0.0281853	-1.37699	0.168515	0.999499
chr2_32698179_32712868_0_+_BIRC6_ENST00000421745	0.757542	-0.0346827	0.0251897	-1.37686	0.168555	0.999499
chr3_87017739_87018273_0_-_VGLL3_ENST00000398399	3.15963	-0.0325695	0.0237773	-1.36977	0.170757	0.999499
chr17_45992677_45994496_0_+_SP2_ENST00000376741	0.533798	-0.0495014	0.036169	-1.36861	0.17112	0.999499
chr7_72873865_72884813_0_-_BAZ1B_ENST00000339594	1.24206	-0.0282887	0.020717	-1.36548	0.172102	0.999499
chr1_58992932_59004982_0_-_OMA1_ENST00000358603	0.551812	0.0442824	0.0324314	1.36542	0.172122	0.999499
chr5_132227855_132232932_0_-_AFF4_ENST00000265343	5.00942	-0.0160513	0.0117785	-1.36276	0.172957	0.999499
chr1_89236034_89251896_0_+_PKN2_ENST00000316005	2.50745	0.0274049	0.0201384	1.36082	0.17357	0.999499
chr1_16891301_16893846_0_-_NBPF1_ENST00000430580	1.09158	-0.0312654	0.0229814	-1.36047	0.173682	0.999499
chr4_120135224_120181808_0_+_USP53_ENST00000274030	0.471736	-0.0506246	0.0372273	-1.35988	0.173869	0.999499
chr18_48581150_48593557_0_+_SMAD4_ENST00000398417	0.513804	-0.0502147	0.0369935	-1.35739	0.174656	0.999499
chr3_183465459_183504089_0_+_YEATS2_ENST00000305135	0.595307	-0.0458434	0.0337787	-1.35717	0.174728	0.999499
chr4_166141085_166184511_1_+_KLHL2_ENST00000226725	0.743771	-0.0405877	0.0299916	-1.3533	0.17596	0.999499
chr15_65756098_65772737_0_-_DPP8_ENST00000341861	0.504352	0.044268	0.0328455	1.34777	0.177734	0.999499
chr14_97312431_97327072_0_+_VRK1_ENST00000216639	0.415785	-0.0441856	0.0328159	-1.34647	0.178151	0.999499
chr15_44620882_44673174_0_+_CASC4_ENST00000299957	4.81726	-0.0156013	0.0116174	-1.34292	0.179296	0.999499
chr17_6524107_6532061_0_-_KIAA0753_ENST00000361413	0.540678	-0.0575121	0.0428823	-1.34116	0.179868	0.999499
chr4_148785996_148803083_0_+_ARHGAP10_ENST00000336498	0.643879	-0.0568464	0.0424016	-1.34067	0.180029	0.999499
chr14_39648294_39648666_0_+_PNN_ENST00000216832	1.00872	0.0348978	0.0260438	1.33997	0.180256	0.999499
chr18_51797729_51810383_0_+_POLI_ENST00000579534	1.00721	-0.0313816	0.0234488	-1.3383	0.180799	0.999499
chr4_177632652_177650900_0_-_VEGFC_ENST00000280193	4.59611	0.0163376	0.0122112	1.33792	0.180923	0.999499
chr5_65349233_65350779_0_+_ERBB2IP_ENST00000284037	15.1239	0.0102358	0.00765189	1.33768	0.181	0.999499
chr13_25478063_25487229_0_-_CENPJ_ENST00000381884	2.9877	0.0229335	0.0171475	1.33742	0.181085	0.999499
chr11_2972488_3000467_0_-_NAP1L4_ENST00000380542	0.428925	0.0426524	0.0318978	1.33716	0.181171	0.999499
chr1_28362054_28374937_0_-_EYA3_ENST00000373871	0.699056	-0.0423772	0.0318477	-1.33062	0.183314	0.999499
chr22_41568502_41569788_0_+_EP300_ENST00000263253	0.931398	0.0446024	0.0335252	1.33042	0.183381	0.999499
chr9_33948371_33963789_0_-_UBAP2_ENST00000449054	0.41351	0.0427988	0.0322607	1.32665	0.184623	0.999499
chr19_10270333_10288043_0_-_DNMT1_ENST00000592705	0.975116	-0.0314853	0.0237583	-1.32523	0.185094	0.999499
chr2_228881121_228884872_0_-_SPHKAP_ENST00000392056	0.387186	-0.0441154	0.0334432	-1.31911	0.187131	0.999499
chr9_112898406_112900819_0_+_PALM2-AKAP2_ENST00000374530	1.30558	-0.0384629	0.0292172	-1.31645	0.188024	0.999499
chr15_66044716_66053776_0_-_DENND4A_ENST00000443035	1.21367	-0.0312752	0.0237878	-1.31476	0.18859	0.999499
chr1_46124699_46126897_0_-_GPBP1L1_ENST00000290795	1.66831	-0.0274186	0.020869	-1.31385	0.188898	0.999499
chr8_42812236_42841938_0_+_HOOK3_ENST00000307602	1.85385	-0.0281902	0.0214716	-1.31291	0.189215	0.999499
chr1_91403041_91406866_0_-_ZNF644_ENST00000370440	2.19414	0.0284307	0.0216557	1.31285	0.189233	0.999499
chr6_107419754_107420500_0_-_BEND3_ENST00000369042	0.603644	-0.0489681	0.0373311	-1.31172	0.189613	0.999499
chr18_74561481_74587620_0_+_ZNF236_ENST00000320610	0.575203	-0.036669	0.0280301	-1.3082	0.190806	0.999499
chr18_12999419_13117642_0_+_CEP192_ENST00000506447	0.653886	-0.0416781	0.031894	-1.30677	0.191291	0.999499
chr5_175716656_175717958_0_+_SIMC1_ENST00000443967	0.9553	0.0395306	0.0302588	1.30642	0.191411	0.999499
chr5_176618884_176639196_0_+_NSD1_ENST00000354179	3.26545	0.0232367	0.0178032	1.3052	0.191826	0.999499
chr2_72945231_72960247_0_-_EXOC6B_ENST00000272427	0.583573	-0.043493	0.0333601	-1.30374	0.192321	0.999499
chr3_171965322_172016577_0_+_FNDC3B_ENST00000415807	0.481273	-0.0425784	0.0326596	-1.3037	0.192335	0.999499
chr22_46085591_46125470_0_+_ATXN10_ENST00000252934	0.413756	0.04425	0.0339918	1.30178	0.19299	0.999499
chr4_113483526_113511030_0_-_C4orf21_ENST00000505019	1.16083	0.0294932	0.0226726	1.30083	0.193317	0.999499
chr6_108225832_108246136_0_-_SEC63_ENST00000369002	0.982976	-0.0334292	0.0257083	-1.30033	0.193489	0.999499
chr7_152497615_152522207_0_+_ACTR3B_ENST00000377776	0.401518	0.047319	0.036423	1.29915	0.193892	0.999499
chr7_137586099_137600758_0_-_CREB3L2_ENST00000330387	0.913665	-0.0331002	0.0254803	-1.29905	0.193927	0.999499
chr10_34648074_34673182_0_-_PARD3_ENST00000545260	0.93453	-0.0343637	0.0264942	-1.29703	0.194621	0.999499
chr3_33453072_33467233_0_-_UBP1_ENST00000283629	0.80227	0.03858	0.0297777	1.2956	0.195113	0.999499
chr7_91622198_91632549_0_+_AKAP9_ENST00000356239	1.23262	0.0395198	0.0305074	1.29542	0.195176	0.999499
chr15_63821212_63866602_0_+_USP3_ENST00000268049	1.5523	-0.0255494	0.0197274	-1.29513	0.195276	0.999499
chr22_24698162_24743144_0_+_SPECC1L_ENST00000437398	1.04971	-0.0300478	0.0232683	-1.29136	0.196579	0.999499
chr4_52729602_52765544_0_+_DCUN1D4_ENST00000509376	0.611164	0.0362443	0.0281318	1.28837	0.197616	0.999499
chr14_36103779_36143915_0_-_RALGAPA1_ENST00000389698	1.44513	-0.0284651	0.0221064	-1.28764	0.197871	0.999499
chrX_117528017_117538407_0_+_WDR44_ENST00000371822	0.411555	0.0510085	0.0397101	1.28452	0.198959	0.999499
chr9_128419929_128434922_0_-_MAPKAP1_ENST00000373511	11.1095	0.0104434	0.00814244	1.28259	0.199636	0.999499
chr2_98124026_98132408_0_-_ANKRD36B_ENST00000377003	0.89331	0.0410305	0.0320406	1.28058	0.200341	0.999499
chr2_113057425_113057606_0_+_ZC3H6_ENST00000409871	2.46599	0.0249064	0.0194531	1.28033	0.200429	0.999499
chr3_155628480_155643155_0_+_GMPS_ENST00000496455	1.76213	-0.023345	0.0182838	-1.27681	0.201668	0.999499
chr15_77576224_77578846_0_-_PEAK1_ENST00000567337	2.85969	0.0179218	0.0140371	1.27675	0.201692	0.999499
chr16_18847254_18856973_0_-_SMG1_ENST00000389467	0.484632	-0.0401351	0.0314404	-1.27655	0.201762	0.999499
chr18_20572710_20576425_0_+_RBBP8_ENST00000327155	0.467162	0.0433421	0.0340329	1.27353	0.202828	0.999499
chr12_82780581_82796909_0_+_METTL25_ENST00000248306	1.0019	-0.0330103	0.0259557	-1.27179	0.203448	0.999499
chr9_113703700_113735838_0_-_LPAR1_ENST00000374431	6.32333	-0.0181971	0.0143173	-1.27099	0.203733	0.999499
chr20_34302106_34313077_0_-_RBM39_ENST00000463004	11.2277	-0.00982782	0.00775867	-1.26669	0.205267	0.999499
chr14_61262934_61285565_0_+_MNAT1_ENST00000261245	6.1007	0.0190239	0.01502	1.26657	0.20531	0.999499
chr5_109049220_109051965_0_+_MAN2A1_ENST00000261483	0.752072	-0.0413549	0.0327995	-1.26084	0.207366	0.999499
chr17_45221248_45249430_0_-_CDC27_ENST00000066544	0.759408	-0.0344132	0.0273028	-1.26043	0.207515	0.999499
chr11_10011043_10024236_0_-_SBF2_ENST00000256190	0.528195	0.0416585	0.0331095	1.25821	0.208317	0.999499
chr10_32740519_32762951_0_+_CCDC7_ENST00000476558	1.45651	-0.025194	0.020077	-1.25487	0.209527	0.999499
chr10_69714351_69773943_0_-_HERC4_ENST00000277817	10.8748	-0.010927	0.00871351	-1.25402	0.209833	0.999499
chr13_103459495_103486902_0_+_BIVM_ENST00000257336	2.82787	0.0201154	0.0160473	1.25351	0.210019	0.999499
chr17_74287095_74290102_0_-_QRICH2_ENST00000262765	0.51614	-0.0512191	0.0408842	-1.25278	0.210284	0.999499
chr8_68200189_68214701_0_-_ARFGEF1_ENST00000262215	4.76224	0.016904	0.0135141	1.25084	0.210992	0.999499
chr5_65284462_65310553_0_+_ERBB2IP_ENST00000284037	1.53513	-0.0233336	0.0186695	-1.24982	0.211365	0.999499
chr1_224377278_224378021_0_+_DEGS1_ENST00000415210	1.45109	-0.0349459	0.0279739	-1.24923	0.21158	0.999499
chr4_48371865_48385801_0_+_SLAIN2_ENST00000264313	62.8644	0.0131678	0.010546	1.24861	0.211809	0.999499
chr18_9195548_9221997_0_+_ANKRD12_ENST00000383440	8.41257	0.0128379	0.0102825	1.24852	0.211841	0.999499
chr1_62908829_62914337_0_+_USP1_ENST00000371146	0.557574	0.0435102	0.034857	1.24825	0.21194	0.999499
chr2_68729862_68772444_0_+_APLF_ENST00000303795	1.00945	-0.032473	0.0261042	-1.24397	0.21351	0.999499
chr6_57006099_57013491_0_+_ZNF451_ENST00000370706	0.656953	-0.0355747	0.0286118	-1.24336	0.213736	0.999499
chr11_9735012_9754257_0_+_SWAP70_ENST00000318950	2.74712	-0.021994	0.0176897	-1.24332	0.213748	0.999499
chr3_27475406_27493989_0_-_SLC4A7_ENST00000295736	0.898833	0.0271242	0.0218344	1.24227	0.214137	0.999499
chr4_52729602_52758017_0_+_DCUN1D4_ENST00000509376	1.33379	-0.0308428	0.0248422	-1.24155	0.214403	0.999499
chr2_215609790_215661841_0_-_BARD1_ENST00000260947	1.28871	-0.0263434	0.0212196	-1.24147	0.214433	0.999499
chr7_92130820_92147569_0_-_PEX1_ENST00000248633	0.532833	-0.0378716	0.0305074	-1.24139	0.214462	0.999499
chr9_79952170_79986065_0_+_VPS13A_ENST00000376634	0.920789	-0.0316063	0.0254879	-1.24005	0.214956	0.999499
chr2_61538674_61577828_0_-_USP34_ENST00000398571	2.84237	0.0229534	0.0185104	1.24003	0.214964	0.999499
chr2_61575004_61577828_0_-_USP34_ENST00000398571	3.53284	0.0170578	0.0137605	1.23962	0.215115	0.999499
chr10_51629985_51648990_0_+_PARGP1_ENST00000456092	1.9581	-0.0200151	0.0161652	-1.23816	0.215657	0.999499
chr4_186168447_186209236_0_+_SNX25_ENST00000504273	0.801422	0.0380622	0.0308051	1.23558	0.216615	0.999499
chr6_90571844_90581107_0_+_CASP8AP2_ENST00000237177	6.28991	0.0202294	0.0164449	1.23013	0.218647	0.999499
chr2_190670377_190682906_0_+_PMS1_ENST00000441310	0.930829	-0.0315144	0.0257348	-1.22458	0.220734	0.999499
chr2_113057425_113082774_0_+_ZC3H6_ENST00000409871	2.12872	-0.0211768	0.0173045	-1.22377	0.221039	0.999499
chr22_46096161_46136418_0_+_ATXN10_ENST00000381061	2.78964	-0.0185573	0.0151828	-1.22226	0.22161	0.999499
chr5_64747959_64769779_0_-_ADAMTS6_ENST00000381055	0.958893	0.0317297	0.0259652	1.22201	0.221704	0.999499
chr14_31596990_31641328_0_-_HECTD1_ENST00000399332	3.26697	-0.0144438	0.0118373	-1.22019	0.222393	0.999499
chr16_68224670_68225678_0_+_NFATC3_ENST00000569766	0.398692	0.0418695	0.0343959	1.21728	0.223497	0.999499
chr17_15619372_15620627_0_+_ZNF286A_ENST00000412988	1.07874	-0.0251489	0.0207005	-1.21489	0.224406	0.999499
chr2_223765391_223799405_0_+_ACSL3_ENST00000357430	1.45798	-0.0275071	0.0226596	-1.21393	0.224776	0.999499
chr18_19144163_19164401_0_-_ESCO1_ENST00000269214	0.772747	0.0358906	0.0295835	1.2132	0.225055	0.999499
chr15_63824845_63866602_0_+_USP3_ENST00000540797	3.02424	-0.0163722	0.0135001	-1.21274	0.225228	0.999499
chr5_36953719_36976504_0_+_NIPBL_ENST00000282516	7.12235	0.0140907	0.0116189	1.21274	0.225228	0.999499
chr16_68893786_68896964_0_+_TANGO6_ENST00000564180	1.04938	0.0337141	0.027818	1.21195	0.225531	0.999499
chr10_103557736_103560157_0_-_MGEA5_ENST00000361464	0.629153	-0.036141	0.0298479	-1.21084	0.225958	0.999499
chr3_128516879_128526460_1_+_RAB7A_ENST00000493186	2.08524	0.0301813	0.0249302	1.21063	0.226038	0.999499
chr5_70798425_70808255_0_+_BDP1_ENST00000358731	5.77448	0.0135585	0.0112121	1.20927	0.22656	0.999499
chr2_110321942_110350696_0_-_SEPT10_ENST00000356688	12.3929	-0.0109647	0.00908057	-1.20749	0.227242	0.999499
chr3_114069120_114070725_0_-_ZBTB20_ENST00000462705	0.363518	-0.0491038	0.0409094	-1.20031	0.23002	0.999499
chr2_69575302_69590802_0_-_GFPT1_ENST00000357308	1.58361	-0.0228872	0.0190801	-1.19953	0.230322	0.999499
chr3_145838898_145842016_0_-_PLOD2_ENST00000282903	4.02353	-0.0209182	0.0174592	-1.19812	0.230872	0.999499
chr4_54265896_54294350_0_+_FIP1L1_ENST00000337488	1.60197	0.0249981	0.0209077	1.19564	0.231838	0.999499
chr7_40027197_40041630_0_+_CDK13_ENST00000181839	11.2727	-0.0107791	0.00901606	-1.19555	0.231874	0.999499
chr4_110412482_110437796_0_+_SEC24B_ENST00000504968	1.28876	-0.0286274	0.0239515	-1.19522	0.232	0.999499
chr12_116534473_116549317_0_-_MED13L_ENST00000281928	0.829149	-0.0370601	0.0310171	-1.19483	0.232154	0.999499
chr2_179400458_179407088_0_+_TTN-AS1_ENST00000419746	6.61811	0.0169807	0.0142409	1.19239	0.233107	0.999499
chr13_46577273_46619651_0_-_ZC3H13_ENST00000282007	2.38556	0.0211515	0.0177392	1.19236	0.23312	0.999499
chr22_24698162_24765288_0_+_SPECC1L_ENST00000437398	2.02373	-0.0234146	0.0196505	-1.19155	0.233438	0.999499
chr12_70193988_70195501_0_+_RAB3IP_ENST00000247833	0.77099	-0.0343741	0.0289972	-1.18543	0.235849	0.999499
chr2_73659325_73747143_0_+_ALMS1_ENST00000409009	0.858527	0.0356482	0.0301393	1.18278	0.236897	0.999499
chr2_48807725_48809702_0_+_STON1-GTF2A1L_ENST00000405008	0.871347	-0.0320098	0.0270734	-1.18234	0.237072	0.999499
chr6_132693746_132695916_0_-_MOXD1_ENST00000367963	0.507531	0.0388068	0.0328481	1.1814	0.237442	0.999499
chr8_95518727_95524317_0_-_KIAA1429_ENST00000297591	0.566164	-0.0325318	0.0275526	-1.18072	0.237716	0.999499
chr5_70798425_70806978_0_+_BDP1_ENST00000358731	3.03119	-0.0188354	0.0159652	-1.17978	0.238088	0.999499
chr1_151400298_151403317_0_-_POGZ_ENST00000392723	2.43481	-0.0221339	0.018782	-1.17846	0.238614	0.999499
chr10_112356155_112358048_0_+_SMC3_ENST00000361804	4.22622	-0.0215551	0.018383	-1.17256	0.240973	0.999499
chr4_123848788_123900541_0_+_SPATA5_ENST00000274008	3.83983	0.0166517	0.0142018	1.17251	0.240993	0.999499
chr3_67546221_67559327_0_-_SUCLG2_ENST00000493112	0.445547	0.0396274	0.0338662	1.17012	0.241954	0.999499
chr3_27490141_27493989_0_-_SLC4A7_ENST00000295736	0.583677	0.0393697	0.0336841	1.16879	0.242487	0.999499
chr3_171965322_172003774_0_+_FNDC3B_ENST00000415807	0.611762	-0.0301151	0.0257826	-1.16804	0.242791	0.999499
chr6_13579682_13584457_0_+_SIRT5_ENST00000379250	1.50289	0.0223613	0.0191559	1.16733	0.243076	0.999499
chr5_145197456_145205763_0_-_PRELID2_ENST00000394450	0.438508	-0.0431057	0.0369863	-1.16545	0.243837	0.999499
chr6_144086397_144086935_0_+_PHACTR2_ENST00000367584	2.83435	0.0189407	0.0162539	1.1653	0.243896	0.999499
chr16_23625324_23649450_0_-_PALB2_ENST00000568219	0.482133	0.0330982	0.0284147	1.16483	0.244089	0.999499
chr21_38480691_38525577_0_+_TTC3_ENST00000418766	0.996176	0.030369	0.0260815	1.16439	0.244267	0.999499
chr12_109046047_109048186_0_-_CORO1C_ENST00000261401	0.490179	0.0358696	0.030823	1.16373	0.244533	0.999499
chr3_136136726_136221621_0_-_STAG1_ENST00000383202	0.753525	0.0323462	0.0278132	1.16298	0.244837	0.999499
chr8_54891584_54923052_0_-_TCEA1_ENST00000521604	17.4942	0.0130154	0.0111928	1.16284	0.244893	0.999499
chr7_77247796_77256992_0_+_PTPN12_ENST00000248594	1.96752	0.0237431	0.0204477	1.16116	0.245576	0.999499
chr1_93070863_93091491_0_-_EVI5_ENST00000370331	0.512749	0.0375042	0.0323094	1.16078	0.24573	0.999499
chr12_122825299_122826244_0_-_CLIP1_ENST00000302528	13.2023	-0.0135152	0.0116514	-1.15996	0.246066	0.999499
chr13_79209244_79219132_0_-_RNF219_ENST00000282003	0.667059	-0.0365743	0.031566	-1.15866	0.246593	0.999499
chr11_34978930_35006275_0_+_PDHX_ENST00000448838	1.07621	-0.0253512	0.0218863	-1.15832	0.246735	0.999499
chr1_14042035_14109326_0_+_PRDM2_ENST00000311066	0.33618	-0.0449512	0.0388133	-1.15814	0.246807	0.999499
chr5_34823060_34824596_0_+_RAI14_ENST00000265109	0.733139	-0.0367616	0.0317722	-1.15703	0.247258	0.999499
chr1_89206670_89251896_0_+_PKN2_ENST00000316005	2.36887	-0.0197829	0.0170981	-1.15703	0.247262	0.999499
chr1_151060665_151079698_0_+_GABPB2_ENST00000368917	0.915803	0.0329578	0.0286148	1.15177	0.249414	0.999499
chr15_62299506_62306191_0_-_VPS13C_ENST00000249837	0.994055	-0.030486	0.0264788	-1.15134	0.249594	0.999499
chr12_46319924_46322642_0_-_SCAF11_ENST00000369367	7.07811	-0.0106581	0.00926068	-1.1509	0.249773	0.999499
chr8_81411728_81431189_0_+_ZBTB10_ENST00000379091	0.455295	-0.0471782	0.0410839	-1.14834	0.250829	0.999499
chr12_27521194_27543172_0_+_ARNTL2_ENST00000544915	0.477016	0.0426494	0.0372132	1.14608	0.251762	0.999499
chr15_75897490_75913397_0_-_SNUPN_ENST00000567134	0.739414	-0.0366345	0.0320036	-1.1447	0.252334	0.999499
chr7_42079636_42088295_0_-_GLI3_ENST00000395925	1.9887	-0.0205998	0.0180311	-1.14246	0.253262	0.999499
chr14_76248829_76249873_0_+_TTLL5_ENST00000557636	0.6624	0.0327255	0.0286827	1.14095	0.253891	0.999499
chr9_15457957_15460311_0_+_SNAPC3_ENST00000467062	0.486521	-0.0444057	0.0389279	-1.14072	0.253988	0.999499
chr9_33948371_33956144_0_-_UBAP2_ENST00000449054	3.39225	-0.0193299	0.0169697	-1.13909	0.254666	0.999499
chr9_19286766_19305525_0_+_DENND4C_ENST00000434457	0.981568	-0.0290928	0.0256258	-1.13529	0.256254	0.999499
chr7_91924202_91981956_0_+_ANKIB1_ENST00000265742	2.88144	0.018002	0.01589	1.13291	0.257251	0.999499
chr9_103082546_103111654_0_-_TEX10_ENST00000374902	5.24072	0.0135816	0.011999	1.1319	0.257677	0.999499
chr1_155644800_155649303_0_-_YY1AP1_ENST00000311573	0.961472	-0.0277104	0.0245163	-1.13029	0.258356	0.999499
chr11_77404551_77413540_0_-_RSF1_ENST00000308488	1.5044	-0.025439	0.0225313	-1.12905	0.258876	0.999499
chr10_103557736_103567658_0_-_MGEA5_ENST00000439817	1.06333	-0.0340829	0.0301939	-1.1288	0.258981	0.999499
chr15_63988322_64008672_0_-_HERC1_ENST00000443617	4.68924	-0.0200779	0.0178108	-1.12728	0.259622	0.999499
chr12_28603093_28637098_0_+_CCDC91_ENST00000535520	1.01128	0.0268454	0.0239083	1.12285	0.261503	0.999499
chr10_27458872_27470510_0_+_MASTL_ENST00000375946	0.752782	-0.0356114	0.031718	-1.12275	0.261544	0.999499
chr9_17309055_17342442_0_+_CNTLN_ENST00000380647	1.02485	0.0247886	0.0221352	1.11987	0.262768	0.999499
chr10_103552595_103567658_0_-_MGEA5_ENST00000439817	1.10221	-0.02756	0.024702	-1.1157	0.26455	0.999499
chr14_62204804_62212535_0_+_HIF1A_ENST00000337138	0.731251	-0.0267829	0.0240087	-1.11555	0.264616	0.999499
chr6_149691044_149700654_0_+_TAB2_ENST00000392282	1.94262	0.0185	0.0165976	1.11462	0.265012	0.999499
chr1_171548492_171556890_0_+_PRRC2C_ENST00000392078	1.30011	0.0235041	0.0211207	1.11284	0.265775	0.999499
chr15_93467550_93536228_0_+_CHD2_ENST00000394196	0.489996	-0.0452528	0.040762	-1.11017	0.266926	0.999499
chr20_37159809_37161502_0_+_RALGAPB_ENST00000262879	0.30456	-0.0404752	0.0364757	-1.10965	0.267151	0.999499
chr6_101163337_101296583_0_-_ASCC3_ENST00000369162	0.690137	0.0347427	0.03131	1.10963	0.267156	0.999499
chr4_3088665_3109150_0_+_HTT_ENST00000355072	2.08647	0.0232756	0.0209882	1.10899	0.267436	0.999499
chr11_103173821_103229087_0_+_DYNC2H1_ENST00000375735	0.997196	-0.0281402	0.0254067	-1.10759	0.268038	0.999499
chr9_86293355_86297981_0_-_UBQLN1_ENST00000376395	1.13235	-0.0246712	0.0222759	-1.10753	0.268065	0.999499
chr13_61083896_61109367_0_+_TDRD3_ENST00000196169	0.433464	-0.0461867	0.0417844	-1.10536	0.269004	0.999499
chr9_103065913_103111654_0_-_TEX10_ENST00000374902	0.672813	-0.0333595	0.0302277	-1.10361	0.269763	0.999499
chr14_62187099_62205091_0_+_HIF1A_ENST00000337138	0.437291	-0.0389465	0.0352995	-1.10332	0.26989	0.999499
chr1_21097422_21100103_0_-_HP1BP3_ENST00000312239	0.848403	0.036147	0.0328179	1.10144	0.270706	0.999499
chr1_151395872_151403317_0_-_POGZ_ENST00000392723	1.21372	-0.0254402	0.0231031	-1.10116	0.270827	0.999499
chr7_65817491_65821858_0_+_TPST1_ENST00000304842	0.937838	0.0242411	0.0220144	1.10115	0.270832	0.999499
chr9_86293355_86301070_0_-_UBQLN1_ENST00000376395	4.55445	0.012316	0.0111865	1.10097	0.270908	0.999499
chr15_59963381_59972507_0_-_BNIP2_ENST00000267859	0.901568	0.0301405	0.0274028	1.09991	0.271372	0.999499
chr9_123924133_123928458_0_+_CNTRL_ENST00000373855	1.55241	-0.0222373	0.0202279	-1.09934	0.27162	0.999499
chr10_70482211_70515293_0_+_CCAR1_ENST00000535016	0.621479	0.0354985	0.032301	1.09899	0.271771	0.999499
chr11_82874720_82881037_0_+_PCF11_ENST00000298281	0.281794	-0.0497862	0.0453051	-1.09891	0.271808	0.999499
chr14_92465583_92478139_0_-_TRIP11_ENST00000267622	0.520457	0.0448546	0.0408613	1.09773	0.272323	0.999499
chr5_126140467_126168493_0_+_LMNB1_ENST00000460265	0.957659	0.0329212	0.0300889	1.09413	0.273898	0.999499
chr7_11021998_11062606_0_+_PHF14_ENST00000403050	0.752519	0.0328143	0.0300027	1.09371	0.274082	0.999499
chr21_30693541_30702014_0_+_BACH1_ENST00000286800	39.3761	-0.00737178	0.00675048	-1.09204	0.274816	0.999499
chr18_54591152_54606624_0_+_WDR7_ENST00000357574	0.484627	-0.0449802	0.0412869	-1.08945	0.275954	0.999499
chr11_77386080_77404656_0_-_RSF1_ENST00000308488	1.82525	-0.0225601	0.0207217	-1.08872	0.276277	0.999499
chr6_132203484_132207864_0_+_ENPP1_ENST00000360971	0.60395	0.0312108	0.0287521	1.08551	0.277694	0.999499
chr11_119155678_119156276_0_+_CBL_ENST00000264033	1.43439	-0.0228814	0.0211106	-1.08388	0.278419	0.999499
chr3_136183722_136221621_0_-_STAG1_ENST00000383202	4.89945	-0.0154755	0.0142867	-1.08321	0.278713	0.999499
chr9_110062421_110074018_0_+_RAD23B_ENST00000358015	3.74834	-0.0181053	0.0167284	-1.08231	0.279115	0.999499
chr1_14095612_14109326_0_+_PRDM2_ENST00000343137	1.55732	-0.0271141	0.0250699	-1.08154	0.279458	0.999499
chr15_25599499_25657118_0_-_UBE3A_ENST00000232165	0.609938	-0.0345	0.0319044	-1.08136	0.279539	0.999499
chr1_92786155_92801984_0_+_RPAP2_ENST00000610020	0.429448	0.0471216	0.0435841	1.08117	0.279624	0.999499
chr9_115024714_115060196_0_-_PTBP3_ENST00000458258	1.44745	0.0237525	0.0220064	1.07934	0.280435	0.999499
chr13_25466780_25487229_0_-_CENPJ_ENST00000381884	1.722	0.0257242	0.0238684	1.07775	0.281145	0.999499
chr2_32703702_32725176_0_+_BIRC6_ENST00000421745	0.835751	-0.0322683	0.0299541	-1.07726	0.281366	0.999499
chr5_122881110_122927108_0_+_CSNK1G3_ENST00000345990	0.899393	0.0306875	0.0284917	1.07707	0.28145	0.999499
chr8_131130406_131138335_0_-_ASAP1_ENST00000524124	0.841809	0.0315779	0.0293333	1.07652	0.281695	0.999499
chr5_112321531_112339774_0_+_DCP2_ENST00000515408	0.535672	0.0329061	0.0305695	1.07644	0.281733	0.999499
chr8_92998351_93023319_0_-_RUNX1T1_ENST00000523629	2.31529	-0.0203261	0.0189011	-1.07539	0.282198	0.999499
chr6_131276244_131277639_0_-_EPB41L2_ENST00000528282	8.8639	0.0122646	0.0114049	1.07538	0.282203	0.999499
chr1_243468014_243542165_0_+_SDCCAG8_ENST00000355875	0.54591	-0.0353956	0.0329746	-1.07342	0.283082	0.999499
chrX_138839966_138857112_0_-_ATP11C_ENST00000370557	0.807864	0.0277075	0.0258469	1.07199	0.283726	0.999499
chr5_54941616_54960691_0_-_SLC38A9_ENST00000505708	0.320606	-0.0438297	0.0409665	-1.06989	0.284668	0.999499
chr2_55252221_55255356_0_-_RTN4_ENST00000405240	1.42624	0.0247599	0.0231683	1.0687	0.285207	0.999499
chr3_110830876_110866331_0_+_PVRL3_ENST00000493615	2.05458	-0.0181682	0.0170005	-1.06869	0.28521	0.999499
chr12_114823280_114841741_0_-_TBX5_ENST00000310346	0.78524	-0.0418406	0.0391745	-1.06806	0.285495	0.999499
chr22_32108068_32113277_0_-_PRR14L_ENST00000397493	0.623757	-0.0276534	0.0258984	-1.06776	0.285628	0.999499
chr13_33306237_33309467_0_+_PDS5B_ENST00000315596	0.910934	0.0342427	0.0320876	1.06716	0.285898	0.999499
chr8_92998351_93017525_0_-_RUNX1T1_ENST00000523629	3.60251	-0.0211909	0.0198636	-1.06682	0.286052	0.999499
chr1_78381739_78383958_0_+_NEXN_ENST00000401035	1.19044	-0.0337777	0.0317421	-1.06413	0.287269	0.999499
chr2_71653589_71654544_0_+_ZNF638_ENST00000355812	0.407422	0.0362795	0.0340963	1.06403	0.287314	0.999499
chr4_183522076_183575046_0_+_TENM3_ENST00000511685	0.823257	0.0364544	0.0343608	1.06093	0.288721	0.999499
chr1_240351506_240374535_0_+_FMN2_ENST00000319653	0.817164	0.0339487	0.0320357	1.05971	0.289275	0.999499
chr7_91842508_91855996_0_-_KRIT1_ENST00000394507	4.35794	0.0130937	0.0123629	1.05911	0.289552	0.999499
chr10_17195505_17216659_0_-_TRDMT1_ENST00000354631	0.622818	-0.0333098	0.0315433	-1.056	0.290967	0.999499
chr18_51804072_51813781_0_+_POLI_ENST00000579534	0.557593	-0.029645	0.0280757	-1.05589	0.291016	0.999499
chr3_56626997_56628056_0_+_CCDC66_ENST00000394672	3.85838	0.0130471	0.0123573	1.05582	0.29105	0.999499
chr2_61749745_61761038_0_-_XPO1_ENST00000401558	2.6088	0.0165001	0.0156495	1.05435	0.291722	0.999499
chr16_68155889_68160513_0_+_NFATC3_ENST00000553077	8.44036	-0.00855552	0.00811769	-1.05394	0.291913	0.999499
chr14_31596990_31602881_0_-_HECTD1_ENST00000399332	0.52041	-0.0332741	0.0317295	-1.04868	0.294325	0.999499
chr5_14270933_14336836_0_+_TRIO_ENST00000344204	0.664411	-0.0308151	0.0294025	-1.04804	0.294618	0.999499
chr4_15626874_15646331_0_-_FBXL5_ENST00000341285	0.899797	0.0293644	0.028072	1.04604	0.295544	0.999499
chr3_169835013_169847340_0_-_PHC3_ENST00000495893	0.73304	0.0327929	0.0313584	1.04575	0.295678	0.999499
chr9_110064315_110087285_0_+_RAD23B_ENST00000358015	0.535544	-0.0351203	0.0336172	-1.04471	0.296156	0.999499
chr5_138117611_138163407_0_+_CTNNA1_ENST00000355078	0.414242	-0.0325948	0.0312147	-1.04422	0.296386	0.999499
chr16_46702841_46710604_0_-_VPS35_ENST00000299138	0.523731	-0.0352696	0.0338191	-1.04289	0.296999	0.999499
chr9_20413718_20414423_0_-_MLLT3_ENST00000380338	0.747251	0.0293039	0.0281269	1.04184	0.297484	0.999499
chr13_33739473_33741759_0_-_STARD13_ENST00000336934	0.878863	0.0297532	0.0285595	1.0418	0.297505	0.999499
chr1_21083658_21107033_0_-_HP1BP3_ENST00000312239	0.652935	-0.0296179	0.028438	-1.04149	0.297648	0.999499
chr1_240341220_240374535_0_+_FMN2_ENST00000319653	0.956563	0.0290153	0.0278746	1.04092	0.297911	0.999499
chr1_243776972_244006584_0_-_AKT3_ENST00000366540	11.8292	0.0115502	0.0110968	1.04085	0.297943	0.999499
chr5_96083048_96090445_0_+_CAST_ENST00000338252	0.300699	-0.0440703	0.0424605	-1.03791	0.299311	0.999499
chr12_64849619_64868170_0_+_TBK1_ENST00000331710	0.679366	0.0306235	0.0295974	1.03467	0.300823	0.999499
chr21_33073307_33078670_0_-_SCAF4_ENST00000286835	1.54686	-0.0203644	0.019686	-1.03446	0.300921	0.999499
chr3_43341245_43345284_0_+_SNRK_ENST00000454177	0.479363	-0.0394921	0.0381905	-1.03408	0.301099	0.999499
chr6_159001971_159010814_0_+_TMEM181_ENST00000367090	0.677141	0.029082	0.0281278	1.03392	0.301172	0.999499
chr1_107690690_107691461_0_+_NTNG1_ENST00000370071	1.22936	0.0311097	0.0300892	1.03392	0.301176	0.999499
chr12_30881581_30904067_0_-_CAPRIN2_ENST00000537553	2.74358	-0.018418	0.0178224	-1.03342	0.301408	0.999499
chr3_125032151_125050082_0_-_ZNF148_ENST00000360647	0.734418	0.0304085	0.0294269	1.03335	0.301438	0.999499
chr8_62546241_62566219_0_-_ASPH_ENST00000541428	1.97074	-0.0188702	0.0182749	-1.03258	0.301802	0.999499
chr1_118003110_118045592_0_+_MAN1A2_ENST00000356554	0.68187	-0.0366072	0.0354695	-1.03208	0.302037	0.999499
chr22_50810448_50832564_0_+_PPP6R2_ENST00000359139	0.89324	-0.0284125	0.0275354	-1.03185	0.302141	0.999499
chr2_230701563_230725247_0_-_TRIP12_ENST00000389044	1.6507	0.0237191	0.0230261	1.03009	0.302966	0.999499
chr20_54956488_54959380_0_-_AURKA_ENST00000395909	0.811597	0.030372	0.0294989	1.0296	0.303199	0.999499
chr13_25473556_25487229_0_-_CENPJ_ENST00000381884	0.861756	0.0305045	0.0296365	1.02929	0.303344	0.999499
chr1_247012916_247014744_0_-_AHCTF1_ENST00000470300	0.874395	-0.0282152	0.0274377	-1.02834	0.303792	0.999499
chr5_169015397_169021685_0_+_SPDL1_ENST00000265295	1.31675	0.0255557	0.0249253	1.02529	0.305225	0.999499
chr7_131113791_131130662_0_+_MKLN1_ENST00000421797	0.473026	-0.0410024	0.0400555	-1.02364	0.306006	0.999499
chr12_121220457_121222396_0_-_SPPL3_ENST00000353487	1.23952	0.0329526	0.0321946	1.02354	0.306051	0.999499
chr1_35936463_35944813_0_-_KIAA0319L_ENST00000325722	0.41408	0.0413202	0.0404189	1.0223	0.30664	0.999499
chr1_65095037_65107652_0_+_CACHD1_ENST00000371073	0.44337	0.0330245	0.0324039	1.01915	0.308131	0.999499
chr8_124346117_124350061_0_-_ATAD2_ENST00000517666	1.72677	0.0270904	0.026637	1.01702	0.309144	0.999499
chr1_46521466_46546422_0_-_PIK3R3_ENST00000262741	4.4469	0.013409	0.0131938	1.01631	0.30948	0.999499
chr19_8520288_8528570_0_+_HNRNPM_ENST00000348943	1.01689	0.0233756	0.0230249	1.01523	0.309996	0.999499
chr1_233334684_233388534_0_-_PCNXL2_ENST00000258229	0.696401	-0.0298708	0.0295007	-1.01255	0.311277	0.999499
chr2_160599571_160605414_0_+_MARCH7_ENST00000409175	0.870835	0.0279955	0.0276504	1.01248	0.311308	0.999499
chr1_155385534_155429689_0_-_ASH1L_ENST00000368346	2.21902	-0.0202322	0.0199916	-1.01203	0.311523	0.999499
chr7_158580694_158591763_0_-_ESYT2_ENST00000251527	2.32974	-0.0183121	0.0181048	-1.01145	0.3118	0.999499
chr1_222794500_222806591_0_+_MIA3_ENST00000344922	0.441848	0.0373545	0.0370367	1.00858	0.313175	0.999499
chr12_93192667_93205210_0_-_EEA1_ENST00000322349	1.32797	0.0237206	0.02361	1.00468	0.315049	0.999499
chr19_34685382_34712643_0_+_LSM14A_ENST00000540746	0.715834	-0.0327678	0.0326428	-1.00383	0.315461	0.999499
chr5_179688683_179707608_0_-_MAPK9_ENST00000452135	2.50006	-0.0160585	0.0160279	-1.00191	0.316387	0.999499
chr7_92146589_92148392_0_-_PEX1_ENST00000248633	1.10926	-0.0214067	0.0214254	-0.999128	0.317733	0.999499
chrX_135318402_135328500_0_-_MAP7D3_ENST00000370661	0.767529	-0.0238911	0.0239175	-0.998898	0.317844	0.999499
chr1_21083658_21100103_0_-_HP1BP3_ENST00000312239	4.24315	-0.015828	0.0158802	-0.996711	0.318905	0.999499
chr2_98123498_98132408_0_-_ANKRD36B_ENST00000258459	0.430825	0.0386617	0.0387947	0.996571	0.318973	0.999499
chr1_54059780_54065951_0_-_GLIS1_ENST00000312233	0.686971	-0.0354942	0.0357017	-0.994187	0.320132	0.999499
chr2_214174782_214239843_0_+_SPAG16_ENST00000331683	4.14556	0.0154089	0.0155439	0.991316	0.321531	0.999499
chr22_22160138_22162135_0_-_MAPK1_ENST00000215832	2.09178	0.0159079	0.0160964	0.988288	0.323012	0.999499
chr2_99802639_99832577_0_+_C2orf15_ENST00000424491	0.744898	0.03389	0.0343217	0.987423	0.323435	0.999499
chr16_50783486_50788335_0_+_CYLD_ENST00000569418	0.963149	-0.0311945	0.0315951	-0.98732	0.323486	0.999499
chr5_78692645_78752841_0_-_HOMER1_ENST00000334082	0.321294	0.0379158	0.0384647	0.985729	0.324266	0.999499
chr14_30093357_30105700_0_-_PRKD1_ENST00000331968	0.551444	0.0313638	0.0318827	0.983725	0.325251	0.999499
chr3_169854206_169896726_0_-_PHC3_ENST00000495893	1.64206	-0.0192229	0.019548	-0.983371	0.325425	0.999499
chrX_79962925_79975155_0_-_BRWD3_ENST00000373275	0.44625	-0.0349689	0.035567	-0.983183	0.325517	0.999499
chr16_84773914_84779279_0_+_USP10_ENST00000219473	1.73644	0.0260387	0.0264997	0.982607	0.325801	0.999499
chr3_135719900_135722335_0_+_PPP2R3A_ENST00000264977	1.68781	0.0207857	0.0211554	0.982525	0.325841	0.999499
chr5_32397324_32404202_0_-_ZFR_ENST00000265069	0.402539	0.0332777	0.0338765	0.982323	0.325941	0.999499
chr10_24908401_24924032_0_-_ARHGAP21_ENST00000396432	1.14369	0.02716	0.027668	0.981636	0.326279	0.999499
chr7_131193709_131196192_0_-_PODXL_ENST00000446198	2.67583	0.0172561	0.0176451	0.977953	0.328098	0.999499
chr20_23370582_23383709_0_-_NAPB_ENST00000377026	0.737555	0.0232909	0.0238466	0.976698	0.328719	0.999499
chr19_34687538_34712643_0_+_LSM14A_ENST00000540746	0.513016	-0.0387478	0.0396803	-0.9765	0.328817	0.999499
chr7_24663284_24720139_0_+_MPP6_ENST00000222644	4.2943	-0.0132475	0.0135721	-0.976083	0.329023	0.999499
chr14_50262508_50298079_0_-_NEMF_ENST00000298310	2.78668	0.0192162	0.0197111	0.974892	0.329614	0.999499
chr1_243736227_244006584_0_-_AKT3_ENST00000366540	1.05103	0.0248313	0.0254834	0.974413	0.329852	0.999499
chr10_76598440_76603236_0_+_KAT6B_ENST00000372724	0.793427	-0.0277162	0.0284459	-0.974349	0.329884	0.999499
chr6_36483114_36507984_0_-_STK38_ENST00000229812	1.17251	-0.020793	0.021341	-0.974322	0.329897	0.999499
chr4_152095821_152100549_0_-_SH3D19_ENST00000409598	0.750326	0.0256172	0.0263023	0.973954	0.330079	0.999499
chr12_111951160_111993723_0_-_ATXN2_ENST00000389153	1.00998	0.0233136	0.0239457	0.973604	0.330253	0.999499
chr5_93978977_93990457_0_+_ANKRD32_ENST00000265140	2.32928	-0.016115	0.0166133	-0.970004	0.332044	0.999499
chr2_183616384_183627528_0_+_DNAJC10_ENST00000264065	0.444259	-0.034915	0.0360063	-0.969691	0.3322	0.999499
chr4_122591108_122602916_0_-_ANXA5_ENST00000296511	4.13667	0.0141392	0.014594	0.968839	0.332626	0.999499
chr6_132181526_132198301_0_+_ENPP1_ENST00000360971	0.290897	-0.0390469	0.0403194	-0.968438	0.332826	0.999499
chr15_68434283_68446033_0_+_PIAS1_ENST00000249636	1.19234	-0.0237609	0.024588	-0.966362	0.333863	0.999499
chr20_42331129_42333998_0_+_MYBL2_ENST00000396863	1.11738	0.023645	0.0244717	0.966216	0.333936	0.999499
chr1_70758070_70781249_0_-_ANKRD13C_ENST00000370944	1.07395	-0.0265465	0.027485	-0.965855	0.334117	0.999499
chr2_201721404_201726585_0_-_CLK1_ENST00000321356	0.835871	-0.0248369	0.0258462	-0.960951	0.336577	0.999499
chr17_65941524_65944422_0_+_BPTF_ENST00000321892	4.06414	0.0143344	0.0149317	0.959996	0.337057	0.999499
chr15_44624185_44630515_0_+_CASC4_ENST00000299957	0.949474	-0.0252387	0.0263306	-0.958532	0.337795	0.999499
chr3_185316199_185344181_0_+_SENP2_ENST00000545472	0.99656	0.0265214	0.0276724	0.958407	0.337858	0.999499
chr8_135612678_135622898_0_-_ZFAT_ENST00000520356	1.80856	-0.0230053	0.0240404	-0.956947	0.338594	0.999499
chr2_68717321_68765359_0_+_APLF_ENST00000303795	3.04566	-0.0168569	0.0176325	-0.956017	0.339064	0.999499
chr1_78267015_78309092_0_+_FAM73A_ENST00000370791	0.577884	-0.034664	0.0362619	-0.955936	0.339105	0.999499
chr17_59853761_59857762_0_-_BRIP1_ENST00000259008	0.956976	0.0235148	0.0246206	0.955088	0.339533	0.999499
chr8_64098705_64100303_0_+_YTHDF3_ENST00000521674	3.562	0.0156361	0.0164136	0.952631	0.340777	0.999499
chr1_155447676_155491409_0_-_ASH1L_ENST00000368346	0.842617	-0.0316087	0.0331804	-0.95263	0.340778	0.999499
chr8_38184247_38205733_0_-_WHSC1L1_ENST00000317025	0.914958	-0.0252286	0.0264947	-0.952213	0.340989	0.999499
chr3_47139444_47168153_0_-_SETD2_ENST00000409792	0.32175	-0.0386202	0.0405641	-0.952079	0.341057	0.999499
chr21_37736390_37744829_0_+_MORC3_ENST00000400485	1.2653	0.027079	0.0284757	0.950952	0.341629	0.999499
chr12_1480998_1553916_0_+_ERC1_ENST00000543086	3.70977	0.0146676	0.0154273	0.950757	0.341728	0.999499
chr8_124089350_124117704_0_+_TBC1D31_ENST00000287380	0.767405	-0.0243615	0.0256343	-0.950351	0.341934	0.999499
chr12_72036215_72041593_0_-_ZFC3H1_ENST00000378743	1.36105	0.022326	0.0235024	0.949944	0.342141	0.999499
chr10_128768965_128798571_0_+_DOCK1_ENST00000280333	1.54099	-0.0194853	0.0205152	-0.949799	0.342214	0.999499
chr14_31404368_31425448_0_-_STRN3_ENST00000355683	5.13332	-0.0114425	0.0120502	-0.949568	0.342332	0.999499
chr1_117944807_117963271_0_+_MAN1A2_ENST00000356554	153.397	-0.00775556	0.00816759	-0.949553	0.342339	0.999499
chr2_32703702_32718734_0_+_BIRC6_ENST00000421745	0.428273	-0.0318832	0.0335846	-0.949341	0.342447	0.999499
chr5_86627164_86649052_0_+_RASA1_ENST00000274376	1.59253	0.0243539	0.0256688	0.948775	0.342735	0.999499
chr2_230701563_230744844_0_-_TRIP12_ENST00000283943	1.05282	-0.0232648	0.0245571	-0.947374	0.343448	0.999499
chr2_61749745_61753656_0_-_XPO1_ENST00000401558	0.630641	0.0269058	0.0284059	0.94719	0.343542	0.999499
chr11_85685750_85695016_0_-_PICALM_ENST00000532317	0.916062	-0.0274251	0.0289872	-0.946111	0.344092	0.999499
chr12_111947352_111993723_0_-_ATXN2_ENST00000389153	0.886986	-0.0210003	0.0221966	-0.946104	0.344095	0.999499
chr15_93540186_93558139_0_+_CHD2_ENST00000394196	1.36339	0.0202749	0.0214346	0.945897	0.344201	0.999499
chr18_13048857_13059311_0_+_CEP192_ENST00000506447	2.97823	0.0156735	0.0165722	0.945774	0.344264	0.999499
chr2_23985078_24046439_0_-_ATAD2B_ENST00000238789	0.432107	-0.033477	0.0354104	-0.945399	0.344455	0.999499
chr2_223765391_223773868_0_+_ACSL3_ENST00000357430	1.44811	-0.0201436	0.0213644	-0.942858	0.345754	0.999499
chr5_138994170_139003046_0_+_UBE2D2_ENST00000511725	0.329272	0.0410288	0.0435284	0.942574	0.345899	0.999499
chr6_149691044_149701279_0_+_TAB2_ENST00000470466	0.623687	-0.0317312	0.0337068	-0.941389	0.346506	0.999499
chr11_108586605_108594189_0_+_DDX10_ENST00000322536	2.79989	0.0188183	0.0200128	0.940315	0.347056	0.999499
chr14_36064839_36104804_0_-_RALGAPA1_ENST00000389698	0.638184	-0.0247517	0.0263295	-0.940075	0.347179	0.999499
chr2_203974872_203991649_0_+_NBEAL1_ENST00000449802	3.0187	0.0151004	0.01609	0.938497	0.347989	0.999499
chr18_51686134_51731527_0_-_MBD2_ENST00000256429	5.67111	0.0108562	0.011597	0.936124	0.349209	0.999499
chr1_8716031_8716500_0_-_RERE_ENST00000337907	3.86201	-0.0130706	0.0139684	-0.935727	0.349414	0.999499
chr4_123848788_123868643_0_+_SPATA5_ENST00000274008	1.04438	-0.0316081	0.0338238	-0.934492	0.35005	0.999499
chr7_77236551_77261742_0_+_PTPN12_ENST00000248594	9.95059	0.0115542	0.0123993	0.931843	0.351418	0.999499
chr15_67457232_67462942_0_+_SMAD3_ENST00000327367	0.30479	-0.0341449	0.0367213	-0.929839	0.352455	0.999499
chr16_69189773_69201088_0_+_CIRH1A_ENST00000314423	0.866748	-0.0264661	0.0284767	-0.929392	0.352686	0.999499
chr17_25630392_25638642_0_+_WSB1_ENST00000262394	0.594668	0.0302736	0.0326068	0.928445	0.353177	0.999499
chr9_5968018_5988545_0_-_KIAA2026_ENST00000399933	38.6343	0.00616791	0.00664483	0.928228	0.353289	0.999499
chr7_91924202_91991587_0_+_ANKIB1_ENST00000265742	1.81396	-0.0186844	0.0202257	-0.923792	0.355594	0.999499
chr9_82319697_82324614_0_+_TLE4_ENST00000376552	2.04277	-0.0194755	0.0211662	-0.920122	0.357509	0.999499
chr12_123818599_123834988_0_-_SBNO1_ENST00000602750	0.687071	0.0266315	0.0289452	0.920066	0.357538	0.999499
chr12_459786_475270_0_-_KDM5A_ENST00000399788	3.46541	-0.0171257	0.0186283	-0.919339	0.357918	0.999499
chr5_64466443_64769779_0_-_ADAMTS6_ENST00000381055	1.06342	-0.0254994	0.0277526	-0.918811	0.358195	0.999499
chr1_155408117_155408859_0_-_ASH1L_ENST00000368346	4.75982	-0.0107862	0.0117448	-0.918385	0.358418	0.999499
chr17_30498061_30503232_0_+_RHOT1_ENST00000333942	0.760979	0.0282826	0.0308515	0.916735	0.359282	0.999499
chr2_215632205_215646233_0_-_BARD1_ENST00000260947	3.11087	-0.0134299	0.0146793	-0.914888	0.36025	0.999499
chr6_128385902_128411137_0_-_PTPRK_ENST00000368226	0.876725	-0.0234951	0.025704	-0.914062	0.360684	0.999499
chr1_186310159_186313222_0_-_TPR_ENST00000367478	0.697492	-0.0270433	0.0296318	-0.912644	0.36143	0.999499
chr4_95185857_95206220_0_+_SMARCAD1_ENST00000359052	0.48569	0.0337644	0.0370262	0.911907	0.361818	0.999499
chr2_144966169_144969146_0_-_GTDC1_ENST00000392869	0.597846	0.0365218	0.0400535	0.911826	0.361861	0.999499
chr17_11958205_12016677_0_+_MAP2K4_ENST00000353533	2.31281	0.0156	0.0171298	0.910694	0.362456	0.999499
chr3_160131260_160141628_0_+_SMC4_ENST00000357388	1.75975	0.0196258	0.0215594	0.910314	0.362657	0.999499
chr10_28878664_28884970_0_+_WAC_ENST00000375664	0.656219	-0.026679	0.0293324	-0.90954	0.363065	0.999499
chr1_236332005_236347206_0_+_GPR137B_ENST00000366592	0.915315	-0.0230685	0.0254035	-0.908082	0.363835	0.999499
chr4_73950965_73962989_0_-_ANKRD17_ENST00000358602	0.640599	-0.0319463	0.0352042	-0.907458	0.364164	0.999499
chr15_52179785_52194233_0_+_TMOD3_ENST00000308580	0.346118	-0.0354909	0.0392476	-0.904282	0.365846	0.999499
chr21_42598192_42629253_0_+_BACE2_ENST00000330333	0.545686	-0.0266223	0.0294709	-0.903343	0.366344	0.999499
chr14_35062250_35078948_0_-_SNX6_ENST00000396526	1.51407	-0.0258354	0.028616	-0.902832	0.366615	0.999499
chr5_32364053_32420208_0_-_ZFR_ENST00000265069	0.357697	0.0419267	0.0464719	0.902195	0.366953	0.999499
chr12_1136913_1137738_0_+_ERC1_ENST00000543086	1.14629	-0.0205578	0.022805	-0.901464	0.367342	0.999499
chr2_99802639_99812219_0_+_C2orf15_ENST00000424491	17.8921	0.00834497	0.00925997	0.901187	0.367489	0.999499
chr16_28177828_28181230_0_-_XPO6_ENST00000565698	0.581072	-0.0269868	0.0299567	-0.900858	0.367664	0.999499
chr4_144336629_144387378_0_+_GAB1_ENST00000262995	0.494602	-0.0307639	0.0342119	-0.899216	0.368537	0.999499
chr4_73956383_73958017_0_-_ANKRD17_ENST00000358602	51.0815	0.00793782	0.00883518	0.898433	0.368955	0.999499
chr8_618597_624047_0_-_ERICH1_ENST00000522706	0.694674	0.0279073	0.0310628	0.898415	0.368965	0.999499
chr5_60768507_60790237_0_+_ZSWIM6_ENST00000252744	1.37653	-0.0192274	0.0214221	-0.89755	0.369426	0.999499
chr10_32323617_32326535_0_-_KIF5B_ENST00000302418	0.311489	-0.0377066	0.0420353	-0.897024	0.369706	0.999499
chr12_30866718_30879022_0_-_CAPRIN2_ENST00000537553	0.757754	0.025395	0.0283856	0.894641	0.370979	0.999499
chr4_83900035_83906029_0_-_LIN54_ENST00000340417	0.705883	0.0246175	0.027561	0.893199	0.37175	0.999499
chr8_30938382_30954366_0_+_WRN_ENST00000298139	0.660812	0.0257737	0.0288888	0.892168	0.372303	0.999499
chrX_13762533_13780563_0_+_OFD1_ENST00000380550	0.374735	-0.0373253	0.0418377	-0.892146	0.372315	0.999499
chr18_18586311_18608896_0_-_ROCK1_ENST00000399799	0.419299	0.0352454	0.0395199	0.891841	0.372478	0.999499
chr10_70520763_70532856_0_+_CCAR1_ENST00000535016	0.296582	0.041598	0.0466613	0.89149	0.372666	0.999499
chr7_17908029_17937069_0_-_SNX13_ENST00000428135	0.566523	0.0306378	0.0343949	0.890766	0.373054	0.999499
chr2_71653589_71658558_0_+_ZNF638_ENST00000355812	0.619608	0.0245247	0.0275371	0.890603	0.373142	0.999499
chr8_133848784_133856563_0_+_PHF20L1_ENST00000395386	1.18814	-0.0233638	0.0262705	-0.889355	0.373812	0.999499
chr9_33941646_33948585_0_-_UBAP2_ENST00000449054	1.03556	-0.0206274	0.0232226	-0.888248	0.374407	0.999499
chr1_167734819_167745403_0_+_MPZL1_ENST00000359523	2.38153	-0.0167669	0.0189122	-0.886566	0.375313	0.999499
chrX_76937011_76940498_0_-_ATRX_ENST00000373344	0.471866	0.0295577	0.0333441	0.886444	0.375378	0.999499
chr6_101246588_101296583_0_-_ASCC3_ENST00000369162	1.2085	0.0223256	0.0251905	0.886268	0.375473	0.999499
chr3_27453132_27493989_0_-_SLC4A7_ENST00000295736	1.92683	0.0206025	0.0232744	0.885199	0.376049	0.999499
chr1_243433406_243589860_0_+_SDCCAG8_ENST00000355875	1.39105	0.0190264	0.0214941	0.885193	0.376053	0.999499
chr6_149833290_149862722_0_-_PPIL4_ENST00000253329	1.35827	0.0199124	0.0225226	0.884106	0.376639	0.999499
chr8_62489330_62557191_0_-_ASPH_ENST00000541428	0.585634	0.0253029	0.0286467	0.883275	0.377088	0.999499
chr7_104782454_104783777_0_-_SRPK2_ENST00000393651	0.396278	0.0282164	0.0319611	0.882837	0.377325	0.999499
chr6_135784262_135817036_0_-_AHI1_ENST00000265602	0.59874	0.0229405	0.0260101	0.881986	0.377784	0.999499
chr6_101214440_101296583_0_-_ASCC3_ENST00000369162	5.62351	0.0137299	0.0155961	0.88034	0.378675	0.999499
chr4_95197489_95204454_0_+_SMARCAD1_ENST00000359052	0.794878	0.0232388	0.026443	0.878823	0.379497	0.999499
chr8_71495398_71510490_0_-_TRAM1_ENST00000521425	0.672599	0.025388	0.028905	0.878325	0.379767	0.999499
chr17_44248220_44249598_0_-_KANSL1_ENST00000574590	3.3809	-0.0263411	0.0300332	-0.877067	0.38045	0.999499
chr11_120916382_120930794_0_+_TBCEL_ENST00000529397	2.10942	0.0158605	0.0180891	0.876797	0.380597	0.999499
chr11_32953288_32956981_0_+_QSER1_ENST00000399302	0.833135	0.0196314	0.0224099	0.876016	0.381021	0.999499
chr1_52279706_52299842_0_-_NRD1_ENST00000352171	0.314549	-0.0443038	0.0505811	-0.875896	0.381087	0.999499
chr18_45391429_45423180_0_-_SMAD2_ENST00000262160	0.458647	-0.0286514	0.0327238	-0.875552	0.381273	0.999499
chr10_51630969_51707661_0_+_PARGP1_ENST00000456092	0.611741	-0.0226886	0.0259148	-0.875509	0.381297	0.999499
chr14_62204804_62207906_0_+_HIF1A_ENST00000337138	1.62903	-0.0188379	0.0215487	-0.874202	0.382008	0.999499
chr8_67484716_67505429_0_-_MYBL1_ENST00000522677	3.41264	-0.0110993	0.0127028	-0.873768	0.382245	0.999499
chr20_51870037_51873110_0_+_TSHZ2_ENST00000371497	0.614569	-0.0292083	0.0334868	-0.872234	0.383081	0.999499
chr10_88218745_88233730_0_-_WAPAL_ENST00000298767	0.525956	0.0270565	0.0310198	0.872232	0.383082	0.999499
chr18_56585502_56587865_0_+_ZNF532_ENST00000336078	0.386698	-0.0267286	0.030676	-0.87132	0.38358	0.999499
chr8_141856358_141900868_0_-_PTK2_ENST00000522684	3.11924	0.0141174	0.0162178	0.870487	0.384034	0.999499
chr18_74561481_74593468_0_+_ZNF236_ENST00000320610	1.77321	0.0145558	0.0167439	0.86932	0.384672	0.999499
chr8_42812236_42837839_0_+_HOOK3_ENST00000307602	0.977023	-0.0195598	0.022601	-0.86544	0.386797	0.999499
chr11_128993340_128994789_0_-_ARHGAP32_ENST00000310343	1.0128	0.0410029	0.0473994	0.865051	0.387011	0.999499
chr8_42812236_42819617_0_+_HOOK3_ENST00000307602	0.59556	-0.0279978	0.0323813	-0.86463	0.387242	0.999499
chr18_8076452_8114825_0_+_PTPRM_ENST00000580170	0.521033	0.026646	0.0308381	0.864063	0.387553	0.999499
chr15_76146726_76175765_0_+_UBE2Q2_ENST00000338677	1.70748	-0.0169197	0.0196274	-0.862043	0.388664	0.999499
chr16_68155889_68191971_0_+_NFATC3_ENST00000553077	0.446071	0.026792	0.031131	0.860621	0.389447	0.999499
chr20_33057852_33080402_0_+_ITCH_ENST00000374864	0.642723	0.0243251	0.0282756	0.860285	0.389632	0.999499
chr6_90571844_90578801_0_+_CASP8AP2_ENST00000551025	1.55892	-0.0244305	0.0284471	-0.858806	0.390448	0.999499
chr7_27824781_27839709_0_+_TAX1BP1_ENST00000543117	2.97428	0.014561	0.0169868	0.857192	0.391339	0.999499
chr14_36121010_36143915_0_-_RALGAPA1_ENST00000389698	0.447419	0.0339272	0.0395836	0.857102	0.391388	0.999499
chr2_214174782_214215369_0_+_SPAG16_ENST00000331683	1.18958	-0.0194809	0.0227885	-0.854857	0.392631	0.999499
chr18_12999419_13059311_0_+_CEP192_ENST00000506447	1.09617	-0.0251007	0.0294244	-0.853056	0.393628	0.999499
chr14_45644273_45646179_0_+_FANCM_ENST00000267430	0.692595	0.0239362	0.0282038	0.848687	0.396056	0.999499
chr5_109117096_109159538_0_+_MAN2A1_ENST00000261483	0.681722	0.0269418	0.0317612	0.84826	0.396293	0.999499
chr18_9208654_9221997_0_+_ANKRD12_ENST00000383440	0.338978	0.0418245	0.0493133	0.848139	0.396361	0.999499
chr12_28408513_28460682_0_+_CCDC91_ENST00000545336	0.763874	0.0242412	0.0286274	0.846785	0.397115	0.999499
chr4_178274461_178274882_0_+_NEIL3_ENST00000264596	11.6021	0.0123349	0.0145888	0.845506	0.397829	0.999499
chr8_17123415_17143936_0_+_VPS37A_ENST00000324849	1.98722	0.0175297	0.0207662	0.844147	0.398587	0.999499
chr4_146806829_146824367_0_-_ZNF827_ENST00000508784	0.385643	-0.0326832	0.0387388	-0.843681	0.398848	0.999499
chr2_71623270_71645769_0_+_ZNF638_ENST00000355812	2.88116	-0.0132686	0.0158008	-0.839743	0.401052	0.999499
chr12_95869849_95879757_0_+_METAP2_ENST00000261220	0.81666	0.028149	0.0335843	0.83816	0.401941	0.999499
chr6_161455290_161471011_0_+_MAP3K4_ENST00000366919	12.7648	0.00733244	0.0087668	0.836387	0.402937	0.999499
chr1_171492359_171502100_0_+_PRRC2C_ENST00000392078	0.708206	0.0231265	0.0276687	0.835836	0.403247	0.999499
chr2_99802639_99823220_0_+_C2orf15_ENST00000424491	1.42313	0.0172814	0.0206882	0.835329	0.403533	0.999499
chr17_20107645_20109225_0_+_SPECC1_ENST00000395527	83.4093	-0.00798888	0.00957789	-0.834095	0.404227	0.999499
chr2_203817281_203826149_0_+_CARF_ENST00000402905	0.381406	-0.0263239	0.0315861	-0.833402	0.404618	0.999499
chr2_231931619_231951895_0_+_PSMD1_ENST00000373635	0.611992	-0.031887	0.0383378	-0.831738	0.405557	0.999499
chr1_28800065_28802803_0_+_PHACTR4_ENST00000373839	0.366407	-0.0352355	0.0424079	-0.830871	0.406047	0.999499
chrX_147743428_147744289_0_+_AFF2_ENST00000370457	15.3516	0.00993392	0.0119866	0.828749	0.407246	0.999499
chr2_96517441_96525822_0_-_ANKRD36C_ENST00000456556	9.2073	0.00725468	0.008758	0.828349	0.407473	0.999499
chr9_17388159_17395067_0_+_CNTLN_ENST00000380647	0.723409	0.0231964	0.0280087	0.828184	0.407567	0.999499
chr13_27664019_27690733_0_-_USP12_ENST00000282344	1.46025	-0.0185953	0.0225412	-0.824948	0.409401	0.999499
chr4_2181034_2230970_0_-_POLN_ENST00000511885	0.59778	-0.0275522	0.0334602	-0.823434	0.410261	0.999499
chr3_17051165_17056403_0_+_PLCL2_ENST00000396755	0.94293	-0.023701	0.0287912	-0.823202	0.410393	0.999499
chr20_21306916_21349228_0_+_XRN2_ENST00000377191	0.953789	-0.0187477	0.0228026	-0.822174	0.410978	0.999499
chr12_50821544_50835426_0_+_LARP4_ENST00000293618	1.88127	-0.0129131	0.0157113	-0.821897	0.411135	0.999499
chr20_54956488_54961589_0_-_AURKA_ENST00000395909	2.30463	-0.0148178	0.0180299	-0.821846	0.411165	0.999499
chr6_131247744_131277639_0_-_EPB41L2_ENST00000528282	36.4482	-0.00676468	0.00823888	-0.821068	0.411608	0.999499
chr2_42488260_42531691_0_+_EML4_ENST00000318522	0.458086	-0.0325901	0.0397699	-0.819467	0.41252	0.999499
chr7_77256021_77261742_0_+_PTPN12_ENST00000248594	0.899918	0.0235282	0.0287405	0.818643	0.41299	0.999499
chr11_85701292_85742653_0_-_PICALM_ENST00000526033	0.767515	-0.0225754	0.027612	-0.817594	0.413589	0.999499
chr15_41988272_41991357_0_+_MGA_ENST00000563576	5.90044	0.00917952	0.0112312	0.817326	0.413742	0.999499
chr15_83481854_83495598_0_+_WHAMM_ENST00000286760	0.347303	-0.0343831	0.0420839	-0.817013	0.413921	0.999499
chr4_178274461_178281831_0_+_NEIL3_ENST00000264596	18.5375	0.00905453	0.0110954	0.816065	0.414463	0.999499
chr1_93070863_93170301_0_-_EVI5_ENST00000370331	0.30857	-0.03771	0.046232	-0.815669	0.414689	0.999499
chr6_82923943_82930430_0_-_IBTK_ENST00000306270	0.98249	0.0204643	0.025095	0.815473	0.414802	0.999499
chr14_35044961_35078948_0_-_SNX6_ENST00000396526	1.53281	0.0187354	0.0229841	0.815147	0.414988	0.999499
chr4_153332454_153333681_0_-_FBXW7_ENST00000603548	19.8141	-0.00716716	0.00880235	-0.814233	0.415511	0.999499
chr3_105389076_105412432_0_-_CBLB_ENST00000394030	1.35759	0.0168373	0.0206829	0.81407	0.415605	0.999499
chr16_68155889_68157024_0_+_NFATC3_ENST00000553077	3.85616	-0.00854035	0.0105041	-0.813048	0.41619	0.999499
chr9_4117767_4125941_0_-_GLIS3_ENST00000324333	3.40371	0.01233	0.0151676	0.812912	0.416268	0.999499
chr2_73761950_73800551_0_+_ALMS1_ENST00000409009	1.7293	-0.016979	0.0209261	-0.811379	0.417148	0.999499
chr11_67934448_67957619_0_-_SUV420H1_ENST00000304363	4.34285	0.0131035	0.0161551	0.811103	0.417307	0.999499
chr10_69726439_69773943_0_-_HERC4_ENST00000277817	8.74533	-0.00830102	0.010257	-0.809302	0.418342	0.999499
chr15_40018789_40068732_0_-_FSIP1_ENST00000350221	0.604649	-0.0265187	0.032788	-0.808794	0.418634	0.999499
chr17_60629662_60663587_0_+_TLK2_ENST00000582809	0.233265	-0.038824	0.0480032	-0.808778	0.418643	0.999499
chr8_141840570_141900868_0_-_PTK2_ENST00000522684	0.80414	0.0202131	0.0250631	0.80649	0.419961	0.999499
chr10_74790028_74828741_0_-_P4HA1_ENST00000263556	0.753867	0.0267456	0.0331978	0.805644	0.420448	0.999499
chr5_14290824_14304701_0_+_TRIO_ENST00000344204	0.719217	-0.0286503	0.0356116	-0.804523	0.421095	0.999499
chr7_158672374_158698782_0_+_WDR60_ENST00000407559	7.27958	-0.00902106	0.0112177	-0.804182	0.421292	0.999499
chr3_171830241_172016577_0_+_FNDC3B_ENST00000415807	1.09884	-0.0191153	0.0237806	-0.803818	0.421502	0.999499
chr9_33986757_34017187_0_-_UBAP2_ENST00000449054	5.73199	-0.00926883	0.011535	-0.803542	0.421662	0.999499
chr5_179136873_179147561_0_+_CANX_ENST00000504734	1.34262	-0.0157087	0.0195754	-0.80247	0.422281	0.999499
chr16_47531309_47644831_0_+_PHKB_ENST00000566044	0.285807	-0.0303697	0.0378468	-0.802438	0.4223	0.999499
chr15_66007815_66048810_0_-_DENND4A_ENST00000443035	0.515841	-0.029301	0.0365243	-0.802233	0.422418	0.999499
chr2_32703702_32735061_0_+_BIRC6_ENST00000421745	0.373442	-0.0368155	0.0459495	-0.801217	0.423006	0.999499
chr21_16225594_16230029_0_-_AF127936.7_ENST00000412426	0.383131	-0.0378204	0.0472067	-0.801165	0.423036	0.999499
chr20_21306916_21338430_0_+_XRN2_ENST00000377191	1.07844	0.029045	0.0362752	0.800687	0.423313	0.999499
chr2_100029192_100081447_0_-_REV1_ENST00000393445	0.6024	-0.0232311	0.0290326	-0.800173	0.423611	0.999499
chr6_131919426_131929211_0_-_MED23_ENST00000354577	0.680364	0.0194423	0.0243128	0.799671	0.423902	0.999499
chr10_225933_295028_0_+_ZMYND11_ENST00000309776	1.18451	0.021595	0.0270105	0.799504	0.423998	0.999499
chr2_215632205_215661841_0_-_BARD1_ENST00000260947	2.64123	-0.0142341	0.0178385	-0.797945	0.424903	0.999499
chr15_77544708_77578846_0_-_PEAK1_ENST00000558305	2.2186	0.0170684	0.021394	0.797813	0.424979	0.999499
chr15_63824845_63852169_0_+_USP3_ENST00000540797	1.85152	-0.0171238	0.0214649	-0.797761	0.425009	0.999499
chr5_138979956_139003046_0_+_UBE2D2_ENST00000511725	0.233149	0.0328185	0.0411554	0.797427	0.425203	0.999499
chr8_38865404_38913291_0_+_ADAM9_ENST00000487273	0.310119	-0.0366329	0.0460326	-0.795804	0.426146	0.999499
chr18_9182379_9221997_0_+_ANKRD12_ENST00000383440	200.556	0.00435385	0.00547679	0.794964	0.426635	0.999499
chr2_61558410_61577828_0_-_USP34_ENST00000398571	1.11401	0.0197479	0.0248968	0.793191	0.427667	0.999499
chr5_54639158_54662703_0_+_SKIV2L2_ENST00000230640	1.06496	-0.0176254	0.0222446	-0.792347	0.428158	0.999499
chr3_183361267_183369064_0_+_KLHL24_ENST00000242810	0.89796	0.0177326	0.0224444	0.790067	0.429489	0.999499
chr9_125932180_125946577_0_-_STRBP_ENST00000447404	0.379547	0.0263485	0.0333596	0.789832	0.429626	0.999499
chr6_161469647_161471011_0_+_MAP3K4_ENST00000366919	1.77413	0.0175352	0.022211	0.789484	0.429829	0.999499
chr9_134011326_134022971_0_+_NUP214_ENST00000359428	1.89845	0.0198448	0.0251572	0.78883	0.430212	0.999499
chr4_170398274_170477246_0_-_NEK1_ENST00000439128	0.428525	0.033427	0.0424131	0.788129	0.430621	0.999499
chr7_151917607_151935911_0_-_KMT2C_ENST00000262189	1.8719	-0.0158444	0.020127	-0.78722	0.431153	0.999499
chr18_2884961_2892484_0_+_EMILIN2_ENST00000254528	0.483627	-0.062607	0.0795375	-0.787138	0.431201	0.999499
chr5_72347175_72373320_0_+_FCHO2_ENST00000341845	0.873471	0.0241266	0.0306797	0.786402	0.431632	0.999499
chr1_21295966_21307720_0_-_EIF4G3_ENST00000264211	0.319303	-0.0271289	0.034512	-0.78607	0.431826	0.999499
chr3_57827025_57850443_0_+_SLMAP_ENST00000295951	0.581216	-0.0298756	0.0380174	-0.785839	0.431962	0.999499
chr12_123645327_123687922_0_-_MPHOSPH9_ENST00000302349	0.928375	-0.0217136	0.0276341	-0.785754	0.432012	0.999499
chr9_118969734_118997916_0_+_PAPPA_ENST00000328252	7.53635	0.011812	0.0150481	0.784947	0.432485	0.999499
chr10_102675755_102685776_0_+_FAM178A_ENST00000238961	1.06203	0.0216656	0.0276138	0.784593	0.432692	0.999499
chr13_111274562_111276626_0_+_CARKD_ENST00000470164	0.629575	0.0272382	0.0347294	0.784299	0.432865	0.999499
chr11_32948702_32979632_0_+_QSER1_ENST00000399302	1.53434	0.0172132	0.0219847	0.782961	0.43365	0.999499
chr6_150004214_150016357_0_-_LATS1_ENST00000543571	1.2279	0.0221545	0.0283301	0.782011	0.434208	0.999499
chr5_133534776_133541822_0_-_PPP2CA_ENST00000481195	0.857326	0.024578	0.0314432	0.781662	0.434413	0.999499
chr5_65338904_65350779_0_+_ERBB2IP_ENST00000284037	0.423912	0.0275295	0.0352293	0.781437	0.434545	0.999499
chr4_13578461_13589395_0_-_BOD1L1_ENST00000040738	3.05824	-0.0117667	0.015058	-0.781424	0.434553	0.999499
chr15_59494524_59506919_0_-_MYO1E_ENST00000288235	0.39388	0.0313776	0.0401679	0.781161	0.434708	0.999499
chr1_67303392_67371058_0_-_WDR78_ENST00000371026	0.72318	-0.0216218	0.0276814	-0.781094	0.434747	0.999499
chr4_119718837_119738567_0_-_SEC24D_ENST00000280551	0.600821	-0.0275398	0.0352671	-0.780892	0.434866	0.999499
chr10_76729417_76748870_0_+_KAT6B_ENST00000372725	6.5355	-0.011513	0.014755	-0.780277	0.435228	0.999499
chr15_62939473_62950097_0_+_TLN2_ENST00000561311	0.887233	-0.0226962	0.0291398	-0.778874	0.436054	0.999499
chr5_95072592_95119667_0_+_RHOBTB3_ENST00000379982	3.26233	-0.01008	0.0129432	-0.778792	0.436102	0.999499
chr13_114149816_114164739_0_+_TMCO3_ENST00000434316	0.447306	-0.0262693	0.0337708	-0.777871	0.436645	0.999499
chr6_135784262_135813429_0_-_AHI1_ENST00000367800	0.49791	-0.0517272	0.0665217	-0.777599	0.436806	0.999499
chr15_93552374_93563488_0_+_CHD2_ENST00000394196	0.777419	-0.0232961	0.0299781	-0.777103	0.437098	0.999499
chr5_32390380_32400308_0_-_ZFR_ENST00000265069	0.392062	0.0278566	0.0358979	0.775997	0.437751	0.999499
chr12_110566754_110584853_0_+_IFT81_ENST00000361948	0.472494	-0.0299149	0.038573	-0.775539	0.438021	0.999499
chr3_183361267_183390272_0_+_KLHL24_ENST00000242810	0.870369	0.0181296	0.0233837	0.77531	0.438156	0.999499
chr12_30878899_30904067_0_-_CAPRIN2_ENST00000537553	1.02588	0.0158631	0.0205087	0.77348	0.439239	0.999499
chr1_117944807_117948267_0_+_MAN1A2_ENST00000356554	1.56509	0.0163308	0.0211365	0.772635	0.439739	0.999499
chr2_187604954_187618776_0_+_FAM171B_ENST00000304698	0.543871	-0.0247647	0.0320553	-0.772564	0.43978	0.999499
chr7_66262360_66270383_0_+_KCTD7_ENST00000503687	0.243061	0.0371387	0.0480939	0.772213	0.439988	0.999499
chr7_23015828_23023664_0_-_FAM126A_ENST00000432176	1.03352	0.0163882	0.0212244	0.772139	0.440032	0.999499
chr2_63169852_63223901_0_+_EHBP1_ENST00000405015	0.468307	0.02429	0.031472	0.771796	0.440235	0.999499
chr16_75445722_75448593_0_-_CFDP1_ENST00000283882	0.445492	0.0279981	0.0363969	0.769245	0.441748	0.999499
chr17_15611468_15620627_0_+_ZNF286A_ENST00000412988	0.231349	0.0322425	0.0419791	0.768061	0.442451	0.999499
chr2_10729168_10747437_0_-_NOL10_ENST00000345985	0.517993	-0.0293572	0.0382803	-0.766901	0.44314	0.999499
chr2_32602655_32641231_0_+_BIRC6_ENST00000421745	2.80668	0.0161774	0.0210954	0.766871	0.443158	0.999499
chr5_65342180_65350779_0_+_ERBB2IP_ENST00000284037	0.513838	0.0213355	0.0278335	0.76654	0.443355	0.999499
chr17_34934412_34942628_0_+_GGNBP2_ENST00000304718	0.660076	0.0295123	0.0385033	0.766487	0.443386	0.999499
chr9_35546426_35548532_0_+_RUSC2_ENST00000361226	0.885169	-0.0197749	0.0258112	-0.766136	0.443595	0.999499
chr10_70115109_70145885_0_-_RUFY2_ENST00000466493	0.798696	0.0220374	0.0287837	0.765621	0.443902	0.999499
chr13_41826780_41835051_0_-_MTRF1_ENST00000379480	0.842369	0.0238738	0.0312387	0.764239	0.444725	0.999499
chr2_168986050_168997268_0_-_STK39_ENST00000355999	1.29785	-0.0205205	0.0268524	-0.764196	0.444751	0.999499
chr9_33960823_34017187_0_-_UBAP2_ENST00000449054	2.36714	-0.0151273	0.0198036	-0.763868	0.444946	0.999499
chr15_85657103_85664245_0_+_PDE8A_ENST00000310298	2.17405	-0.0132013	0.0172889	-0.763573	0.445121	0.999499
chr1_47745912_47748131_0_-_STIL_ENST00000337817	3.93272	0.011044	0.0144681	0.763338	0.445262	0.999499
chr4_152095821_152108615_0_-_SH3D19_ENST00000409598	0.766855	-0.0190029	0.0249192	-0.762581	0.445713	0.999499
chr11_103173821_103194718_0_+_DYNC2H1_ENST00000375735	1.50345	-0.0156768	0.0205578	-0.762575	0.445717	0.999499
chr2_61552509_61577828_0_-_USP34_ENST00000398571	0.352881	0.0309436	0.0406144	0.761887	0.446127	0.999499
chr4_104057297_104064563_0_-_CENPE_ENST00000265148	0.355919	-0.0339242	0.0447822	-0.757539	0.448727	0.999499
chr8_42805530_42841938_0_+_HOOK3_ENST00000307602	0.518352	0.0297261	0.0392658	0.75705	0.44902	0.999499
chr16_57197912_57207781_0_-_FAM192A_ENST00000309137	1.28646	-0.0166715	0.0220845	-0.754896	0.450311	0.999499
chr15_50923613_50941082_0_-_TRPM7_ENST00000560955	0.725024	-0.0269908	0.0357815	-0.754322	0.450656	0.999499
chr3_47908735_47913590_0_-_MAP4_ENST00000264724	1.21929	-0.0189814	0.0251644	-0.754298	0.45067	0.999499
chr2_73659325_73682422_0_+_ALMS1_ENST00000377715	5.72945	0.010419	0.0138467	0.752453	0.451779	0.999499
chr13_20638590_20657916_0_+_ZMYM2_ENST00000382869	0.48742	-0.0219911	0.0292354	-0.752209	0.451925	0.999499
chr4_129035724_129099797_0_+_LARP1B_ENST00000326639	0.30032	0.0311391	0.0414899	0.750522	0.45294	0.999499
chr3_57827025_57857425_0_+_SLMAP_ENST00000295951	0.84995	0.0217137	0.0289434	0.750212	0.453127	0.999499
chr1_41512078_41541123_0_-_SCMH1_ENST00000456518	1.25374	0.0156721	0.0208954	0.750029	0.453237	0.999499
chr11_93521166_93527201_0_+_MED17_ENST00000251871	0.580137	0.0302353	0.0403285	0.749725	0.45342	0.999499
chr3_142116170_142123918_0_-_XRN1_ENST00000264951	0.673946	0.0264733	0.035331	0.749292	0.453681	0.999499
chr14_93760203_93762503_0_-_BTBD7_ENST00000334746	0.773212	-0.0173867	0.0232591	-0.747524	0.454747	0.999499
chr4_148778703_148834290_0_+_ARHGAP10_ENST00000336498	0.276291	0.037583	0.0503004	0.747172	0.45496	0.999499
chr7_158672374_158684024_0_+_WDR60_ENST00000407559	1.11357	0.0172544	0.023123	0.746202	0.455546	0.999499
chr14_62207222_62212535_0_+_HIF1A_ENST00000337138	0.659951	-0.0207203	0.0277844	-0.745753	0.455817	0.999499
chr20_40161688_40179999_0_-_CHD6_ENST00000373233	1.7468	0.0139149	0.018667	0.745429	0.456012	0.999499
chr16_53288349_53308214_0_+_CHD9_ENST00000447540	0.362917	0.0308534	0.0414483	0.744382	0.456645	0.999499
chr3_16327848_16345099_0_+_OXNAD1_ENST00000605932	0.306525	0.0256042	0.0344447	0.743342	0.457274	0.999499
chr2_61709514_61717911_0_-_XPO1_ENST00000401558	0.742497	0.0210936	0.0283794	0.743271	0.457318	0.999499
chr3_47651555_47680270_0_-_SMARCC1_ENST00000254480	0.455078	-0.0214726	0.0289377	-0.742028	0.45807	0.999499
chr8_62550505_62557191_0_-_ASPH_ENST00000541428	0.708879	-0.0228965	0.0308706	-0.741692	0.458274	0.999499
chr1_63042932_63052295_0_-_DOCK7_ENST00000251157	0.296454	-0.0362548	0.0488909	-0.741545	0.458363	0.999499
chr12_42745686_42792796_0_+_PPHLN1_ENST00000549190	0.975263	0.024997	0.0337424	0.740819	0.458803	0.999499
chr8_141771263_141900868_0_-_PTK2_ENST00000522684	0.793715	0.0214639	0.0289957	0.740242	0.459153	0.999499
chrX_135312543_135326954_0_-_MAP7D3_ENST00000370661	0.542259	0.0247144	0.033393	0.740107	0.459235	0.999499
chr8_42317413_42330172_0_-_SLC20A2_ENST00000342228	0.680579	0.0282769	0.0382818	0.738651	0.460119	0.999499
chr7_158662545_158669382_0_+_WDR60_ENST00000407559	0.445914	-0.0242386	0.0328265	-0.738385	0.460281	0.999499
chr13_46559431_46594692_0_-_ZC3H13_ENST00000242848	2.05985	0.0137838	0.0186694	0.738308	0.460328	0.999499
chr5_70797388_70806978_0_+_BDP1_ENST00000358731	0.356434	0.0247068	0.0335088	0.737323	0.460926	0.999499
chr17_11958205_11999011_0_+_MAP2K4_ENST00000353533	0.411614	0.0363365	0.0493262	0.736657	0.461331	0.999499
chr1_52293467_52299842_0_-_NRD1_ENST00000352171	0.329064	0.0292516	0.039731	0.736241	0.461584	0.999499
chr4_56277780_56284152_0_+_TMEM165_ENST00000381334	5.50647	0.00908187	0.0123359	0.736217	0.461598	0.999499
chr1_225140371_225161855_0_+_DNAH14_ENST00000430092	4.01675	-0.00888037	0.0120634	-0.736139	0.461646	0.999499
chr16_3799627_3820987_0_-_CREBBP_ENST00000262367	1.05042	0.0171914	0.0233999	0.734677	0.462536	0.999499
chr6_108222573_108246136_0_-_SEC63_ENST00000369002	0.39708	-0.0301135	0.0410066	-0.734356	0.462732	0.999499
chr17_60059558_60072726_0_-_MED13_ENST00000397786	0.369133	0.0294654	0.0401331	0.734192	0.462832	0.999499
chr11_76162901_76183884_0_+_C11orf30_ENST00000427574	0.834875	-0.0209855	0.0285928	-0.733943	0.462983	0.999499
chr5_76330242_76332545_0_+_AGGF1_ENST00000312916	0.333895	-0.0254644	0.0347924	-0.731895	0.464233	0.999499
chr6_144832079_144844324_0_+_UTRN_ENST00000367545	0.563508	-0.0246575	0.0337683	-0.730196	0.46527	0.999499
chr4_186168447_186188309_0_+_SNX25_ENST00000504273	0.965249	0.0177058	0.0242601	0.729833	0.465492	0.999499
chr2_203329531_203332412_0_+_BMPR2_ENST00000374580	0.772764	-0.0228683	0.0313654	-0.729093	0.465945	0.999499
chr1_225140371_225211567_0_+_DNAH14_ENST00000430092	0.852755	0.0269214	0.0369349	0.728888	0.46607	0.999499
chr15_48752442_48757890_0_-_FBN1_ENST00000316623	1.28494	0.0165759	0.0227431	0.728831	0.466105	0.999499
chr5_65317149_65350779_0_+_ERBB2IP_ENST00000284037	0.833494	-0.0187953	0.0257911	-0.728752	0.466154	0.999499
chr1_22047528_22056325_0_-_USP48_ENST00000400301	0.908633	-0.0194136	0.0266533	-0.728375	0.466384	0.999499
chrX_10534927_10535643_0_-_MID1_ENST00000317552	0.211235	-0.0424093	0.0582541	-0.728004	0.466611	0.999499
chr8_99718694_99735197_0_-_STK3_ENST00000424861	0.305148	-0.0339844	0.0467393	-0.727105	0.467162	0.999499
chr3_169831147_169867032_0_-_PHC3_ENST00000495893	0.967644	0.0191807	0.0263844	0.726971	0.467244	0.999499
chr17_62515438_62530855_0_+_CEP95_ENST00000556440	0.300766	-0.0337863	0.0465249	-0.726198	0.467718	0.999499
chrX_138897036_138908982_0_-_ATP11C_ENST00000370557	0.353864	-0.0301101	0.0415047	-0.725462	0.468169	0.999499
chr8_120805605_120814265_0_-_TAF2_ENST00000378164	0.344723	0.0247306	0.034189	0.723349	0.469466	0.999499
chr2_61719169_61724142_0_-_XPO1_ENST00000401558	0.771543	-0.0207762	0.0287372	-0.722971	0.469698	0.999499
chr2_15514731_15567918_0_-_NBAS_ENST00000441750	0.348613	-0.0260916	0.0362077	-0.720609	0.47115	0.999499
chr5_122881110_122911657_0_+_CSNK1G3_ENST00000345990	7.68539	0.00825825	0.011463	0.720426	0.471263	0.999499
chr7_102960055_102963241_0_-_DNAJC2_ENST00000475065	1.62422	0.0161377	0.0224196	0.719801	0.471647	0.999499
chr8_141810557_141889736_0_-_PTK2_ENST00000522684	0.648691	0.0247528	0.0344575	0.718357	0.472537	0.999499
chr6_75852967_75855171_0_-_COL12A1_ENST00000322507	0.315993	0.0357602	0.0498026	0.718039	0.472733	0.999499
chr12_28408513_28412375_0_+_CCDC91_ENST00000545336	0.640663	0.0280522	0.0390961	0.717519	0.473054	0.999499
chr17_65941524_65972074_0_+_BPTF_ENST00000321892	34.0846	0.00574238	0.00800915	0.716977	0.473388	0.999499
chr16_3900297_3901010_0_-_CREBBP_ENST00000262367	0.366371	0.0322271	0.044986	0.716381	0.473756	0.999499
chr10_16794537_16824083_0_-_RSU1_ENST00000377921	1.63699	-0.015764	0.0220093	-0.716244	0.473841	0.999499
chr2_61406115_61413632_0_+_AHSA2_ENST00000357022	1.18867	0.022747	0.0318088	0.715116	0.474537	0.999499
chr1_8674619_8716500_0_-_RERE_ENST00000337907	0.285532	-0.0287647	0.0402862	-0.714008	0.475222	0.999499
chr2_160585519_160609082_0_+_MARCH7_ENST00000409175	3.42997	0.010255	0.0143969	0.712309	0.476273	0.999499
chr8_141828375_141889736_0_-_PTK2_ENST00000522684	2.63338	0.013569	0.01906	0.711907	0.476522	0.999499
chr3_69078965_69093746_0_-_TMF1_ENST00000398559	0.579168	-0.0253394	0.0356009	-0.711763	0.476611	0.999499
chr3_169831147_169854453_0_-_PHC3_ENST00000495893	1.92683	0.0147849	0.0208872	0.707843	0.479043	0.999499
chr7_91700218_91715000_0_+_AKAP9_ENST00000356239	0.910376	0.0181929	0.0257148	0.707486	0.479264	0.999499
chr1_243708811_244006584_0_-_AKT3_ENST00000366540	9.43962	-0.00914281	0.0129495	-0.706037	0.480165	0.999499
chr3_69091957_69097713_0_-_TMF1_ENST00000398559	0.392833	0.0280325	0.039783	0.704635	0.481038	0.999499
chrX_10031484_10066619_0_+_WWC3_ENST00000380861	4.07095	-0.0102285	0.0145291	-0.704001	0.481432	0.999499
chr17_45479497_45492285_0_+_EFCAB13_ENST00000331493	0.345153	-0.0334413	0.0475907	-0.702685	0.482252	0.999499
chr2_216238044_216256537_0_-_FN1_ENST00000421182	13.2239	-0.0075748	0.0108017	-0.701262	0.48314	0.999499
chr14_67736417_67770316_0_+_MPP5_ENST00000261681	1.45789	-0.0143457	0.020494	-0.699996	0.48393	0.999499
chr6_13632601_13659064_0_-_RANBP9_ENST00000011619	1.82017	0.0126319	0.0180532	0.699702	0.484113	0.999499
chr11_8435041_8486369_0_-_STK33_ENST00000447869	0.370752	-0.0273054	0.0390787	-0.698729	0.484722	0.999499
chr10_69714351_69726559_0_-_HERC4_ENST00000277817	0.981104	-0.022271	0.031905	-0.698041	0.485151	0.999499
chr1_243456392_243589860_0_+_SDCCAG8_ENST00000366541	1.2873	-0.0146866	0.0210665	-0.697154	0.485706	0.999499
chr2_55526974_55555571_0_-_CCDC88A_ENST00000263630	0.478174	0.0281896	0.0404377	0.697111	0.485733	0.999499
chr1_14104912_14109326_0_+_PRDM2_ENST00000311066	3.37741	0.0124867	0.0179194	0.696824	0.485913	0.999499
chr7_33388679_33427756_0_+_BBS9_ENST00000242067	2.34553	0.012308	0.0176646	0.696764	0.485951	0.999499
chr11_32126334_32126551_1_-_RP1-65P5.3_ENST00000533009	0.733717	0.0195922	0.0282275	0.694082	0.487631	0.999499
chr1_243542022_243589860_0_+_SDCCAG8_ENST00000355875	0.613219	0.0263383	0.0379755	0.693561	0.487958	0.999499
chr11_33307958_33309057_0_+_HIPK3_ENST00000525975	54.6602	-0.00380767	0.00549484	-0.692954	0.488339	0.999499
chr7_79828540_79842185_0_+_GNAI1_ENST00000351004	0.552797	0.0193423	0.0279578	0.691841	0.489037	0.999499
chr14_102661274_102676199_0_+_WDR20_ENST00000335263	2.32149	-0.010501	0.0151903	-0.691294	0.489381	0.999499
chr8_141889569_141900868_0_-_PTK2_ENST00000522684	8.26582	-0.00854075	0.0123611	-0.690936	0.489606	0.999499
chr3_47079155_47088111_0_-_SETD2_ENST00000431180	4.40047	0.0102848	0.0149214	0.689261	0.490659	0.999499
chr12_122817533_122826244_0_-_CLIP1_ENST00000361654	0.891967	0.019544	0.0283852	0.688529	0.49112	0.999499
chr2_230666967_230672580_0_-_TRIP12_ENST00000283943	1.04358	-0.0185543	0.0269546	-0.688353	0.491231	0.999499
chr2_175976295_175986268_0_-_ATF2_ENST00000264110	1.30148	0.0156257	0.022724	0.687629	0.491687	0.999499
chr10_27458872_27460012_0_+_MASTL_ENST00000375946	1.01703	-0.0154448	0.0224719	-0.687294	0.491897	0.999499
chr5_14304569_14336836_0_+_TRIO_ENST00000344204	0.327822	0.0228183	0.0333214	0.684796	0.493473	0.999499
chr6_2263834_2273651_0_+_GMDS-AS1_ENST00000456943	0.994381	-0.0227368	0.033241	-0.683996	0.493977	0.999499
chr10_91498714_91522592_0_+_KIF20B_ENST00000394289	0.723219	0.0237234	0.0347003	0.683666	0.494186	0.999499
chr9_88190229_88248289_0_-_AGTPBP1_ENST00000337006	0.73119	-0.0187806	0.0275269	-0.682263	0.495073	0.999499
chr11_9983503_10024236_0_-_SBF2_ENST00000256190	0.540285	-0.0187992	0.0276228	-0.680569	0.496144	0.999499
chr20_47691321_47706283_0_+_CSE1L_ENST00000262982	1.03564	-0.0148102	0.0218219	-0.678688	0.497336	0.999499
chr12_78388582_78401225_0_+_NAV3_ENST00000549464	0.317629	-0.0224307	0.0330521	-0.678646	0.497362	0.999499
chr15_50875285_50884823_0_-_TRPM7_ENST00000560955	1.00113	-0.0142956	0.0210751	-0.678318	0.49757	0.999499
chr4_54265896_54310270_0_+_FIP1L1_ENST00000337488	1.68231	-0.0149021	0.0220538	-0.675716	0.499221	0.999499
chr7_158672374_158695286_0_+_WDR60_ENST00000407559	0.248137	0.0352036	0.0521105	0.675556	0.499322	0.999499
chr9_17330629_17342442_0_+_CNTLN_ENST00000380647	1.26913	0.0157202	0.0232919	0.674921	0.499726	0.999499
chr9_2828674_2838517_0_-_KIAA0020_ENST00000397885	1.42769	0.0154889	0.0229496	0.674909	0.499734	0.999499
chr21_37734480_37744829_0_+_MORC3_ENST00000400485	1.51238	-0.0171804	0.0254771	-0.674347	0.500091	0.999499
chr13_96622365_96648389_0_-_UGGT2_ENST00000376747	0.536531	0.0220574	0.0327273	0.673974	0.500328	0.999499
chr5_87577858_87588460_0_+_TMEM161B-AS1_ENST00000501715	0.571463	-0.0216019	0.0320629	-0.673736	0.500479	0.999499
chr12_123829804_123834988_0_-_SBNO1_ENST00000602750	1.45505	0.0172358	0.0256068	0.673095	0.500887	0.999499
chr10_88227035_88233730_0_-_WAPAL_ENST00000298767	0.93621	-0.0181443	0.0269742	-0.672655	0.501167	0.999499
chr1_109533875_109554340_0_-_WDR47_ENST00000400794	0.63503	0.0198481	0.0295172	0.672425	0.501313	0.999499
chr1_172525008_172539870_0_+_SUCO_ENST00000367723	0.468896	-0.0221212	0.0329873	-0.670597	0.502477	0.999499
chr6_82922423_82930430_0_-_IBTK_ENST00000306270	0.472924	0.0231709	0.0346183	0.669327	0.503287	0.999499
chr2_197521356_197565904_0_+_CCDC150_ENST00000389175	0.260325	-0.0317428	0.0474519	-0.668947	0.50353	0.999499
chr18_8076452_8088849_0_+_PTPRM_ENST00000580170	0.338791	0.0331184	0.0495592	0.66826	0.503968	0.999499
chr6_56443611_56465019_0_-_DST_ENST00000244364	0.320767	0.0267896	0.0401331	0.667519	0.504441	0.999499
chr9_125042721_125054119_0_+_MRRF_ENST00000344641	0.691754	-0.0249052	0.0373428	-0.666935	0.504813	0.999499
chr3_142234236_142279296_0_-_ATR_ENST00000350721	0.467303	0.030796	0.0462051	0.666508	0.505087	0.999499
chr6_56416981_56438685_0_-_DST_ENST00000244364	1.0323	0.0146427	0.0219761	0.666303	0.505218	0.999499
chr2_71582848_71597135_0_+_ZNF638_ENST00000410075	0.580429	0.0223264	0.0335352	0.66576	0.505565	0.999499
chr1_93677657_93692006_0_+_CCDC18_ENST00000343253	0.62285	0.0220514	0.0331312	0.665578	0.505681	0.999499
chr2_61505299_61508377_0_-_USP34_ENST00000398571	0.534155	0.0265602	0.0399106	0.665491	0.505736	0.999499
chr8_117668094_117671219_0_-_EIF3H_ENST00000521861	0.545021	0.0194639	0.0292669	0.665048	0.50602	0.999499
chr7_77236551_77265166_0_+_PTPN12_ENST00000248594	2.7083	0.0117462	0.0177263	0.662642	0.50756	0.999499
chr6_132190497_132198301_0_+_ENPP1_ENST00000360971	0.33032	-0.0521109	0.0786589	-0.662492	0.507656	0.999499
chr2_231940224_231951895_0_+_PSMD1_ENST00000373635	0.369889	0.0247014	0.0373406	0.661517	0.508281	0.999499
chr6_136468488_136476896_0_+_PDE7B_ENST00000308191	1.01212	-0.0139435	0.0211075	-0.660594	0.508873	0.999499
chr15_30033534_30064369_0_-_TJP1_ENST00000346128	0.307592	-0.0267622	0.0405175	-0.660511	0.508926	0.999499
chr17_6493098_6538491_0_-_KIAA0753_ENST00000361413	0.805127	-0.0190275	0.0288246	-0.660113	0.509181	0.999499
chr9_125616230_125622410_0_-_RC3H2_ENST00000373670	0.637196	0.0216867	0.0328555	0.660062	0.509214	0.999499
chr11_93429485_93436085_0_+_KIAA1731_ENST00000325212	0.556007	-0.0228452	0.0346941	-0.658475	0.510233	0.999499
chr8_116616099_116635985_0_-_TRPS1_ENST00000395715	1.82052	0.0147006	0.022376	0.656981	0.511193	0.999499
chr12_31600471_31648853_0_-_DENND5B_ENST00000306833	0.297988	0.0306181	0.0466262	0.656671	0.511392	0.999499
chr5_95072592_95099324_0_+_RHOBTB3_ENST00000379982	1.03296	-0.0176104	0.0268186	-0.656649	0.511407	0.999499
chr17_4186092_4210418_0_-_UBE2G1_ENST00000396981	5.36905	0.0155436	0.0237007	0.655829	0.511934	0.999499
chr3_37315026_37343823_0_+_GOLGA4_ENST00000356847	0.413137	-0.0234802	0.035825	-0.655415	0.512201	0.999499
chr4_73984404_73991029_0_-_ANKRD17_ENST00000358602	0.379263	0.0271032	0.0413895	0.654833	0.512575	0.999499
chr6_158994451_159010814_0_+_TMEM181_ENST00000367090	0.734739	-0.0160609	0.0245284	-0.654788	0.512604	0.999499
chr12_123798166_123808378_0_-_SBNO1_ENST00000267176	0.718801	-0.0211075	0.0322727	-0.654035	0.513089	0.999499
chr13_23927923_23945304_0_-_SACS_ENST00000382292	2.00944	0.0129697	0.0198909	0.652044	0.514373	0.999499
chr13_33091993_33101669_0_-_N4BP2L2_ENST00000504114	2.32505	-0.0107037	0.0164245	-0.651692	0.5146	0.999499
chr2_32602655_32620661_0_+_BIRC6_ENST00000421745	0.404203	-0.020887	0.0320683	-0.651327	0.514835	0.999499
chr3_14197834_14201330_0_-_XPC_ENST00000285021	0.433677	-0.0238401	0.0366759	-0.650022	0.515678	0.999499
chr1_243776972_243859018_0_-_AKT3_ENST00000336199	3.95196	0.0103856	0.015992	0.649427	0.516062	0.999499
chr16_48581917_48596355_0_-_N4BP1_ENST00000262384	0.436431	-0.0246743	0.0380655	-0.648207	0.516851	0.999499
chr3_47079155_47098980_0_-_SETD2_ENST00000431180	0.651219	0.0203698	0.0314254	0.648195	0.516859	0.999499
chr14_97299803_97327072_0_+_VRK1_ENST00000216639	12.6771	-0.00584644	0.00902677	-0.647678	0.517193	0.999499
chr17_60042366_60045619_0_-_MED13_ENST00000397786	0.584175	0.0204214	0.0315716	0.646828	0.517743	0.999499
chr1_92772744_92811471_0_+_RPAP2_ENST00000610020	0.751731	0.0236634	0.0366417	0.645806	0.518405	0.999499
chr11_13424714_13443385_0_-_BTBD10_ENST00000278174	0.925418	0.0162409	0.0251584	0.645547	0.518573	0.999499
chr5_61733100_61857084_0_+_IPO11_ENST00000424533	0.424162	-0.0267573	0.0414884	-0.644935	0.518969	0.999499
chr12_48457492_48495299_0_-_SENP1_ENST00000552189	0.403423	0.0239906	0.0372014	0.644886	0.519001	0.999499
chr3_47663696_47719801_0_-_SMARCC1_ENST00000254480	0.537108	-0.0226334	0.0351492	-0.643925	0.519624	0.999499
chr3_65415194_65428524_0_-_MAGI1_ENST00000330909	0.511829	-0.0250041	0.038927	-0.642334	0.520656	0.999499
chr10_70482211_70509442_0_+_CCAR1_ENST00000535016	0.399874	0.0216936	0.0338049	0.641728	0.52105	0.999499
chr11_85692171_85742653_0_-_PICALM_ENST00000532317	0.374552	0.0269801	0.042201	0.639324	0.522612	0.999499
chr3_136117590_136221621_0_-_STAG1_ENST00000383202	2.03189	0.0115707	0.0181049	0.639093	0.522762	0.999499
chr10_111883774_111890244_0_+_ADD3_ENST00000360162	0.498399	-0.019831	0.0310401	-0.638883	0.522899	0.999499
chr2_174819600_174820960_0_-_SP3_ENST00000310015	4.21011	-0.00853824	0.0133778	-0.638239	0.523318	0.999499
chr9_33986757_33998862_0_-_UBAP2_ENST00000449054	0.417074	-0.0214581	0.0336296	-0.638072	0.523427	0.999499
chr6_76368977_76388643_0_+_SENP6_ENST00000370010	1.82858	0.0122859	0.019273	0.637468	0.52382	0.999499
chr5_72354259_72373320_0_+_FCHO2_ENST00000341845	2.042	0.0122088	0.0191576	0.637282	0.523941	0.999499
chr15_40005644_40068732_0_-_FSIP1_ENST00000350221	3.50473	0.0106205	0.0166763	0.636865	0.524213	0.999499
chr4_87614739_87622954_0_+_PTPN13_ENST00000427191	0.554826	-0.019698	0.0310073	-0.635271	0.525252	0.999499
chr2_223084858_223097002_0_-_PAX3_ENST00000392069	1.13829	0.0211317	0.0332735	0.63509	0.52537	0.999499
chr22_21288066_21288532_0_+_CRKL_ENST00000354336	0.428648	-0.0264211	0.0416173	-0.63486	0.52552	0.999499
chr3_155547476_155551830_0_-_SLC33A1_ENST00000392845	1.3667	0.0131994	0.0207911	0.634858	0.525521	0.999499
chr1_21267983_21276604_0_-_EIF4G3_ENST00000264211	0.718786	0.0162602	0.0257227	0.632133	0.5273	0.999499
chrX_117512381_117532433_0_+_WDR44_ENST00000371822	1.71013	-0.0117688	0.018637	-0.631471	0.527732	0.999499
chr1_16263657_16264501_0_+_SPEN_ENST00000375759	0.241859	-0.0307035	0.0486421	-0.631214	0.527901	0.999499
chr12_27802942_27820253_0_+_PPFIBP1_ENST00000540114	1.10183	0.0151484	0.024016	0.630763	0.528195	0.999499
chr17_45741524_45755779_0_+_KPNB1_ENST00000535458	0.293026	-0.0238754	0.0378792	-0.630304	0.528496	0.999499
chr8_92982885_93017525_0_-_RUNX1T1_ENST00000523629	3.91299	-0.0101768	0.0161731	-0.629239	0.529192	0.999499
chr3_136170874_136221621_0_-_STAG1_ENST00000383202	0.457022	0.0231007	0.0367449	0.628678	0.52956	0.999499
chr4_187627716_187630999_0_-_FAT1_ENST00000441802	52.76	-0.00442679	0.0070437	-0.628475	0.529693	0.999499
chr14_73614502_73640415_0_+_PSEN1_ENST00000357710	0.95141	-0.0154503	0.0246041	-0.627959	0.530031	0.999499
chr2_61505299_61512092_0_-_USP34_ENST00000398571	0.552469	-0.0195595	0.031158	-0.627751	0.530167	0.999499
chr4_151656409_151753128_0_-_LRBA_ENST00000535741	0.263535	-0.0324098	0.051652	-0.627465	0.530354	0.999499
chr3_18419661_18462483_0_-_SATB1_ENST00000338745	0.279136	-0.0297361	0.0474165	-0.627125	0.530577	0.999499
chr6_75898077_75902071_0_-_COL12A1_ENST00000322507	0.746866	-0.0225535	0.0359745	-0.62693	0.530705	0.999499
chr15_90982563_90986710_0_+_IQGAP1_ENST00000268182	1.31032	0.0189799	0.0302804	0.626805	0.530787	0.999499
chr9_118969734_118989831_0_+_PAPPA_ENST00000328252	0.892842	0.0167485	0.0267335	0.626499	0.530988	0.999499
chr10_31749965_31791437_0_+_ZEB1_ENST00000488625	1.18515	0.013149	0.0210198	0.625555	0.531607	0.999499
chr2_175945387_175986268_0_-_ATF2_ENST00000264110	2.66991	0.0102761	0.0164297	0.625459	0.53167	0.999499
chr2_165548730_165586625_0_-_COBLL1_ENST00000375458	0.446942	0.022971	0.0367411	0.625213	0.531831	0.999499
chr15_44884528_44889141_0_-_SPG11_ENST00000261866	0.356299	-0.0245108	0.0392079	-0.625149	0.531874	0.999499
chr18_8244055_8253412_0_+_PTPRM_ENST00000580170	0.330843	-0.031408	0.0502411	-0.625146	0.531875	0.999499
chr11_120907213_120930794_0_+_TBCEL_ENST00000531148	0.637949	-0.0176836	0.0283194	-0.624433	0.532343	0.999499
chr8_141799572_141889736_0_-_PTK2_ENST00000522684	0.22542	-0.0279362	0.0448158	-0.623356	0.53305	0.999499
chr1_113119607_113159517_0_-_ST7L_ENST00000361846	0.395453	0.0229211	0.036776	0.623263	0.533112	0.999499
chr2_109068854_109089355_0_+_GCC2_ENST00000309863	0.263587	0.0323275	0.0519069	0.622798	0.533418	0.999499
chr4_129809833_129880932_0_-_SCLT1_ENST00000281142	0.783259	-0.0188803	0.0303167	-0.622768	0.533437	0.999499
chr3_50004902_50012825_0_+_RBM6_ENST00000266022	0.36599	0.0283872	0.0456239	0.622202	0.533809	0.999499
chr18_72342922_72493458_0_+_ZNF407_ENST00000582337	0.273371	-0.0249067	0.0400892	-0.621283	0.534414	0.999499
chr6_16326624_16328701_0_-_ATXN1_ENST00000244769	0.94456	-0.016134	0.0260035	-0.620457	0.534957	0.999499
chr1_151400298_151414681_0_-_POGZ_ENST00000358476	2.42542	-0.0100721	0.016238	-0.620279	0.535074	0.999499
chr6_111685055_111689231_0_-_REV3L_ENST00000434009	0.50029	-0.0196603	0.0317213	-0.619783	0.535401	0.999499
chr10_43650344_43662546_0_+_CSGALNACT2_ENST00000374466	1.59754	0.012362	0.0199564	0.61945	0.53562	0.999499
chr8_62531536_62559437_0_-_ASPH_ENST00000541428	0.922529	0.0164017	0.0265166	0.618544	0.536217	0.999499
chr1_21295966_21329301_0_-_EIF4G3_ENST00000264211	0.718399	-0.0167151	0.0270906	-0.617006	0.537231	0.999499
chr3_169889160_169896726_0_-_PHC3_ENST00000495893	0.556475	0.0166721	0.0270265	0.616881	0.537313	0.999499
chr6_151669845_151674887_0_+_AKAP12_ENST00000402676	8.64835	-0.00715287	0.011608	-0.616202	0.537762	0.999499
chr2_97907002_97915910_0_+_ANKRD36_ENST00000420699	0.759699	0.0175655	0.0285883	0.614428	0.538932	0.999499
chr15_30053341_30092905_0_-_TJP1_ENST00000346128	19.9986	0.00635062	0.010338	0.6143	0.539017	0.999499
chr1_243800912_243859018_0_-_AKT3_ENST00000336199	1.00683	-0.0151359	0.024692	-0.612986	0.539886	0.999499
chr3_197541778_197602646_0_+_LRCH3_ENST00000438796	0.435929	-0.0214274	0.0349893	-0.612398	0.540274	0.999499
chr5_108103793_108233549_0_+_FER_ENST00000281092	0.999809	0.015686	0.0256294	0.612031	0.540517	0.999499
chr17_44770268_44791352_0_+_NSF_ENST00000398238	0.351396	0.0260443	0.0425607	0.611932	0.540583	0.999499
chr5_135483520_135499080_0_+_SMAD5_ENST00000514641	1.80713	-0.0112604	0.0184087	-0.61169	0.540743	0.999499
chr11_82984689_82989872_0_-_CCDC90B_ENST00000529689	0.849032	0.0186433	0.0305298	0.610661	0.541424	0.999499
chr1_222823633_222828135_0_+_MIA3_ENST00000344922	0.464655	-0.0277763	0.0455479	-0.609826	0.541977	0.999499
chr10_54040548_54050050_0_+_PRKG1_ENST00000401604	0.715796	-0.0181288	0.029742	-0.609537	0.542169	0.999499
chr12_459786_465703_0_-_KDM5A_ENST00000399788	0.909823	0.0153197	0.0251397	0.60938	0.542273	0.999499
chr5_108203467_108219219_0_+_FER_ENST00000281092	0.516917	0.0256129	0.0420939	0.60847	0.542876	0.999499
chr1_27432375_27436268_0_-_SLC9A1_ENST00000263980	0.314975	-0.0308419	0.0506984	-0.608341	0.542962	0.999499
chr3_171965322_171969331_0_+_FNDC3B_ENST00000415807	35.54	-0.0056094	0.00922687	-0.607942	0.543226	0.999499
chr2_122363276_122363756_0_-_CLASP1_ENST00000409078	0.204038	0.0335869	0.0552766	0.607615	0.543443	0.999499
chr7_11021998_11030474_0_+_PHF14_ENST00000403050	4.56401	-0.0101929	0.016798	-0.606789	0.543991	0.999499
chr6_131466424_131490413_0_+_AKAP7_ENST00000431975	0.318967	-0.0224884	0.0371806	-0.604843	0.545283	0.999499
chr6_111726672_111793343_0_-_REV3L_ENST00000434009	0.568949	0.0185683	0.0307145	0.604543	0.545483	0.999499
chr12_78360008_78415642_0_+_NAV3_ENST00000549464	0.790571	0.0166818	0.0276046	0.604312	0.545636	0.999499
chr2_17860125_17927218_0_-_SMC6_ENST00000448223	0.382761	0.0239386	0.0396708	0.603433	0.546221	0.999499
chr1_215297975_215368435_0_+_KCNK2_ENST00000467031	0.43845	0.024961	0.0413771	0.603257	0.546338	0.999499
chr2_208589523_208607066_0_+_CCNYL1_ENST00000392209	0.637912	0.0197237	0.0327161	0.602873	0.546593	0.999499
chr8_131164981_131193126_0_-_ASAP1_ENST00000357668	1.50207	-0.013086	0.0217226	-0.602416	0.546897	0.999499
chr6_17665469_17676001_0_-_NUP153_ENST00000262077	0.425223	0.0227313	0.037808	0.601228	0.547688	0.999499
chr9_132719638_132757237_0_-_FNBP1_ENST00000446176	1.5936	-0.013557	0.022559	-0.600957	0.547869	0.999499
chr15_77577299_77578846_0_-_PEAK1_ENST00000567808	2.58266	0.0102429	0.0170632	0.60029	0.548313	0.999499
chr10_70666466_70679737_0_+_DDX50_ENST00000373585	0.883765	-0.0149432	0.0248936	-0.600284	0.548317	0.999499
chr2_197135916_197172809_0_-_HECW2_ENST00000260983	0.68305	-0.0170895	0.0285532	-0.598514	0.549497	0.999499
chr11_110007387_110008139_0_+_ZC3H12C_ENST00000278590	0.480791	-0.0222543	0.0372259	-0.597817	0.549962	0.999499
chr6_90571844_90574090_0_+_CASP8AP2_ENST00000551025	0.426553	0.0198733	0.0332441	0.597799	0.549974	0.999499
chr10_116590610_116608496_0_+_FAM160B1_ENST00000369248	0.904305	0.0205204	0.0343452	0.597477	0.550189	0.999499
chr5_98204198_98208259_0_-_CHD1_ENST00000284049	0.824853	0.0209482	0.0351455	0.596043	0.551147	0.999499
chr14_65896933_65922436_0_+_FUT8_ENST00000556518	4.25417	-0.00826147	0.0138705	-0.595613	0.551434	0.999499
chr3_47651555_47719801_0_-_SMARCC1_ENST00000254480	0.566533	-0.0175867	0.0295466	-0.59522	0.551697	0.999499
chr7_140494107_140508795_0_-_BRAF_ENST00000288602	0.477157	-0.0200889	0.0337987	-0.594368	0.552266	0.999499
chr10_30315031_30318795_0_-_KIAA1462_ENST00000375377	0.401363	-0.024233	0.0408524	-0.593184	0.553058	0.999499
chr15_50763829_50776558_0_+_USP8_ENST00000307179	0.782739	-0.0182483	0.0307893	-0.592684	0.553393	0.999499
chr5_122881110_122893258_0_+_CSNK1G3_ENST00000345990	6.298	-0.00708304	0.0119767	-0.591401	0.554252	0.999499
chr1_108690900_108703915_0_-_SLC25A24_ENST00000565488	0.52206	0.0170938	0.0289443	0.590577	0.554804	0.999499
chr1_113124613_113159517_0_-_ST7L_ENST00000361846	0.487725	0.0218939	0.0370851	0.590371	0.554942	0.999499
chr2_200213423_200298237_0_-_SATB2_ENST00000417098	5.75425	-0.0138877	0.0235251	-0.590338	0.554964	0.999499
chr7_120764384_120782195_0_+_CPED1_ENST00000310396	0.375154	0.0271178	0.0460014	0.5895	0.555526	0.999499
chr7_77256021_77256992_0_+_PTPN12_ENST00000248594	0.921003	0.0146501	0.0248578	0.589355	0.555623	0.999499
chr20_47682728_47689234_0_+_CSE1L_ENST00000262982	0.636913	0.0214682	0.0364386	0.589162	0.555753	0.999499
chr2_168986050_169038600_0_-_STK39_ENST00000355999	1.29198	0.0131541	0.0223328	0.589005	0.555858	0.999499
chrX_76888694_76912143_0_-_ATRX_ENST00000373344	0.410565	-0.0231235	0.039277	-0.588729	0.556043	0.999499
chr1_243433406_243542165_0_+_SDCCAG8_ENST00000355875	0.195066	-0.0319171	0.0542481	-0.588355	0.556294	0.999499
chr11_77336007_77336863_0_-_CLNS1A_ENST00000525428	1.8247	-0.0140912	0.0239506	-0.588346	0.5563	0.999499
chr2_58449076_58459247_0_-_FANCL_ENST00000403295	0.335153	-0.0272324	0.0463389	-0.58768	0.556747	0.999499
chr2_215609790_215646233_0_-_BARD1_ENST00000260947	0.706896	-0.0150683	0.0257559	-0.585042	0.558519	0.999499
chr7_40027197_40102699_0_+_CDK13_ENST00000181839	0.580368	-0.0171256	0.0292746	-0.584999	0.558548	0.999499
chr11_13435076_13466728_0_-_BTBD10_ENST00000278174	1.97863	-0.0103885	0.0177606	-0.584915	0.558605	0.999499
chr2_40655612_40657444_0_-_SLC8A1_ENST00000406785	196.277	-0.00596246	0.0102014	-0.584476	0.5589	0.999499
chr10_1118055_1142186_0_+_WDR37_ENST00000358220	0.817666	0.0156727	0.0268458	0.583803	0.559353	0.999499
chr10_15858833_15889942_0_-_FAM188A_ENST00000477891	0.771577	-0.0173608	0.0297435	-0.583684	0.559433	0.999499
chr7_91924202_91957214_0_+_ANKIB1_ENST00000265742	2.95194	0.00771315	0.0132195	0.583467	0.559579	0.999499
chr11_108559662_108594189_0_+_DDX10_ENST00000322536	0.294388	-0.0253367	0.0434422	-0.583227	0.559741	0.999499
chr10_28872327_28884970_0_+_WAC_ENST00000375664	9.21673	0.00696916	0.0119837	0.581553	0.560867	0.999499
chr2_214174782_214228869_0_+_SPAG16_ENST00000331683	2.09969	0.0115701	0.0199394	0.580264	0.561736	0.999499
chr14_37754522_37838829_0_+_MIPOL1_ENST00000536774	0.551363	0.0158127	0.0272645	0.579975	0.561931	0.999499
chr12_95602618_95605043_0_-_FGD6_ENST00000343958	9.99738	-0.00593069	0.0102352	-0.579442	0.562291	0.999499
chr22_36161469_36174125_0_-_RBFOX2_ENST00000405409	0.198874	-0.0313059	0.0540937	-0.578733	0.562769	0.999499
chr4_152080391_152100549_0_-_SH3D19_ENST00000409598	0.912433	0.0155426	0.0268954	0.57789	0.563338	0.999499
chr6_25466100_25500463_0_+_LRRC16A_ENST00000329474	0.452211	0.020018	0.0346816	0.577194	0.563808	0.999499
chr7_33397466_33427756_0_+_BBS9_ENST00000242067	1.26597	0.0126187	0.0218748	0.576862	0.564032	0.999499
chr21_38480691_38536517_0_+_TTC3_ENST00000418766	1.91129	0.0103906	0.0180124	0.576856	0.564037	0.999499
chr6_56997839_57013491_0_+_ZNF451_ENST00000370706	1.16697	-0.0139147	0.0241301	-0.576653	0.564174	0.999499
chr17_27809214_27838010_0_+_TAOK1_ENST00000261716	0.314849	0.0253155	0.0439132	0.57649	0.564284	0.999499
chr13_45578439_45594563_0_+_GPALPP1_ENST00000379151	0.494214	-0.0211535	0.0367683	-0.575319	0.565076	0.999499
chr11_93523739_93535138_0_+_MED17_ENST00000251871	0.500021	-0.0183837	0.0319552	-0.575297	0.56509	0.999499
chr9_113191422_113234603_0_-_SVEP1_ENST00000401783	1.49883	-0.016862	0.0293303	-0.574899	0.56536	0.999499
chr8_42805530_42852780_0_+_HOOK3_ENST00000307602	0.400395	0.0214657	0.0373429	0.574828	0.565408	0.999499
chr9_88957989_88961395_0_-_ZCCHC6_ENST00000277141	0.49848	-0.0210085	0.0366837	-0.572694	0.566852	0.999499
chr5_95091099_95099324_0_+_RHOBTB3_ENST00000379982	1.25783	0.0118219	0.0206786	0.571699	0.567526	0.999499
chr8_64087889_64100303_0_+_YTHDF3_ENST00000521674	1.74968	0.0123912	0.0217527	0.569637	0.568924	0.999499
chr15_32819013_32825569_0_-_RP11-632K20.7_ENST00000454486	2.18622	0.0100119	0.017591	0.569146	0.569257	0.999499
chr5_137281590_137290065_0_-_FAM13B_ENST00000033079	0.463504	0.0188087	0.0330747	0.568671	0.569579	0.999499
chr2_63206322_63265951_0_+_EHBP1_ENST00000405015	1.24352	-0.0140712	0.0247497	-0.568539	0.569669	0.999499
chr3_169831147_169847340_0_-_PHC3_ENST00000495893	0.544505	0.0191394	0.0336739	0.568374	0.569781	0.999499
chr5_64556426_64769779_0_-_ADAMTS6_ENST00000381055	2.2179	-0.00945365	0.0166951	-0.566255	0.571221	0.999499
chr3_57832923_57850443_0_+_SLMAP_ENST00000295951	0.332002	0.0194199	0.0343156	0.56592	0.571448	0.999499
chr3_119582265_119624699_0_-_GSK3B_ENST00000264235	0.496819	0.0201951	0.0357012	0.56567	0.571618	0.999499
chr4_54292038_54310270_0_+_FIP1L1_ENST00000337488	1.59944	-0.0131561	0.0233307	-0.563896	0.572825	0.999499
chr15_39877764_39878171_2_+_THBS1_ENST00000260356	2.29973	0.0241985	0.0429634	0.563236	0.573274	0.999499
chr12_111951160_111957880_0_-_ATXN2_ENST00000389153	1.15549	0.0162812	0.0289074	0.563218	0.573287	0.999499
chr8_141771263_141874498_0_-_PTK2_ENST00000522684	0.484074	-0.0157357	0.0279966	-0.562055	0.574078	0.999499
chr5_130840318_130883883_0_-_RAPGEF6_ENST00000509018	0.413036	-0.0206086	0.0366831	-0.561802	0.574251	0.999499
chr5_14316621_14336836_0_+_TRIO_ENST00000344204	0.919191	0.0142645	0.0254136	0.561295	0.574596	0.999499
chr13_73347821_73352518_0_-_DIS3_ENST00000377767	0.29304	0.024899	0.0443889	0.560928	0.574846	0.999499
chr17_60629662_60642498_0_+_TLK2_ENST00000582809	0.464183	0.0213076	0.0379887	0.560893	0.57487	0.999499
chr4_129042980_129100667_0_+_LARP1B_ENST00000326639	0.37525	-0.0217588	0.0388248	-0.560437	0.575182	0.999499
chr10_69726439_69797926_0_-_HERC4_ENST00000277817	0.227855	-0.029738	0.0530625	-0.560432	0.575185	0.999499
chr11_77815025_77820627_0_-_ALG8_ENST00000299626	0.325506	0.0226123	0.040359	0.56028	0.575289	0.999499
chr14_45711236_45716580_0_-_MIS18BP1_ENST00000310806	0.350105	0.0184618	0.0329521	0.560261	0.575302	0.999499
chr19_47856010_47865950_0_+_DHX34_ENST00000328771	0.18075	-0.0378826	0.0676198	-0.560229	0.575324	0.999499
chr3_197592293_197602646_0_+_LRCH3_ENST00000438796	1.47163	-0.0103141	0.0184149	-0.560096	0.575414	0.999499
chr13_61018816_61068709_0_+_TDRD3_ENST00000535286	0.536969	0.0177103	0.0316211	0.560081	0.575425	0.999499
chr5_37115061_37122590_0_-_C5orf42_ENST00000508244	0.579362	0.0175933	0.0314192	0.559955	0.57551	0.999499
chr10_51629985_51633029_0_+_PARGP1_ENST00000456092	1.11015	-0.0150794	0.0270356	-0.557759	0.577009	0.999499
chr3_57832923_57882659_0_+_SLMAP_ENST00000295951	1.18022	0.0149613	0.0268311	0.557611	0.57711	0.999499
chr6_149893420_149903739_0_+_GINM1_ENST00000367419	0.402513	0.0196614	0.0353252	0.556584	0.577812	0.999499
chr4_169321976_169379159_0_-_DDX60L_ENST00000260184	0.28339	-0.0281945	0.0507211	-0.555873	0.578298	0.999499
chr13_50054354_50057699_0_+_SETDB2_ENST00000354234	0.375979	0.0208344	0.037482	0.55585	0.578313	0.999499
chr12_93226287_93246801_0_-_EEA1_ENST00000322349	1.61353	0.0118751	0.0214117	0.554609	0.579162	0.999499
chr4_20493383_20541207_0_+_SLIT2_ENST00000503823	0.620367	-0.013675	0.0246575	-0.554597	0.579171	0.999499
chr14_61262934_61346553_0_+_MNAT1_ENST00000261245	3.64533	0.00788646	0.0142301	0.554212	0.579434	0.999499
chr6_147556385_147599340_0_+_STXBP5_ENST00000546097	0.28921	0.0285208	0.0515047	0.553751	0.579749	0.999499
chr13_20567202_20568059_0_+_ZMYM2_ENST00000382869	0.401638	0.0218262	0.0394172	0.553723	0.579768	0.999499
chr7_152480271_152522207_0_+_ACTR3B_ENST00000377776	0.967972	-0.0144734	0.026207	-0.55227	0.580763	0.999499
chr12_122861935_122865105_0_-_CLIP1_ENST00000361654	2.54166	-0.011315	0.0204908	-0.552201	0.580811	0.999499
chr4_183522076_183550042_0_+_TENM3_ENST00000511685	0.214666	0.025027	0.0454088	0.551148	0.581532	0.999499
chr15_41988272_42005694_0_+_MGA_ENST00000389936	1.58865	-0.00994481	0.0180768	-0.550141	0.582223	0.999499
chr15_50878588_50884823_0_-_TRPM7_ENST00000560955	0.832166	0.0134409	0.0244319	0.550137	0.582226	0.999499
chr1_93070863_93101893_0_-_EVI5_ENST00000370331	0.922601	-0.0123484	0.0224803	-0.549299	0.5828	0.999499
chr3_171830241_171969331_0_+_FNDC3B_ENST00000415807	2.25299	-0.010219	0.0186044	-0.549281	0.582813	0.999499
chr6_64389900_64395812_0_+_PHF3_ENST00000481385	0.336651	-0.0218952	0.0398993	-0.548761	0.58317	0.999499
chr5_167915606_167921655_0_+_RARS_ENST00000231572	7.62803	0.00563429	0.0102758	0.548308	0.583481	0.999499
chr3_121433707_121449820_0_-_GOLGB1_ENST00000340645	1.60794	0.0118174	0.0215547	0.54825	0.58352	0.999499
chr6_76344422_76380436_0_+_SENP6_ENST00000370010	2.1958	-0.00855939	0.0156128	-0.548228	0.583536	0.999499
chr10_17199439_17210916_0_-_TRDMT1_ENST00000354631	0.500249	-0.017245	0.0314713	-0.547961	0.583719	0.999499
chr5_138979956_138994551_0_+_UBE2D2_ENST00000511725	0.358688	0.0220822	0.0403782	0.546885	0.584458	0.999499
chr19_5598803_5604947_0_-_SAFB2_ENST00000252542	0.413646	0.0204587	0.0374713	0.545984	0.585077	0.999499
chr1_114377531_114397671_0_-_PTPN22_ENST00000359785	0.510388	-0.019523	0.0358238	-0.544974	0.585771	0.999499
chr13_103459495_103474509_0_+_BIVM_ENST00000257336	0.330204	-0.0190551	0.0349715	-0.544875	0.585839	0.999499
chr9_5944870_5988545_0_-_KIAA2026_ENST00000399933	1.12019	0.0117471	0.0215788	0.544381	0.586179	0.999499
chr1_240421244_240601510_0_+_FMN2_ENST00000319653	0.336613	0.0221709	0.0407363	0.544253	0.586267	0.999499
chr17_57808781_57816308_0_+_VMP1_ENST00000262291	0.750325	-0.0169359	0.0311651	-0.543424	0.586838	0.999499
chr20_47691321_47708664_0_+_CSE1L_ENST00000262982	0.298168	0.021954	0.0404519	0.542718	0.587324	0.999499
chr1_93676358_93682303_0_+_CCDC18_ENST00000343253	0.595005	-0.0186519	0.0344591	-0.541277	0.588317	0.999499
chr13_102220049_102227897_0_+_ITGBL1_ENST00000376180	0.761306	-0.0190883	0.0353073	-0.540634	0.58876	0.999499
chr1_198247090_198266370_0_+_NEK7_ENST00000367385	0.533101	0.0231031	0.0427387	0.540565	0.588807	0.999499
chr3_3178943_3186394_0_+_TRNT1_ENST00000251607	0.26125	-0.0223444	0.0413389	-0.540518	0.58884	0.999499
chr8_56695306_56708711_0_+_TGS1_ENST00000260129	1.97713	-0.00872715	0.0161539	-0.540251	0.589024	0.999499
chr17_40855757_40882936_0_-_EZH1_ENST00000428826	0.658725	0.0172662	0.0319706	0.540064	0.589153	0.999499
chr16_11114049_11220003_0_+_CLEC16A_ENST00000409790	0.280372	-0.0275014	0.0509322	-0.539961	0.589224	0.999499
chr10_86198267_86237420_0_+_CCSER2_ENST00000372088	0.546937	0.0169201	0.0313867	0.539086	0.589828	0.999499
chr11_34107610_34113603_0_+_CAPRIN1_ENST00000341394	1.03783	0.0126231	0.023418	0.539032	0.589865	0.999499
chr1_172520651_172560211_0_+_SUCO_ENST00000367723	2.76678	-0.00838833	0.015582	-0.538333	0.590347	0.999499
chr15_30000762_30003204_0_-_TJP1_ENST00000346128	1.77564	-0.0113167	0.0210254	-0.538239	0.590412	0.999499
chr12_50824277_50848200_0_+_LARP4_ENST00000293618	0.346485	0.0226191	0.0421468	0.536674	0.591493	0.999499
chr2_210993754_211019335_0_-_KANSL1L_ENST00000281772	0.438086	-0.0178078	0.0331859	-0.536609	0.591538	0.999499
chr10_86130769_86133571_0_+_CCSER2_ENST00000372088	11.5601	0.00606659	0.0113195	0.535939	0.592	0.999499
chr11_3726429_3774638_0_-_NUP98_ENST00000324932	0.672909	0.0220912	0.0412423	0.535642	0.592206	0.999499
chr5_167302990_167420187_0_+_TENM2_ENST00000518659	1.50582	0.0150049	0.0280515	0.534904	0.592716	0.999499
chr11_9435801_9446809_0_+_IPO7_ENST00000379719	0.862393	-0.0186213	0.034838	-0.534511	0.592988	0.999499
chr6_56846508_56880151_0_+_BEND6_ENST00000370750	0.676047	0.0141397	0.0264577	0.534427	0.593046	0.999499
chr2_231307651_231314970_0_+_SP100_ENST00000264052	1.74802	-0.0106628	0.019986	-0.533512	0.59368	0.999499
chr7_77240081_77261742_0_+_PTPN12_ENST00000248594	0.516683	0.0186019	0.0348995	0.533013	0.594025	0.999499
chr18_29470697_29497630_0_-_TRAPPC8_ENST00000283351	0.584939	0.0174739	0.0327847	0.532989	0.594041	0.999499
chr7_156994414_157018233_0_+_UBE3C_ENST00000348165	0.353486	-0.0228879	0.0429463	-0.532943	0.594073	0.999499
chr17_35913216_35914161_0_-_SYNRG_ENST00000339208	1.05263	0.0143591	0.026951	0.532784	0.594183	0.999499
chr9_33960823_33996331_0_-_UBAP2_ENST00000449054	0.851933	0.0138866	0.0260761	0.532542	0.594351	0.999499
chr7_104702610_104722244_0_+_KMT2E_ENST00000311117	1.08224	0.014763	0.0277396	0.5322	0.594587	0.999499
chr11_120346048_120348235_0_+_ARHGEF12_ENST00000397843	0.391762	0.0229019	0.0430595	0.531866	0.594819	0.999499
chr5_31421378_31424578_0_-_DROSHA_ENST00000511367	0.863042	0.0131772	0.0247761	0.531849	0.59483	0.999499
chr6_82923943_82924546_0_-_IBTK_ENST00000306270	8.19903	0.00686293	0.0129198	0.531195	0.595284	0.999499
chr19_30476129_30503438_0_+_URI1_ENST00000360605	1.01897	0.0149295	0.0281406	0.530531	0.595744	0.999499
chr1_97235258_97243502_0_+_PTBP2_ENST00000482253	1.57241	-0.0138174	0.0260737	-0.529936	0.596156	0.999499
chr12_26217430_26220646_0_+_RASSF8_ENST00000381352	1.39925	-0.0113639	0.0214966	-0.528637	0.597057	0.999499
chr1_21076215_21100103_0_-_HP1BP3_ENST00000312239	1.31682	-0.0103621	0.0196359	-0.527713	0.597699	0.999499
chr18_9182379_9208801_0_+_ANKRD12_ENST00000383440	0.427908	-0.0183032	0.0347043	-0.527403	0.597914	0.999499
chr16_48290520_48337216_0_+_LONP2_ENST00000285737	0.35085	0.0182425	0.0346155	0.527005	0.59819	0.999499
chr9_86294689_86301070_0_-_UBQLN1_ENST00000376395	1.14301	-0.0131187	0.0249483	-0.525836	0.599002	0.999499
chr4_87693930_87720357_1_+_PTPN13_ENST00000427191	0.307903	-0.0220426	0.04194	-0.525574	0.599184	0.999499
chr6_144086397_144128270_0_+_PHACTR2_ENST00000367584	1.15577	0.0128441	0.024447	0.525385	0.599315	0.999499
chr3_132405103_132435753_0_-_NPHP3_ENST00000471702	0.60556	-0.0175481	0.033403	-0.525346	0.599343	0.999499
chr2_201994451_202014558_0_+_CFLAR_ENST00000309955	0.208535	-0.0312508	0.0596051	-0.524297	0.600072	0.999499
chr15_93467550_93498742_0_+_CHD2_ENST00000394196	0.606917	-0.0155148	0.0297494	-0.521517	0.602007	0.999499
chr15_93540186_93555674_0_+_CHD2_ENST00000394196	0.695925	0.0151011	0.0290327	0.520139	0.602967	0.999499
chr18_18559870_18572898_0_-_ROCK1_ENST00000399799	0.913517	0.0157621	0.030318	0.519893	0.603138	0.999499
chr8_141799572_141874498_0_-_PTK2_ENST00000522684	0.920319	0.0144813	0.0278555	0.519872	0.603153	0.999499
chr5_40764615_40777688_0_-_PRKAA1_ENST00000397128	0.408042	-0.0191783	0.0369439	-0.51912	0.603677	0.999499
chr8_98725889_98735263_0_+_MTDH_ENST00000336273	0.334794	0.0226277	0.0436623	0.518243	0.604289	0.999499
chr2_15601324_15618413_0_-_NBAS_ENST00000441750	0.63749	-0.0153762	0.029796	-0.51605	0.60582	0.999499
chr20_34446223_34459751_0_+_PHF20_ENST00000374012	0.626341	-0.0150287	0.0291485	-0.515591	0.60614	0.999499
chr11_94528176_94533477_0_+_AMOTL1_ENST00000317837	0.847769	-0.0159018	0.030855	-0.515373	0.606293	0.999499
chr1_94667275_94697199_0_-_ARHGAP29_ENST00000552844	0.383255	0.021111	0.0409882	0.515051	0.606518	0.999499
chr4_38091552_38104778_0_+_TBC1D1_ENST00000508802	2.18334	0.0100505	0.0195164	0.514976	0.60657	0.999499
chr4_178260936_178281831_0_+_NEIL3_ENST00000264596	0.548403	0.0191483	0.0372255	0.514388	0.606981	0.999499
chr1_91403041_91447927_0_-_ZNF644_ENST00000370440	3.7233	0.00806225	0.0156736	0.514384	0.606983	0.999499
chr5_95242226_95255249_0_-_ELL2_ENST00000237853	2.33885	0.0108085	0.0210651	0.513102	0.60788	0.999499
chr3_47098310_47108608_0_-_SETD2_ENST00000431180	1.29038	-0.0102562	0.019991	-0.513043	0.607921	0.999499
chr1_144598511_144607061_0_+_RP11-640M9.2_ENST00000421407	0.255107	0.0241683	0.0471135	0.51298	0.607965	0.999499
chr5_149921131_149929349_0_+_NDST1_ENST00000523767	0.456076	-0.0184277	0.036032	-0.511425	0.609053	0.999499
chr6_18249881_18258636_0_-_DEK_ENST00000397239	1.47404	-0.0129536	0.0253601	-0.510785	0.609502	0.999499
chr11_33307958_33350179_0_+_HIPK3_ENST00000525975	0.363788	-0.0165766	0.0325117	-0.509866	0.610146	0.999499
chr2_32323864_32341281_0_+_SPAST_ENST00000315285	0.865161	0.0126265	0.0247901	0.509336	0.610517	0.999499
chr15_77544708_77657567_0_-_PEAK1_ENST00000560626	0.432903	0.0163838	0.0321676	0.509327	0.610523	0.999499
chr4_95494501_95561601_0_+_PDLIM5_ENST00000437932	0.387642	0.0189424	0.0372642	0.508328	0.611223	0.999499
chr18_46783379_46906128_0_-_DYM_ENST00000269445	0.41209	0.0199885	0.0394505	0.506673	0.612384	0.999499
chr1_52975267_52992045_0_-_ZCCHC11_ENST00000257177	2.39192	0.00964135	0.0190373	0.506445	0.612544	0.999499
chr2_98430433_98449889_0_-_TMEM131_ENST00000186436	0.378834	-0.0172219	0.0340486	-0.505802	0.612995	0.999499
chr1_84644859_84680000_0_+_PRKACB_ENST00000370689	1.4048	0.011557	0.0229147	0.504348	0.614017	0.999499
chr11_13424714_13466728_0_-_BTBD10_ENST00000278174	0.584967	-0.0140822	0.0279627	-0.503606	0.614538	0.999499
chr8_62489330_62559437_0_-_ASPH_ENST00000541428	1.24563	-0.0120531	0.0239479	-0.503306	0.614749	0.999499
chr17_47375467_47376286_0_-_ZNF652_ENST00000508237	0.940093	-0.0146876	0.0291964	-0.503064	0.61492	0.999499
chr4_79747190_79772210_0_+_BMP2K_ENST00000389010	4.63371	-0.00785838	0.01564	-0.502454	0.615348	0.999499
chr10_104445572_104465246_0_-_ARL3_ENST00000260746	1.14842	0.0104281	0.0207549	0.502442	0.615357	0.999499
chr14_21971315_21972024_0_-_METTL3_ENST00000298717	1.95129	-0.0131328	0.0261613	-0.501995	0.615671	0.999499
chr1_87181406_87208119_0_+_SH3GLB1_ENST00000370558	0.727756	0.0144328	0.0287657	0.501738	0.615852	0.999499
chr13_95813442_95840796_0_-_ABCC4_ENST00000412704	0.151103	-0.0291045	0.0580217	-0.501613	0.61594	0.999499
chr17_65906992_65920705_0_+_BPTF_ENST00000544778	0.368598	-0.0192105	0.0384378	-0.499782	0.617228	0.999499
chr15_93547846_93558139_0_+_CHD2_ENST00000394196	0.50417	-0.0201753	0.0403764	-0.49968	0.6173	0.999499
chr2_225360548_225379489_0_-_CUL3_ENST00000264414	0.240277	-0.0223806	0.0448127	-0.499424	0.617481	0.999499
chr18_34646852_34647508_0_+_KIAA1328_ENST00000543923	3.64329	0.00802774	0.0160741	0.499421	0.617483	0.999499
chr6_56466240_56474142_0_-_DST_ENST00000446842	0.167711	0.0313876	0.0628795	0.499171	0.617659	0.999499
chr4_129042980_129099797_0_+_LARP1B_ENST00000326639	0.420918	-0.0187334	0.0375673	-0.498661	0.618018	0.999499
chr2_61566485_61577828_0_-_USP34_ENST00000398571	0.444343	0.0172615	0.0346366	0.498361	0.61823	0.999499
chr9_125719289_125782738_0_+_RABGAP1_ENST00000456584	0.945876	-0.0121929	0.0244665	-0.498352	0.618236	0.999499
chr11_108098321_108106561_0_+_ATM_ENST00000527805	0.230202	-0.020713	0.0415728	-0.498234	0.618319	0.999499
chr15_90982563_90983847_0_+_IQGAP1_ENST00000268182	1.9031	0.0106161	0.0213623	0.496956	0.61922	0.999499
chr6_18236682_18258636_0_-_DEK_ENST00000397239	48.8102	0.0038405	0.00774237	0.496036	0.619869	0.999499
chr1_94341823_94343418_0_-_DNTTIP2_ENST00000436063	3.18023	0.0076417	0.0154076	0.495969	0.619916	0.999499
chr5_145640307_145650621_0_+_RBM27_ENST00000506502	1.02664	0.0142713	0.0288189	0.495205	0.620455	0.999499
chr19_34921480_34929671_0_+_UBA2_ENST00000246548	0.6152	-0.0172571	0.0349575	-0.493659	0.621547	0.999499
chr16_18852886_18856973_0_-_SMG1_ENST00000389467	0.642815	-0.0145666	0.0295285	-0.493305	0.621797	0.999499
chr9_36351111_36376124_0_-_RNF38_ENST00000259605	0.227927	-0.0261711	0.0531038	-0.492829	0.622134	0.999499
chr5_64625204_64769779_0_-_ADAMTS6_ENST00000381055	9.91466	-0.00512961	0.0104146	-0.492541	0.622337	0.999499
chr17_65906992_65940488_0_+_BPTF_ENST00000544778	0.365653	-0.0161075	0.0327541	-0.49177	0.622882	0.999499
chr8_141874410_141900868_0_-_PTK2_ENST00000522684	2.51698	-0.00715214	0.0145618	-0.491159	0.623314	0.999499
chr20_47700562_47706283_0_+_CSE1L_ENST00000262982	0.463246	0.0182099	0.037169	0.489923	0.624188	0.999499
chr13_51941940_51953708_0_-_INTS6_ENST00000469430	0.917794	-0.0120435	0.0246096	-0.489383	0.62457	0.999499
chr10_54031109_54050050_0_+_PRKG1_ENST00000401604	0.510638	-0.0147642	0.0301701	-0.489366	0.624582	0.999499
chr13_30814596_30857928_0_-_KATNAL1_ENST00000380615	0.339848	0.023848	0.0487717	0.488972	0.624862	0.999499
chr9_118969734_119033695_0_+_PAPPA_ENST00000328252	3.12592	0.00912985	0.0186786	0.488786	0.624993	0.999499
chr8_81411728_81412617_0_+_ZBTB10_ENST00000379091	0.451149	0.019276	0.0395275	0.487662	0.625789	0.999499
chr22_32108068_32121596_0_-_PRR14L_ENST00000397493	0.774319	-0.0125113	0.0256633	-0.487518	0.625891	0.999499
chr15_57523349_57526305_0_+_TCF12_ENST00000438423	1.63752	0.0105785	0.0217733	0.485849	0.627075	0.999499
chr9_14639893_14680160_0_-_ZDHHC21_ENST00000380916	0.795063	-0.0138617	0.0285565	-0.485414	0.627383	0.999499
chr5_126859151_126874835_0_+_PRRC1_ENST00000296666	0.244438	0.0188351	0.0388369	0.484978	0.627692	0.999499
chr8_62489330_62566219_0_-_ASPH_ENST00000541428	0.841613	-0.0141325	0.0292161	-0.483723	0.628583	0.999499
chr2_216289816_216299547_0_-_FN1_ENST00000421182	0.603427	-0.0166701	0.0344707	-0.483603	0.628668	0.999499
chr5_33576158_33596165_0_-_ADAMTS12_ENST00000504830	0.323362	-0.020613	0.0426785	-0.482983	0.629108	0.999499
chr5_78936673_78964851_0_+_PAPD4_ENST00000453514	0.761564	0.0134472	0.0278748	0.482414	0.629512	0.999499
chr15_93543741_93558139_0_+_CHD2_ENST00000394196	12.1075	-0.00517594	0.0107378	-0.482031	0.629784	0.999499
chr2_233651859_233660931_2_+_GIGYF2_ENST00000373566	0.624872	-0.0174169	0.0361324	-0.482031	0.629784	0.999499
chr1_243579003_243589860_0_+_SDCCAG8_ENST00000355875	1.17282	0.0131086	0.027208	0.481792	0.629954	0.999499
chr5_58284319_58289292_0_-_PDE4D_ENST00000340635	0.659047	0.0155824	0.0323468	0.481729	0.629999	0.999499
chr9_37126308_37126939_0_+_ZCCHC7_ENST00000336755	5.13042	-0.00594199	0.0123477	-0.481221	0.630359	0.999499
chr4_47896196_47913011_0_-_NFXL1_ENST00000381538	0.341688	0.0170718	0.0354817	0.481142	0.630415	0.999499
chr16_24762046_24788679_0_+_TNRC6A_ENST00000315183	0.497174	0.0150033	0.0312002	0.480874	0.630606	0.999499
chr7_5778906_5781446_0_-_RNF216_ENST00000389902	0.360159	0.0179686	0.0373993	0.480454	0.630905	0.999499
chr10_88211723_88233730_0_-_WAPAL_ENST00000298767	2.27685	-0.00884531	0.0184272	-0.480014	0.631217	0.999499
chr18_21644103_21663045_0_+_TTC39C_ENST00000304621	0.949298	0.0131616	0.0274643	0.479224	0.631779	0.999499
chr12_78400198_78415642_0_+_NAV3_ENST00000549464	1.33117	0.00963425	0.0201069	0.479151	0.631831	0.999499
chr10_70136609_70145885_0_-_RUFY2_ENST00000466493	0.378299	-0.0205804	0.0430074	-0.478532	0.632272	0.999499
chr14_36094566_36104804_0_-_RALGAPA1_ENST00000389698	0.359097	0.0175068	0.036675	0.477349	0.633114	0.999499
chr2_64083439_64085070_0_+_UGP2_ENST00000394417	0.821539	0.0124625	0.0261353	0.476846	0.633472	0.999499
chr8_52773404_52773806_0_-_PCMTD1_ENST00000360540	0.970356	-0.0156742	0.0328858	-0.476626	0.633628	0.999499
chr15_51028297_51041943_0_-_SPPL2A_ENST00000261854	0.409479	0.0213303	0.0448922	0.475145	0.634684	0.999499
chr13_46577273_46594692_0_-_ZC3H13_ENST00000242848	1.6242	0.00931356	0.0196042	0.47508	0.63473	0.999499
chr22_45574118_45574781_0_+_NUP50_ENST00000347635	5.8184	-0.00535367	0.0112845	-0.474427	0.635195	0.999499
chr3_33441680_33467233_0_-_UBP1_ENST00000283629	0.895783	-0.0107136	0.0226567	-0.472867	0.636308	0.999499
chr2_168869143_168873605_0_-_STK39_ENST00000487143	0.322735	0.0177779	0.0376517	0.472168	0.636807	0.999499
chr2_171902683_171939362_0_-_TLK1_ENST00000360843	0.262767	0.0211571	0.0448662	0.471558	0.637242	0.999499
chr18_13048857_13073184_0_+_CEP192_ENST00000506447	1.03197	0.0232577	0.0493663	0.471125	0.637551	0.999499
chr2_32698179_32702651_0_+_BIRC6_ENST00000421745	0.564664	-0.0162448	0.0347366	-0.467658	0.640029	0.999499
chr15_49917309_49926991_0_+_DTWD1_ENST00000403028	0.590142	-0.0133248	0.0284993	-0.467548	0.640108	0.999499
chr4_87693930_87696805_0_+_PTPN13_ENST00000427191	1.14894	-0.0115883	0.0248499	-0.466332	0.640978	0.999499
chr6_158994451_159046786_0_+_TMEM181_ENST00000367090	0.629745	0.014732	0.0316058	0.466115	0.641133	0.999499
chr10_103552595_103570071_0_-_MGEA5_ENST00000439817	9.94832	-0.00669117	0.0144028	-0.464576	0.642235	0.999499
chrX_85211157_85219057_0_-_CHM_ENST00000357749	1.62729	-0.00902649	0.0194584	-0.463888	0.642728	0.999499
chr5_56542126_56546968_1_+_GPBP1_ENST00000424459	3.06479	-0.00793948	0.0171216	-0.46371	0.642855	0.999499
chr7_158672374_158711560_0_+_WDR60_ENST00000407559	2.81374	0.00817334	0.017652	0.463027	0.643345	0.999499
chr5_133996808_133997276_0_+_SEC24A_ENST00000398844	1.49237	0.00942968	0.0203911	0.46244	0.643766	0.999499
chr18_8076452_8143777_0_+_PTPRM_ENST00000580170	0.978755	0.0132673	0.0286965	0.462334	0.643842	0.999499
chr4_73950965_73958017_0_-_ANKRD17_ENST00000358602	19.1845	0.00418966	0.00909219	0.460797	0.644944	0.999499
chr8_39079128_39114862_0_+_ADAM32_ENST00000437682	1.24618	0.0114584	0.0248962	0.460246	0.64534	0.999499
chr9_33971648_33996331_0_-_UBAP2_ENST00000449054	0.259673	0.0236768	0.0514507	0.460184	0.645384	0.999499
chr18_19140819_19164401_0_-_ESCO1_ENST00000269214	1.39509	-0.0124841	0.0271416	-0.459962	0.645543	0.999499
chr1_93687165_93730458_0_+_CCDC18_ENST00000343253	9.53901	-0.00492463	0.0107182	-0.459463	0.645902	0.999499
chr3_169854206_169867032_0_-_PHC3_ENST00000495893	3.89505	0.00726892	0.0158407	0.458877	0.646322	0.999499
chr6_149699153_149700654_0_+_TAB2_ENST00000536230	8.65744	0.0051765	0.0112887	0.458558	0.646552	0.999499
chr5_176636636_176639196_0_+_NSD1_ENST00000354179	4.00224	-0.00637588	0.0139243	-0.457896	0.647027	0.999499
chr12_64377726_64437355_0_+_SRGAP1_ENST00000355086	0.303268	0.0203377	0.0444457	0.457584	0.647251	0.999499
chr7_6845634_6862991_0_-_CCZ1B_ENST00000316731	0.623476	-0.0141744	0.0310773	-0.456101	0.648317	0.999499
chr7_94047035_94049598_0_+_COL1A2_ENST00000297268	0.308667	-0.0250872	0.0550371	-0.455823	0.648517	0.999499
chr10_128768965_128908618_0_+_DOCK1_ENST00000280333	0.725258	0.0186244	0.0408601	0.455809	0.648527	0.999499
chr4_129042980_129128538_0_+_LARP1B_ENST00000326639	0.444869	-0.0198949	0.0436858	-0.455408	0.648816	0.999499
chr15_40231705_40247969_0_+_EIF2AK4_ENST00000559624	0.345266	-0.0207908	0.0457141	-0.4548	0.649253	0.999499
chr2_111406810_111419418_0_-_BUB1_ENST00000535254	0.242396	0.0241116	0.0531	0.454078	0.649773	0.999499
chr22_22024201_22029404_0_+_PPIL2_ENST00000412327	0.38291	-0.0176125	0.0388248	-0.453642	0.650087	0.999499
chr11_120335945_120338017_0_+_ARHGEF12_ENST00000397843	0.274661	0.0415118	0.0919982	0.451225	0.651828	0.999499
chr13_46533617_46544106_0_-_ZC3H13_ENST00000242848	0.209098	-0.0225283	0.0499504	-0.451013	0.65198	0.999499
chr9_33953282_33996331_0_-_UBAP2_ENST00000449054	3.08236	0.00694333	0.0153953	0.451004	0.651987	0.999499
chr15_59179173_59186781_0_-_SLTM_ENST00000380516	0.456813	-0.0174604	0.0388741	-0.449153	0.653322	0.999499
chr10_90661412_90682193_0_+_STAMBPL1_ENST00000371926	0.945063	-0.0118281	0.0263387	-0.449077	0.653376	0.999499
chr5_167302990_167379827_0_+_TENM2_ENST00000518659	0.2236	-0.022152	0.0494683	-0.447802	0.654296	0.999499
chr14_64465631_64489581_0_+_SYNE2_ENST00000357395	0.793653	-0.0105777	0.0236226	-0.447778	0.654313	0.999499
chr5_14290824_14420130_0_+_TRIO_ENST00000344204	0.379294	-0.0203471	0.0455043	-0.447147	0.654769	0.999499
chr1_51860052_51913807_0_-_EPS15_ENST00000371730	0.452323	0.0142848	0.0319616	0.446935	0.654922	0.999499
chr5_43292575_43299077_0_-_HMGCS1_ENST00000325110	0.226886	-0.021581	0.0484046	-0.445846	0.655709	0.999499
chr1_214787056_214805945_0_+_CENPF_ENST00000366955	0.322995	0.0194498	0.0436742	0.445338	0.656076	0.999499
chr12_28458581_28544344_0_+_CCDC91_ENST00000535520	0.803831	-0.0116295	0.0262017	-0.443844	0.657156	0.999499
chr15_75699395_75705386_0_-_SIN3A_ENST00000394947	0.400191	0.0191178	0.0430756	0.443819	0.657173	0.999499
chr7_105182854_105195674_0_+_RINT1_ENST00000257700	0.61661	-0.0151728	0.0342391	-0.44314	0.657664	0.999499
chr16_11815432_11830089_0_-_TXNDC11_ENST00000283033	0.379834	0.016444	0.0371161	0.443041	0.657736	0.999499
chr3_188326948_188327632_0_+_LPP_ENST00000448637	1.16602	0.0129179	0.0291575	0.443039	0.657738	0.999499
chr7_131071878_131084192_0_+_MKLN1_ENST00000421797	1.00595	-0.0155968	0.0352606	-0.442328	0.658252	0.999499
chr18_21860805_21957499_0_-_OSBPL1A_ENST00000319481	0.330902	0.0182852	0.0413591	0.442108	0.658411	0.999499
chr4_129867161_129925031_0_-_SCLT1_ENST00000281142	0.3418	-0.0153861	0.0348107	-0.441994	0.658494	0.999499
chr18_74561481_74563895_0_+_ZNF236_ENST00000320610	0.420599	0.0153845	0.0348488	0.441463	0.658878	0.999499
chr7_17854456_17890587_0_-_SNX13_ENST00000428135	0.667851	0.0145519	0.0330028	0.440928	0.659265	0.999499
chr15_66824584_66839043_0_+_ZWILCH_ENST00000535141	1.03931	-0.0121998	0.0276916	-0.440559	0.659532	0.999499
chr13_77589543_77595996_0_-_FBXL3_ENST00000355619	0.704066	0.0143857	0.0326738	0.440282	0.659733	0.999499
chr18_9583114_9595100_0_-_PPP4R1_ENST00000400555	0.474999	0.0146099	0.0332169	0.439833	0.660058	0.999499
chr4_178260936_178274882_0_+_NEIL3_ENST00000264596	3.00261	0.00838237	0.0190704	0.43955	0.660263	0.999499
chr17_35310185_35311207_0_+_AATF_ENST00000225402	4.23834	0.00746668	0.0169881	0.439524	0.660282	0.999499
chr8_118830673_118849440_0_-_EXT1_ENST00000378204	0.607146	-0.0143245	0.0326763	-0.438377	0.661113	0.999499
chr12_50821544_50848200_0_+_LARP4_ENST00000293618	0.302687	0.0166555	0.0380519	0.437705	0.6616	0.999499
chr8_38994175_39114862_0_+_ADAM32_ENST00000437682	0.454948	-0.0143429	0.032778	-0.437578	0.661692	0.999499
chr10_103558598_103567658_0_-_MGEA5_ENST00000439817	0.407225	0.0152762	0.0349763	0.436757	0.662287	0.999499
chr11_34978930_34999729_0_+_PDHX_ENST00000448838	4.87983	-0.00594744	0.0136325	-0.436268	0.662642	0.999499
chr10_103552595_103560157_0_-_MGEA5_ENST00000361464	1.52948	0.0111816	0.0256373	0.436146	0.662731	0.999499
chr12_78400198_78401225_0_+_NAV3_ENST00000549464	0.936698	0.0127759	0.0293108	0.435876	0.662926	0.999499
chr9_17309055_17395067_0_+_CNTLN_ENST00000380647	1.11688	-0.0123056	0.0282504	-0.435588	0.663136	0.999499
chr14_60581417_60592541_0_+_PCNXL4_ENST00000317623	0.259124	-0.0167979	0.0386402	-0.434726	0.663761	0.999499
chr12_88453674_88480275_0_-_CEP290_ENST00000547691	0.556003	0.0144171	0.0331701	0.43464	0.663824	0.999499
chr17_65906992_65919106_0_+_BPTF_ENST00000544778	0.916857	-0.0135744	0.0312739	-0.434049	0.664253	0.999499
chr1_111690263_111690675_0_+_CEPT1_ENST00000498239	0.587294	-0.0159073	0.0366611	-0.433902	0.66436	0.999499
chr4_2659529_2692697_0_+_FAM193A_ENST00000545951	0.458718	-0.0142972	0.0329756	-0.433569	0.664602	0.999499
chr5_112321531_112337371_0_+_DCP2_ENST00000515408	0.974309	0.0131762	0.0304382	0.432884	0.665099	0.999499
chr9_99271954_99327765_0_-_CDC14B_ENST00000412285	0.53954	-0.0144684	0.0334571	-0.432445	0.665418	0.999499
chr10_69748419_69773943_0_-_HERC4_ENST00000277817	2.65203	0.00852363	0.0197301	0.432011	0.665734	0.999499
chr5_70805291_70806978_0_+_BDP1_ENST00000358731	2.29794	-0.00628911	0.0145877	-0.431125	0.666378	0.999499
chr13_40293372_40301685_0_+_COG6_ENST00000416691	0.611065	-0.0149728	0.0348493	-0.429643	0.667455	0.999499
chr18_12999419_13019205_0_+_CEP192_ENST00000506447	6.26969	0.006291	0.0146472	0.429502	0.667558	0.999499
chr4_52729602_52744020_0_+_DCUN1D4_ENST00000509376	0.381223	0.0165563	0.0385798	0.429144	0.667818	0.999499
chr10_93579026_93602148_0_+_TNKS2_ENST00000371627	0.468281	-0.0148492	0.0347951	-0.426762	0.669553	0.999499
chr21_33073307_33077780_0_-_SCAF4_ENST00000286835	0.75857	0.0114032	0.0267233	0.426712	0.669589	0.999499
chr9_33971648_34017187_0_-_UBAP2_ENST00000449054	2.5777	0.00728152	0.0170972	0.425888	0.670189	0.999499
chr4_83891479_83906029_0_-_LIN54_ENST00000340417	1.00893	0.0109766	0.0257847	0.425701	0.670326	0.999499
chr3_124996569_125032500_0_-_ZNF148_ENST00000360647	0.37261	0.0149596	0.0351556	0.425526	0.670453	0.999499
chr3_171969049_172016577_0_+_FNDC3B_ENST00000415807	0.114894	-0.0292714	0.0688197	-0.425334	0.670593	0.999499
chr20_47570092_47580435_0_+_ARFGEF2_ENST00000371917	0.574417	0.0123958	0.0291664	0.425004	0.670834	0.999499
chr1_233313547_233344435_0_-_PCNXL2_ENST00000258229	0.946673	0.0105318	0.0247957	0.424742	0.671025	0.999499
chr8_108296909_108359325_0_-_ANGPT1_ENST00000517746	0.477327	-0.0144335	0.0340027	-0.424482	0.671215	0.999499
chr4_68594257_68598063_0_+_UBA6-AS1_ENST00000500538	0.458921	0.012007	0.0283113	0.424108	0.671487	0.999499
chr2_99811213_99832577_0_+_C2orf15_ENST00000424491	0.748286	-0.0124876	0.0294497	-0.42403	0.671544	0.999499
chr14_81209418_81304622_0_-_CEP128_ENST00000281129	0.248511	-0.0177996	0.0420423	-0.423374	0.672022	0.999499
chr1_243349080_243388623_0_-_CEP170_ENST00000366542	0.450519	-0.0130569	0.0308619	-0.423074	0.672241	0.999499
chr20_17928129_17937681_0_-_SNX5_ENST00000483485	1.12979	-0.00886529	0.0209704	-0.422753	0.672475	0.999499
chr2_230705537_230725247_0_-_TRIP12_ENST00000389044	0.744307	-0.0150373	0.0356124	-0.42225	0.672843	0.999499
chr2_135887564_135911446_0_+_RAB3GAP1_ENST00000264158	0.254	-0.0203872	0.0483422	-0.421726	0.673225	0.999499
chr11_76169226_76183884_0_+_C11orf30_ENST00000427574	0.978522	0.0113051	0.0268326	0.42132	0.673521	0.999499
chr3_183465459_183480067_0_+_YEATS2_ENST00000305135	1.53833	0.0100342	0.0238489	0.420741	0.673944	0.999499
chr3_196857397_196876667_0_-_DLG1_ENST00000346964	0.508681	0.012747	0.0303422	0.420107	0.674407	0.999499
chr4_77917577_77952123_0_+_SEPT11_ENST00000264893	5.29496	0.00631505	0.0150643	0.419205	0.675066	0.999499
chr13_31204971_31205611_0_+_USPL1_ENST00000255304	1.35276	0.0100366	0.0240506	0.41731	0.676451	0.999499
chr19_30462099_30503438_0_+_URI1_ENST00000360605	0.852836	0.0113445	0.0272757	0.415918	0.67747	0.999499
chr11_120345268_120348235_0_+_ARHGEF12_ENST00000397843	2.34716	0.00725392	0.0174417	0.415896	0.677486	0.999499
chr14_61262934_61278845_0_+_MNAT1_ENST00000261245	0.167784	0.0218426	0.0525716	0.415483	0.677788	0.999499
chr2_201784944_201802689_0_-_ORC2_ENST00000234296	0.749808	-0.011718	0.0282174	-0.415276	0.67794	0.999499
chr2_223752547_223773868_0_+_ACSL3_ENST00000357430	0.271549	0.0161999	0.0390513	0.414837	0.678261	0.999499
chr13_30801548_30857928_0_-_KATNAL1_ENST00000380615	3.60128	0.00607627	0.0146511	0.414732	0.678338	0.999499
chr11_68318588_68331900_0_+_PPP6R3_ENST00000393799	0.637589	-0.0137797	0.0333124	-0.413651	0.67913	0.999499
chr15_77471131_77474382_0_-_PEAK1_ENST00000312493	1.04942	0.00943524	0.0228371	0.413154	0.679494	0.999499
chr4_138450755_138452896_0_-_PCDH18_ENST00000507846	0.335518	0.0212777	0.0515416	0.412825	0.679735	0.999499
chr2_230723487_230725247_0_-_TRIP12_ENST00000389044	2.44297	0.00749707	0.018166	0.412699	0.679827	0.999499
chr10_12039670_12056183_0_-_UPF2_ENST00000356352	1.53907	0.00914244	0.022182	0.412156	0.680225	0.999499
chr18_18562723_18572898_0_-_ROCK1_ENST00000399799	0.84608	0.0117142	0.0284435	0.411841	0.680456	0.999499
chr11_9441957_9446809_0_+_IPO7_ENST00000379719	0.328304	0.0140698	0.0341699	0.411759	0.680516	0.999499
chr1_225140371_225195246_0_+_DNAH14_ENST00000430092	0.435804	-0.0132845	0.0322808	-0.41153	0.680684	0.999499
chr1_12335881_12338095_0_+_VPS13D_ENST00000356315	0.801346	-0.0112812	0.0274182	-0.411449	0.680743	0.999499
chr5_77385216_77425131_0_-_AP3B1_ENST00000255194	0.887891	0.0130835	0.0318578	0.410684	0.681304	0.999499
chr4_83791477_83803093_0_-_SEC31A_ENST00000348405	0.231873	0.0186961	0.0455294	0.410638	0.681338	0.999499
chr7_72891197_72892899_0_-_BAZ1B_ENST00000339594	0.294038	-0.0209434	0.0510304	-0.410411	0.681505	0.999499
chr2_63631182_63667005_0_-_WDPCP_ENST00000272321	0.298921	0.0193102	0.0471325	0.409701	0.682025	0.999499
chr22_42262834_42267039_0_+_SREBF2_ENST00000361204	1.02108	-0.0111945	0.0274122	-0.408376	0.682998	0.999499
chr13_42439871_42461497_0_-_VWA8_ENST00000379310	0.329881	-0.0162974	0.0399667	-0.407775	0.683439	0.999499
chr21_47768925_47787054_0_+_PCNT_ENST00000359568	0.163019	0.0256214	0.0628604	0.407592	0.683573	0.999499
chr14_55168779_55204005_0_+_SAMD4A_ENST00000554335	0.340041	-0.0150318	0.0369625	-0.406677	0.684245	0.999499
chr5_108103793_108382899_0_+_FER_ENST00000281092	0.438464	0.0161754	0.0397885	0.406535	0.684349	0.999499
chr3_47155365_47166038_0_-_SETD2_ENST00000409792	0.875881	0.0143709	0.0354057	0.405892	0.684822	0.999499
chr1_93677657_93683426_0_+_CCDC18_ENST00000343253	0.374143	0.0129768	0.0320022	0.405496	0.685113	0.999499
chr12_123054227_123061576_0_+_KNTC1_ENST00000333479	0.625632	-0.0127956	0.0315698	-0.405312	0.685248	0.999499
chr1_240370098_240374535_0_+_FMN2_ENST00000319653	2.82882	0.00927885	0.0228949	0.40528	0.685272	0.999499
chr2_44931421_44942492_0_+_CAMKMT_ENST00000378494	0.575492	0.014014	0.0345858	0.405194	0.685335	0.999499
chr1_87181406_87190088_0_+_SH3GLB1_ENST00000370558	0.501148	-0.0162058	0.0400044	-0.405101	0.685403	0.999499
chr11_85707868_85714494_0_-_PICALM_ENST00000532317	3.7569	0.00608184	0.0150262	0.404749	0.685662	0.999499
chr10_102678140_102685776_0_+_FAM178A_ENST00000238961	0.709884	-0.0109318	0.0270206	-0.40457	0.685793	0.999499
chrX_108902582_108939425_0_-_ACSL4_ENST00000469796	0.590774	-0.0147911	0.0365786	-0.404366	0.685944	0.999499
chr17_45214517_45249430_0_-_CDC27_ENST00000066544	4.62284	0.00520978	0.0129084	0.403597	0.686509	0.999499
chr15_77577299_77657567_0_-_PEAK1_ENST00000569159	0.55418	0.0144793	0.0359354	0.402924	0.687004	0.999499
chr21_38480691_38520947_0_+_TTC3_ENST00000418766	2.42282	0.00692902	0.0172086	0.402649	0.687206	0.999499
chr5_32379220_32420208_0_-_ZFR_ENST00000265069	1.24954	0.0119543	0.0297367	0.402004	0.687681	0.999499
chr9_17309055_17366715_0_+_CNTLN_ENST00000380647	0.414807	-0.0164714	0.0410672	-0.401084	0.688358	0.999499
chr11_82917099_82947551_0_+_ANKRD42_ENST00000260047	0.398464	0.0140085	0.0349905	0.400351	0.688898	0.999499
chr10_93754291_93768032_0_+_BTAF1_ENST00000265990	0.341547	-0.0145776	0.036429	-0.400164	0.689036	0.999499
chr12_42768664_42792796_0_+_PPHLN1_ENST00000549190	0.674113	-0.0114717	0.0286713	-0.400109	0.689076	0.999499
chr3_47663696_47680270_0_-_SMARCC1_ENST00000254480	0.685868	-0.0116055	0.0290955	-0.398878	0.689983	0.999499
chr1_179955303_179975702_0_+_CEP350_ENST00000367607	0.177268	-0.020361	0.0511044	-0.398421	0.69032	0.999499
chr14_32559707_32563592_0_+_ARHGAP5_ENST00000556611	17.0351	-0.00398511	0.0100149	-0.397917	0.690692	0.999499
chr5_102482230_102495032_0_+_PPIP5K2_ENST00000321521	0.477556	0.0125025	0.0314986	0.396923	0.691424	0.999499
chr10_12070743_12077440_0_-_UPF2_ENST00000357604	0.425184	0.0139145	0.0350969	0.39646	0.691766	0.999499
chr7_128220052_128249633_0_+_RP11-274B21.1_ENST00000605862	0.18867	0.0203286	0.051282	0.396407	0.691805	0.999499
chr4_144464661_144465125_0_+_SMARCA5_ENST00000283131	2.82225	0.0096424	0.0243511	0.395973	0.692125	0.999499
chr14_62188226_62205091_0_+_HIF1A_ENST00000337138	2.20054	0.00732527	0.0185366	0.395178	0.692712	0.999499
chr14_50912796_50949134_0_-_MAP4K5_ENST00000013125	0.649172	-0.0125111	0.031684	-0.394872	0.692937	0.999499
chr1_211952259_211966532_0_-_LPGAT1_ENST00000366997	1.40839	0.0113172	0.028668	0.394769	0.693014	0.999499
chr12_110922882_110925748_0_+_FAM216A_ENST00000377673	1.02271	-0.0117023	0.0296637	-0.394499	0.693212	0.999499
chr3_185316199_185331196_0_+_SENP2_ENST00000545472	1.2665	-0.00881401	0.0223651	-0.394097	0.693509	0.999499
chr11_108098321_108100050_0_+_ATM_ENST00000527805	0.262555	0.0176282	0.0447752	0.393704	0.693799	0.999499
chr17_38551700_38555383_0_-_TOP2A_ENST00000423485	0.244737	-0.0164185	0.0417395	-0.393357	0.694056	0.999499
chr5_70791076_70808255_0_+_BDP1_ENST00000358731	0.175069	-0.0239953	0.0610913	-0.392778	0.694484	0.999499
chr14_62188226_62207906_0_+_HIF1A_ENST00000337138	1.059	-0.00907444	0.023108	-0.392696	0.694544	0.999499
chr13_33016524_33018263_0_-_N4BP2L2_ENST00000380121	0.408234	-0.0126676	0.0322638	-0.392625	0.694596	0.999499
chr19_16192722_16204563_0_+_TPM4_ENST00000344824	0.310909	0.0149474	0.0380799	0.392527	0.694669	0.999499
chr15_39877764_39878171_1_+_THBS1_ENST00000260356	1.90884	-0.00963861	0.0245691	-0.392305	0.694833	0.999499
chr16_53289511_53308214_0_+_CHD9_ENST00000447540	0.526885	-0.0128046	0.032657	-0.392095	0.694988	0.999499
chr5_142264862_142311690_0_+_ARHGAP26_ENST00000274498	0.749153	0.0120862	0.0308575	0.391676	0.695297	0.999499
chr6_76412360_76421132_0_+_SENP6_ENST00000370010	3.87476	-0.00540338	0.0138007	-0.391529	0.695406	0.999499
chr4_187584452_187630999_0_-_FAT1_ENST00000441802	3.95203	-0.0050397	0.0129607	-0.388845	0.697391	0.999499
chr7_32672154_32718742_0_-_DPY19L1P1_ENST00000417811	0.683051	-0.0116958	0.0300975	-0.388596	0.697575	0.999499
chr17_30500849_30502381_0_+_RHOT1_ENST00000333942	0.650312	0.00960736	0.0247455	0.388247	0.697834	0.999499
chr4_41015599_41016415_0_-_APBB2_ENST00000295974	1.12271	0.00883979	0.022778	0.388085	0.697953	0.999499
chr8_18656804_18662408_0_-_PSD3_ENST00000327040	0.294468	-0.0155873	0.0402036	-0.38771	0.698231	0.999499
chr11_34952950_35006275_0_+_PDHX_ENST00000448838	0.258261	-0.018785	0.048474	-0.387528	0.698366	0.999499
chr3_56597711_56628056_0_+_CCDC66_ENST00000422222	0.420427	-0.0125582	0.0324768	-0.386684	0.69899	0.999499
chr16_21973780_21987564_0_+_UQCRC2_ENST00000268379	0.520691	-0.01512	0.0391825	-0.385887	0.69958	0.999499
chr4_54249939_54310270_0_+_FIP1L1_ENST00000337488	1.18034	-0.00956562	0.0247899	-0.385868	0.699594	0.999499
chr5_86627164_86633908_0_+_RASA1_ENST00000274376	0.443822	0.0142943	0.0370805	0.385492	0.699873	0.999499
chr2_110919179_110920709_0_-_NPHP1_ENST00000393272	0.603496	-0.0120729	0.0313978	-0.384513	0.700598	0.999499
chr7_23381682_23391205_0_-_IGF2BP3_ENST00000258729	0.303577	-0.0190073	0.0494779	-0.384157	0.700862	0.999499
chr2_61468694_61520685_0_-_USP34_ENST00000398571	0.255731	-0.0157084	0.0409642	-0.383468	0.701373	0.999499
chr6_56394771_56465019_0_-_DST_ENST00000244364	0.488389	-0.0149328	0.0389704	-0.383184	0.701583	0.999499
chr1_21167348_21191755_0_-_EIF4G3_ENST00000264211	2.16133	-0.00738128	0.0193071	-0.38231	0.702232	0.999499
chr3_124996569_125050082_0_-_ZNF148_ENST00000360647	0.639535	-0.0140716	0.0368123	-0.382254	0.702273	0.999499
chr8_92998351_93027048_0_-_RUNX1T1_ENST00000523629	1.783	-0.0103187	0.0269978	-0.382205	0.702309	0.999499
chr12_100441307_100453821_0_-_UHRF1BP1L_ENST00000279907	0.39263	-0.0176825	0.0462778	-0.382094	0.702392	0.999499
chr12_78388582_78452895_0_+_NAV3_ENST00000536525	0.703499	0.0106561	0.0279867	0.380757	0.703384	0.999499
chr9_33944362_33956144_0_-_UBAP2_ENST00000449054	3.65692	0.00517526	0.0135948	0.380678	0.703442	0.999499
chr9_37126308_37305711_0_+_ZCCHC7_ENST00000336755	2.68997	0.00701348	0.0184432	0.380275	0.703741	0.999499
chr1_203676136_203677232_0_+_ATP2B4_ENST00000357681	0.470847	0.0113085	0.0297555	0.380049	0.703909	0.999499
chr13_114149816_114175048_0_+_TMCO3_ENST00000434316	0.527783	0.0137829	0.0363775	0.378884	0.704774	0.999499
chr4_25128885_25160729_0_-_SEPSECS_ENST00000382103	0.300317	0.0163873	0.0433514	0.378011	0.705423	0.999499
chr7_155530223_155538296_0_+_RBM33_ENST00000401878	0.426147	-0.0136793	0.0362493	-0.377367	0.705901	0.999499
chr8_54896922_54912610_0_-_TCEA1_ENST00000396401	0.354888	0.0165386	0.0439418	0.376375	0.706638	0.999499
chr1_93677657_93682303_0_+_CCDC18_ENST00000343253	0.698244	0.0149289	0.0396985	0.376057	0.706874	0.999499
chr3_155551256_155560408_0_-_SLC33A1_ENST00000392845	0.272608	0.0181805	0.0484613	0.375155	0.707545	0.999499
chr15_85656607_85669605_0_+_PDE8A_ENST00000310298	0.560315	-0.0147321	0.0392997	-0.374866	0.70776	0.999499
chr5_95072592_95124562_0_+_RHOBTB3_ENST00000379982	0.560689	0.0133713	0.0356749	0.374808	0.707803	0.999499
chr1_243708811_243859018_0_-_AKT3_ENST00000336199	3.60103	-0.00506579	0.0135742	-0.373192	0.709006	0.999499
chr16_50112651_50120262_0_+_HEATR3_ENST00000299192	0.27942	-0.0342214	0.0917892	-0.372826	0.709278	0.999499
chr2_29140758_29152576_0_+_WDR43_ENST00000407426	0.162075	-0.018129	0.0486362	-0.372748	0.709336	0.999499
chr8_68030482_68062170_0_+_CSPP1_ENST00000262210	0.3094	0.0147868	0.0397095	0.372373	0.709615	0.999499
chr12_48457492_48491907_0_-_SENP1_ENST00000552189	0.401827	0.0131568	0.0353607	0.372072	0.709839	0.999499
chr3_9406699_9413220_0_+_THUMPD3_ENST00000452837	0.658888	-0.012496	0.033589	-0.372027	0.709873	0.999499
chr14_60582436_60592541_0_+_PCNXL4_ENST00000317623	0.99405	0.00945574	0.0254867	0.371007	0.710632	0.999499
chr5_167915606_167929110_0_+_RARS_ENST00000231572	0.385158	-0.0128908	0.0347785	-0.370653	0.710896	0.999499
chr2_20507738_20527139_0_-_PUM2_ENST00000536417	0.663363	0.012169	0.0328473	0.370472	0.711031	0.999499
chr20_10536878_10541468_0_+_SLX4IP_ENST00000334534	0.540941	-0.0130557	0.0352483	-0.370392	0.711091	0.999499
chr2_136402948_136437894_0_+_R3HDM1_ENST00000409478	0.47113	-0.0118436	0.0320549	-0.369479	0.711771	0.999499
chr17_48744914_48746889_0_+_ABCC3_ENST00000285238	0.289017	-0.0199945	0.0541289	-0.369386	0.71184	0.999499
chr15_80390757_80415142_0_+_ZFAND6_ENST00000261749	1.03013	-0.00880091	0.0238274	-0.36936	0.711859	0.999499
chr17_45219218_45249430_0_-_CDC27_ENST00000066544	0.42987	0.0131857	0.0357188	0.369153	0.712014	0.999499
chr2_102022404_102038934_0_-_RFX8_ENST00000376826	0.721138	0.0146994	0.0398389	0.368972	0.712149	0.999499
chr6_99347143_99382755_0_-_FBXL4_ENST00000369244	0.384907	0.0157788	0.0427904	0.368746	0.712317	0.999499
chr7_138921750_138969320_0_+_UBN2_ENST00000288561	0.270059	-0.0142533	0.0387456	-0.367869	0.712971	0.999499
chr21_38480691_38512973_0_+_TTC3_ENST00000418766	0.95161	0.0116074	0.0315833	0.367516	0.713234	0.999499
chr18_2890558_2892484_0_+_EMILIN2_ENST00000254528	2.59045	-0.00806252	0.021989	-0.366661	0.713872	0.999499
chr4_128995614_128999117_0_+_LARP1B_ENST00000326639	0.420286	0.0126703	0.0345722	0.366487	0.714001	0.999499
chr2_65466985_65492309_0_+_ACTR2_ENST00000260641	0.357502	0.0149896	0.0409251	0.366269	0.714165	0.999499
chr11_108198371_108206688_0_+_ATM_ENST00000278616	0.166471	0.0232273	0.0634425	0.366116	0.714279	0.999499
chr5_50073902_50093067_0_+_PARP8_ENST00000514342	0.244987	-0.0154739	0.0422998	-0.365814	0.714504	0.999499
chr12_28408513_28544344_0_+_CCDC91_ENST00000545336	1.147	-0.00926204	0.0253519	-0.365339	0.714858	0.999499
chr9_17309055_17416187_0_+_CNTLN_ENST00000380647	3.30402	0.00475667	0.0130334	0.36496	0.715141	0.999499
chr1_28800065_28800663_0_+_PHACTR4_ENST00000373839	0.606359	0.0100103	0.0274595	0.364547	0.71545	0.999499
chr8_62546241_62596747_0_-_ASPH_ENST00000541428	0.461182	0.0102566	0.0281704	0.364092	0.715789	0.999499
chr14_62193423_62211531_0_+_HIF1A_ENST00000337138	0.41291	-0.014192	0.0389913	-0.363978	0.715874	0.999499
chr3_196533449_196534785_0_+_PAK2_ENST00000327134	0.738819	-0.0108294	0.029826	-0.363085	0.716541	0.999499
chr3_113497587_113505230_0_+_ATP6V1A_ENST00000273398	0.205082	-0.0194617	0.0536345	-0.362858	0.716711	0.999499
chr16_2312278_2314761_0_-_RNPS1_ENST00000397086	0.576329	-0.0131904	0.0364218	-0.362156	0.717236	0.999499
chr4_83795763_83803093_0_-_SEC31A_ENST00000348405	0.726768	-0.0104172	0.028772	-0.36206	0.717307	0.999499
chr20_47693516_47707559_0_+_CSE1L_ENST00000262982	1.00806	0.0126164	0.0349011	0.361489	0.717734	0.999499
chr18_18945987_18983955_0_+_GREB1L_ENST00000584446	1.45345	-0.0102777	0.0284975	-0.360651	0.71836	0.999499
chr1_240370098_240421332_0_+_FMN2_ENST00000319653	1.94868	-0.00742376	0.020587	-0.360604	0.718396	0.999499
chr12_122812493_122826244_0_-_CLIP1_ENST00000361654	0.282992	-0.0158385	0.0439259	-0.360573	0.718419	0.999499
chr15_64495280_64508912_0_-_CSNK1G1_ENST00000303052	1.36114	0.00740314	0.0205439	0.360357	0.71858	0.999499
chr7_11021998_11053533_0_+_PHF14_ENST00000403050	0.882609	-0.0134977	0.0376023	-0.35896	0.719625	0.999499
chr14_62187099_62194373_0_+_HIF1A_ENST00000337138	0.25505	-0.017332	0.0483482	-0.358482	0.719983	0.999499
chr3_123652519_123667979_0_-_CCDC14_ENST00000310351	0.650149	-0.0142868	0.039974	-0.357402	0.720791	0.999499
chr6_12120122_12136125_0_+_HIVEP1_ENST00000379388	0.812178	0.00919839	0.0257433	0.357312	0.720858	0.999499
chrX_83723479_83730405_0_-_HDX_ENST00000297977	0.925864	-0.0087853	0.0248091	-0.354116	0.723252	0.999499
chr2_110325391_110343415_0_-_SEPT10_ENST00000356688	1.08933	-0.00938767	0.0266421	-0.352362	0.724567	0.999499
chr2_136379063_136437894_0_+_R3HDM1_ENST00000409478	0.426279	-0.0120674	0.0342938	-0.351883	0.724926	0.999499
chr9_16435552_16583083_0_-_BNC2_ENST00000380672	0.227097	-0.0205789	0.0585581	-0.351427	0.725268	0.999499
chr12_69983264_69987393_0_+_CCT2_ENST00000299300	1.0646	0.0097398	0.0277405	0.351104	0.72551	0.999499
chr12_78443772_78452895_0_+_NAV3_ENST00000536525	0.79495	-0.0115934	0.0331593	-0.349628	0.726618	0.999499
chr1_243675625_243736350_0_-_AKT3_ENST00000336199	0.232169	-0.0137762	0.0394044	-0.349611	0.726631	0.999499
chr1_93676358_93705453_0_+_CCDC18_ENST00000343253	0.297018	0.0164861	0.0473069	0.348493	0.72747	0.999499
chr7_140476711_140508795_0_-_BRAF_ENST00000288602	3.49667	-0.00593434	0.0170444	-0.34817	0.727713	0.999499
chr13_77779390_77818086_0_-_MYCBP2_ENST00000544440	2.36304	0.00725971	0.0208676	0.347894	0.72792	0.999499
chr10_128768965_128860040_0_+_DOCK1_ENST00000280333	1.39797	0.00846725	0.0243583	0.347612	0.728132	0.999499
chr6_82922423_82924546_0_-_IBTK_ENST00000306270	2.76833	0.00531755	0.0153014	0.34752	0.7282	0.999499
chr14_75264282_75269379_0_+_YLPM1_ENST00000238571	0.704	-0.0105868	0.0304905	-0.347218	0.728428	0.999499
chr6_57058639_57075243_0_-_RAB23_ENST00000317483	1.53834	-0.00719857	0.020744	-0.34702	0.728577	0.999499
chr11_3752620_3774638_0_-_NUP98_ENST00000324932	0.268688	0.0155257	0.0448242	0.346369	0.729065	0.999499
chr3_129546645_129551669_0_-_TMCC1_ENST00000393238	0.340848	-0.016449	0.0475065	-0.346248	0.729156	0.999499
chr2_71582848_71645769_0_+_ZNF638_ENST00000355812	0.197668	-0.0190714	0.0551093	-0.346066	0.729293	0.999499
chr2_55559701_55562300_0_-_CCDC88A_ENST00000336838	2.71194	0.00688377	0.0198983	0.345947	0.729382	0.999499
chr18_12999419_13030607_0_+_CEP192_ENST00000506447	6.29807	-0.00460421	0.0133443	-0.345032	0.73007	0.999499
chr9_124736287_124752049_0_-_TTLL11_ENST00000321582	0.2152	-0.0185318	0.0537846	-0.344556	0.730428	0.999499
chr5_139865173_139885454_0_+_ANKHD1_ENST00000360839	0.362238	-0.0117755	0.0341999	-0.344314	0.73061	0.999499
chr17_64049853_64066119_0_-_CEP112_ENST00000535342	0.433656	-0.0124576	0.0361879	-0.344248	0.73066	0.999499
chr1_36297027_36301594_0_+_AGO4_ENST00000373210	0.374255	-0.0138194	0.0401553	-0.34415	0.730734	0.999499
chr13_41892941_41910892_0_+_NAA16_ENST00000379367	3.36221	-0.00656567	0.0190811	-0.344093	0.730777	0.999499
chr5_64747301_64766969_0_-_ADAMTS6_ENST00000381055	0.756003	0.00926321	0.0269298	0.343976	0.730864	0.999499
chr15_59204761_59209198_0_-_SLTM_ENST00000380516	2.22203	0.00677729	0.0197536	0.343091	0.73153	0.999499
chr18_21860805_21921622_0_-_OSBPL1A_ENST00000319481	0.339559	-0.0278999	0.0813211	-0.343084	0.731535	0.999499
chr20_16474935_16496309_0_-_KIF16B_ENST00000354981	0.365762	-0.0138331	0.0403514	-0.342817	0.731736	0.999499
chr2_39564060_39564722_0_-_MAP4K3_ENST00000263881	2.44608	0.00526886	0.0154064	0.341992	0.732357	0.999499
chr13_61013821_61109367_0_+_TDRD3_ENST00000196169	6.04482	-0.0044531	0.0130259	-0.341865	0.732452	0.999499
chr19_34699833_34712643_0_+_LSM14A_ENST00000544216	0.470082	-0.0132939	0.0389057	-0.341695	0.732581	0.999499
chr10_43650344_43654379_0_+_CSGALNACT2_ENST00000374464	3.58873	-0.00466778	0.0136728	-0.341393	0.732808	0.999499
chr16_48290520_48311390_0_+_LONP2_ENST00000285737	1.42153	0.00734156	0.0215365	0.34089	0.733187	0.999499
chr3_105389076_105404310_0_-_CBLB_ENST00000394030	0.468941	-0.00994261	0.0292438	-0.33999	0.733864	0.999499
chr14_50266192_50298079_0_-_NEMF_ENST00000298310	1.11952	0.00783437	0.023057	0.339782	0.73402	0.999499
chr12_123052807_123061576_0_+_KNTC1_ENST00000333479	0.398074	0.0124195	0.0366151	0.33919	0.734466	0.999499
chr1_32377296_32385259_0_-_PTP4A2_ENST00000344035	0.741862	0.0107346	0.0317812	0.337766	0.735539	0.999499
chr13_20576989_20580726_0_+_ZMYM2_ENST00000382869	0.491	0.0107468	0.0318227	0.337709	0.735583	0.999499
chr9_36352738_36353328_0_-_RNF38_ENST00000259605	0.630432	-0.0104149	0.030876	-0.337313	0.735881	0.999499
chr10_27311486_27337908_0_-_ANKRD26_ENST00000376070	2.72642	0.00703453	0.0208558	0.337294	0.735896	0.999499
chr7_138203933_138235925_0_+_TRIM24_ENST00000343526	1.10544	-0.00685596	0.0203491	-0.336918	0.736179	0.999499
chr2_196544755_196583056_0_+_SLC39A10_ENST00000409086	1.04493	0.00757309	0.0224942	0.336669	0.736367	0.999499
chr12_51064968_51074546_0_+_DIP2B_ENST00000301180	0.506249	-0.0118405	0.0351833	-0.336536	0.736467	0.999499
chr17_26449628_26499644_0_+_NLK_ENST00000407008	1.41978	-0.00726442	0.0216333	-0.335798	0.737023	0.999499
chr6_56999541_57015660_0_+_ZNF451_ENST00000370706	0.342202	0.0155558	0.0463523	0.3356	0.737173	0.999499
chr5_159437506_159478190_0_+_TTC1_ENST00000522793	0.52802	-0.0105668	0.0315503	-0.334918	0.737687	0.999499
chr5_95084036_95119667_0_+_RHOBTB3_ENST00000379982	1.36417	0.00691687	0.0206844	0.334401	0.738077	0.999499
chr2_114486977_114493435_0_-_SLC35F5_ENST00000245680	0.1177	0.0207205	0.0619949	0.334229	0.738206	0.999499
chr1_51868106_51874004_0_-_EPS15_ENST00000371733	1.0685	-0.00812324	0.0243342	-0.33382	0.738515	0.999499
chr3_47079155_47108608_0_-_SETD2_ENST00000431180	1.28237	-0.00691345	0.020759	-0.333034	0.739108	0.999499
chr7_141336759_141349133_0_+_AGK_ENST00000355413	1.24632	-0.00679491	0.0204081	-0.332952	0.73917	0.999499
chr4_77893542_77895960_0_+_SEPT11_ENST00000510641	0.808013	0.0109097	0.0327879	0.332736	0.739334	0.999499
chr2_32855589_32903989_0_+_TTC27_ENST00000317907	0.69517	0.0103768	0.0312189	0.332388	0.739596	0.999499
chr11_118656760_118657227_0_-_DDX6_ENST00000264018	1.65986	0.00663259	0.0199546	0.332385	0.739599	0.999499
chr7_97820039_97823884_0_+_LMTK2_ENST00000297293	2.41614	-0.00489275	0.0147371	-0.332002	0.739888	0.999499
chr11_108098321_108138069_0_+_ATM_ENST00000527805	0.331176	0.0133816	0.0403529	0.331614	0.740181	0.999499
chr6_170626457_170632347_0_+_FAM120B_ENST00000540480	1.31782	-0.00683747	0.0206257	-0.331502	0.740265	0.999499
chr1_243319522_243354796_0_-_CEP170_ENST00000366542	1.16312	0.00867724	0.026182	0.33142	0.740327	0.999499
chr10_64954045_64975456_0_-_JMJD1C_ENST00000399262	0.6276	0.00866468	0.0262393	0.330218	0.741236	0.999499
chr11_103086449_103093815_0_+_DYNC2H1_ENST00000375735	0.948343	0.00923374	0.027983	0.329976	0.741418	0.999499
chr1_243349560_243388623_0_-_CEP170_ENST00000366542	0.216042	-0.019249	0.0583584	-0.329841	0.74152	0.999499
chr12_19615443_19653155_0_+_AEBP2_ENST00000541908	1.18844	0.00843617	0.0257247	0.327941	0.742956	0.999499
chr6_18236682_18237747_0_-_DEK_ENST00000397239	0.674171	-0.0094943	0.029007	-0.32731	0.743433	0.999499
chr2_242169247_242189395_0_-_HDLBP_ENST00000391975	0.202712	-0.016605	0.05074	-0.327256	0.743475	0.999499
chr1_113098489_113159517_0_-_ST7L_ENST00000361846	1.01903	0.00838431	0.0256208	0.327247	0.743481	0.999499
chr17_60087910_60140662_0_-_MED13_ENST00000397786	1.27495	0.00825693	0.0253096	0.326238	0.744244	0.999499
chr14_21883732_21897494_0_-_CHD8_ENST00000430710	0.297156	-0.0121902	0.0375187	-0.324911	0.745248	0.999499
chr4_144336629_144361535_0_+_GAB1_ENST00000262995	0.675585	0.00972556	0.029957	0.32465	0.745446	0.999499
chr2_68717321_68740812_0_+_APLF_ENST00000303795	1.09539	0.00726553	0.0223866	0.324549	0.745523	0.999499
chr16_48292528_48311390_0_+_LONP2_ENST00000285737	0.301816	-0.0178621	0.0550943	-0.32421	0.745779	0.999499
chr6_87925620_87928449_0_+_ZNF292_ENST00000369577	0.270373	-0.0134719	0.0415726	-0.324057	0.745895	0.999499
chr3_169694733_169706147_0_+_SEC62_ENST00000337002	6.54312	0.00400671	0.0123842	0.323534	0.746291	0.999499
chr17_20107645_20135718_0_+_SPECC1_ENST00000395527	0.411136	-0.010422	0.0322246	-0.323418	0.746378	0.999499
chr6_155095122_155116273_0_+_SCAF8_ENST00000367178	1.03731	0.00880871	0.0272933	0.322742	0.74689	0.999499
chrX_76888694_76920267_0_-_ATRX_ENST00000373344	1.33239	-0.00888829	0.0275787	-0.322288	0.747235	0.999499
chr2_61710091_61717911_0_-_XPO1_ENST00000401558	0.274308	-0.0183754	0.057062	-0.322025	0.747434	0.999499
chr1_97216980_97250810_0_+_PTBP2_ENST00000609116	4.02786	-0.0049042	0.0152657	-0.321256	0.748017	0.999499
chr10_13701322_13705509_0_-_FRMD4A_ENST00000358621	0.289193	0.0109063	0.0339744	0.321014	0.748199	0.999499
chr1_21276495_21329301_0_-_EIF4G3_ENST00000264211	0.160695	-0.0203482	0.0634429	-0.320733	0.748413	0.999499
chr14_31398406_31425448_0_-_STRN3_ENST00000357479	0.410469	-0.0118606	0.0370156	-0.320421	0.74865	0.999499
chrX_24190831_24197887_0_+_ZFX_ENST00000379188	0.776607	-0.00969429	0.0302816	-0.320138	0.748864	0.999499
chr4_77051808_77057565_0_-_NUP54_ENST00000264883	1.04899	-0.00964818	0.0301743	-0.319748	0.749159	0.999499
chr10_105767934_105778666_0_+_SLK_ENST00000335753	2.0993	-0.00533128	0.0167163	-0.318927	0.749782	0.999499
chr4_74000833_74043250_0_-_ANKRD17_ENST00000358602	0.185274	-0.019525	0.0612509	-0.318771	0.7499	0.999499
chr7_91630161_91632549_0_+_AKAP9_ENST00000356239	0.367494	0.0123158	0.0388145	0.317299	0.751017	0.999499
chr6_18237611_18258636_0_-_DEK_ENST00000397239	0.239987	0.015258	0.0482301	0.316358	0.751731	0.999499
chr5_108219096_108295048_0_+_FER_ENST00000281092	0.640569	0.0120805	0.038259	0.315755	0.752188	0.999499
chr5_93386435_93410474_0_-_FAM172A_ENST00000395965	0.661481	-0.0109743	0.0348157	-0.315211	0.752601	0.999499
chr5_56542126_56557109_0_+_GPBP1_ENST00000424459	0.471051	-0.0122274	0.0389184	-0.314181	0.753383	0.999499
chr4_129857809_129920949_0_-_SCLT1_ENST00000281142	0.448473	-0.0103777	0.0330473	-0.314027	0.753501	0.999499
chr3_56694758_56707753_0_-_FAM208A_ENST00000493960	0.764118	0.00834285	0.0265785	0.313895	0.753601	0.999499
chr12_93219941_93246801_0_-_EEA1_ENST00000322349	0.734346	0.008298	0.0264494	0.313731	0.753725	0.999499
chr10_70404454_70406762_0_+_TET1_ENST00000373644	14.0292	-0.00230702	0.00735632	-0.313611	0.753817	0.999499
chr9_37126308_37302228_0_+_ZCCHC7_ENST00000336755	0.7659	-0.00985376	0.0315049	-0.312769	0.754456	0.999499
chr8_38677039_38678153_0_+_TACC1_ENST00000519416	0.263863	-0.0130195	0.0416797	-0.312369	0.75476	0.999499
chr7_91726002_91730370_0_+_AKAP9_ENST00000356239	0.128554	-0.0209034	0.0669205	-0.312362	0.754766	0.999499
chr10_69726439_69752439_0_-_HERC4_ENST00000277817	0.844626	-0.00984441	0.0315757	-0.311772	0.755214	0.999499
chr4_76885287_76903190_0_-_SDAD1_ENST00000395710	0.647203	-0.00906999	0.0291003	-0.31168	0.755284	0.999499
chr3_169863210_169896726_0_-_PHC3_ENST00000495893	2.15423	-0.00791906	0.0254274	-0.311438	0.755468	0.999499
chr9_33943417_33956144_0_-_UBAP2_ENST00000449054	0.297028	0.0147422	0.0473406	0.311407	0.755491	0.999499
chr12_66597490_66622150_0_+_IRAK3_ENST00000261233	2.99638	0.00534233	0.0171596	0.311333	0.755548	0.999499
chr18_74561481_74583781_0_+_ZNF236_ENST00000320610	0.784332	0.00811191	0.0261104	0.310677	0.756046	0.999499
chr2_32639836_32641231_0_+_BIRC6_ENST00000421745	2.72798	-0.00518975	0.0167081	-0.310612	0.756096	0.999499
chr15_39909935_40068732_0_-_FSIP1_ENST00000350221	0.330401	0.0134916	0.0435326	0.30992	0.756622	0.999499
chr8_62531536_62557191_0_-_ASPH_ENST00000541428	2.78894	0.00600628	0.0194129	0.309397	0.75702	0.999499
chr16_11063017_11076848_0_+_CLEC16A_ENST00000409790	0.601775	0.00876489	0.0283507	0.30916	0.7572	0.999499
chr15_52161413_52194233_0_+_TMOD3_ENST00000308580	6.1701	0.00356361	0.0115598	0.308276	0.757872	0.999499
chr3_170077486_170079217_1_+_SKIL_ENST00000259119	6.65826	0.00321263	0.0104254	0.308154	0.757965	0.999499
chr15_44620882_44630515_0_+_CASC4_ENST00000557945	11.0448	-0.00361559	0.0117339	-0.308131	0.757983	0.999499
chr13_46553947_46594692_0_-_ZC3H13_ENST00000242848	0.850819	0.00895385	0.0290846	0.307856	0.758192	0.999499
chr10_43650344_43671480_0_+_CSGALNACT2_ENST00000374466	9.23055	-0.00285325	0.00927658	-0.307575	0.758406	0.999499
chr20_2903852_2945848_0_+_PTPRA_ENST00000380393	1.32362	-0.00689134	0.0224565	-0.306875	0.758938	0.999499
chr5_73930508_73932323_0_-_ENC1_ENST00000302351	0.214007	-0.0166616	0.0544987	-0.305724	0.759815	0.999499
chr1_78267015_78280916_0_+_FAM73A_ENST00000370791	0.466763	-0.0104973	0.0343463	-0.305631	0.759886	0.999499
chr13_41890981_41905505_0_+_NAA16_ENST00000379367	0.564454	0.00943107	0.0308721	0.305489	0.759994	0.999499
chr4_170458959_170523829_0_-_NEK1_ENST00000439128	0.255854	0.0163247	0.0534742	0.305281	0.760152	0.999499
chr3_183368083_183390272_0_+_KLHL24_ENST00000242810	0.502406	0.0100518	0.0329576	0.304991	0.760373	0.999499
chr3_47087976_47108608_0_-_SETD2_ENST00000431180	0.232897	0.013012	0.0426948	0.304767	0.760543	0.999499
chr6_149663820_149700654_0_+_TAB2_ENST00000367456	0.703528	0.0083865	0.0275331	0.304597	0.760673	0.999499
chr7_128655032_128658211_0_-_TNPO3_ENST00000393245	0.766581	-0.00792233	0.0260144	-0.304536	0.760719	0.999499
chr17_29527439_29592357_0_+_NF1_ENST00000356175	1.17325	-0.00706357	0.0232118	-0.30431	0.760892	0.999499
chr12_31595708_31648853_0_-_DENND5B_ENST00000306833	0.510795	0.00986814	0.0324623	0.303987	0.761138	0.999499
chr9_114202651_114213835_0_-_KIAA0368_ENST00000338205	0.755494	-0.00848106	0.0279551	-0.303382	0.761599	0.999499
chr17_71231614_71239142_0_+_C17orf80_ENST00000255557	0.507113	0.00924551	0.0307261	0.300901	0.76349	0.999499
chr8_116631358_116635985_0_-_TRPS1_ENST00000395715	2.53743	-0.004665	0.0155322	-0.300345	0.763914	0.999499
chr8_30938382_30958471_0_+_WRN_ENST00000298139	3.11315	-0.00507074	0.0168906	-0.300211	0.764016	0.999499
chr10_103557736_103570071_0_-_MGEA5_ENST00000439817	0.721194	-0.00795272	0.0265306	-0.299756	0.764363	0.999499
chr2_110321942_110343415_0_-_SEPT10_ENST00000356688	0.896787	-0.00886248	0.0295718	-0.299694	0.764411	0.999499
chr3_47155365_47168153_0_-_SETD2_ENST00000409792	0.859829	0.00757027	0.0252742	0.299526	0.764539	0.999499
chr7_6187369_6190137_0_+_USP42_ENST00000306177	0.392573	-0.0110758	0.0371365	-0.298245	0.765516	0.999499
chr20_47691321_47707559_0_+_CSE1L_ENST00000262982	3.66512	0.00472262	0.0158349	0.298241	0.765519	0.999499
chr13_46562921_46594692_0_-_ZC3H13_ENST00000242848	0.646927	-0.00967352	0.0324614	-0.298001	0.765703	0.999499
chr17_45214517_45221348_0_-_CDC27_ENST00000066544	0.400511	0.0117179	0.0394149	0.297296	0.766241	0.999499
chr6_84894904_84913814_0_-_KIAA1009_ENST00000257766	0.522138	-0.00877253	0.0295082	-0.297291	0.766244	0.999499
chr9_22046749_22097363_0_+_CDKN2B-AS1_ENST00000585267	0.305281	-0.0122087	0.0410678	-0.297282	0.766251	0.999499
chr13_27664019_27680081_0_-_USP12_ENST00000282344	0.252726	0.0124626	0.0421384	0.295753	0.767418	0.999499
chr2_98430433_98435184_0_-_TMEM131_ENST00000186436	0.57405	-0.00912638	0.030899	-0.295362	0.767717	0.999499
chr7_104714065_104719410_0_+_KMT2E_ENST00000311117	0.341942	0.0105947	0.0360235	0.294105	0.768678	0.999499
chr2_200233327_200298237_0_-_SATB2_ENST00000417098	1.71952	-0.00566542	0.019303	-0.2935	0.76914	0.999499
chr1_172525008_172560211_0_+_SUCO_ENST00000367723	0.482695	0.0102641	0.0349805	0.293422	0.769199	0.999499
chr16_74493579_74497377_0_-_GLG1_ENST00000205061	1.30041	0.00603	0.0205665	0.293196	0.769373	0.999499
chr17_65887959_65890281_0_+_BPTF_ENST00000544778	1.02066	0.00789102	0.0269585	0.29271	0.769744	0.999499
chr2_215632205_215657169_0_-_BARD1_ENST00000260947	0.386238	0.0093931	0.0320912	0.2927	0.769751	0.999499
chr20_43132455_43135637_0_-_SERINC3_ENST00000255175	0.957009	-0.00826858	0.028274	-0.292445	0.769946	0.999499
chrX_19983161_19988416_0_-_CXorf23_ENST00000379687	2.7928	0.00568606	0.0194501	0.292341	0.770026	0.999499
chr18_19345732_19359646_0_+_MIB1_ENST00000578646	0.444505	0.0107738	0.0369273	0.291756	0.770473	0.999499
chr18_25562907_25573601_0_-_CDH2_ENST00000269141	0.745799	0.00994211	0.0340802	0.291727	0.770495	0.999499
chrX_84322132_84329397_0_+_APOOL_ENST00000373173	0.564696	-0.00712003	0.0244189	-0.291578	0.770609	0.999499
chr5_78734832_78752841_0_-_HOMER1_ENST00000334082	1.70692	0.00595118	0.020431	0.291282	0.770836	0.999499
chr14_31613316_31641328_0_-_HECTD1_ENST00000399332	0.410151	0.00869396	0.0298613	0.291145	0.770941	0.999499
chr1_200729966_200784772_0_+_CAMSAP2_ENST00000358823	0.523075	-0.00903426	0.0310718	-0.290754	0.77124	0.999499
chr15_52186011_52194233_0_+_TMOD3_ENST00000308580	0.343063	0.0111011	0.0381896	0.290683	0.771294	0.999499
chr7_33028118_33035961_0_+_FKBP9_ENST00000242209	0.357277	0.0107872	0.0371123	0.290665	0.771308	0.999499
chr14_36140594_36147308_0_-_RALGAPA1_ENST00000389698	0.218472	-0.0141956	0.0490049	-0.289677	0.772063	0.999499
chrX_53672262_53681075_0_-_HUWE1_ENST00000342160	0.426751	-0.00930328	0.0321721	-0.289172	0.77245	0.999499
chr8_141828375_141900868_0_-_PTK2_ENST00000522684	7.86313	-0.00259548	0.00900626	-0.288186	0.773205	0.999499
chr2_39492343_39526942_0_-_MAP4K3_ENST00000263881	0.453954	0.0107138	0.0372309	0.287767	0.773525	0.999499
chr5_159462146_159478190_0_+_TTC1_ENST00000522793	0.924114	-0.00896648	0.0311904	-0.287475	0.773748	0.999499
chr7_6840578_6862991_0_-_CCZ1B_ENST00000316731	0.898229	0.00644335	0.0224544	0.286953	0.774149	0.999499
chr7_65705311_65751696_0_+_TPST1_ENST00000304842	4.89671	-0.00404351	0.0140925	-0.286926	0.774169	0.999499
chr11_13435076_13443385_0_-_BTBD10_ENST00000278174	4.1349	-0.00420097	0.0146537	-0.286684	0.774355	0.999499
chr7_24659670_24708279_0_+_MPP6_ENST00000396475	1.6442	0.0058717	0.0204881	0.286591	0.774426	0.999499
chr12_93236240_93251261_0_-_EEA1_ENST00000322349	0.325527	-0.0132346	0.0461799	-0.286589	0.774427	0.999499
chr9_17330629_17416187_0_+_CNTLN_ENST00000380647	0.482046	0.0107703	0.0375896	0.286522	0.774478	0.999499
chr1_65131739_65141666_0_+_CACHD1_ENST00000371073	0.863748	-0.0206978	0.0722888	-0.286321	0.774632	0.999499
chr11_92085261_92088570_0_+_FAT3_ENST00000541502	2.90994	0.00587156	0.0205608	0.28557	0.775207	0.999499
chr1_21267983_21276601_0_-_EIF4G3_ENST00000602326	0.385511	0.011286	0.0395981	0.285013	0.775634	0.999499
chr11_46098304_46113774_0_-_PHF21A_ENST00000257821	1.29723	0.00579585	0.020348	0.284836	0.77577	0.999499
chr6_13639794_13644961_0_-_RANBP9_ENST00000011619	0.885629	-0.0062998	0.0221189	-0.284816	0.775785	0.999499
chr8_141799572_141900868_0_-_PTK2_ENST00000522684	1.31282	-0.00624676	0.0219431	-0.284679	0.77589	0.999499
chr8_68178240_68214701_0_-_ARFGEF1_ENST00000262215	0.182147	-0.0159341	0.0560313	-0.284378	0.776121	0.999499
chr22_46085591_46136418_0_+_ATXN10_ENST00000252934	5.34343	0.00313406	0.0110696	0.283123	0.777082	0.999499
chr4_144354643_144361535_0_+_GAB1_ENST00000262995	0.170435	0.015931	0.056487	0.282029	0.777922	0.999499
chr9_37126308_37304310_0_+_ZCCHC7_ENST00000336755	0.587474	-0.00973291	0.0345786	-0.281472	0.778348	0.999499
chr10_70404454_70412351_0_+_TET1_ENST00000373644	1.55213	-0.00540932	0.0192316	-0.281272	0.778502	0.999499
chr12_123678932_123707674_0_-_MPHOSPH9_ENST00000606320	0.543146	0.00912829	0.0324737	0.281098	0.778635	0.999499
chr14_62207222_62211531_0_+_HIF1A_ENST00000337138	1.53307	0.00608738	0.021667	0.280951	0.778748	0.999499
chr2_190656515_190682906_0_+_PMS1_ENST00000441310	1.01495	-0.00654771	0.0233392	-0.280546	0.779058	0.999499
chr17_19861326_19861884_0_-_AKAP10_ENST00000225737	1.54904	-0.00681982	0.024318	-0.280443	0.779138	0.999499
chr13_114149816_114157903_0_+_TMCO3_ENST00000434316	1.01371	0.00857094	0.0305832	0.28025	0.779286	0.999499
chr10_15875628_15889942_0_-_FAM188A_ENST00000477891	1.36251	0.0061052	0.0218971	0.278813	0.780388	0.999499
chr20_2944917_2945848_0_+_PTPRA_ENST00000380393	1.05056	0.00641128	0.0230258	0.278439	0.780675	0.999499
chr2_200213423_200246543_0_-_SATB2_ENST00000417098	0.429896	0.0120985	0.0434811	0.278247	0.780823	0.999499
chr2_152980279_153006743_0_-_STAM2_ENST00000263904	0.618351	-0.00764701	0.0275492	-0.277577	0.781337	0.999499
chr9_27009017_27029102_0_+_IFT74_ENST00000433700	0.268313	-0.015121	0.0545068	-0.277415	0.781461	0.999499
chrX_117521302_117544922_0_+_WDR44_ENST00000254029	0.748044	-0.00836813	0.0301888	-0.277193	0.781632	0.999499
chr1_21220009_21268823_0_-_EIF4G3_ENST00000264211	4.8301	0.00360263	0.0130004	0.277117	0.78169	0.999499
chr14_45478115_45523752_0_+_FAM179B_ENST00000361577	0.278473	0.0124606	0.0449837	0.277001	0.781779	0.999499
chr5_61642956_61659726_0_+_KIF2A_ENST00000401507	0.144401	0.0164484	0.0594611	0.276625	0.782068	0.999499
chr10_88203031_88233730_0_-_WAPAL_ENST00000298767	2.01376	0.00712912	0.0258051	0.276267	0.782343	0.999499
chr19_17212469_17213367_0_+_MYO9B_ENST00000595618	0.519732	-0.0108344	0.0392603	-0.275965	0.782575	0.999499
chr5_14286979_14336836_0_+_TRIO_ENST00000344204	1.2078	-0.00786789	0.0285116	-0.275954	0.782583	0.999499
chr14_73749066_73754022_0_-_NUMB_ENST00000554546	0.594184	0.00790361	0.0287433	0.274972	0.783337	0.999499
chr3_155547476_155560408_0_-_SLC33A1_ENST00000392845	0.900472	0.0084678	0.0308498	0.274485	0.783712	0.999499
chr8_122640953_122641580_0_-_HAS2_ENST00000303924	4.35568	0.00408162	0.0149238	0.273497	0.784471	0.999499
chr7_94043001_94047864_0_+_COL1A2_ENST00000297268	0.823461	0.0167874	0.0614518	0.27318	0.784715	0.999499
chr13_79908478_79918929_0_-_RBM26_ENST00000267229	0.266876	-0.0140129	0.0513079	-0.273113	0.784766	0.999499
chr4_73944358_73958017_0_-_ANKRD17_ENST00000358602	1.97069	0.00509409	0.0187078	0.272298	0.785393	0.999499
chr14_92469762_92478139_0_-_TRIP11_ENST00000267622	0.413743	0.0121043	0.0444791	0.272135	0.785518	0.999499
chr15_49033797_49061278_0_-_CEP152_ENST00000380950	0.540993	-0.00924418	0.0340158	-0.271761	0.785806	0.999499
chr1_114483003_114484081_1_+_HIPK1_ENST00000426820	0.367292	0.00858628	0.0316903	0.270943	0.786435	0.999499
chr8_18622958_18662408_0_-_PSD3_ENST00000327040	1.98718	0.00546826	0.0202418	0.270147	0.787047	0.999499
chr4_83745707_83748785_0_-_SEC31A_ENST00000503937	0.154754	0.0144108	0.0533688	0.270023	0.787143	0.999499
chr2_68717321_68794519_0_+_APLF_ENST00000303795	1.23252	-0.00557326	0.0206928	-0.269333	0.787673	0.999499
chr15_93467550_93499879_0_+_CHD2_ENST00000394196	2.55916	0.00439032	0.0164464	0.266947	0.78951	0.999499
chr3_108366789_108391503_0_+_DZIP3_ENST00000361582	0.6331	0.00862992	0.0323433	0.266822	0.789606	0.999499
chr14_62188226_62201003_0_+_HIF1A_ENST00000337138	0.252499	0.0104039	0.0389946	0.266803	0.789621	0.999499
chr18_54423813_54426184_0_+_WDR7_ENST00000357574	0.351551	-0.0101789	0.0381689	-0.26668	0.789716	0.999499
chr11_108170440_108206688_0_+_ATM_ENST00000278616	0.417664	0.0124181	0.0465707	0.26665	0.789738	0.999499
chr8_68044185_68102994_0_+_CSPP1_ENST00000412460	0.637436	0.00798266	0.0299642	0.266406	0.789926	0.999499
chr6_152650864_152653025_0_-_SYNE1_ENST00000367255	9.73294	-0.00253811	0.00954628	-0.265875	0.790336	0.999499
chr14_56068474_56086030_0_+_KTN1_ENST00000459737	0.797497	0.00939861	0.0353777	0.265665	0.790497	0.999499
chr14_45478115_45501579_0_+_FAM179B_ENST00000361577	0.574118	0.0244554	0.0921173	0.265481	0.790639	0.999499
chr10_7839009_7844817_0_+_ATP5C1_ENST00000356708	3.06798	0.00355805	0.013404	0.265447	0.790665	0.999499
chr17_1581811_1584348_0_-_PRPF8_ENST00000304992	0.241344	-0.0118893	0.0450026	-0.264191	0.791633	0.999499
[truncated: 629 more rows]

## Sheet: circular lncRNAs-males
	baseMean	log2FoldChange	lfcSE	stat	pvalue	padj
[truncated: 2,345 more rows]

## Sheet: Demographic data
Number	ID	Age	Sex	Race
[truncated: 82 more rows]
