# Supplementary material for: Transcriptomes of human primary skin fibroblasts of healthy individuals reveal age‐associated mRNAs and long noncoding RNAs
Source: Aging Cell. 2023 Jul 18;22(11):e13915. doi: 10.1111/acel.13915 (PMC10652340; doi:10.1111/acel.13915)
Supplement: Supplementary file 10 — Appendix S9 [file ACEL-22-e13915-s009.xlsx]

## Sheet: Primer pairs
	List of primers used in this study
oligo name
B2M_F	ATGGAGGTTTGAAGATGCC
B2M_R	CTAAGTTGCCAGCCCTCCT
hsa_circ_0055019_F	TCATCCAAGATAACAGACAAGAGA
hsa_circ_0055019_R	TGTATCGGTTTGATTCGCAGC
APLF_F	ATCCTGCATGTATGGGGCAAA
APLF_R	CCATAGGGACATTCAGGCCG
EXOC5_F	TCCTTCGTACAACTTCGTGCT
EXOC5_R	TTCTATCAACCGAGGGCTGC
hsa_circ_0067682_F	AATGGCAAAGCCAGAGCTAAGA
hsa_circ_0067682_R	ATATTTGGCTGACTGCATAAATCG
PLOD2_F	TGGGAATGGACTTTTGCCGT
PLOD2_R	CAGGACTCAATGCTCCCCAG
chr7:91621471_91632549_F	AGAGCAACTCAACCAAGTGAAA
chr7:91621471_91632549_R	TCAACACCAAATTCTTCTTCCCT
AKAP9_F	GCGGAGACTGCTTCCACTTC
AKAP9_R	CAGGGGAAAACAGGGGTTGA
hsa_circ_0128535_F	ACGCCAGAAAACTACCACTAC
hsa_circ_0128535_R	GCCCCACTTTCACCAAATAAC
MYO10_F	GCCGGGAAGGATTAGTGTGG
MYO10_R	TGCAACTCTGGGCTTCACATA
hsa_circ_0078226_F	TGATTGGTGGAGTGTTGGTGTT
hsa_circ_0078226_R	CGTCGAGGATCTTGGTAACTC
LATS1_F	GAGGACCCGAAGATCGCTTAG
LATS1_R	GCAGACTGCTGTCTCAGGTC
hsa_circ_0035796_F	AGAGTGGCCGATTGCATCAC
hsa_circ_0035796_R	AGCCTGTTCTTCCATTTCAGC
HERC1_F	GGCCTACCTGGCATGTTTGT
HERC1_R	CACATTCACCGCCAAACCAG
hsa_circ_0001610_F	CCATGACTCCAACCCAGAACC
hsa_circ_0001610_R	GCGGTATGTGCCAATGAGAT
TNFRSF21_F	TTCGTGGGCTGATGGAAGAC
TNFRSF21_R	ACTCATCCACGAAGAAGCCC
hsa_circ_0000591_F	ACGAGACTTTCTTGGTTTCATGG
hsa_circ_0000591_R	CTGCTGTTTCTCCTCCATGATTT
MGA_F	ACCAGAGTGAGGAGGTTGATG
MGA_R	GTGAGTACAGGACGGCTGTT
hsa_circ_0071106_F	GGGACGGAGAGGTGTTCTTTT
hsa_circ_0071106_R	TTCTTTTCTGTCTCTTTGTCAAACT
ARHGAP10_F	CGTGTGAAGCAGAACACAGC
ARHGAP10_R	TTGCCGTTCAGAGTCCCTTC
SOCS2-AS_F	CCATACAGGTCAACTTTTCCACCAC
SOCS2-AS_R	CCAACCTCAGCTCTGCTCTCTT
LINC00595_F	CCGCATTTGAGGAACTTGGC
LINC00595_R	CTGGTCTATCAGCTCCCGTG
ZFHX4-AS_F	GCGCTCAGAAGTTTACAAGG
ZFHX4-AS_R	CTCTAGCTGAGTCTTCTGCT
A2M-AS_F	AGCACCACACAGAAGTGATAG
A2M-AS_R	CAGGAGGATTGAGCCAAGAGA
INHBA-AS_F	CCAACATGGTAGTGCCCAGA
INHBA-AS_R	ATACCACCCCAACACAAGGG
MIAT_F	TTAGAGGCAGGTTGCTTGGG
MIAT_R	CCCCCACTGCCAACTACAAT
THBS4-AS_F	ATCCTGCGGTCACAAAAGTCC
THBS4-AS_R	TGCATCCCAGAGCCTTCATTT
MIR600HG_F	GGAGGTGGAAGCAACTACCC
MIR600HG_R	TCAACGTGCCTAGAAACCCC
KDM4A-AS_F	GGAGGACCAAACTGGAGACAG
KDM4A-AS_R	GCAGGTGGACGTTCCTTTCA
LINC00926_F	GAGCTGGTATCTTGGCCCTT
LINC00926_R	TCTGAAAAGCCCATTCCCGT
